# Supplementary material for: Crystalline Sponge Method by Three-Dimensional Electron Diffraction
Source: Front Mol Biosci. 2022 Feb 7;8:821927. doi: 10.3389/fmolb.2021.821927 (PMC8859408; doi:10.3389/fmolb.2021.821927)
Supplement: Supplementary file 1 [file DataSheet2.ZIP]

Archive with 3 entries (3 files):
- 1-Guaiazulene.cif
- 1-Nitrobenzene.cif
- 1-Cyclohexane.cif
