# Supplementary material for: Crystalline Sponge Method by Three-Dimensional Electron Diffraction
Source: Front Mol Biosci. 2022 Feb 7;8:821927. doi: 10.3389/fmolb.2021.821927 (PMC8859408; doi:10.3389/fmolb.2021.821927)
Supplement: Supplementary file 1 [file DataSheet2.ZIP › 1-Guaiazulene.cif]

data_1-guaiazulene
_audit_creation_method             'SHELXL-2018/3'
_shelx_SHELXL_version_number       '2018/3'
_chemical_name_common              ?
_chemical_name_systematic          ?
_chemical_formula_moiety          
 'C2.028 H1.352 I0.338 N0.676 Zn0.169, 0.027(C15 H18)'
_chemical_formula_sum              'C1.10 H0.03 I0.35 N0.92 O0.08 Zn0.17'
_chemical_formula_weight           83.13
_chemical_melting_point            ?
loop_
  _atom_type_symbol
  _atom_type_description
  _atom_type_scat_dispersion_real
  _atom_type_scat_dispersion_imag
 

_shelx_space_group_comment
;
The symmetry employed for this shelxl refinement is uniquely defined
by the following loop, which should always be used as a source of
symmetry information in preference to the above space-group names.
They are only intended as comments.
;
_space_group_crystal_system        'monoclinic'
_space_group_IT_number             15
_space_group_name_H-M_alt          'C 1 2/c 1'
_space_group_name_Hall             '-C 2yc'
loop_
  _space_group_symop_operation_xyz
 'x, y, z'
 '-x, y, -z+1/2'
 'x+1/2, y+1/2, z'
 '-x+1/2, y+1/2, -z+1/2'
 '-x, -y, -z'
 'x, -y, z-1/2'
 '-x+1/2, -y+1/2, -z'
 'x+1/2, -y+1/2, z-1/2'

_cell_length_a                     33.490(7)
_cell_length_b                     14.180(3)
_cell_length_c                     29.740(6)
_cell_angle_alpha                  90
_cell_angle_beta                   102.09(3)
_cell_angle_gamma                  90
_cell_volume                       13810(5)
_cell_formula_units_Z              142
_cell_measurement_reflns_used      7215
_cell_measurement_temperature      100(2)
_cell_measurement_theta_max        0.718
_cell_measurement_theta_min        0.044
_shelx_estimated_absorpt_T_max     ?
_shelx_estimated_absorpt_T_min     ?
_exptl_absorpt_coefficient_mu      0.000
_exptl_absorpt_correction_T_max    ?
_exptl_absorpt_correction_T_min    ?
_exptl_absorpt_correction_type     ?
_exptl_absorpt_process_details     ?
_exptl_absorpt_special_details     ?
_exptl_crystal_colour              blue
_exptl_crystal_density_diffrn      1.419
_exptl_crystal_density_meas        ?
_exptl_crystal_density_method      ?
_exptl_crystal_description         bulk
_exptl_crystal_F_000               1394
_exptl_crystal_size_max            0.002
_exptl_crystal_size_mid            0.001
_exptl_crystal_size_min            0.0005
_exptl_transmission_factor_max     ?
_exptl_transmission_factor_min     ?
_diffrn_reflns_av_R_equivalents    0.5389
_diffrn_reflns_av_unetI/netI       0.2162
_diffrn_reflns_Laue_measured_fraction_full  0.998
_diffrn_reflns_Laue_measured_fraction_max  0.998
_diffrn_reflns_limit_h_max         33
_diffrn_reflns_limit_h_min         -33
_diffrn_reflns_limit_k_max         13
_diffrn_reflns_limit_k_min         -14
_diffrn_reflns_limit_l_max         29
_diffrn_reflns_limit_l_min         -29
_diffrn_reflns_number              96164
_diffrn_reflns_point_group_measured_fraction_full  0.998
_diffrn_reflns_point_group_measured_fraction_max  0.998
_diffrn_reflns_theta_full          0.718
_diffrn_reflns_theta_max           0.718
_diffrn_reflns_theta_min           0.044
_diffrn_ambient_temperature        100(2)
_diffrn_detector_area_resol_mean   ?
_diffrn_measured_fraction_theta_full  0.998
_diffrn_measured_fraction_theta_max  0.998
_diffrn_measurement_device_type    
;
JEO-2100 PLUS @ 200keV w Quantum Detector MerlinEM detector.
;
_diffrn_measurement_method         MicroED
_diffrn_radiation_type             Electron
_diffrn_radiation_wavelength       0.02506
_diffrn_source                     ?
_reflns_Friedel_coverage           0.000
_reflns_Friedel_fraction_full      .
_reflns_Friedel_fraction_max       .
_reflns_number_gt                  3390
_reflns_number_total               7215
_reflns_special_details
;
 Reflections were merged by SHELXL according to the crystal
 class for the calculation of statistics and refinement.
 
 _reflns_Friedel_fraction is defined as the number of unique
 Friedel pairs measured divided by the number that would be
 possible theoretically, ignoring centric projections and
 systematic absences.
;
_reflns_threshold_expression       'I > 2\s(I)'
_computing_cell_refinement         'XDS (Kabsch, 2010)'
_computing_data_collection         'MerlinEM and Heimdall'
_computing_data_reduction          'XDS (Kabsch, 2010)'
_computing_molecular_graphics      ?
_computing_publication_material    ?
_computing_structure_refinement    'SHELXL-2018/3 (Sheldrick, 2018)'
_computing_structure_solution      'SHELXT 2018/2 (Sheldrick, 2018)'
_refine_diff_density_max           0.458
_refine_diff_density_min           -0.269
_refine_diff_density_rms           0.091
_refine_ls_extinction_coef         .
_refine_ls_extinction_method       none
_refine_ls_goodness_of_fit_ref     1.502
_refine_ls_hydrogen_treatment      constr
_refine_ls_matrix_type             full
_refine_ls_number_parameters       474
_refine_ls_number_reflns           7215
_refine_ls_number_restraints       825
_refine_ls_R_factor_all            0.3074
_refine_ls_R_factor_gt             0.2355
_refine_ls_restrained_S_all        1.428
_refine_ls_shift/su_max            0.000
_refine_ls_shift/su_mean           0.000
_refine_ls_structure_factor_coef   Fsqd
_refine_ls_weighting_details      
 'w=1/[\s^2^(Fo^2^)+(0.2000P)^2^] where P=(Fo^2^+2Fc^2^)/3'
_refine_ls_weighting_scheme        calc
_refine_ls_wR_factor_gt            0.5211
_refine_ls_wR_factor_ref           0.5524
_refine_special_details            ?
_olex2_refinement_description
;
1. Fixed Uiso
 At 1.2 times of:
  All C(H) groups
 At 1.5 times of:
  All C(H,H,H) groups
2. Restrained distances
 C10-C13
 1.53 with sigma of 0.02
3. Rigid bond restraints
 C10, C01J, C7, C9, C11, C12, C13, C14, C16, C01M, C17, C18, C19, C21, C8
 with sigma for 1-2 distances of 0.01 and sigma for 1-3 distances of 0.01
4. Uiso/Uaniso restraints and constraints
N011 \\sim I01 \\sim Zn07 \\sim I02 \\sim N01I \\sim C017 \\sim C01H \\sim C01F
\\sim C01B \\sim C6 \\sim C1 \\sim N00D \\sim N00W \\sim C4 \\sim C3 \\sim N00Q
\\sim C5 \\sim C2 \\sim C01G \\sim C019 \\sim C01D \\sim C00X \\sim C014 \\sim
C01E \\sim C00Z \\sim C00U \\sim N00T \\sim N00K \\sim Zn08 \\sim I04 \\sim I06
\\sim N00N \\sim C00S \\sim C01P \\sim C00J \\sim C01K \\sim C00G \\sim C00A
\\sim N00C \\sim C015 \\sim C010 \\sim N00B \\sim C00H \\sim C00F \\sim C013
\\sim C018 \\sim C00V \\sim C00P \\sim C00M \\sim C00O \\sim C01L \\sim C01C
\\sim N00L \\sim N00Y \\sim Zn00 \\sim I03 \\sim I05: within 2A with sigma of
0.04 and sigma for terminal atoms of 0.08 within 2A
C21 \\sim C01J \\sim C7 \\sim C9 \\sim C10 \\sim C11 \\sim C12 \\sim C13 \\sim
C14 \\sim C16 \\sim C01M \\sim C17 \\sim C18 \\sim C19 \\sim C8: within 2A with
sigma of 0.04 and sigma for terminal atoms of 0.08 within 2A
5. Rigid body (RIGU) restrains
 C10, C01J, C7, C9, C11, C12, C13, C14, C16, C01M, C17, C18, C19, C21, C8
 with sigma for 1-2 distances of 0.004 and sigma for 1-3 distances of 0.004
 C21, C01J, C7, C9, C10, C11, C12, C13, C14, C16, C01M, C17, C18, C19, C8
 with sigma for 1-2 distances of 0.004 and sigma for 1-3 distances of 0.004
 N011, I01, Zn07, I02, N01I, C017, C01H, C01F, C01B, C6, C1, N00D, N00W, C4,
 C3, N00Q, C5, C2, C01G, C019, C01D, C00X, C014, C01E, C00Z, C00U, N00T, N00K,
 Zn08, I04, I06, N00N, C00S, C01P, C00J, C01K, C00G, C00A, N00C, C015, C010,
 N00B, C00H, C00F, C013, C018, C00V, C00P, C00M, C00O, C01L, C01C, N00L, N00Y,
 Zn00, I03, I05
 with sigma for 1-2 distances of 0.004 and sigma for 1-3 distances of 0.004
6. Others
 Sof(C01J)=Sof(H01J)=Sof(C01M)=Sof(C16)=Sof(C18)=Sof(C21)=Sof(H21)=Sof(C19)=
 Sof(H19)=Sof(C10)=Sof(H10)=Sof(C7)=Sof(C12)=Sof(C9)=Sof(H9)=Sof(C11)=Sof(H11)=
 Sof(C13)=Sof(H13A)=Sof(H13B)=Sof(H13C)=Sof(C14)=Sof(H14A)=Sof(H14B)=Sof(H14C)=
 Sof(C17)=Sof(H17A)=Sof(H17B)=Sof(H17C)=Sof(C8)=Sof(H8A)=Sof(H8B)=Sof(H8C)=
 FVAR(1)
7.a Ternary CH refined with riding coordinates:
 C10(H10)
7.b Aromatic/amide H refined with riding coordinates:
 C00V(H00V), C01L(H01L), C01C(H01C), C00P(H00P), C013(H013), C00M(H00M),
 C00O(H00O), C018(H018), C01D(H01D), C00Z(H00Z), C00U(H00U), C00X(H00X),
 C00S(H00S), C00J(H00J), C01K(H01K), C01P(H01P), C014(H014), C01G(H01G),
 C019(H019), C01E(H01E), C017(H017), C01H(H01H), C01B(H01B), C01F(H01F),
 C01J(H01J), C21(H21), C19(H19), C9(H9), C11(H11)
7.c Fitted pentagon refined as free rotating group:
 C01M(C16,C18,C21,C19)
7.d Fitted hexagon refined as free rotating group:
 N00C(C015,N00B,C010,N011,C00A), N00D(C4,N00Q,C3,N00W,C1), C00F(C00V,C01L,N00Y,
 C01C,C00P), C00H(C013,C00M,N00L,C00O,C018), C2(C01D,C00Z,N00K,C00U,C00X),
 N00N(C00S,C00J,C00G,C01K,C01P), N00T(C014,C01G,C5,C019,C01E), C017(N01I,C01H,
 C01B,C6,C01F)
7.e Idealised Me refined as rotating group:
 C13(H13A,H13B,H13C), C14(H14A,H14B,H14C), C17(H17A,H17B,H17C), C8(H8A,H8B,H8C)
;
_atom_sites_solution_hydrogens     geom
_atom_sites_solution_primary       ?
_atom_sites_solution_secondary     ?
loop_
  _atom_site_label
  _atom_site_type_symbol
  _atom_site_fract_x
  _atom_site_fract_y
  _atom_site_fract_z
  _atom_site_U_iso_or_equiv
  _atom_site_adp_type
  _atom_site_occupancy
  _atom_site_site_symmetry_order
  _atom_site_calc_flag
  _atom_site_refinement_flags_posn
  _atom_site_refinement_flags_adp
  _atom_site_refinement_flags_occupancy
  _atom_site_disorder_assembly
  _atom_site_disorder_group
 I01 I 0.01881(16) -0.1440(5) 0.13132(15) 0.099(2) Uani 1 1 d . . . . .
 I02 I 0.1126(2) -0.2383(4) 0.06213(16) 0.108(2) Uani 1 1 d . . . . .
 I03 I 0.6298(2) 0.1712(5) 0.20285(18) 0.122(2) Uani 1 1 d . . . . .
 I04 I 0.3909(2) -0.2407(5) 0.4023(2) 0.130(2) Uani 1 1 d . . . . .
 I05 I 0.7383(2) 0.2294(5) 0.3019(2) 0.125(3) Uani 1 1 d . . . . .
 I06 I 0.35149(17) -0.0910(6) 0.50885(18) 0.125(3) Uani 1 1 d . . . . .
 Zn07 Zn 0.0772(3) -0.1199(7) 0.0970(2) 0.079(2) Uani 1 1 d . U . . .
 Zn08 Zn 0.3748(2) -0.0988(8) 0.4366(3) 0.088(3) Uani 1 1 d . U . . .
 Zn00 Zn 0.6748(3) 0.1431(7) 0.2775(3) 0.087(3) Uani 1 1 d . U . . .
 N00C N 0.5414(4) 0.1393(9) 0.4123(4) 0.083(5) Uani 1 1 d G U . . .
 C015 C 0.5715(4) 0.2060(11) 0.4107(4) 0.079(5) Uani 1 1 d G U . . .
 N00B N 0.5763(4) 0.2827(10) 0.4405(5) 0.075(5) Uani 1 1 d G U . . .
 C010 C 0.5511(4) 0.2926(9) 0.4718(4) 0.071(5) Uani 1 1 d G U . . .
 N011 N 0.5210(4) 0.2258(11) 0.4734(4) 0.073(5) Uani 1 1 d G U . . .
 C00A C 0.5162(4) 0.1491(10) 0.4436(5) 0.072(5) Uani 1 1 d G U . . .
 N00D N 0.1801(3) 0.1804(10) 0.2500(4) 0.071(5) Uani 1 1 d G U . . .
 C4 C 0.2057(4) 0.2333(8) 0.2835(5) 0.071(5) Uani 1 1 d G U . . .
 N00Q N 0.2398(4) 0.1916(11) 0.3110(4) 0.083(5) Uani 1 1 d G U . . .
 C3 C 0.2484(3) 0.0971(11) 0.3049(4) 0.082(6) Uani 1 1 d G U . . .
 N00W N 0.2228(4) 0.0443(9) 0.2714(4) 0.072(5) Uani 1 1 d G U . . .
 C1 C 0.1886(4) 0.0859(10) 0.2439(4) 0.065(5) Uani 1 1 d G U . . .
 C00F C 0.5560(5) 0.3661(10) 0.4964(4) 0.070(5) Uani 1 1 d G U . . .
 C00V C 0.5906(4) 0.4221(12) 0.5000(5) 0.106(7) Uani 1 1 d G U . . .
 H00V H 0.610252 0.407097 0.483144 0.128 Uiso 1 1 calc R U . . .
 C01L C 0.5959(4) 0.5004(12) 0.5287(5) 0.094(6) Uani 1 1 d G U . . .
 H01L H 0.619043 0.537872 0.531085 0.113 Uiso 1 1 calc R U . . .
 N00Y N 0.5666(5) 0.5228(10) 0.5538(4) 0.083(6) Uani 1 1 d G U . . .
 C01C C 0.5320(4) 0.4668(11) 0.5503(4) 0.087(6) Uani 1 1 d G U . . .
 H01C H 0.512356 0.481765 0.567081 0.104 Uiso 1 1 calc R U . . .
 C00P C 0.5267(4) 0.3884(10) 0.5215(5) 0.078(6) Uani 1 1 d G U . . .
 H00P H 0.503565 0.350990 0.519141 0.093 Uiso 1 1 calc R U . . .
 C00H C 0.5925(4) 0.1930(11) 0.3831(4) 0.064(5) Uani 1 1 d G U . . .
 C013 C 0.6296(4) 0.2401(11) 0.3895(4) 0.086(6) Uani 1 1 d G U . . .
 H013 H 0.637102 0.281995 0.413881 0.103 Uiso 1 1 calc R U . . .
 C00M C 0.6557(4) 0.2245(11) 0.3595(5) 0.089(6) Uani 1 1 d G U . . .
 H00M H 0.680526 0.255948 0.363751 0.107 Uiso 1 1 calc R U . . .
 N00L N 0.6445(4) 0.1618(11) 0.3231(4) 0.081(5) Uani 1 1 d G U . . .
 C00O C 0.6073(5) 0.1147(11) 0.3167(4) 0.086(6) Uani 1 1 d G U . . .
 H00O H 0.599867 0.072815 0.292345 0.103 Uiso 1 1 calc R U . . .
 C018 C 0.5813(4) 0.1303(11) 0.3467(5) 0.090(7) Uani 1 1 d G U . . .
 H018 H 0.556442 0.098861 0.342475 0.109 Uiso 1 1 calc R U . . .
 C2 C 0.2752(4) 0.0625(11) 0.3322(4) 0.076(5) Uani 1 1 d G U . . .
 C01D C 0.2984(5) 0.1075(9) 0.3705(5) 0.091(6) Uani 1 1 d G U . . .
 H01D H 0.293702 0.170774 0.375889 0.110 Uiso 1 1 calc R U . . .
 C00Z C 0.3285(4) 0.0581(12) 0.4006(4) 0.093(7) Uani 1 1 d G U . . .
 H00Z H 0.343936 0.088245 0.426175 0.112 Uiso 1 1 calc R U . . .
 N00K N 0.3354(4) -0.0364(12) 0.3925(4) 0.086(5) Uani 1 1 d G U . . .
 C00U C 0.3123(5) -0.0815(10) 0.3543(5) 0.094(7) Uani 1 1 d G U . . .
 H00U H 0.316955 -0.144721 0.348850 0.113 Uiso 1 1 calc R U . . .
 C00X C 0.2822(4) -0.0320(11) 0.3241(4) 0.090(6) Uani 1 1 d G U . . .
 H00X H 0.266721 -0.062192 0.298564 0.108 Uiso 1 1 calc R U . . .
 N00N N 0.4204(4) -0.0184(13) 0.4431(5) 0.100(6) Uani 1 1 d G U . . .
 C00S C 0.4356(5) 0.0364(13) 0.4816(4) 0.102(7) Uani 1 1 d G U . . .
 H00S H 0.424000 0.032431 0.507338 0.122 Uiso 1 1 calc R U . . .
 C00J C 0.4683(5) 0.0971(12) 0.4817(4) 0.094(7) Uani 1 1 d G U . . .
 H00J H 0.478440 0.133713 0.507528 0.113 Uiso 1 1 calc R U . . .
 C00G C 0.4857(4) 0.1030(12) 0.4433(5) 0.091(6) Uani 1 1 d G U . . .
 C01K C 0.4705(5) 0.0482(14) 0.4048(4) 0.117(8) Uani 1 1 d G U . . .
 H01K H 0.482107 0.052147 0.379058 0.141 Uiso 1 1 calc R U . . .
 C01P C 0.4378(5) -0.0125(14) 0.4047(5) 0.118(8) Uani 1 1 d G U . . .
 H01P H 0.427668 -0.049136 0.378867 0.142 Uiso 1 1 calc R U . . .
 N00T N 0.1870(5) 0.5153(10) 0.2810(5) 0.095(6) Uani 1 1 d G U . . .
 C014 C 0.2212(5) 0.4780(10) 0.3103(5) 0.088(6) Uani 1 1 d G U . . .
 H014 H 0.239908 0.517895 0.328521 0.105 Uiso 1 1 calc R U . . .
 C01G C 0.2273(4) 0.3810(11) 0.3124(5) 0.094(7) Uani 1 1 d G U . . .
 H01G H 0.250174 0.356028 0.332040 0.113 Uiso 1 1 calc R U . . .
 C5 C 0.1993(5) 0.3214(9) 0.2852(6) 0.089(6) Uani 1 1 d G U . . .
 C019 C 0.1651(5) 0.3587(13) 0.2559(5) 0.107(7) Uani 1 1 d G U . . .
 H019 H 0.146364 0.318829 0.237729 0.129 Uiso 1 1 calc R U . . .
 C01E C 0.1590(4) 0.4557(14) 0.2538(5) 0.113(7) Uani 1 1 d G U . . .
 H01E H 0.136097 0.480696 0.234209 0.136 Uiso 1 1 calc R U . . .
 C017 C 0.1509(5) -0.0987(10) 0.1692(5) 0.083(6) Uani 1 1 d G U . . .
 H017 H 0.157079 -0.160899 0.163490 0.100 Uiso 1 1 calc R U . . .
 N01I N 0.1162(4) -0.0563(12) 0.1434(4) 0.091(6) Uani 1 1 d G U . . .
 C01H C 0.1070(4) 0.0367(13) 0.1520(5) 0.125(9) Uani 1 1 d G U . . .
 H01H H 0.083728 0.064999 0.134701 0.150 Uiso 1 1 calc R U . . .
 C01B C 0.1326(5) 0.0873(11) 0.1864(5) 0.125(9) Uani 1 1 d G U . . .
 H01B H 0.126443 0.149576 0.192179 0.149 Uiso 1 1 calc R U . . .
 C6 C 0.1674(4) 0.0450(12) 0.2123(4) 0.083(6) Uani 1 1 d G U . . .
 C01F C 0.1765(4) -0.0480(12) 0.2037(4) 0.088(6) Uani 1 1 d G U . . .
 H01F H 0.199794 -0.076320 0.220969 0.106 Uiso 1 1 calc R U . . .
 C01J C 0.6488(10) 0.423(3) 0.3166(11) 0.042(10) Uiso 0.483(16) 1 d . U P . .
 H01J H 0.652320 0.377941 0.294893 0.050 Uiso 0.483(16) 1 calc R U P . .
 C01M C 0.6606(10) 0.509(3) 0.4060(11) 0.070(12) Uiso 0.483(16) 1 d G U P . .
 C16 C 0.6187(10) 0.525(3) 0.3863(10) 0.098(14) Uiso 0.483(16) 1 d G U P . .
 C18 C 0.6011(9) 0.573(3) 0.4193(14) 0.126(18) Uiso 0.483(16) 1 d G U P . .
 C21 C 0.6322(12) 0.587(3) 0.4592(11) 0.113(17) Uiso 0.483(16) 1 d G U P . .
 H21 H 0.628982 0.616867 0.486100 0.136 Uiso 0.483(16) 1 calc R U P . .
 C19 C 0.6689(9) 0.547(3) 0.4510(11) 0.120(17) Uiso 0.483(16) 1 d G U P . .
 H19 H 0.694047 0.546828 0.471556 0.144 Uiso 0.483(16) 1 calc R U P . .
 C10 C 0.5886(12) 0.427(3) 0.2765(15) 0.070(13) Uiso 0.483(16) 1 d D U P . .
 H10 H 0.605202 0.413164 0.253747 0.084 Uiso 0.483(16) 1 calc R U P . .
 C7 C 0.6142(11) 0.459(3) 0.3115(12) 0.049(10) Uiso 0.483(16) 1 d . U P . .
 C12 C 0.6879(13) 0.481(4) 0.3882(15) 0.078(13) Uiso 0.483(16) 1 d . U P . .
 C9 C 0.6836(11) 0.443(3) 0.3521(12) 0.046(10) Uiso 0.483(16) 1 d . U P . .
 H9 H 0.707916 0.420751 0.345602 0.056 Uiso 0.483(16) 1 calc R U P . .
 C11 C 0.5945(15) 0.504(4) 0.3442(14) 0.084(14) Uiso 0.483(16) 1 d . U P . .
 H11 H 0.566768 0.518464 0.337278 0.101 Uiso 0.483(16) 1 calc R U P . .
 C13 C 0.5612(11) 0.342(3) 0.2749(13) 0.059(12) Uiso 0.483(16) 1 d D U P . .
 H13A H 0.537476 0.349420 0.250670 0.089 Uiso 0.483(16) 1 calc R U P . .
 H13B H 0.552844 0.335387 0.303767 0.089 Uiso 0.483(16) 1 calc R U P . .
 H13C H 0.575694 0.285959 0.269280 0.089 Uiso 0.483(16) 1 calc R U P . .
 C14 C 0.5626(18) 0.508(5) 0.257(2) 0.12(2) Uiso 0.483(16) 1 d . U P . .
 H14A H 0.544389 0.523232 0.276870 0.187 Uiso 0.483(16) 1 calc R U P . .
 H14B H 0.547026 0.491126 0.227135 0.187 Uiso 0.483(16) 1 calc R U P . .
 H14C H 0.579578 0.561100 0.254327 0.187 Uiso 0.483(16) 1 calc R U P . .
 C17 C 0.7331(13) 0.449(4) 0.4280(14) 0.077(14) Uiso 0.483(16) 1 d . U P . .
 H17A H 0.744944 0.503347 0.444596 0.115 Uiso 0.483(16) 1 calc R U P . .
 H17B H 0.752290 0.421895 0.411616 0.115 Uiso 0.483(16) 1 calc R U P . .
 H17C H 0.726626 0.402908 0.449130 0.115 Uiso 0.483(16) 1 calc R U P . .
 C8 C 0.554(2) 0.598(6) 0.406(3) 0.17(3) Uiso 0.483(16) 1 d . U P . .
 H8A H 0.549239 0.634414 0.378156 0.257 Uiso 0.483(16) 1 calc R U P . .
 H8B H 0.546901 0.633239 0.430251 0.257 Uiso 0.483(16) 1 calc R U P . .
 H8C H 0.538793 0.540533 0.401042 0.257 Uiso 0.483(16) 1 calc R U P . .

loop_
  _atom_site_aniso_label
  _atom_site_aniso_U_11
  _atom_site_aniso_U_22
  _atom_site_aniso_U_33
  _atom_site_aniso_U_23
  _atom_site_aniso_U_13
  _atom_site_aniso_U_12
 I01 0.107(4) 0.111(6) 0.072(3) 0.009(3) 0.001(3) -0.037(4)
 I02 0.158(5) 0.074(5) 0.078(3) -0.003(3) -0.010(3) 0.021(4)
 I03 0.180(6) 0.107(6) 0.093(4) 0.021(4) 0.058(4) 0.036(5)
 I04 0.137(5) 0.085(6) 0.140(5) 0.016(4) -0.032(4) 0.002(4)
 I05 0.147(5) 0.076(5) 0.179(6) -0.046(4) 0.097(5) -0.035(4)
 I06 0.102(4) 0.175(8) 0.094(4) 0.053(4) 0.007(3) -0.025(4)
 Zn07 0.099(6) 0.067(7) 0.064(5) 0.007(4) 0.003(4) -0.010(5)
 Zn08 0.074(5) 0.098(7) 0.081(5) 0.020(5) -0.010(4) -0.013(5)
 Zn00 0.106(6) 0.064(7) 0.103(6) -0.012(5) 0.049(5) -0.007(5)
 N00C 0.075(11) 0.103(15) 0.066(10) 0.010(10) 0.002(8) -0.006(9)
 C015 0.087(11) 0.091(13) 0.060(11) -0.005(9) 0.018(9) -0.004(9)
 N00B 0.092(12) 0.080(13) 0.048(9) 0.007(8) 0.004(8) 0.021(10)
 C010 0.074(11) 0.082(12) 0.051(10) -0.005(8) -0.003(8) 0.005(8)
 N011 0.068(11) 0.085(12) 0.050(9) 0.022(8) -0.024(8) 0.006(8)
 C00A 0.050(10) 0.103(13) 0.050(10) 0.009(8) -0.019(7) -0.014(9)
 N00D 0.086(11) 0.077(10) 0.052(9) -0.003(8) 0.018(8) -0.010(9)
 C4 0.080(11) 0.069(10) 0.066(10) -0.002(8) 0.017(8) -0.012(8)
 N00Q 0.079(11) 0.087(11) 0.081(11) 0.005(9) 0.016(8) -0.003(9)
 C3 0.085(12) 0.086(11) 0.063(10) 0.007(9) -0.015(8) -0.008(9)
 N00W 0.065(10) 0.092(13) 0.053(9) 0.008(8) 0.003(6) -0.016(8)
 C1 0.071(10) 0.080(11) 0.042(9) -0.001(8) 0.008(6) -0.003(9)
 C00F 0.088(12) 0.072(12) 0.047(10) 0.002(8) 0.010(9) 0.009(8)
 C00V 0.103(14) 0.111(16) 0.106(15) -0.031(12) 0.025(12) -0.016(11)
 C01L 0.121(15) 0.097(16) 0.060(13) -0.005(10) 0.010(10) -0.019(12)
 N00Y 0.119(14) 0.075(15) 0.050(11) 0.000(10) 0.004(9) -0.010(10)
 C01C 0.117(14) 0.088(16) 0.054(11) -0.010(9) 0.013(11) -0.011(11)
 C00P 0.099(13) 0.079(15) 0.057(12) -0.003(9) 0.020(9) 0.004(10)
 C00H 0.085(10) 0.065(13) 0.043(9) 0.009(8) 0.015(8) 0.006(9)
 C013 0.098(12) 0.085(17) 0.077(12) -0.010(11) 0.023(9) -0.010(10)
 C00M 0.099(13) 0.087(16) 0.084(12) -0.001(10) 0.028(10) -0.010(11)
 N00L 0.104(11) 0.070(14) 0.072(10) 0.010(9) 0.026(9) 0.009(10)
 C00O 0.112(13) 0.075(16) 0.074(12) -0.013(11) 0.030(10) -0.005(11)
 C018 0.098(13) 0.094(17) 0.081(12) -0.019(10) 0.024(10) -0.012(12)
 C2 0.072(11) 0.080(12) 0.065(10) 0.014(9) -0.009(7) -0.015(9)
 C01D 0.093(14) 0.101(15) 0.067(11) 0.005(9) -0.012(8) -0.016(11)
 C00Z 0.101(14) 0.096(13) 0.068(12) 0.003(10) -0.016(9) -0.009(11)
 N00K 0.084(11) 0.096(13) 0.069(10) 0.009(9) -0.005(7) -0.010(10)
 C00U 0.087(14) 0.085(14) 0.096(12) -0.002(10) -0.013(9) 0.001(11)
 C00X 0.088(13) 0.082(12) 0.088(12) 0.010(10) -0.011(9) -0.007(11)
 N00N 0.087(11) 0.127(16) 0.076(10) 0.001(10) -0.008(8) -0.032(10)
 C00S 0.093(14) 0.130(19) 0.082(11) -0.010(11) 0.020(11) -0.041(12)
 C00J 0.071(12) 0.130(19) 0.078(11) -0.010(12) 0.008(9) -0.029(11)
 C00G 0.069(11) 0.125(16) 0.076(10) -0.013(10) 0.006(9) -0.033(10)
 C01K 0.094(15) 0.16(2) 0.101(12) -0.045(12) 0.023(11) -0.058(13)
 C01P 0.110(15) 0.15(2) 0.093(12) -0.035(13) 0.017(11) -0.066(13)
 N00T 0.125(16) 0.079(15) 0.089(14) 0.015(10) 0.044(10) 0.031(10)
 C014 0.122(15) 0.055(11) 0.092(14) 0.004(11) 0.037(10) 0.023(11)
 C01G 0.113(15) 0.051(11) 0.108(15) -0.004(11) 0.000(11) 0.004(10)
 C5 0.110(14) 0.067(10) 0.086(13) 0.003(9) 0.011(9) -0.006(9)
 C019 0.125(15) 0.092(14) 0.098(14) 0.017(13) 0.007(11) 0.010(12)
 C01E 0.144(17) 0.095(15) 0.101(15) 0.018(13) 0.024(12) 0.021(13)
 C017 0.100(13) 0.092(14) 0.055(11) -0.002(9) 0.008(8) -0.030(10)
 N01I 0.097(12) 0.095(13) 0.076(11) 0.006(9) 0.006(8) -0.029(10)
 C01H 0.134(16) 0.112(15) 0.096(14) -0.022(12) -0.050(12) -0.006(12)
 C01B 0.126(15) 0.117(17) 0.099(14) -0.020(12) -0.047(11) -0.009(12)
 C6 0.091(12) 0.100(13) 0.050(10) -0.007(9) -0.004(7) -0.019(10)
 C01F 0.107(13) 0.102(13) 0.052(11) -0.013(10) 0.008(9) -0.026(11)

_geom_special_details
;
 All esds (except the esd in the dihedral angle between two l.s. planes)
 are estimated using the full covariance matrix.  The cell esds are taken
 into account individually in the estimation of esds in distances, angles
 and torsion angles; correlations between esds in cell parameters are only
 used when they are defined by crystal symmetry.  An approximate (isotropic)
 treatment of cell esds is used for estimating esds involving l.s. planes.
;
loop_
  _geom_bond_atom_site_label_1
  _geom_bond_atom_site_label_2
  _geom_bond_distance
  _geom_bond_site_symmetry_2
  _geom_bond_publ_flag
 I01 Zn07 2.413(9) . ?
 I02 Zn07 2.412(11) . ?
 I03 Zn00 2.442(11) . ?
 I04 Zn08 2.368(13) . ?
 I05 Zn00 2.428(11) . ?
 I06 Zn08 2.437(10) . ?
 Zn07 N00Y 1.87(12) 8_455 ?
 Zn07 N01I 1.914(13) . ?
 Zn08 N00K 1.876(13) . ?
 Zn08 N00N 1.884(14) . ?
 Zn00 N00L 1.874(12) . ?
 Zn00 N00T 1.855(16) 3_545 ?
 N00C C015 1.3900 . ?
 N00C C00A 1.3900 . ?
 C015 N00B 1.3900 . ?
 C015 C00H 1.201(12) . ?
 N00B C010 1.3900 . ?
 C010 N011 1.3900 . ?
 C010 C00F 1.264(15) . ?
 N011 C00A 1.3900 . ?
 C00A C00G 1.212(14) . ?
 N00D C4 1.3900 . ?
 N00D C1 1.3900 . ?
 C4 N00Q 1.3900 . ?
 C4 C5 1.271(17) . ?
 N00Q C3 1.3900 . ?
 C3 N00W 1.3900 . ?
 C3 C2 1.185(14) . ?
 N00W C1 1.3900 . ?
 C1 C6 1.204(13) . ?
 C00F C00V 1.3900 . ?
 C00F C00P 1.3900 . ?
 C00V H00V 0.9300 . ?
 C00V C01L 1.3900 . ?
 C01L H01L 0.9300 . ?
 C01L N00Y 1.3900 . ?
 N00Y C01C 1.3900 . ?
 C01C H01C 0.9300 . ?
 C01C C00P 1.3900 . ?
 C00P H00P 0.9300 . ?
 C00H C013 1.3900 . ?
 C00H C018 1.3900 . ?
 C013 H013 0.9300 . ?
 C013 C00M 1.3900 . ?
 C00M H00M 0.9300 . ?
 C00M N00L 1.3900 . ?
 N00L C00O 1.3900 . ?
 C00O H00O 0.9300 . ?
 C00O C018 1.3900 . ?
 C018 H018 0.9300 . ?
 C2 C01D 1.3900 . ?
 C2 C00X 1.3900 . ?
 C01D H01D 0.9300 . ?
 C01D C00Z 1.3900 . ?
 C00Z H00Z 0.9300 . ?
 C00Z N00K 1.3900 . ?
 N00K C00U 1.3900 . ?
 C00U H00U 0.9300 . ?
 C00U C00X 1.3900 . ?
 C00X H00X 0.9300 . ?
 N00N C00S 1.3900 . ?
 N00N C01P 1.3900 . ?
 C00S H00S 0.9300 . ?
 C00S C00J 1.3900 . ?
 C00J H00J 0.9300 . ?
 C00J C00G 1.3900 . ?
 C00G C01K 1.3900 . ?
 C01K H01K 0.9300 . ?
 C01K C01P 1.3900 . ?
 C01P H01P 0.9300 . ?
 N00T C014 1.3900 . ?
 N00T C01E 1.3900 . ?
 C014 H014 0.9300 . ?
 C014 C01G 1.3900 . ?
 C01G H01G 0.9300 . ?
 C01G C5 1.3900 . ?
 C5 C019 1.3900 . ?
 C019 H019 0.9300 . ?
 C019 C01E 1.3900 . ?
 C01E H01E 0.9300 . ?
 C017 H017 0.9300 . ?
 C017 N01I 1.3900 . ?
 C017 C01F 1.3900 . ?
 N01I C01H 1.3900 . ?
 C01H H01H 0.9300 . ?
 C01H C01B 1.3900 . ?
 C01B H01B 0.9300 . ?
 C01B C6 1.3900 . ?
 C6 C01F 1.3900 . ?
 C01F H01F 0.9300 . ?
 C01J H01J 0.9300 . ?
 C01J C7 1.25(5) . ?
 C01J C9 1.43(5) . ?
 C01M C16 1.4200 . ?
 C01M C19 1.4200 . ?
 C01M C12 1.21(5) . ?
 C16 C18 1.4200 . ?
 C16 C11 1.37(5) . ?
 C18 C21 1.4200 . ?
 C18 C8 1.57(7) . ?
 C21 H21 0.9300 . ?
 C21 C19 1.4200 . ?
 C19 H19 0.9300 . ?
 C10 H10 0.9800 . ?
 C10 C7 1.29(5) . ?
 C10 C13 1.51(2) . ?
 C10 C14 1.49(7) . ?
 C7 C11 1.44(6) . ?
 C12 C9 1.19(5) . ?
 C12 C17 1.78(6) . ?
 C9 H9 0.9300 . ?
 C11 H11 0.9300 . ?
 C13 H13A 0.9600 . ?
 C13 H13B 0.9600 . ?
 C13 H13C 0.9600 . ?
 C14 H14A 0.9600 . ?
 C14 H14B 0.9600 . ?
 C14 H14C 0.9600 . ?
 C17 H17A 0.9600 . ?
 C17 H17B 0.9600 . ?
 C17 H17C 0.9600 . ?
 C8 H8A 0.9600 . ?
 C8 H8B 0.9600 . ?
 C8 H8C 0.9600 . ?

loop_
  _geom_angle_atom_site_label_1
  _geom_angle_atom_site_label_2
  _geom_angle_atom_site_label_3
  _geom_angle
  _geom_angle_site_symmetry_1
  _geom_angle_site_symmetry_3
  _geom_angle_publ_flag
 I02 Zn07 I01 126.8(4) . . ?
 N00Y Zn07 I01 110(4) 8_455 . ?
 N00Y Zn07 I02 105(5) 8_455 . ?
 N00Y Zn07 N01I 99(5) 8_455 . ?
 N01I Zn07 I01 104.6(6) . . ?
 N01I Zn07 I02 108.4(7) . . ?
 I04 Zn08 I06 124.2(5) . . ?
 N00K Zn08 I04 106.8(7) . . ?
 N00K Zn08 I06 106.7(6) . . ?
 N00K Zn08 N00N 102.8(9) . . ?
 N00N Zn08 I04 107.8(7) . . ?
 N00N Zn08 I06 106.6(6) . . ?
 I05 Zn00 I03 121.6(4) . . ?
 N00L Zn00 I03 108.0(6) . . ?
 N00L Zn00 I05 106.6(6) . . ?
 N00T Zn00 I03 107.3(7) 3_545 . ?
 N00T Zn00 I05 107.9(7) 3_545 . ?
 N00T Zn00 N00L 104.1(8) 3_545 . ?
 C015 N00C C00A 120.0 . . ?
 N00C C015 N00B 120.0 . . ?
 C00H C015 N00C 116.8(13) . . ?
 C00H C015 N00B 123.2(13) . . ?
 C010 N00B C015 120.0 . . ?
 N011 C010 N00B 120.0 . . ?
 C00F C010 N00B 116.5(12) . . ?
 C00F C010 N011 123.4(12) . . ?
 C010 N011 C00A 120.0 . . ?
 N011 C00A N00C 120.0 . . ?
 C00G C00A N00C 124.8(13) . . ?
 C00G C00A N011 114.4(13) . . ?
 C4 N00D C1 120.0 . . ?
 N00D C4 N00Q 120.0 . . ?
 C5 C4 N00D 118.4(14) . . ?
 C5 C4 N00Q 121.3(14) . . ?
 C3 N00Q C4 120.0 . . ?
 N00W C3 N00Q 120.0 . . ?
 C2 C3 N00Q 117.2(14) . . ?
 C2 C3 N00W 122.3(14) . . ?
 C3 N00W C1 120.0 . . ?
 N00W C1 N00D 120.0 . . ?
 C6 C1 N00D 117.5(14) . . ?
 C6 C1 N00W 122.3(14) . . ?
 C010 C00F C00V 121.4(12) . . ?
 C010 C00F C00P 118.5(12) . . ?
 C00V C00F C00P 120.0 . . ?
 C00F C00V H00V 120.0 . . ?
 C01L C00V C00F 120.0 . . ?
 C01L C00V H00V 120.0 . . ?
 C00V C01L H01L 120.0 . . ?
 C00V C01L N00Y 120.0 . . ?
 N00Y C01L H01L 120.0 . . ?
 C01L N00Y Zn07 118.9(9) . 8_556 ?
 C01C N00Y Zn07 120.7(9) . 8_556 ?
 C01C N00Y C01L 120.0 . . ?
 N00Y C01C H01C 120.0 . . ?
 N00Y C01C C00P 120.0 . . ?
 C00P C01C H01C 120.0 . . ?
 C00F C00P H00P 120.0 . . ?
 C01C C00P C00F 120.0 . . ?
 C01C C00P H00P 120.0 . . ?
 C015 C00H C013 118.0(12) . . ?
 C015 C00H C018 122.0(12) . . ?
 C013 C00H C018 120.0 . . ?
 C00H C013 H013 120.0 . . ?
 C00H C013 C00M 120.0 . . ?
 C00M C013 H013 120.0 . . ?
 C013 C00M H00M 120.0 . . ?
 N00L C00M C013 120.0 . . ?
 N00L C00M H00M 120.0 . . ?
 C00M N00L Zn00 123.8(9) . . ?
 C00M N00L C00O 120.0 . . ?
 C00O N00L Zn00 116.0(9) . . ?
 N00L C00O H00O 120.0 . . ?
 C018 C00O N00L 120.0 . . ?
 C018 C00O H00O 120.0 . . ?
 C00H C018 H018 120.0 . . ?
 C00O C018 C00H 120.0 . . ?
 C00O C018 H018 120.0 . . ?
 C3 C2 C01D 125.7(14) . . ?
 C3 C2 C00X 114.3(14) . . ?
 C01D C2 C00X 120.0 . . ?
 C2 C01D H01D 120.0 . . ?
 C00Z C01D C2 120.0 . . ?
 C00Z C01D H01D 120.0 . . ?
 C01D C00Z H00Z 120.0 . . ?
 C01D C00Z N00K 120.0 . . ?
 N00K C00Z H00Z 120.0 . . ?
 C00Z N00K Zn08 116.9(10) . . ?
 C00U N00K Zn08 123.0(10) . . ?
 C00U N00K C00Z 120.0 . . ?
 N00K C00U H00U 120.0 . . ?
 N00K C00U C00X 120.0 . . ?
 C00X C00U H00U 120.0 . . ?
 C2 C00X H00X 120.0 . . ?
 C00U C00X C2 120.0 . . ?
 C00U C00X H00X 120.0 . . ?
 C00S N00N Zn08 124.9(9) . . ?
 C00S N00N C01P 120.0 . . ?
 C01P N00N Zn08 115.1(9) . . ?
 N00N C00S H00S 120.0 . . ?
 C00J C00S N00N 120.0 . . ?
 C00J C00S H00S 120.0 . . ?
 C00S C00J H00J 120.0 . . ?
 C00G C00J C00S 120.0 . . ?
 C00G C00J H00J 120.0 . . ?
 C00A C00G C00J 121.6(12) . . ?
 C00A C00G C01K 118.1(13) . . ?
 C00J C00G C01K 120.0 . . ?
 C00G C01K H01K 120.0 . . ?
 C01P C01K C00G 120.0 . . ?
 C01P C01K H01K 120.0 . . ?
 N00N C01P H01P 120.0 . . ?
 C01K C01P N00N 120.0 . . ?
 C01K C01P H01P 120.0 . . ?
 C014 N00T Zn00 123.3(11) . 3_455 ?
 C014 N00T C01E 120.0 . . ?
 C01E N00T Zn00 116.6(11) . 3_455 ?
 N00T C014 H014 120.0 . . ?
 N00T C014 C01G 120.0 . . ?
 C01G C014 H014 120.0 . . ?
 C014 C01G H01G 120.0 . . ?
 C5 C01G C014 120.0 . . ?
 C5 C01G H01G 120.0 . . ?
 C4 C5 C01G 121.5(14) . . ?
 C4 C5 C019 118.2(14) . . ?
 C019 C5 C01G 120.0 . . ?
 C5 C019 H019 120.0 . . ?
 C5 C019 C01E 120.0 . . ?
 C01E C019 H019 120.0 . . ?
 N00T C01E H01E 120.0 . . ?
 C019 C01E N00T 120.0 . . ?
 C019 C01E H01E 120.0 . . ?
 N01I C017 H017 120.0 . . ?
 N01I C017 C01F 120.0 . . ?
 C01F C017 H017 120.0 . . ?
 C017 N01I Zn07 124.1(10) . . ?
 C01H N01I Zn07 115.8(10) . . ?
 C01H N01I C017 120.0 . . ?
 N01I C01H H01H 120.0 . . ?
 N01I C01H C01B 120.0 . . ?
 C01B C01H H01H 120.0 . . ?
 C01H C01B H01B 120.0 . . ?
 C6 C01B C01H 120.0 . . ?
 C6 C01B H01B 120.0 . . ?
 C1 C6 C01B 121.0(14) . . ?
 C1 C6 C01F 118.9(14) . . ?
 C01B C6 C01F 120.0 . . ?
 C017 C01F H01F 120.0 . . ?
 C6 C01F C017 120.0 . . ?
 C6 C01F H01F 120.0 . . ?
 C7 C01J H01J 116.5 . . ?
 C7 C01J C9 127(4) . . ?
 C9 C01J H01J 116.5 . . ?
 C16 C01M C19 108.0 . . ?
 C12 C01M C16 130(3) . . ?
 C12 C01M C19 121(3) . . ?
 C01M C16 C18 108.0 . . ?
 C11 C16 C01M 133(3) . . ?
 C11 C16 C18 119(3) . . ?
 C16 C18 C8 118(4) . . ?
 C21 C18 C16 108.0 . . ?
 C21 C18 C8 134(4) . . ?
 C18 C21 H21 126.0 . . ?
 C19 C21 C18 108.0 . . ?
 C19 C21 H21 126.0 . . ?
 C01M C19 H19 126.0 . . ?
 C21 C19 C01M 108.0 . . ?
 C21 C19 H19 126.0 . . ?
 C7 C10 H10 104.6 . . ?
 C7 C10 C13 128(4) . . ?
 C7 C10 C14 106(4) . . ?
 C13 C10 H10 104.6 . . ?
 C14 C10 H10 104.6 . . ?
 C14 C10 C13 108(4) . . ?
 C01J C7 C10 113(4) . . ?
 C01J C7 C11 130(4) . . ?
 C10 C7 C11 113(4) . . ?
 C01M C12 C17 114(4) . . ?
 C9 C12 C01M 126(5) . . ?
 C9 C12 C17 114(4) . . ?
 C01J C9 H9 113.3 . . ?
 C12 C9 C01J 133(4) . . ?
 C12 C9 H9 113.3 . . ?
 C16 C11 C7 116(4) . . ?
 C16 C11 H11 121.8 . . ?
 C7 C11 H11 121.8 . . ?
 C10 C13 H13A 109.5 . . ?
 C10 C13 H13B 109.5 . . ?
 C10 C13 H13C 109.5 . . ?
 H13A C13 H13B 109.5 . . ?
 H13A C13 H13C 109.5 . . ?
 H13B C13 H13C 109.5 . . ?
 C10 C14 H14A 109.5 . . ?
 C10 C14 H14B 109.5 . . ?
 C10 C14 H14C 109.5 . . ?
 H14A C14 H14B 109.5 . . ?
 H14A C14 H14C 109.5 . . ?
 H14B C14 H14C 109.5 . . ?
 C12 C17 H17A 109.5 . . ?
 C12 C17 H17B 109.5 . . ?
 C12 C17 H17C 109.5 . . ?
 H17A C17 H17B 109.5 . . ?
 H17A C17 H17C 109.5 . . ?
 H17B C17 H17C 109.5 . . ?
 C18 C8 H8A 109.5 . . ?
 C18 C8 H8B 109.5 . . ?
 C18 C8 H8C 109.5 . . ?
 H8A C8 H8B 109.5 . . ?
 H8A C8 H8C 109.5 . . ?
 H8B C8 H8C 109.5 . . ?

loop_
  _geom_torsion_atom_site_label_1
  _geom_torsion_atom_site_label_2
  _geom_torsion_atom_site_label_3
  _geom_torsion_atom_site_label_4
  _geom_torsion
  _geom_torsion_site_symmetry_1
  _geom_torsion_site_symmetry_2
  _geom_torsion_site_symmetry_3
  _geom_torsion_site_symmetry_4
  _geom_torsion_publ_flag
 I03 Zn00 N00L C00M -124.4(9) . . . . ?
 I03 Zn00 N00L C00O 50.3(10) . . . . ?
 I04 Zn08 N00K C00Z -165.0(7) . . . . ?
 I04 Zn08 N00K C00U 18.2(9) . . . . ?
 I04 Zn08 N00N C00S -137.7(10) . . . . ?
 I04 Zn08 N00N C01P 45.5(11) . . . . ?
 I05 Zn00 N00L C00M 7.9(11) . . . . ?
 I05 Zn00 N00L C00O -177.5(7) . . . . ?
 I06 Zn08 N00K C00Z 60.3(9) . . . . ?
 I06 Zn08 N00K C00U -116.6(8) . . . . ?
 I06 Zn08 N00N C00S -2.4(14) . . . . ?
 I06 Zn08 N00N C01P -179.2(8) . . . . ?
 Zn07 N00Y C01C C00P -173.0(11) 8_556 . . . ?
 Zn07 N01I C01H C01B 177.3(10) . . . . ?
 Zn08 N00K C00U C00X 176.8(11) . . . . ?
 Zn08 N00N C00S C00J -176.6(15) . . . . ?
 Zn08 N00N C01P C01K 176.9(14) . . . . ?
 Zn00 N00L C00O C018 -174.8(11) . . . . ?
 Zn00 N00T C014 C01G 177.2(11) 3_455 . . . ?
 Zn00 N00T C01E C019 -177.4(10) 3_455 . . . ?
 N00C C015 N00B C010 0.0 . . . . ?
 N00C C015 C00H C013 -161.0(9) . . . . ?
 N00C C015 C00H C018 16.5(16) . . . . ?
 N00C C00A C00G C00J 161.9(10) . . . . ?
 N00C C00A C00G C01K -12(2) . . . . ?
 C015 N00C C00A N011 0.0 . . . . ?
 C015 N00C C00A C00G 168.9(18) . . . . ?
 C015 N00B C010 N011 0.0 . . . . ?
 C015 N00B C010 C00F -176.9(14) . . . . ?
 C015 C00H C013 C00M 177.6(15) . . . . ?
 C015 C00H C018 C00O -177.5(16) . . . . ?
 N00B C015 C00H C013 18.3(17) . . . . ?
 N00B C015 C00H C018 -164.2(9) . . . . ?
 N00B C010 N011 C00A 0.0 . . . . ?
 N00B C010 C00F C00V -15.0(15) . . . . ?
 N00B C010 C00F C00P 167.6(8) . . . . ?
 C010 N011 C00A N00C 0.0 . . . . ?
 C010 N011 C00A C00G -170.0(15) . . . . ?
 C010 C00F C00V C01L -177.4(15) . . . . ?
 C010 C00F C00P C01C 177.5(15) . . . . ?
 N011 C010 C00F C00V 168.2(9) . . . . ?
 N011 C010 C00F C00P -9.2(17) . . . . ?
 N011 C00A C00G C00J -28.7(19) . . . . ?
 N011 C00A C00G C01K 157.4(10) . . . . ?
 C00A N00C C015 N00B 0.0 . . . . ?
 C00A N00C C015 C00H 179.3(14) . . . . ?
 C00A C00G C01K C01P 174.0(19) . . . . ?
 N00D C4 N00Q C3 0.0 . . . . ?
 N00D C4 C5 C01G -169.2(8) . . . . ?
 N00D C4 C5 C019 5.1(15) . . . . ?
 N00D C1 C6 C01B -7.8(15) . . . . ?
 N00D C1 C6 C01F 176.4(8) . . . . ?
 C4 N00D C1 N00W 0.0 . . . . ?
 C4 N00D C1 C6 -174.5(14) . . . . ?
 C4 N00Q C3 N00W 0.0 . . . . ?
 C4 N00Q C3 C2 -172.1(14) . . . . ?
 C4 C5 C019 C01E -174.4(15) . . . . ?
 N00Q C4 C5 C01G 3.9(16) . . . . ?
 N00Q C4 C5 C019 178.2(8) . . . . ?
 N00Q C3 N00W C1 0.0 . . . . ?
 N00Q C3 C2 C01D 1.4(16) . . . . ?
 N00Q C3 C2 C00X -180.0(7) . . . . ?
 C3 N00W C1 N00D 0.0 . . . . ?
 C3 N00W C1 C6 174.3(14) . . . . ?
 C3 C2 C01D C00Z 178.5(16) . . . . ?
 C3 C2 C00X C00U -178.7(14) . . . . ?
 N00W C3 C2 C01D -170.5(8) . . . . ?
 N00W C3 C2 C00X 8.2(15) . . . . ?
 N00W C1 C6 C01B 177.8(8) . . . . ?
 N00W C1 C6 C01F 2.0(17) . . . . ?
 C1 N00D C4 N00Q 0.0 . . . . ?
 C1 N00D C4 C5 173.2(14) . . . . ?
 C1 C6 C01F C017 175.8(15) . . . . ?
 C00F C010 N011 C00A 176.7(15) . . . . ?
 C00F C00V C01L N00Y 0.0 . . . . ?
 C00V C00F C00P C01C 0.0 . . . . ?
 C00V C01L N00Y Zn07 173.1(11) . . . 8_556 ?
 C00V C01L N00Y C01C 0.0 . . . . ?
 C01L N00Y C01C C00P 0.0 . . . . ?
 N00Y C01C C00P C00F 0.0 . . . . ?
 C00P C00F C00V C01L 0.0 . . . . ?
 C00H C015 N00B C010 -179.3(15) . . . . ?
 C00H C013 C00M N00L 0.0 . . . . ?
 C013 C00H C018 C00O 0.0 . . . . ?
 C013 C00M N00L Zn00 174.4(12) . . . . ?
 C013 C00M N00L C00O 0.0 . . . . ?
 C00M N00L C00O C018 0.0 . . . . ?
 N00L C00O C018 C00H 0.0 . . . . ?
 C018 C00H C013 C00M 0.0 . . . . ?
 C2 C3 N00W C1 171.6(15) . . . . ?
 C2 C01D C00Z N00K 0.0 . . . . ?
 C01D C2 C00X C00U 0.0 . . . . ?
 C01D C00Z N00K Zn08 -177.0(10) . . . . ?
 C01D C00Z N00K C00U 0.0 . . . . ?
 C00Z N00K C00U C00X 0.0 . . . . ?
 N00K Zn08 N00N C00S 109.6(12) . . . . ?
 N00K Zn08 N00N C01P -67.1(12) . . . . ?
 N00K C00U C00X C2 0.0 . . . . ?
 C00X C2 C01D C00Z 0.0 . . . . ?
 N00N Zn08 N00K C00Z -51.6(10) . . . . ?
 N00N Zn08 N00K C00U 131.5(9) . . . . ?
 N00N C00S C00J C00G 0.0 . . . . ?
 C00S N00N C01P C01K 0.0 . . . . ?
 C00S C00J C00G C00A -174(2) . . . . ?
 C00S C00J C00G C01K 0.0 . . . . ?
 C00J C00G C01K C01P 0.0 . . . . ?
 C00G C01K C01P N00N 0.0 . . . . ?
 C01P N00N C00S C00J 0.0 . . . . ?
 N00T Zn00 N00L C00M 121.8(11) 3_545 . . . ?
 N00T Zn00 N00L C00O -63.5(11) 3_545 . . . ?
 N00T C014 C01G C5 0.0 . . . . ?
 C014 N00T C01E C019 0.0 . . . . ?
 C014 C01G C5 C4 174.2(16) . . . . ?
 C014 C01G C5 C019 0.0 . . . . ?
 C01G C5 C019 C01E 0.0 . . . . ?
 C5 C4 N00Q C3 -173.0(14) . . . . ?
 C5 C019 C01E N00T 0.0 . . . . ?
 C01E N00T C014 C01G 0.0 . . . . ?
 C017 N01I C01H C01B 0.0 . . . . ?
 N01I C017 C01F C6 0.0 . . . . ?
 N01I C01H C01B C6 0.0 . . . . ?
 C01H C01B C6 C1 -175.7(15) . . . . ?
 C01H C01B C6 C01F 0.0 . . . . ?
 C01B C6 C01F C017 0.0 . . . . ?
 C01F C017 N01I Zn07 -177.1(11) . . . . ?
 C01F C017 N01I C01H 0.0 . . . . ?
 C01J C7 C11 C16 12(7) . . . . ?
 C01M C16 C18 C21 0.0 . . . . ?
 C01M C16 C18 C8 -179(5) . . . . ?
 C01M C16 C11 C7 -2(7) . . . . ?
 C01M C12 C9 C01J 7(9) . . . . ?
 C16 C01M C19 C21 0.0 . . . . ?
 C16 C01M C12 C9 -17(8) . . . . ?
 C16 C01M C12 C17 -167(4) . . . . ?
 C16 C18 C21 C19 0.0 . . . . ?
 C18 C16 C11 C7 177(3) . . . . ?
 C18 C21 C19 C01M 0.0 . . . . ?
 C19 C01M C16 C18 0.0 . . . . ?
 C19 C01M C16 C11 179(5) . . . . ?
 C19 C01M C12 C9 175(4) . . . . ?
 C19 C01M C12 C17 24(6) . . . . ?
 C10 C7 C11 C16 168(4) . . . . ?
 C7 C01J C9 C12 16(8) . . . . ?
 C12 C01M C16 C18 -169(5) . . . . ?
 C12 C01M C16 C11 9(7) . . . . ?
 C12 C01M C19 C21 171(5) . . . . ?
 C9 C01J C7 C10 -179(4) . . . . ?
 C9 C01J C7 C11 -23(7) . . . . ?
 C11 C16 C18 C21 -179(5) . . . . ?
 C11 C16 C18 C8 2(6) . . . . ?
 C13 C10 C7 C01J 88(5) . . . . ?
 C13 C10 C7 C11 -72(6) . . . . ?
 C14 C10 C7 C01J -144(4) . . . . ?
 C14 C10 C7 C11 56(5) . . . . ?
 C17 C12 C9 C01J 157(4) . . . . ?
 C8 C18 C21 C19 179(7) . . . . ?

_shelx_res_file
;
TITL test_a.res in C2/c
    1-guaiazulene.res
    created by SHELXL-2018/3 at 14:51:27 on 23-Nov-2021
REM Old TITL test in C2/c
REM SHELXT solution in C2/c: R1 0.402, Rweak 0.181, Alpha 0.245
REM <I/s> 1.244 for 422 systematic absences, Orientation as input
REM Formula found by SHELXT: C50 N37 Zn8
CELL 0.02506 33.49 14.18 29.74 90 102.09 90
ZERR 142 0.0067 0.0028 0.0059 0 0.03 0
LATT 7
SYMM -X,+Y,0.5-Z
SFAC  C 0.731 36.995 1.195 11.297 0.456 2.814 0.125 0.346 0 0 0 0 0.77 12.011
SFAC  N 0.572 28.847 1.042 9.054 0.465 2.421 0.131 0.317 0 0 0 0 0.75 14.007
SFAC  Zn 1.942 54.162 1.95 12.518 1.619 2.416 0.543 0.33 0 0 0 0 1.25 65.39
SFAC  I 3.473 39.441 4.06 11.816 2.521 2.415 0.84 0.298 0 0 0 0 1.33 126.9
SFAC  H 0.375 15.495 0.141 4.126 0.022 0.025 -0.101 46.884 0 0 0 0 0.32 1.008
SFAC  O 0.455 23.78 0.917 7.622 0.472 2.144 0.138 0.296 0 0 0 0 0.73 15.999
UNIT 156 130 24 50 4 12

DELU C10 C01J C7 C9 C11 C12 C13 C14 C16 C01M C17 C18 C19 C21 C8
RIGU C10 C01J C7 C9 C11 C12 C13 C14 C16 C01M C17 C18 C19 C21 C8
RIGU C21 C01J C7 C9 C10 C11 C12 C13 C14 C16 C01M C17 C18 C19 C8
SIMU N011 I01 Zn07 I02 N01I C017 C01H C01F C01B C6 C1 N00D N00W C4 C3 N00Q =
 C5 C2 C01G C019 C01D C00X C014 C01E C00Z C00U N00T N00K ZN08 I04 I06 N00N =
 C00S C01P C00J C01K C00G C00A N00C C015 C010 N00B C00H C00F C013 C018 C00V =
 C00P C00M C00O C01L C01C N00L N00Y ZN00 I03 I05
SIMU C21 C01J C7 C9 C10 C11 C12 C13 C14 C16 C01M C17 C18 C19 C8
RIGU N011 I01 Zn07 I02 N01I C017 C01H C01F C01B C6 C1 N00D N00W C4 C3 N00Q =
 C5 C2 C01G C019 C01D C00X C014 C01E C00Z C00U N00T N00K ZN08 I04 I06 N00N =
 C00S C01P C00J C01K C00G C00A N00C C015 C010 N00B C00H C00F C013 C018 C00V =
 C00P C00M C00O C01L C01C N00L N00Y ZN00 I03 I05
DFIX 1.53 C10 C13

L.S. 50
PLAN  50
CONF
LIST 6
MORE -1
BOND $H
fmap 2
acta
REM <olex2.extras>
REM <HklSrc "%.\\1-Guaiazulene.hkl">
REM </olex2.extras>

WGHT    0.200000
FVAR       0.21764   0.48250
I01   4    0.018812   -0.143960    0.131324    11.00000    0.10667    0.11150 =
         0.07246    0.00912    0.00122   -0.03678
I02   4    0.112642   -0.238330    0.062127    11.00000    0.15820    0.07377 =
         0.07825   -0.00347   -0.00959    0.02105
I03   4    0.629825    0.171215    0.202854    11.00000    0.17977    0.10690 =
         0.09257    0.02135    0.05784    0.03601
I04   4    0.390884   -0.240716    0.402329    11.00000    0.13665    0.08524 =
         0.14000    0.01613   -0.03243    0.00162
I05   4    0.738259    0.229438    0.301871    11.00000    0.14724    0.07621 =
         0.17875   -0.04605    0.09703   -0.03514
I06   4    0.351495   -0.090951    0.508849    11.00000    0.10154    0.17464 =
         0.09402    0.05258    0.00721   -0.02539
ZN07  3    0.077235   -0.119881    0.097009    11.00000    0.09923    0.06714 =
         0.06432    0.00735    0.00272   -0.00955
ZN08  3    0.374794   -0.098818    0.436620    11.00000    0.07449    0.09843 =
         0.08099    0.01959   -0.01005   -0.01321
ZN00  3    0.674817    0.143086    0.277547    11.00000    0.10638    0.06385 =
         0.10328   -0.01158    0.04887   -0.00716
AFIX  66
N00C  2    0.541383    0.139270    0.412262    11.00000    0.07536    0.10339 =
         0.06562    0.00999    0.00184   -0.00635
C015  1    0.571451    0.206035    0.410696    11.00000    0.08701    0.09069 =
         0.06038   -0.00502    0.01836   -0.00370
N00B  2    0.576306    0.282676    0.440486    11.00000    0.09248    0.08041 =
         0.04834    0.00726    0.00384    0.02063
C010  1    0.551093    0.292552    0.471843    11.00000    0.07363    0.08197 =
         0.05130   -0.00536   -0.00331    0.00518
N011  2    0.521026    0.225788    0.473410    11.00000    0.06767    0.08454 =
         0.04972    0.02179   -0.02409    0.00575
C00A  1    0.516170    0.149147    0.443619    11.00000    0.04993    0.10315 =
         0.04966    0.00935   -0.01854   -0.01408
AFIX  66
N00D  2    0.180065    0.180397    0.250034    11.00000    0.08605    0.07740 =
         0.05180   -0.00318    0.01754   -0.00999
C4    1    0.205669    0.233258    0.283538    11.00000    0.07975    0.06860 =
         0.06604   -0.00157    0.01690   -0.01172
N00Q  2    0.239839    0.191627    0.310957    11.00000    0.07888    0.08701 =
         0.08131    0.00543    0.01587   -0.00342
C3    1    0.248405    0.097136    0.304873    11.00000    0.08500    0.08553 =
         0.06347    0.00728   -0.01502   -0.00786
N00W  2    0.222801    0.044274    0.271368    11.00000    0.06538    0.09213 =
         0.05346    0.00765    0.00340   -0.01593
C1    1    0.188631    0.085903    0.243949    11.00000    0.07080    0.07956 =
         0.04217   -0.00112    0.00807   -0.00260
AFIX  66
C00F  1    0.556037    0.366078    0.496389    11.00000    0.08772    0.07175 =
         0.04719    0.00228    0.00968    0.00857
C00V  1    0.590630    0.422063    0.499968    11.00000    0.10341    0.11092 =
         0.10633   -0.03109    0.02501   -0.01642
AFIX  43
H00V  5    0.610252    0.407097    0.483144    11.00000   -1.20000
AFIX  65
C01L  1    0.595897    0.500415    0.528691    11.00000    0.12115    0.09733 =
         0.06048   -0.00494    0.00988   -0.01878
AFIX  43
H01L  5    0.619043    0.537872    0.531085    11.00000   -1.20000
AFIX  65
N00Y  2    0.566571    0.522783    0.553836    11.00000    0.11892    0.07528 =
         0.05003    0.00044    0.00425   -0.00962
C01C  1    0.531977    0.466799    0.550258    11.00000    0.11731    0.08753 =
         0.05360   -0.00993    0.01330   -0.01067
AFIX  43
H01C  5    0.512356    0.481765    0.567081    11.00000   -1.20000
AFIX  65
C00P  1    0.526710    0.388447    0.521535    11.00000    0.09872    0.07898 =
         0.05741   -0.00265    0.02021    0.00383
AFIX  43
H00P  5    0.503565    0.350990    0.519141    11.00000   -1.20000
AFIX  66
C00H  1    0.592466    0.193011    0.383149    11.00000    0.08491    0.06547 =
         0.04258    0.00927    0.01503    0.00594
C013  1    0.629638    0.240068    0.389522    11.00000    0.09769    0.08494 =
         0.07676   -0.00976    0.02262   -0.00978
AFIX  43
H013  5    0.637102    0.281995    0.413881    11.00000   -1.20000
AFIX  65
C00M  1    0.655656    0.224463    0.359487    11.00000    0.09929    0.08710 =
         0.08416   -0.00114    0.02801   -0.00989
AFIX  43
H00M  5    0.680526    0.255948    0.363751    11.00000   -1.20000
AFIX  65
N00L  2    0.644502    0.161799    0.323079    11.00000    0.10378    0.06992 =
         0.07224    0.01027    0.02565    0.00923
C00O  1    0.607330    0.114741    0.316705    11.00000    0.11228    0.07498 =
         0.07408   -0.01260    0.03004   -0.00483
AFIX  43
H00O  5    0.599867    0.072815    0.292345    11.00000   -1.20000
AFIX  65
C018  1    0.581312    0.130346    0.346740    11.00000    0.09807    0.09418 =
         0.08116   -0.01947    0.02352   -0.01211
AFIX  43
H018  5    0.556442    0.098861    0.342475    11.00000   -1.20000
AFIX  66
C2    1    0.275232    0.062474    0.332241    11.00000    0.07180    0.08007 =
         0.06466    0.01391   -0.00925   -0.01453
C01D  1    0.298363    0.107539    0.370469    11.00000    0.09279    0.10121 =
         0.06736    0.00485   -0.01247   -0.01581
AFIX  43
H01D  5    0.293702    0.170774    0.375889    11.00000   -1.20000
AFIX  65
C00Z  1    0.328460    0.058093    0.400597    11.00000    0.10099    0.09552 =
         0.06821    0.00287   -0.01602   -0.00926
AFIX  43
H00Z  5    0.343936    0.088245    0.426175    11.00000   -1.20000
AFIX  65
N00K  2    0.335426   -0.036420    0.392497    11.00000    0.08399    0.09623 =
         0.06932    0.00856   -0.00468   -0.00973
C00U  1    0.312295   -0.081486    0.354269    11.00000    0.08689    0.08451 =
         0.09608   -0.00189   -0.01330    0.00135
AFIX  43
H00U  5    0.316955   -0.144721    0.348850    11.00000   -1.20000
AFIX  65
C00X  1    0.282198   -0.032040    0.324141    11.00000    0.08779    0.08183 =
         0.08808    0.00975   -0.01125   -0.00736
AFIX  43
H00X  5    0.266721   -0.062192    0.298564    11.00000   -1.20000
AFIX  66
N00N  2    0.420437   -0.018394    0.443084    11.00000    0.08716    0.12709 =
         0.07588    0.00135   -0.00781   -0.03162
C00S  1    0.435647    0.036382    0.481627    11.00000    0.09309    0.12994 =
         0.08225   -0.01010    0.01974   -0.04072
AFIX  43
H00S  5    0.424000    0.032431    0.507338    11.00000   -1.20000
AFIX  65
C00J  1    0.468264    0.097064    0.481740    11.00000    0.07112    0.13025 =
         0.07816   -0.00977    0.00783   -0.02904
AFIX  43
H00J  5    0.478440    0.133713    0.507528    11.00000   -1.20000
AFIX  65
C00G  1    0.485671    0.102971    0.443312    11.00000    0.06875    0.12450 =
         0.07616   -0.01271    0.00647   -0.03314
C01K  1    0.470461    0.048195    0.404769    11.00000    0.09422    0.15763 =
         0.10064   -0.04503    0.02252   -0.05808
AFIX  43
H01K  5    0.482107    0.052147    0.379058    11.00000   -1.20000
AFIX  65
C01P  1    0.437844   -0.012487    0.404655    11.00000    0.10954    0.15103 =
         0.09295   -0.03525    0.01672   -0.06635
AFIX  43
H01P  5    0.427668   -0.049136    0.378867    11.00000   -1.20000
AFIX  66
N00T  2    0.186985    0.515344    0.281017    11.00000    0.12533    0.07864 =
         0.08924    0.01528    0.04413    0.03074
C014  1    0.221158    0.477996    0.310324    11.00000    0.12163    0.05550 =
         0.09231    0.00415    0.03658    0.02335
AFIX  43
H014  5    0.239908    0.517895    0.328521    11.00000   -1.20000
AFIX  65
C01G  1    0.227309    0.381016    0.312432    11.00000    0.11338    0.05144 =
         0.10814   -0.00377    0.00035    0.00404
AFIX  43
H01G  5    0.250174    0.356028    0.332040    11.00000   -1.20000
AFIX  65
C5    1    0.199287    0.321382    0.285234    11.00000    0.11045    0.06705 =
         0.08581    0.00273    0.01122   -0.00592
C019  1    0.165113    0.358729    0.255927    11.00000    0.12487    0.09211 =
         0.09783    0.01692    0.00736    0.01018
AFIX  43
H019  5    0.146364    0.318829    0.237729    11.00000   -1.20000
AFIX  65
C01E  1    0.158962    0.455709    0.253818    11.00000    0.14354    0.09544 =
         0.10064    0.01814    0.02412    0.02144
AFIX  43
H01E  5    0.136097    0.480696    0.234209    11.00000   -1.20000
AFIX  66
C017  1    0.150938   -0.098670    0.169240    11.00000    0.09965    0.09220 =
         0.05457   -0.00216    0.00751   -0.02994
AFIX  43
H017  5    0.157079   -0.160899    0.163490    11.00000   -1.20000
AFIX  65
N01I  2    0.116169   -0.056334    0.143398    11.00000    0.09683    0.09545 =
         0.07630    0.00584    0.00601   -0.02867
C01H  1    0.106992    0.036674    0.151992    11.00000    0.13392    0.11214 =
         0.09644   -0.02152   -0.05047   -0.00646
AFIX  43
H01H  5    0.083728    0.064999    0.134701    11.00000   -1.20000
AFIX  65
C01B  1    0.132584    0.087347    0.186429    11.00000    0.12636    0.11705 =
         0.09933   -0.02023   -0.04711   -0.00943
AFIX  43
H01B  5    0.126443    0.149576    0.192179    11.00000   -1.20000
AFIX  65
C6    1    0.167353    0.045013    0.212272    11.00000    0.09145    0.10031 =
         0.05008   -0.00686   -0.00417   -0.01879
C01F  1    0.176531   -0.047996    0.203678    11.00000    0.10698    0.10209 =
         0.05156   -0.01302    0.00820   -0.02580
AFIX  43
H01F  5    0.199794   -0.076320    0.220969    11.00000   -1.20000
AFIX   0

C01J  1    0.648826    0.422779    0.316563    21.00000    0.04192
AFIX  43
H01J  5    0.652320    0.377941    0.294893    21.00000   -1.20000
AFIX  56
C01M  1    0.660622    0.508784    0.405972    21.00000    0.07001
C16   1    0.618722    0.524505    0.386342    21.00000    0.09784
C18   1    0.601140    0.572812    0.419268    21.00000    0.12591
C21   1    0.632173    0.586946    0.459248    21.00000    0.11310
AFIX  43
H21   5    0.628982    0.616867    0.486100    21.00000   -1.20000
AFIX  55
C19   1    0.668935    0.547375    0.451031    21.00000    0.11970
AFIX  43
H19   5    0.694047    0.546828    0.471556    21.00000   -1.20000
AFIX   0
C10   1    0.588647    0.426651    0.276529    21.00000    0.07026
AFIX  13
H10   5    0.605202    0.413164    0.253747    21.00000   -1.20000
AFIX   0
C7    1    0.614219    0.459185    0.311472    21.00000    0.04893
C12   1    0.687895    0.481346    0.388216    21.00000    0.07756
C9    1    0.683558    0.442658    0.352081    21.00000    0.04647
AFIX  43
H9    5    0.707916    0.420751    0.345602    21.00000   -1.20000
AFIX   0
C11   1    0.594470    0.504037    0.344206    21.00000    0.08400
AFIX  43
H11   5    0.566768    0.518464    0.337278    21.00000   -1.20000
AFIX   0
C13   1    0.561156    0.341591    0.274914    21.00000    0.05934
AFIX 137
H13A  5    0.537476    0.349420    0.250670    21.00000   -1.50000
H13B  5    0.552844    0.335387    0.303767    21.00000   -1.50000
H13C  5    0.575694    0.285959    0.269280    21.00000   -1.50000
AFIX   0
C14   1    0.562607    0.507694    0.256987    21.00000    0.12434
AFIX 137
H14A  5    0.544389    0.523232    0.276870    21.00000   -1.50000
H14B  5    0.547026    0.491126    0.227135    21.00000   -1.50000
H14C  5    0.579578    0.561100    0.254327    21.00000   -1.50000
AFIX   0
C17   1    0.733140    0.448611    0.427958    21.00000    0.07680
AFIX 137
H17A  5    0.744944    0.503347    0.444596    21.00000   -1.50000
H17B  5    0.752290    0.421895    0.411616    21.00000   -1.50000
H17C  5    0.726626    0.402908    0.449130    21.00000   -1.50000
AFIX   0
C8    1    0.554490    0.597662    0.405880    21.00000    0.17115
AFIX 137
H8A   5    0.549239    0.634414    0.378156    21.00000   -1.50000
H8B   5    0.546901    0.633239    0.430251    21.00000   -1.50000
H8C   5    0.538793    0.540533    0.401042    21.00000   -1.50000
AFIX   0
HKLF 4


REM  test_a.res in C2/c
REM wR2 = 0.5524, GooF = S = 1.502, Restrained GooF = 1.428 for all data
REM R1 = 0.2355 for 3390 Fo > 4sig(Fo) and 0.3074 for all 7215 data
REM 474 parameters refined using 825 restraints

END

WGHT      0.2000      0.0000

REM Highest difference peak  0.458,  deepest hole -0.269,  1-sigma level  0.091
Q1    1   0.5000 -0.1602  0.2500  10.50000  0.05    0.46
Q2    1   0.5244  0.0407  0.2281  11.00000  0.05    0.43
Q3    1   0.5338  0.0147  0.2203  11.00000  0.05    0.42
Q4    1   0.4475 -0.1201  0.2879  11.00000  0.05    0.40
Q5    1   0.0466  0.3591  0.2181  11.00000  0.05    0.40
Q6    1   0.7020  0.4348  0.5682  11.00000  0.05    0.37
Q7    1   0.5695  0.8618  0.3564  11.00000  0.05    0.32
Q8    1   0.2608  0.5247  0.4267  11.00000  0.05    0.31
Q9    1   0.1697  0.3363  0.4115  11.00000  0.05    0.30
Q10   1   0.7338  0.3163  0.5464  11.00000  0.05    0.29
Q11   1   0.5833  0.7625  0.3271  11.00000  0.05    0.29
Q12   1   0.7879  0.6711  0.5115  11.00000  0.05    0.28
Q13   1   0.1540  0.3098  0.3884  11.00000  0.05    0.28
Q14   1   0.1989  0.3067  0.4279  11.00000  0.05    0.28
Q15   1   0.2516  0.2983  0.4431  11.00000  0.05    0.28
Q16   1   0.6231 -0.0860  0.3904  11.00000  0.05    0.26
Q17   1   0.2311  0.5919  0.4141  11.00000  0.05    0.26
Q18   1   0.5000  0.4999  0.2500  10.50000  0.05    0.25
Q19   1   0.2591  0.2147  0.4598  11.00000  0.05    0.24
Q20   1   0.3062  0.0112  0.5690  11.00000  0.05    0.23
Q21   1   0.7045  0.4772  0.4066  11.00000  0.05    0.23
Q22   1   0.5722  0.4081  0.3130  11.00000  0.05    0.21
Q23   1   0.6997  0.5708  0.5619  11.00000  0.05    0.21
Q24   1   0.7180  0.4906  0.4720  11.00000  0.05    0.21
Q25   1   0.6496  0.5421  0.4076  11.00000  0.05    0.20
Q26   1   0.4713  0.6940  0.3191  11.00000  0.05    0.20
Q27   1   0.5170  0.7988  0.3899  11.00000  0.05    0.20
Q28   1   0.5011  0.8048  0.3608  11.00000  0.05    0.19
Q29   1   0.6208  0.6200  0.4406  11.00000  0.05    0.19
Q30   1   0.5000  0.6377  0.2500  10.50000  0.05    0.19
Q31   1   0.5348  0.5808  0.2586  11.00000  0.05    0.18
Q32   1   0.7215  0.2922  0.4730  11.00000  0.05    0.18
Q33   1   0.5431  0.1786  0.4199  11.00000  0.05    0.18
Q34   1   0.3847  0.1643  0.5591  11.00000  0.05    0.17
Q35   1   0.5349 -0.0227  0.4097  11.00000  0.05    0.17
Q36   1   0.5322  0.6529  0.3720  11.00000  0.05    0.17
Q37   1   0.5570  0.4797  0.5407  11.00000  0.05    0.17
Q38   1   0.7023  0.5409  0.4444  11.00000  0.05    0.16
Q39   1   0.2159  0.2172  0.3692  11.00000  0.05    0.16
Q40   1   0.5713  0.6354  0.4203  11.00000  0.05    0.16
Q41   1   0.4703  0.0959  0.4586  11.00000  0.05    0.16
Q42   1   0.7032  0.3546  0.4375  11.00000  0.05    0.15
Q43   1   0.2593  0.3502  0.3018  11.00000  0.05    0.15
Q44   1   0.3064  0.1912  0.4409  11.00000  0.05    0.15
Q45   1   0.5621  0.5478  0.3188  11.00000  0.05    0.15
Q46   1   0.5580  0.6032  0.3178  11.00000  0.05    0.15
Q47   1   0.5353  0.0730  0.3075  11.00000  0.05    0.14
Q48   1   0.5150  0.0399  0.3564  11.00000  0.05    0.14
Q49   1   0.7243  0.2197  0.3410  11.00000  0.05    0.14
Q50   1   0.5100  0.0606  0.3662  11.00000  0.05    0.14
;
_shelx_res_checksum                1330
_shelx_hkl_file
;
   0   0   2  150.24   67.48
   0   0   2  136.60   54.41
   0   0   2  137.50   67.16
   0   0   2  104.33   28.19
   0   0   2  104.90   22.71
   0   0  -2  158.00   77.12
   0   0  -2   96.65   28.43
   0   0  -2  138.80   55.31
   0   0   3    4.58    8.25
   0   0   3   -3.76    7.84
   0   0   3   13.73    7.76
   0   0   3   48.86   19.61
   0   0   3   17.57    7.11
   0   0   3    1.39    2.94
   0   0   3    6.86    8.82
   0   0  -3   41.01   16.50
   0   0  -3    5.07    5.56
   0   0  -3    6.29    5.47
   0   0  -3    6.05    7.84
   0   0  -3    7.84    4.00
   0   0  -3    6.70    6.45
   0   0   4   43.46   21.32
   0   0   4   25.08   10.78
   0   0   4  137.33   67.07
   0   0   4  142.15   56.70
   0   0   4   42.32   12.83
   0   0   4   34.48   13.48
   0   0  -4  174.59   69.61
   0   0  -4  149.51   73.12
   0   0  -4   16.99    6.62
   0   0  -4   33.99   12.01
   0   0  -4   38.23   11.93
   0   0  -4   42.48   20.18
   0   0   5    3.10    4.58
   0   0   5   10.54    9.48
   0   0   5    2.45    8.58
   0   0   5   10.21    7.35
   0   0   5   29.33   12.01
   0   0   5    6.45   10.38
   0   0   5   10.95    4.90
   0   0   5   -0.82    6.62
   0   0  -5   12.25    8.99
   0   0  -5    0.65    5.56
   0   0  -5   31.21   12.99
   0   0  -5   16.50    7.27
   0   0  -5    9.15    8.74
   0   0   6 1008.64  254.00
   0   0   6 1518.44  739.86
   0   0   6 1219.10  543.37
   0   0   6  866.73  141.99
   0   0   6 1159.13  337.74
   0   0   6 1382.82  550.32
   0   0   6  863.71  178.59
   0   0   6 1041.08  269.03
   0   0  -6 1274.65  507.43
   0   0  -6 1523.50  742.22
   0   0  -6 1532.32  361.19
   0   0  -6  997.29  205.96
   0   0  -6 1110.27  494.76
   0   0   7    6.70    5.56
   0   0   7    3.43   11.19
   0   0   7    8.66    9.97
   0   0   7    5.80    7.19
   0   0   7   40.60   16.58
   0   0   7   33.90   14.54
   0   0   7    9.56    5.56
   0   0   7    7.68    8.74
   0   0  -7   -2.61    8.50
   0   0  -7   37.42   15.77
   0   0  -7    6.45    6.70
   0   0  -7    8.09    7.76
   0   0  -7   -3.19    8.33
   0   0  -7   12.91   11.27
   0   0   8  657.50  108.00
   0   0   8  591.25  122.47
   0   0   8  522.29  208.00
   0   0   8  675.97  170.83
   0   0   8  939.44  273.85
   0   0   8  819.76  365.52
   0   0   8  826.05  213.64
   0   0   8  543.78  265.03
   0   0  -8  478.99  233.82
   0   0  -8  389.13  155.14
   0   0  -8  735.69  328.02
   0   0  -8  781.77  227.94
   0   0  -8 1077.19  254.16
   0   0  -8  703.99  177.45
   0   0  -8  629.48  130.39
   0   0   9   -1.72    5.88
   0   0   9   20.18   13.40
   0   0   9    7.03   10.78
   0   0   9   -3.19    7.11
   0   0   9   48.69   19.93
   0   0   9   17.73    9.97
   0   0   9   15.44    6.62
   0   0   9   16.99    7.19
   0   0  -9   15.60    9.31
   0   0  -9   14.46   12.91
   0   0  -9    0.00    6.29
   0   0  -9   -7.52    7.60
   0   0  -9   30.88   10.54
   0   0  -9    7.92   10.78
   0   0  -9   19.69    7.19
   0   0  10  439.86   72.63
   0   0  10  519.27  132.02
   0   0  10  548.44  244.93
   0   0  10 1154.31  562.57
   0   0  10 1192.46  474.58
   0   0  10  366.91   95.59
   0   0  10  528.50  154.25
   0   0  10  445.42   92.56
   0   0 -10  840.83  335.21
   0   0 -10  620.41  146.32
   0   0 -10 1178.33  574.34
   0   0 -10  434.80   90.52
   0   0 -10  390.11   98.69
   0   0 -10  482.92  140.93
   0   0 -10  474.34  212.17
   0   0  11    1.55    5.72
   0   0  11   19.53   11.76
   0   0  11   55.96   22.96
   0   0  11    8.41   11.76
   0   0  11   -1.96    4.98
   0   0  11   11.03    8.82
   0   0  11    1.39    4.66
   0   0 -11    3.51    3.51
   0   0 -11   -6.21   11.68
   0   0 -11   17.07   16.18
   0   0 -11   -0.98   10.29
   0   0 -11    7.52    8.09
   0   0 -11   10.54    7.43
   0   0 -11    9.64    4.74
   0   0  12   61.85   14.30
   0   0  12  171.48   68.71
   0   0  12   39.38   16.83
   0   0  12   37.09   13.07
   0   0  12   77.78   37.17
   0   0  12   73.94   22.14
   0   0  12   75.82   14.30
   0   0 -12  107.68   49.59
   0   0 -12  125.32   62.91
   0   0 -12  150.08   63.40
   0   0 -12   50.24   15.36
   0   0 -12   47.96   12.01
   0   0 -12   66.34   18.87
   0   0 -12   88.89   20.59
   0   0  13   10.46    5.56
   0   0  13    9.15    7.11
   0   0  13   26.63   14.79
   0   0  13    7.68    8.66
   0   0  13   12.83   13.56
   0   0  13   -1.23    3.27
   0   0  13    8.33    5.88
   0   0 -13   -3.92   10.29
   0   0 -13   33.09   22.55
   0   0 -13   11.93   21.98
   0   0 -13    3.43    3.84
   0   0 -13   -6.62    3.59
   0   0 -13    0.08    7.27
   0   0 -13   10.54    5.72
   0   0  14   90.19   16.50
   0   0  14   88.81   26.72
   0   0  14   81.86   33.58
   0   0  14   85.70   40.93
   0   0  14   99.83   21.98
   0   0  14  115.03   33.99
   0   0 -14  115.44   27.70
   0   0 -14   41.67   28.27
   0   0 -14   11.19   22.71
   0   0 -14  125.16   57.60
   0   0 -14   84.72   18.95
   0   0 -14  116.09   31.05
   0   0 -14   95.75   28.43
   0   0  15    5.07    5.23
   0   0  15   18.06   10.70
   0   0  15   18.87   12.74
   0   0  15   -2.45   12.01
   0   0  15    4.00    3.27
   0   0  15    4.98    5.80
   0   0 -15   28.43   16.99
   0   0 -15   -9.89   22.47
   0   0 -15   15.69   20.75
   0   0 -15    3.02    3.76
   0   0 -15    1.39    3.43
   0   0 -15    1.63    8.41
   0   0 -15    9.23    5.80
   0   0  16  134.23   23.37
   0   0  16  106.86   30.80
   0   0  16  141.66   64.79
   0   0  16   68.63   39.30
   0   0  16  107.51   44.12
   0   0  16  117.15   28.84
   0   0  16  115.11   33.90
   0   0  16  113.89   24.75
   0   0 -16  136.68   32.60
   0   0 -16    5.47   24.59
   0   0 -16   63.72   30.64
   0   0 -16  109.97   29.74
   0   0 -16   94.52   21.00
   0   0 -16  150.73   68.71
   0   0 -16   89.05   26.47
   0   0  17    2.94    5.72
   0   0  17   -1.06   10.78
   0   0  17   13.40   13.07
   0   0  17   -5.31   19.12
   0   0  17    4.66    9.48
   0   0  17    2.94    4.82
   0   0  17   -0.41    2.61
   0   0 -17  -36.03   31.45
   0   0 -17    2.53    3.43
   0   0 -17    7.03   10.87
   0   0 -17   -2.61    5.23
   0   0 -17    8.82    7.92
   0   0 -17    3.02    3.43
   0   0  18    1.06   10.62
   0   0  18    5.64   10.87
   0   0  18   12.66    6.37
   0   0  18   12.74    5.64
   0   0  18   -0.08   11.93
   0   0  18   12.25    4.66
   0   0  18   -8.50   20.75
   0   0 -18  -11.27   28.92
   0   0 -18   25.33   15.77
   0   0 -18   11.36    4.98
   0   0 -18   14.95    4.98
   0   0 -18   25.24   10.13
   0   0 -18   11.19    6.05
   0   0  19   -4.49    6.13
   0   0  19   12.17    9.80
   0   0  19   -1.80   12.17
   0   0  19   66.99   41.91
   0   0  19  -35.05   19.61
   0   0  19    2.37    4.58
   0   0  19   -2.45    5.31
   0   0  19    1.23    2.70
   0   0  19   10.38    9.80
   0   0 -19  -17.97   37.83
   0   0 -19    1.55    3.59
   0   0 -19    6.62   10.38
   0   0 -19    1.47    5.07
   0   0 -19   -7.11    6.94
   0   0 -19   -0.49    3.51
   0   0  20  -15.77   19.44
   0   0  20   94.36   21.00
   0   0  20   95.75   45.59
   0   0  20   90.52   17.07
   0   0  20  125.57   37.09
   0   0  20   35.54   37.74
   0   0  20   64.79   19.61
   0   0 -20  -40.77   48.61
   0   0 -20   94.12   44.20
   0   0 -20  130.96   31.45
   0   0 -20   93.54   27.86
   0   0 -20  114.13   24.92
   0   0  21   -3.92    6.70
   0   0  21   -5.15    8.50
   0   0  21  -42.89   46.73
   0   0  21    1.47   13.89
   0   0  21    2.78    5.39
   0   0  21   -0.25    2.86
   0   0  21   10.46    9.07
   0   0 -21  -62.83   63.32
   0   0 -21   10.87    4.74
   0   0 -21   -0.65    5.47
   0   0 -21   -4.49    6.05
   0   0 -21    2.45    3.76
   0   0  22   10.29    7.19
   0   0  22   -5.56    8.99
   0   0  22  -28.68   58.41
   0   0  22    6.54   14.71
   0   0  22   16.34    7.11
   0   0  22    9.89    8.58
   0   0  22    9.89    4.41
   0   0 -22  -27.70   24.92
   0   0 -22  -28.02   63.64
   0   0 -22    6.78    4.58
   0   0 -22   13.73    7.03
   0   0 -22   -0.57    5.88
   0   0 -22   12.74    5.39
   0   0  23    3.27    5.80
   0   0  23   11.85   15.69
   0   0  23    7.03    9.80
   0   0  23   -6.21    8.41
   0   0  23    5.39    6.94
   0   0  23    4.58    3.35
   0   0  23   50.65   77.86
   0   0 -23   50.73   89.79
   0   0 -23   -4.98   25.33
   0   0 -23    4.49    3.92
   0   0 -23    1.14    4.25
   0   0 -23   -8.41    6.05
   0   0 -23    1.80    5.96
   0   0  24   20.75    8.01
   0   0  24   18.46    8.25
   0   0  24    0.98    9.40
   0   0  24    3.51    7.60
   0   0  24   24.92    8.41
   0   0 -24   43.38  109.64
   0   0 -24   49.35   38.97
   0   0 -24   23.53    9.15
   0   0 -24   20.18    6.78
   0   0 -24   22.14    7.84
   0   0 -24   27.12    8.82
   0   0  25   -0.33    8.33
   0   0  25    2.04    7.92
   0   0  25    7.11    6.13
   0   0  25   -0.08    2.94
   0   0 -25   41.99  152.37
   0   0 -25   25.49   42.89
   0   0 -25   -4.66    4.25
   0   0 -25   -2.53    6.21
   0   0 -25    3.51    6.13
   0   0  26   19.44   10.54
   0   0  26   48.28   12.42
   0   0  26   65.36   15.85
   0   0  26   63.81   19.28
   0   0 -26  182.68  217.89
   0   0 -26   30.15   59.07
   0   0 -26   77.69   19.12
   0   0 -26   61.11   15.36
   0   0  27    1.06    8.17
   0   0  27   -3.27    8.01
   0   0  27    1.88    5.56
   0   0  27    4.98    3.35
   0   0 -27  -17.24  281.53
   0   0 -27    6.05    4.17
   0   0 -27    4.00    6.45
   0   0  28    2.29    7.68
   0   0  28    0.08    8.74
   0   0  28   -1.47    5.31
   0   0  28    4.33    3.27
   0   0 -28    9.07    4.33
   0   0 -28   -0.57    6.05
   0   0  29   -8.74    9.15
   0   0  29   -2.70    5.15
   0   0 -29   -1.96    3.51
   0   0 -29    2.04    4.98
   0  -2   0   71.00   58.17
   0  -2   0  125.65   50.16
   0   2   0   87.17   63.89
   0   2   0  140.60   56.13
   0  -2   1  228.92  103.84
   0  -2   1  223.93   89.21
   0  -2   1  223.44  297.05
   0  -2  -1  208.41   83.09
   0   2   1  210.05   83.74
   0   2   1  201.79   91.34
   0   2  -1  726.46  269.68
   0   2  -1  243.30  110.29
   0  -2   2   64.05   29.74
   0  -2   2  159.72  145.67
   0  -2  -2    5.80    5.39
   0   2   2    9.80    5.15
   0   2   2   15.93    9.07
   0   2  -2   57.03   26.55
   0   2  -2  -39.62  167.32
   0  -2   3  491.98  113.89
   0  -2   3  682.91  271.81
   0  -2   3  363.23   88.81
   0  -2   3  872.53  393.13
   0  -2  -3  593.62  264.86
   0  -2  -3  813.71  323.85
   0  -2  -3   30.47   81.78
   0   2   3  802.60  319.52
   0   2   3  234.96   68.05
   0   2   3  857.50  382.18
   0   2  -3  304.41   75.16
   0   2  -3  907.74  409.06
   0   2  -3  493.37  111.11
   0   2  -3  792.22  315.27
   0  -2   4  111.11   50.49
   0  -2   4  163.56   75.49
   0  -2   4  147.95   58.99
   0  -2   4   52.70   24.35
   0  -2   4   14.13   51.39
   0  -2  -4   78.10   36.03
   0  -2  -4  -77.12  121.97
   0  -2  -4  175.24   70.02
   0   2   4  169.77   67.81
   0   2   4   53.51   57.60
   0   2   4   59.56   28.35
   0   2  -4  109.88   50.24
   0   2  -4  154.57   61.68
   0   2  -4   16.18   57.76
   0   2  -4   50.08   16.99
   0   2  -4  311.84  141.91
   0  -2   5  491.00  224.51
   0  -2   5  231.04   92.07
   0  -2   5  768.37  193.62
   0  -2   5  711.42  169.28
   0  -2  -5  251.22  100.32
   0   2   5  567.64  109.31
   0   2   5  255.14  101.71
   0   2  -5  712.57  169.85
   0   2  -5  269.93  107.60
   0   2  -5  341.25  155.39
   0   2  -5  632.91  160.05
   0  -2   6  468.13  186.84
   0  -2   6  913.95  429.00
   0  -2   6  724.58  326.63
   0  -2   6  977.68  476.87
   0  -2   6  180.06   31.62
   0  -2   6  180.39   39.95
   0  -2   6  166.91   43.87
   0  -2  -6  737.57  360.94
   0  -2  -6  256.78  118.71
   0  -2  -6  155.47   52.29
   0   2   6  534.30  212.82
   0   2   6  248.20   54.82
   0   2   6  245.18  110.37
   0   2  -6  895.00  403.51
   0   2  -6  166.50   28.84
   0   2  -6  114.79   32.60
   0   2  -6  185.05   42.40
   0  -2   7  642.23  105.80
   0  -2   7 1477.67  720.25
   0  -2   7  651.46  164.29
   0  -2   7 2391.46 1084.38
   0  -2   7  523.44  124.34
   0  -2  -7 1425.14  567.39
   0  -2  -7 1377.02  614.61
   0  -2  -7 1449.24  706.77
   0  -2  -7  700.80  180.55
   0  -2  -7  735.04  122.79
   0   2   7 1233.47  601.21
   0   2   7 1202.43  478.75
   0   2   7  629.24  106.94
   0   2   7  765.10  194.69
   0   2   7  904.72  403.51
   0   2  -7  348.85   77.69
   0   2  -7  691.98  113.72
   0  -2   8  185.29   47.38
   0  -2   8  190.60   42.24
   0  -2   8  113.64   20.91
   0  -2   8  533.41  243.54
   0  -2   8  324.34  146.81
   0  -2   8  162.25   39.46
   0  -2   8  232.43  113.07
   0  -2   8  354.00  173.20
   0  -2  -8  379.65  170.26
   0  -2  -8  364.62  179.41
   0  -2  -8  276.63  110.70
   0  -2  -8  148.53   27.86
   0  -2  -8  139.13   42.24
   0   2   8  368.13  146.73
   0   2   8  127.29   39.71
   0   2   8  369.03  180.55
   0   2   8  140.19   29.33
   0   2  -8  132.84   22.96
   0   2  -8  310.94  142.07
   0   2  -8  149.34   36.52
   0   2  -8  170.75   40.20
   0   2  -8  294.68  135.62
   0   2  -8  290.76  170.91
   0   2  -8  265.03   67.56
   0  -2   9  131.62   63.72
   0  -2   9   75.90   20.59
   0  -2   9   49.51   61.68
   0  -2   9   66.83   12.99
   0  -2   9   63.56   16.18
   0  -2   9   69.85   22.55
   0  -2   9   69.20   17.65
   0  -2  -9  121.16   63.72
   0  -2  -9   72.87   33.66
   0  -2  -9  104.98   34.72
   0  -2  -9   34.97   16.83
   0   2   9   51.55   21.16
   0   2   9   39.87   24.18
   0   2   9   56.86   26.39
   0   2   9   42.73   16.26
   0   2   9   86.27   35.38
   0   2  -9   66.18   18.55
   0   2  -9   88.07   27.04
   0   2  -9   75.08   51.96
   0   2  -9   81.45   20.18
   0   2  -9   29.90   70.42
   0   2  -9   85.29   15.28
   0   2  -9  208.49   97.38
   0   2  -9   87.01   23.28
   0  -2  10  220.58  102.86
   0  -2  10   61.36   16.83
   0  -2  10  113.97   29.82
   0  -2  10  104.16   18.55
   0  -2  10   90.36   55.23
   0  -2  10  101.14   30.80
   0  -2  10  217.40  107.02
   0  -2  10   78.02   19.20
   0  -2 -10   67.07   15.28
   0  -2 -10  113.48   58.99
   0  -2 -10   61.60   27.53
   0  -2 -10   82.35   37.58
   0  -2 -10   70.51   26.31
   0   2  10   79.57   36.27
   0   2  10   87.99   27.94
   0   2  10  100.49   29.90
   0   2  10   71.40   19.20
   0   2  10  121.16   60.70
   0   2 -10  112.66   45.10
   0   2 -10  129.98   70.18
   0   2 -10   86.60   21.32
   0   2 -10  109.64   33.01
   0   2 -10   95.83   16.83
   0   2 -10  102.12   26.80
   0   2 -10   19.36   35.87
   0   2 -10  129.25   63.32
   0   2 -10   57.84   16.26
   0  -2  11  213.64   54.41
   0  -2  11  180.55   85.29
   0  -2  11  170.42   81.29
   0  -2  11  168.30   28.35
   0  -2  11  257.92  126.88
   0  -2  11  232.19   55.06
   0  -2 -11  237.74   40.93
   0  -2 -11  215.60   96.65
   0   2  11  341.91  136.35
   0   2  11  237.99  106.45
   0   2  11  244.03  120.26
   0   2  11  264.37   68.30
   0   2  11  246.56   72.79
   0   2  11  214.95   36.85
   0   2 -11  227.20   90.68
   0   2 -11  227.77   66.91
   0   2 -11  245.42   58.33
   0   2 -11  378.75  187.01
   0   2 -11  200.90   51.22
   0   2 -11  195.58   33.01
   0   2 -11   84.97   54.00
   0   2 -11  267.15  123.94
   0   2 -11  204.90   45.59
   0  -2  12  307.67   77.94
   0  -2  12  178.84   38.64
   0  -2  12  173.53   29.33
   0  -2  12  193.71   90.77
   0  -2  12  192.48   95.67
   0  -2  12  253.75   74.43
   0  -2  12  249.34   99.34
   0  -2 -12  168.87   84.64
   0  -2 -12  201.88   34.97
   0  -2 -12  239.37  107.27
   0  -2 -12  244.69   64.62
   0  -2 -12  220.26   64.79
   0   2  12  217.48   97.38
   0   2  12  282.92   83.33
   0   2  12  165.36   83.50
   0   2  12  293.05  116.99
   0   2  12  203.43   35.29
   0   2  12  284.72   73.12
   0   2 -12  187.66   94.93
   0   2 -12  263.23   62.42
   0   2 -12  238.88   60.78
   0   2 -12  270.42   79.25
   0   2 -12  206.53   34.88
   0   2 -12  242.64   97.14
   0  -2  13   76.55   23.77
   0  -2  13  161.60   82.35
   0  -2  13   90.11   20.67
   0  -2  13   83.33   25.16
   0  -2  13   59.88   14.71
   0  -2 -13   73.36   34.31
   0  -2 -13  100.65   30.88
   0  -2 -13   73.45   15.11
   0  -2 -13   70.02   21.57
   0  -2 -13  167.40   86.44
   0   2  13   87.66   50.41
   0   2  13   44.12   21.24
   0   2  13   61.11   14.05
   0   2  13   59.15   18.55
   0   2  13   81.53   23.53
   0   2 -13   88.97   26.63
   0   2 -13  166.50   87.74
   0   2 -13   58.74   18.06
   0   2 -13   47.38   10.54
   0   2 -13   74.02   18.46
   0   2 -13   51.06   32.27
   0  -2  14   50.49   32.03
   0  -2  14   16.91   27.78
   0  -2  14   22.88    7.84
   0  -2  14   19.36    7.52
   0  -2  14    8.25   23.53
   0  -2  14   32.11    8.41
   0  -2  14   23.69    8.33
   0  -2 -14   31.94   16.91
   0  -2 -14   12.66   15.03
   0  -2 -14   34.56   10.54
   0  -2 -14   18.14   28.35
   0  -2 -14   42.56   14.46
   0   2  14   16.42   25.24
   0   2  14   35.78   18.22
   0   2  14   22.79   11.27
   0   2  14   20.42   10.78
   0   2  14   34.07   10.87
   0   2  14    8.17    6.78
   0   2 -14   -3.59    9.80
   0   2 -14   18.95   26.47
   0   2 -14   23.45    8.33
   0   2 -14   24.43    7.19
   0   2 -14   12.42    5.31
   0   2 -14   17.57   24.18
   0   2 -14   29.08    9.80
   0  -2  15    3.02    4.90
   0  -2  15   16.34    6.94
   0  -2  15   34.48   14.71
   0  -2  15   32.19   30.55
   0  -2  15   84.88   46.49
   0  -2  15   19.61    6.70
   0  -2  15   23.12    7.60
   0  -2  15   27.94    7.68
   0  -2 -15    7.68    8.17
   0  -2 -15   14.30   11.68
   0  -2 -15   34.56   32.92
   0  -2 -15   53.76   18.95
   0   2  15   43.22   35.70
   0   2  15   17.65   11.60
   0   2  15   31.29   14.62
   0   2  15   22.30    8.58
   0   2  15   35.13   12.99
   0   2 -15    5.56   10.78
   0   2 -15   42.73   31.86
   0   2 -15   12.74    6.86
   0   2 -15   22.71    6.70
   0   2 -15   22.39    6.21
   0   2 -15    5.23   23.28
   0   2 -15   24.84    7.60
   0   2 -15   11.85    6.05
   0  -2  16   15.03    6.21
   0  -2  16   22.55    6.54
   0  -2  16   62.34   38.89
   0  -2  16   22.30    6.37
   0  -2  16   36.85   11.03
   0  -2  16   14.05    6.94
   0  -2  16   16.34    5.23
   0  -2  16   13.89   27.45
   0  -2 -16    7.11    9.80
   0  -2 -16   11.19    7.92
   0  -2 -16   27.70   29.49
   0  -2 -16   20.59   12.83
   0  -2 -16   34.15   11.44
   0   2  16   36.44   18.22
   0   2  16   -0.65   25.16
   0   2  16   27.37    9.40
   0   2  16    5.88    8.01
   0   2 -16   29.49   28.92
   0   2 -16   55.88   44.12
   0   2 -16   26.47    8.82
   0   2 -16    9.72    4.17
   0   2 -16   22.96    7.60
   0   2 -16   20.67    7.35
   0   2 -16   21.81   22.55
   0   2 -16   18.87    6.86
   0  -2  17    2.86    4.74
   0  -2  17   11.76   32.68
   0  -2  17  -19.53   24.59
   0  -2  17    9.72    5.72
   0  -2  17    7.27    5.31
   0  -2  17    2.29    5.56
   0  -2  17   15.85    5.39
   0  -2  17    9.89   23.86
   0  -2  17   23.04   10.78
   0  -2 -17    4.17    6.78
   0  -2 -17   18.06   13.56
   0  -2 -17   10.70   27.61
   0  -2 -17   11.11    5.72
   0   2  17    0.57    4.90
   0   2  17    1.14    7.68
   0   2  17    4.58    7.76
   0   2  17    1.14    9.48
   0   2  17    0.25    8.09
   0   2 -17   29.66   35.29
   0   2 -17    7.35    3.92
   0   2 -17   51.63   46.00
   0   2 -17    5.31    4.90
   0   2 -17    2.70    5.72
   0   2 -17    5.80    5.72
   0   2 -17    9.56    4.98
   0   2 -17    9.48   17.97
   0   2 -17   15.20    4.74
   0  -2  18    9.23    3.27
   0  -2  18   -7.19    6.21
   0  -2  18    7.92    5.64
   0  -2  18    2.12    5.96
   0  -2  18    8.01   37.09
   0  -2  18   57.03   43.95
   0  -2  18    4.58    3.76
   0  -2  18    8.74    5.88
   0  -2  18   25.41   26.80
   0  -2 -18    7.60   10.21
   0  -2 -18   15.20    7.43
   0  -2 -18   12.99    5.96
   0   2  18    0.98    9.23
   0   2  18   19.20   12.83
   0   2  18   -3.10    8.01
   0   2  18    0.57    6.62
   0   2 -18   -8.01   11.19
   0   2 -18    8.58   37.91
   0   2 -18    5.88    3.68
   0   2 -18    5.31    4.58
   0   2 -18   10.87    5.31
   0   2 -18   11.03    6.70
   0   2 -18   -3.51   36.60
   0   2 -18   17.07   17.73
   0  -2  19    1.06    6.29
   0  -2  19   -7.11    7.92
   0  -2  19   21.49    8.41
   0  -2  19   -9.15   37.91
   0  -2  19    7.03    4.98
   0  -2  19   54.90   42.24
   0  -2 -19   13.07    5.96
   0  -2 -19   -3.76    9.07
   0  -2 -19   11.93   13.73
   0   2  19    4.82    8.74
   0   2  19   31.45   44.20
   0   2  19  -13.73   13.07
   0   2  19    3.59    7.11
   0   2 -19   17.40    7.68
   0   2 -19   25.73   16.01
   0   2 -19   33.99   52.12
   0   2 -19   12.58    4.58
   0   2 -19    4.49    4.08
   0   2 -19   -6.13    5.56
   0   2 -19    3.27   13.32
   0   2 -19    3.68    4.17
   0   2 -19   26.96   45.02
   0  -2  20   -3.92    6.86
   0  -2  20    0.65    5.15
   0  -2  20    2.78    7.68
   0  -2  20    3.02    9.40
   0  -2  20  -10.29   25.90
   0  -2  20   17.40    5.39
   0  -2  20    5.80    4.41
   0  -2 -20   -0.16   12.09
   0  -2 -20    5.56    4.90
   0  -2 -20  -10.13   10.78
   0  -2 -20  -32.11   26.23
   0   2  20   15.20   18.55
   0   2  20   12.66   10.05
   0   2  20   15.93   10.46
   0   2  20   -0.16    7.92
   0   2 -20   15.44    5.07
   0   2 -20   -2.29   32.43
   0   2 -20    2.12   13.24
   0   2 -20    2.86    4.58
   0   2 -20   -0.25    3.43
   0   2 -20    8.66    3.92
   0   2 -20   21.57   15.20
   0   2 -20   -2.70    7.03
   0   2 -20    5.23    5.56
   0  -2  21   19.69    8.91
   0  -2  21   13.32    8.09
   0  -2  21    4.41   17.16
   0  -2  21  -68.46   62.99
   0  -2  21   -2.94   12.42
   0  -2  21    9.80    6.45
   0  -2  21    8.91    8.91
   0  -2  21    6.37    3.84
   0  -2 -21    9.15    9.97
   0  -2 -21    9.31   44.85
   0  -2 -21  -19.04   26.96
   0  -2 -21   14.71    6.21
   0  -2 -21   -3.43   10.29
   0   2  21    4.25   12.50
   0   2  21   13.07    8.66
   0   2  21   -8.09   21.40
   0   2  21  145.10  104.49
   0   2  21   21.73   10.29
   0   2 -21 -126.96   91.66
   0   2 -21    1.63    4.58
   0   2 -21   10.78   15.36
   0   2 -21   17.97    7.68
   0   2 -21    2.61    6.45
   0   2 -21   33.09   21.16
   0   2 -21   13.07    4.90
   0   2 -21    8.74   22.88
   0  -2  22    3.76    7.43
   0  -2  22   69.61   83.82
   0  -2  22    9.48    5.80
   0  -2  22   -9.80   17.07
   0  -2  22  -24.51   19.20
   0  -2  22   21.49    9.97
   0  -2  22    8.74    4.25
   0  -2  22    8.82    4.08
   0  -2  22   -0.16    7.27
   0  -2 -22   10.29   27.86
   0  -2 -22   10.78    5.31
   0  -2 -22  -70.02   64.05
   0  -2 -22    2.37    9.15
   0  -2 -22   11.76   10.13
   0   2  22  168.22  126.14
   0   2  22    0.90   27.45
   0   2  22   10.78   10.95
   0   2  22    7.35    7.52
   0   2  22   -7.60   11.36
   0   2 -22   11.27    6.37
   0   2 -22  123.28  105.80
   0   2 -22   15.93    5.07
   0   2 -22   -6.37   16.58
   0   2 -22    2.29    7.84
   0   2 -22   -8.58   12.34
   0   2 -22   -1.06    5.56
   0   2 -22   12.34   21.16
   0  -2  23   -0.41    7.43
   0  -2  23  -88.15  106.37
   0  -2  23    5.56   21.65
   0  -2  23    5.15   17.24
   0  -2  23    5.88    8.91
   0  -2  23   11.85   11.44
   0  -2  23    0.00    3.59
   0  -2 -23    3.02    3.76
   0  -2 -23    1.63    9.64
   0  -2 -23    1.06    7.11
   0  -2 -23  -85.54   88.97
   0  -2 -23   27.94   12.74
   0  -2 -23  -35.29   30.31
   0   2  23  -24.35   33.90
   0   2  23    3.19  133.41
   0   2  23   15.20    8.17
   0   2  23   10.78   11.52
   0   2  23    4.66   11.03
   0   2 -23    5.80    3.10
   0   2 -23  -13.24  116.42
   0   2 -23    7.19    4.98
   0   2 -23    3.92   19.36
   0   2 -23   -3.76   25.90
   0   2 -23  -18.46   13.56
   0   2 -23    6.94    5.88
   0   2 -23    3.19    5.07
   0  -2  24    5.64    8.09
   0  -2  24    1.39    3.59
   0  -2  24  -12.34   21.00
   0  -2  24   -4.08    8.33
   0  -2  24    8.66   12.50
   0  -2  24    4.33    4.17
   0  -2 -24    5.15    8.25
   0  -2 -24    5.15    6.86
   0  -2 -24   81.21  131.53
   0  -2 -24    5.31    4.49
   0  -2 -24   49.10   40.44
   0   2  24    8.50   11.36
   0   2  24    7.60   11.11
   0   2  24   -1.06    5.23
   0   2  24   12.91   41.58
   0   2 -24  -93.54  129.98
   0   2 -24  -42.24   28.84
   0   2 -24   19.69   30.72
   0   2 -24    3.27    4.74
   0   2 -24    8.41    4.33
   0   2 -24   12.99    6.45
   0   2 -24    1.06   10.95
   0   2 -24   -2.29    5.88
   0  -2  25    3.35    7.92
   0  -2  25   -6.13    9.23
   0  -2  25   -7.19   24.35
   0  -2  25    5.15    9.07
   0  -2  25    8.50    4.74
   0  -2 -25   -7.11   42.07
   0  -2 -25    7.84    8.33
   0  -2 -25   -1.39    7.84
   0   2  25   -0.65    4.90
   0   2  25   -6.62   11.52
   0   2  25   -3.92    9.15
   0   2 -25   12.50   34.39
   0   2 -25   24.75   34.39
   0   2 -25    8.33    4.17
   0   2 -25   -2.29    3.59
   0   2 -25    5.31    4.74
   0   2 -25   -4.82    9.80
   0  -2  26    0.90    5.72
   0  -2  26   -9.48    6.94
   0  -2  26  -12.01    9.23
   0  -2  26   11.52    5.23
   0  -2 -26   -8.33    8.17
   0  -2 -26 -103.67  199.26
   0  -2 -26   10.95   54.08
   0   2  26   19.12   11.93
   0   2  26   -1.96    4.00
   0   2  26  -13.24    9.40
   0   2 -26    4.49   42.65
   0   2 -26  132.02  232.19
   0   2 -26   -1.88   36.60
   0   2 -26    2.94    3.68
   0   2 -26    1.72    3.19
   0   2 -26   -0.41    9.64
   0   2 -26    8.66    6.78
   0  -2  27   28.68    9.23
   0  -2  27   -0.41    8.82
   0  -2  27   -3.43    7.60
   0  -2  27   16.18    6.45
   0  -2 -27   12.66    9.23
   0   2  27   12.83   10.29
   0   2  27   -7.35    9.23
   0   2  27    8.33    5.56
   0   2 -27   20.10   14.71
   0   2 -27   -3.10   39.46
   0   2 -27   20.42    6.45
   0   2 -27   12.01    4.58
   0  -2  28   -3.92    6.70
   0  -2  28   -5.72    5.96
   0  -2 -28   -6.29    8.09
   0   2  28    0.41   10.78
   0   2  28    2.45    8.17
   0   2 -28    3.27   41.83
   0   2 -28   11.44    5.31
   0  -4   0  122.14   84.72
   0  -4   0  110.05   44.28
   0   4   0  118.14  107.11
   0  -4   1  511.84  203.92
   0  -4   1  483.65  219.36
   0  -4  -1  491.25  195.75
   0  -4  -1   59.56   32.68
   0   4   1  553.75  220.50
   0   4  -1  548.44  218.46
   0   4  -1  522.70  237.09
   0  -4   2  114.54   52.12
   0  -4   2  148.28   59.39
   0  -4   2  -18.30  318.79
   0  -4  -2  237.99  108.82
   0   4   2  136.44   54.66
   0   4   2  230.31  103.92
   0   4  -2  149.51   71.24
   0   4  -2  149.26   59.72
   0   4  -2   74.59  273.44
   0   4  -2  167.73   76.14
   0  -4   3  926.94  420.42
   0  -4   3  854.48  340.11
   0  -4  -3  224.26  100.82
   0  -4  -3  827.19  329.41
   0   4   3  894.26  356.04
   0   4   3  351.22  156.94
   0   4  -3  950.31  428.51
   0   4  -3  591.98  268.30
   0  -4   4  103.67   48.04
   0  -4   4  -42.89   89.46
   0  -4  -4   91.50   37.25
   0  -4  -4  122.30   55.23
   0   4   4   99.83   40.20
   0   4   4  131.04   58.90
   0   4  -4 -138.15  204.57
   0  -4   5  341.91  156.86
   0  -4   5  226.71  102.45
   0  -4   5  243.05   63.15
   0  -4  -5  209.88   84.23
   0   4   5  243.54   97.22
   0   4  -5  254.65  115.28
   0   4  -5  226.87   90.44
   0   4  -5  156.78   40.28
   0   4  -5  281.04  127.86
   0  -4   6  895.65  403.51
   0  -4   6  607.91  242.15
   0  -4   6  531.77  129.16
   0  -4   6  646.80  140.93
   0  -4  -6  759.14  302.61
   0  -4  -6  304.41  103.27
   0   4   6  730.13  290.76
   0   4   6  228.51   78.27
   0   4  -6  847.53  382.02
   0   4  -6  580.38  135.46
   0   4  -6  775.56  308.82
   0  -4   7   88.89   35.70
   0  -4   7    3.68   23.45
   0  -4   7   32.19   26.06
   0  -4   7   72.96   33.66
   0  -4  -7   76.47   32.76
   0  -4  -7   34.64   82.60
   0  -4  -7  107.27   49.84
   0   4   7   81.37   33.01
   0   4   7  172.79  114.62
   0   4   7  107.68   49.67
   0   4  -7   33.01   17.40
   0   4  -7   72.06   34.07
   0   4  -7   89.05   41.75
   0   4  -7  134.15   53.68
   0  -4   8  515.35  236.11
   0  -4   8  441.00  175.65
   0  -4   8  589.20  265.52
   0  -4   8  421.56  106.53
   0  -4   8  719.27  170.99
   0  -4  -8  569.52  227.45
   0  -4  -8 1147.77  511.84
   0   4   8  973.92  434.55
   0   4   8  636.18  253.51
   0   4  -8  384.06  173.53
   0   4  -8  495.42  125.08
   0   4  -8  433.82  172.87
   0   4  -8  945.49  429.24
   0   4  -8  650.31  154.90
   0  -4   9  370.91   93.95
   0  -4   9  311.84  146.24
   0  -4   9  399.83   96.32
   0  -4   9  699.17  278.51
   0  -4  -9  213.39   78.10
   0  -4  -9  447.05  179.08
   0   4   9  514.61  205.14
   0   4   9  197.46   44.61
   0   4  -9  400.24  159.64
   0   4  -9  455.63  109.31
   0   4  -9  330.39   83.99
   0   4  -9  450.97  205.31
   0  -4  10  106.04   58.58
   0  -4  10  -16.75   13.81
   0  -4 -10   14.79   18.06
   0  -4 -10   30.39   20.02
   0   4  10   33.09   14.38
   0   4  10   15.03   14.13
   0   4  10   16.34   28.02
   0   4 -10   -0.08   12.99
   0   4 -10   18.14   13.40
   0   4 -10   14.79   12.58
   0   4 -10    3.76    9.89
   0  -4  11  -17.81   35.87
   0  -4  11  144.20   85.46
   0  -4  11    4.49    9.48
   0  -4  11   14.05    8.01
   0  -4  11   57.92   23.86
   0  -4  11   25.24   14.05
   0  -4  11   36.19   14.95
   0  -4 -11   38.64   29.00
   0  -4 -11   12.83   20.83
   0  -4 -11   51.22   44.04
   0   4  11   -3.51   24.26
   0   4  11    2.45    5.56
   0   4  11    5.15    8.58
   0   4 -11    6.78   18.71
   0   4 -11  -24.59   34.88
   0   4 -11   -0.57   13.64
   0   4 -11   21.73   12.09
   0   4 -11   22.55   12.09
   0   4 -11  -41.42   78.35
   0   4 -11    3.43   13.56
   0   4 -11    3.43   16.91
   0  -4  12  141.75   81.29
   0  -4  12   57.84   15.20
   0  -4  12  382.18  189.70
   0  -4  12  391.25  156.53
   0  -4  12   65.11   18.22
   0  -4  12   76.47   20.42
   0  -4  12   36.11   15.52
   0  -4 -12  248.44  106.21
   0  -4 -12   34.97   28.35
   0  -4 -12  108.25   35.95
   0   4  12  325.97  164.13
   0   4  12  218.95   87.74
   0   4  12  143.05   65.36
   0   4  12  108.66   29.17
   0   4  12   93.30   27.61
   0   4 -12   55.06   16.75
   0   4 -12   51.88   16.42
   0   4 -12   68.05   14.38
   0   4 -12   72.22   79.74
   0   4 -12   73.61   22.14
   0  -4  13   33.17   37.83
   0  -4  13   49.51   37.58
   0  -4  13   19.69   12.91
   0  -4  13   13.07   16.83
   0  -4  13   55.23   22.14
   0  -4 -13   27.53   24.02
   0  -4 -13   -2.94   19.12
   0  -4 -13   34.80   42.81
   0  -4 -13   38.07   31.86
   0  -4 -13    1.96   52.53
   0   4  13   20.34   30.64
   0   4  13   41.58   21.32
   0   4  13   48.69   20.91
   0   4  13   29.74   17.16
   0   4  13   22.79   17.32
   0   4 -13   57.35   17.24
   0   4 -13   19.04   27.78
   0   4 -13   39.87   15.03
   0   4 -13   34.97   41.50
   0   4 -13   29.49   27.94
   0   4 -13    3.92    7.11
   0   4 -13   18.30    8.17
   0  -4  14   99.02   57.84
   0  -4  14   62.74   17.24
   0  -4  14   96.49   53.68
   0  -4  14   57.60   13.40
   0  -4  14   66.18   21.73
   0  -4  14   57.35   16.34
   0  -4  14   77.37   53.59
   0  -4 -14   17.65   41.18
   0  -4 -14   14.22   54.57
   0  -4 -14  104.41   50.41
   0  -4 -14  106.13   39.46
   0  -4 -14   73.53   24.02
   0   4  14   36.76   30.06
   0   4  14   46.24   20.34
   0   4  14   49.51   19.77
   0   4  14   60.29   23.37
   0   4  14   99.67   45.83
   0   4 -14   29.25   18.06
   0   4 -14    2.21   10.21
   0   4 -14   36.76    9.48
   0  -4  15   49.10   12.01
   0  -4  15   36.11   19.69
   0  -4  15   73.36   47.55
   0  -4  15   57.52   51.80
   0  -4  15   29.66   13.73
   0  -4  15   26.31   10.13
   0  -4  15   49.26   13.97
   0  -4 -15   50.57   25.16
   0  -4 -15   41.83   23.86
   0  -4 -15    8.50   37.34
   0  -4 -15   22.30   16.67
   0   4  15   24.43   13.32
   0   4  15   25.49   14.46
   0   4  15   29.57   18.06
   0   4  15   23.94   15.93
   0   4  15  -15.60   23.53
   0   4 -15    6.54   34.80
   0   4 -15   29.25   11.85
   0   4 -15   12.09   13.81
   0   4 -15   31.70    9.15
   0   4 -15   40.36   25.90
   0   4 -15   60.21   41.67
   0  -4  16   63.15   13.40
   0  -4  16   73.53   19.61
   0  -4  16   12.25   31.78
   0  -4  16  188.07  102.29
   0  -4  16   81.70   51.55
   0  -4  16   71.81   22.63
   0  -4  16   65.60   18.71
   0  -4 -16   25.65   35.46
   0  -4 -16   59.39   29.00
   0  -4 -16   49.59   19.69
   0  -4 -16   44.77   20.34
   0  -4 -16   18.46   36.76
   0   4  16  124.92   51.63
   0   4  16   39.62   34.48
   0   4  16   70.59   19.36
   0   4  16   33.90   13.64
   0   4 -16   39.13   14.71
   0   4 -16   80.47   29.57
   0   4 -16  100.90   27.86
   0   4 -16   72.06   46.08
   0   4 -16   65.52   13.24
   0   4 -16  194.77   91.99
   0  -4  17    1.39    7.92
   0  -4  17    5.80    4.66
   0  -4  17   -4.90   47.63
   0  -4  17   -8.99   18.95
   0  -4  17   16.58    7.60
   0  -4  17    6.86    5.15
   0  -4 -17   24.51   30.23
   0  -4 -17    0.82   42.89
   0  -4 -17    6.62   13.32
   0  -4 -17   34.31   18.95
   0   4  17   -5.39   30.31
   0   4  17   28.19   16.42
   0   4  17   -1.39    6.62
   0   4  17    3.59   10.62
   0   4 -17   10.70    9.40
   0   4 -17    2.04    5.88
   0   4 -17    8.25    8.50
   0   4 -17    5.88   16.67
   0   4 -17    7.03    8.01
   0   4 -17    7.84   21.32
   0  -4  18   -3.19   18.38
   0  -4  18   13.40    6.21
   0  -4  18    3.27    5.07
   0  -4  18   30.72   36.44
   0  -4  18    9.48    5.80
   0  -4  18   11.76   46.98
   0  -4  18   16.58    6.70
   0  -4  18   10.46    6.70
   0  -4  18   24.35    9.56
   0  -4 -18   -2.78   27.04
   0  -4 -18    8.25    7.11
   0  -4 -18   -8.99   45.26
   0  -4 -18   19.04   16.01
   0   4  18   19.93   16.58
   0   4  18   28.84   15.60
   0   4  18    6.13    8.25
   0   4  18  -29.41   36.03
   0   4  18   -5.80   13.07
   0   4 -18   11.19    8.66
   0   4 -18    6.45    5.72
   0   4 -18   -0.16    6.62
   0   4 -18    3.76    7.03
   0   4 -18    7.03    6.86
   0   4 -18   20.67   22.71
   0   4 -18   21.32   17.89
   0  -4  19   20.26    6.94
   0  -4  19   36.11   11.44
   0  -4  19   40.60   26.80
   0  -4  19   -5.31    6.86
   0  -4  19   14.79   35.21
   0  -4  19   22.96    8.41
   0  -4  19   29.90   12.91
   0  -4 -19   18.46   11.85
   0  -4 -19    2.78   11.11
   0  -4 -19   26.88   10.62
   0  -4 -19   33.99   17.16
   0   4  19   31.13   12.42
   0   4  19    3.59   17.89
   0   4  19   34.80   17.81
   0   4  19   22.71   10.62
   0   4  19   47.79   16.91
   0   4 -19    9.97   19.53
   0   4 -19   27.12    8.82
   0   4 -19   58.50   16.42
   0   4 -19   22.71    9.23
   0   4 -19   28.19   19.36
   0   4 -19   49.59   15.20
   0  -4  20   12.58    6.54
   0  -4  20    1.96    8.25
   0  -4  20   16.18   12.42
   0  -4  20   12.25   28.02
   0  -4  20  -11.60   17.73
   0  -4  20    1.06    6.29
   0  -4  20    9.31    5.39
   0  -4  20    6.13    6.05
   0  -4 -20    8.09   12.58
   0  -4 -20    6.54    8.01
   0  -4 -20    4.17    4.74
   0  -4 -20  -10.62   11.60
   0   4  20    8.91   10.54
   0   4  20    4.66    5.72
   0   4  20   15.28   24.59
   0   4  20   -3.59    7.68
   0   4  20    4.74   12.17
   0   4 -20    3.35   16.18
   0   4 -20   -4.41    7.03
   0   4 -20   -0.65    5.96
   0   4 -20   -4.90    6.13
   0   4 -20   29.41   10.78
   0   4 -20    0.41   12.42
   0   4 -20   -8.58    7.76
   0  -4  21    9.72    7.03
   0  -4  21   10.38    6.21
   0  -4  21   18.55   63.97
   0  -4  21  -17.07   12.83
   0  -4  21   -6.78   22.71
   0  -4  21   -5.31   17.07
   0  -4  21    8.09   10.70
   0  -4  21    3.84    5.23
   0  -4  21    7.76    5.07
   0  -4 -21    7.35    9.97
   0  -4 -21   -2.94    8.09
   0  -4 -21    6.21    4.74
   0  -4 -21   11.44    8.74
   0  -4 -21    1.39   46.16
   0   4  21   -5.72   34.23
   0   4  21    3.84    8.66
   0   4  21    1.47    6.78
   0   4  21    9.56    6.62
   0   4  21    5.15   11.27
   0   4 -21   -2.29   11.68
   0   4 -21    8.58   87.91
   0   4 -21    3.10    7.52
   0   4 -21    4.00    6.05
   0   4 -21   -2.78    5.96
   0   4 -21    3.92   15.69
   0   4 -21    0.08   11.52
   0   4 -21   30.72    9.64
   0  -4  22   28.02   21.16
   0  -4  22   58.17   12.58
   0  -4  22    1.72   24.26
   0  -4  22   97.14  105.15
   0  -4  22  -10.62   11.52
   0  -4  22   44.28   12.09
   0  -4 -22   26.96    9.89
   0  -4 -22   30.55   10.87
   0  -4 -22   41.26   21.00
   0   4  22   48.69   24.51
   0   4  22   46.73  109.31
   0   4  22  -45.91   41.99
   0   4  22   24.51   12.83
   0   4  22   46.00   15.77
   0   4 -22    0.82   15.85
   0   4 -22    6.37    8.17
   0   4 -22  -91.83   95.34
   0   4 -22   31.29   11.36
   0   4 -22   29.25    9.31
   0   4 -22   14.62   12.50
   0   4 -22   43.38   12.50
   0   4 -22    7.84   14.71
   0  -4  23    2.94    8.33
   0  -4  23    5.15   24.75
   0  -4  23   24.18   18.30
   0  -4  23    4.00    5.56
   0  -4  23    7.35    4.74
   0  -4 -23   19.85   12.50
   0  -4 -23    0.57    8.58
   0  -4 -23    9.15    9.89
   0   4  23   14.13   12.42
   0   4  23   10.05    6.13
   0   4  23   17.89   11.68
   0   4  23  -36.60   51.22
   0   4 -23  -24.75   25.16
   0   4 -23   16.67    7.43
   0   4 -23   16.01    8.33
   0   4 -23   -7.27   17.40
   0  -4  24    7.76    9.31
   0  -4  24    3.76    8.82
   0  -4  24    2.70   26.63
   0  -4  24    6.86    4.82
   0  -4 -24  100.24  130.80
   0  -4 -24   -4.90    7.60
   0  -4 -24    4.58   11.03
   0  -4 -24   12.99   10.70
   0   4  24   16.99    7.43
   0   4  24   -3.27   61.19
   0   4  24    8.58   10.87
   0   4  24   14.71    7.19
   0   4 -24   34.48  212.09
   0   4 -24  -24.43   29.57
   0   4 -24    5.56    5.96
   0   4 -24   -4.49   20.59
   0  -4  25   -8.17   30.15
   0  -4  25    9.89    8.99
   0  -4  25    1.80    7.68
   0  -4  25    8.82    5.15
   0  -4  25    9.72    5.15
   0  -4 -25   -2.45    9.23
   0  -4 -25    5.07    8.17
   0  -4 -25    0.82    9.15
   0   4  25  -32.35   82.43
   0   4  25    7.43   10.29
   0   4  25    4.98    4.82
   0   4  25    6.45    5.64
   0   4 -25   -8.01   24.43
   0   4 -25  -18.71   39.30
   0   4 -25    5.15    5.15
   0   4 -25   -0.25    7.43
   0   4 -25   -3.02    3.92
   0   4 -25   13.89   10.95
   0  -4  26   -0.49   31.94
   0  -4  26    2.94    8.25
   0  -4  26    2.61    3.02
   0  -4  26    8.09    4.74
   0  -4 -26    6.05    7.84
   0  -4 -26   10.05   10.62
   0  -4 -26  -90.52  253.51
   0   4  26  -14.13   11.11
   0   4  26   -2.94    3.92
   0   4  26    7.76    5.80
   0   4 -26  -14.46   28.59
   0   4 -26    0.82    6.13
   0   4 -26   -5.80    6.13
   0   4 -26    9.80   10.29
   0  -4  27    0.57    6.54
   0  -4  27    2.37    2.78
   0  -4  27    5.80    4.74
   0  -4 -27    4.08    8.33
   0  -4 -27    8.09   11.03
   0   4  27   -8.66   11.03
   0   4  27   -3.35    4.82
   0   4 -27   -7.19   26.96
   0   4 -27    1.88    2.12
   0   4 -27   -2.61    6.86
   0  -6   0    7.84   40.52
   0  -6   0  356.28  142.48
   0   6   0 -136.93  120.59
   0   6   0  331.28  132.35
   0  -6   1   61.76   26.47
   0  -6   1  125.49   58.66
   0  -6   1   73.85   34.97
   0  -6  -1   78.68   32.92
   0   6   1 -140.03  177.86
   0   6   1   68.54   28.19
   0   6  -1   69.03   51.63
   0   6  -1  117.89   53.76
   0   6  -1   66.67   27.29
   0  -6   2  741.24  295.42
   0  -6   2   71.24   34.64
   0  -6   2 1011.01  458.65
   0  -6  -2  722.05  287.98
   0   6   2  828.82  330.14
   0   6  -2  762.08  303.51
   0   6  -2 1076.94  488.23
   0  -6   3    4.58    7.43
   0  -6   3   34.97   17.40
   0  -6   3   42.24   86.68
   0  -6   3   27.04   15.60
   0  -6  -3   20.67   25.82
   0   6   3   -3.59    5.80
   0   6   3   60.05   30.39
   0   6  -3   59.23   78.02
   0   6  -3    7.43   22.39
   0   6  -3   22.30   10.87
   0   6  -3    5.88    5.39
   0  -6   4   10.54    8.01
   0  -6   4   26.80   14.05
   0  -6   4   11.44   47.47
   0  -6  -4   -4.98    9.80
   0  -6  -4   71.00   34.07
   0   6   4    6.70    6.05
   0   6  -4   39.87   67.56
   0   6  -4   16.83    8.58
   0  -6   5  101.55   41.26
   0  -6   5   90.68   41.42
   0  -6   5  -95.01   69.77
   0  -6  -5   92.48   38.89
   0  -6  -5   83.41   38.97
   0   6   5   49.75   23.77
   0   6   5  102.12   41.34
   0   6  -5  110.46   51.96
   0  -6   6    9.97   13.32
   0  -6   6  -18.06   50.90
   0  -6   6    6.86   15.03
   0  -6  -6    4.90   13.24
   0  -6  -6    2.53    8.09
   0   6   6   19.44    9.64
   0   6   6   16.75    9.89
   0   6  -6   29.82   13.24
   0   6  -6 -157.02  101.80
   0   6  -6   23.53   12.50
   0  -6   7  135.37   74.02
   0  -6   7   43.87   32.92
   0  -6   7   94.52   28.02
   0  -6  -7   53.35   27.53
   0  -6  -7  223.12  100.08
   0   6   7   88.32   36.03
   0   6   7  150.16   67.81
   0   6  -7   21.00   71.24
   0   6  -7  125.24   50.49
   0   6  -7  156.78   72.14
   0   6  -7   77.20   23.28
   0  -6   8   -5.72   41.75
   0  -6   8   16.01   10.29
   0  -6   8   25.98   13.73
   0  -6   8   10.05   53.59
   0  -6   8   19.28   17.32
   0  -6  -8    0.82   19.20
   0   6   8    9.23    8.91
   0   6   8   18.71    9.80
   0   6  -8   25.08   12.74
   0   6  -8   58.90   66.91
   0   6  -8   52.94   25.98
   0  -6   9   28.68   13.24
   0  -6   9   31.45   52.12
   0  -6   9    4.00   32.43
   0  -6   9   33.25   18.55
   0  -6   9   17.07   10.38
   0  -6  -9    8.82   20.10
   0  -6  -9   -1.55   11.44
   0  -6  -9  -66.83   85.78
   0   6   9   28.35   13.15
   0   6   9   19.85   12.50
   0   6   9   -4.25   63.97
   0   6  -9   23.61   15.03
   0   6  -9   22.96   18.63
   0   6  -9   11.44   41.09
   0   6  -9   48.28   21.90
   0  -6  10   14.87    8.50
   0  -6  10   28.84   60.29
   0  -6  10   45.91   34.07
   0  -6  10   12.50   14.54
   0  -6  10  117.64   53.59
   0  -6 -10   -9.23   24.02
   0  -6 -10  -10.13   12.09
   0  -6 -10   10.62   66.01
   0   6  10   19.44   10.29
   0   6  10   16.91   12.09
   0   6  10   43.79   49.18
   0   6 -10    2.04   13.07
   0   6 -10  120.42   57.52
   0   6 -10    9.07    9.48
   0   6 -10   24.10   15.11
   0   6 -10   16.50   25.65
   0  -6  11  106.45   37.01
   0  -6  11   41.34   17.81
   0  -6  11   43.79   17.81
   0  -6  11   15.85   46.40
   0  -6 -11   49.43   32.84
   0  -6 -11  -47.71   66.42
   0  -6 -11  107.51   50.08
   0   6  11  121.24   55.72
   0   6  11   88.72   36.52
   0   6 -11   53.02   24.10
   0   6 -11  107.11   50.00
   0   6 -11   68.22   21.65
   0  -6  12   41.26   20.10
   0  -6  12  -31.05   43.46
   0  -6  12   12.25    7.19
   0  -6  12   15.60   23.94
   0  -6  12   27.29    9.31
   0  -6 -12   47.96   34.80
   0  -6 -12   93.63   43.95
   0  -6 -12   43.87   63.40
   0   6  12   52.04   22.71
   0   6  12   58.74   28.02
   0   6  12   15.77   41.42
   0   6 -12   17.07   13.40
   0   6 -12   18.71   20.02
   0   6 -12  -16.34   31.70
   0   6 -12   40.20   12.74
   0   6 -12   55.72   27.12
   0  -6  13  -40.20   42.81
   0  -6  13   12.01    6.29
   0  -6  13   -5.07    5.23
   0  -6  13   48.20   17.89
   0  -6  13   23.04   13.56
   0  -6  13   25.24   17.24
   0  -6 -13  -21.90   12.83
   0  -6 -13   -8.09   31.94
   0  -6 -13  -62.25   48.12
   0   6  13    9.31    9.40
   0   6  13  -16.58   30.64
   0   6 -13  -11.36   11.27
   0   6 -13    2.61   12.83
   0   6 -13    5.80   21.40
   0   6 -13    2.45    8.41
   0   6 -13    3.68    8.25
   0   6 -13  -14.79   19.28
   0  -6  14    5.56    6.29
   0  -6  14    1.39    6.05
   0  -6  14   34.48   57.60
   0  -6  14   15.77   11.11
   0  -6  14   10.62   12.74
   0  -6  14    3.10   11.27
   0  -6 -14  -24.51   27.21
   0  -6 -14  -16.83   33.99
   0   6  14   22.39   13.64
   0   6  14    4.17    8.82
   0   6 -14  -11.68   10.78
   0   6 -14   -5.23   13.97
   0   6 -14    8.58   22.79
   0   6 -14   10.21   10.05
   0   6 -14    8.74    9.48
   0   6 -14   -3.51   12.74
   0  -6  15    6.21    7.19
   0  -6  15   14.62   49.67
   0  -6  15   12.66   12.01
   0  -6 -15  105.72   60.78
   0  -6 -15   -1.96   15.20
   0   6  15    3.10   11.52
   0   6  15   -5.96    9.07
   0   6  15   30.15   21.73
   0   6 -15   -2.70   10.78
   0   6 -15   -6.78    9.64
   0   6 -15   -0.57    8.74
   0  -6  16  -34.39   50.49
   0  -6  16   -7.60    9.15
   0  -6  16  -10.95   14.95
   0  -6  16   -0.25   10.05
   0  -6  16   -1.31    8.91
   0  -6  16   26.14    9.72
   0  -6 -16   45.51   44.77
   0  -6 -16   17.65   18.46
   0  -6 -16  -37.58   41.18
   0  -6 -16    9.72   29.98
   0   6  16    0.90   14.22
   0   6  16   22.88   14.13
   0   6  16   43.14   22.63
   0   6 -16  -36.60   27.21
   0   6 -16    0.98    9.89
   0   6 -16   11.44   10.46
   0   6 -16   -1.47   11.76
   0   6 -16   -0.98   18.63
   0  -6  17    0.33   14.87
   0  -6  17   -2.78    6.29
   0  -6  17   -4.08    9.72
   0  -6  17   -6.37    9.15
   0  -6  17   20.34   11.52
   0  -6  17   -1.72    9.56
   0  -6  17    4.17    8.25
   0  -6 -17  -16.50   16.67
   0  -6 -17  -36.03   36.36
   0  -6 -17  -30.96   26.80
   0  -6 -17   11.44   11.52
   0   6  17   -2.78    7.27
   0   6  17    2.45   18.30
   0   6  17  -27.29   16.91
   0   6 -17    9.64   18.06
   0   6 -17   -9.15   20.75
   0   6 -17    3.84    8.01
   0   6 -17   11.44   10.95
   0   6 -17    3.51    9.07
   0   6 -17   -1.14    9.15
   0   6 -17    6.86   13.73
   0   6 -17    9.07   17.97
   0  -6  18    7.76   64.79
   0  -6  18    8.25   11.60
   0  -6  18   14.05   10.21
   0  -6  18   14.87   11.03
   0  -6  18    8.41   11.19
   0  -6  18    9.15    9.97
   0  -6  18    5.47   16.18
   0  -6 -18   20.59   18.95
   0  -6 -18   34.80   62.34
   0  -6 -18   23.04   33.58
   0  -6 -18    3.59   18.71
   0   6  18    3.92   21.08
   0   6  18    3.92    7.27
   0   6  18   24.92   14.46
   0   6  18   19.28   16.75
   0   6  18   24.67   49.59
   0   6 -18    0.98   15.36
   0   6 -18    3.43   10.13
   0   6 -18   57.76   64.21
   0   6 -18    8.01   16.34
   0   6 -18   12.83   16.26
   0   6 -18    4.82    8.50
   0   6 -18   16.01    8.82
   0   6 -18   -1.72    8.74
   0  -6  19   -7.19    9.56
   0  -6  19    6.13   15.11
   0  -6  19    4.82    8.91
   0  -6  19  -70.51   78.59
   0  -6  19   -8.41   12.50
   0  -6  19   13.15    8.01
   0  -6 -19   -8.66   17.07
   0  -6 -19   -1.63   11.27
   0  -6 -19  -21.16   33.74
   0  -6 -19  154.90  111.19
   0  -6 -19   -7.03   16.18
   0   6  19  180.31  113.31
   0   6  19  -39.46   29.98
   0   6  19    8.66    6.29
   0   6  19   -9.80   14.22
   0   6  19    8.17    9.64
   0   6 -19   11.27   15.93
   0   6 -19  -13.81   76.31
   0   6 -19   -2.94    9.15
   0   6 -19    2.53    8.50
   0   6 -19    0.57    7.35
   0   6 -19    6.05    7.68
   0   6 -19    3.10    9.15
   0   6 -19    6.78   10.95
   0  -6  20   10.54    8.01
   0  -6  20  -71.57   85.78
   0  -6  20   -5.31   38.81
   0  -6  20  -13.97   15.11
   0  -6  20   -4.41   13.15
   0  -6  20   -4.49    9.80
   0  -6  20    9.72    7.35
   0  -6  20    7.60    8.09
   0  -6 -20   13.64   34.72
   0  -6 -20    1.14   15.69
   0  -6 -20    7.60   12.25
   0  -6 -20    1.96   15.28
   0  -6 -20   51.06  105.39
   0   6  20  -18.63   33.58
   0   6  20  -93.05   86.93
   0   6  20   13.48    8.74
   0   6  20   -9.97   14.13
   0   6  20   26.14   15.28
   0   6 -20   -6.86   11.93
   0   6 -20   18.95   10.21
   0   6 -20   15.20  149.34
   0   6 -20   -0.82    8.41
   0   6 -20    1.23    8.33
   0   6 -20   12.58    9.72
   0  -6  21   -2.12    6.54
   0  -6  21  -24.84   41.26
   0  -6  21  -11.44    8.91
   0  -6  21    2.86    5.15
   0  -6  21  -10.05    7.35
   0  -6 -21    0.57   14.79
   0  -6 -21  -10.46   19.69
   0  -6 -21  -18.63   41.18
   0  -6 -21    4.08   11.44
   0   6  21   16.09   12.34
   0   6  21  -17.97   43.95
   0   6  21    7.27    7.76
   0   6  21    4.74   14.71
   0   6 -21    0.00    9.72
   0   6 -21   -0.74    7.76
   0   6 -21   16.09    9.40
   0  -6  22    3.43    9.72
   0  -6  22   -0.08   39.30
   0  -6  22   11.68    6.86
   0  -6  22    1.72   10.29
   0  -6  22   -1.88    7.35
   0  -6 -22    5.88   50.82
   0  -6 -22    8.91   18.63
   0  -6 -22 -136.84  136.84
   0  -6 -22    4.49    6.21
   0  -6 -22    4.49   13.89
   0   6  22  -53.92   56.53
   0   6  22   -7.43   12.74
   0   6  22   13.48    7.76
   0   6  22    7.52   10.54
   0   6 -22  -75.00  249.83
   0   6 -22  -21.32   21.73
   0   6 -22   -2.12    8.09
   0   6 -22    2.29    6.05
   0  -6  23    6.86    6.05
   0  -6  23   -5.88    8.25
   0  -6  23  -12.01   34.48
   0  -6  23   -0.65    6.13
   0  -6  23    2.12    3.59
   0  -6  23    1.72    9.72
   0  -6 -23  -13.15   17.32
   0  -6 -23   11.44   12.42
   0  -6 -23   50.73   70.18
   0   6  23  -91.83   79.08
   0   6  23   -0.57    5.80
   0   6  23   -7.92   12.83
   0   6 -23    6.70   21.90
   0   6 -23  -39.30  275.24
   0   6 -23   11.52    9.48
   0   6 -23   -6.45    5.96
   0   6 -23    2.37   21.57
   0   6 -23    2.12    7.11
   0  -6  24   -4.08   30.96
   0  -6  24   10.21    8.50
   0  -6  24   12.09    5.39
   0  -6  24   30.72   10.29
   0  -6 -24  -12.83   13.24
   0  -6 -24   31.45   21.32
   0  -6 -24  118.22   94.61
   0  -6 -24    1.31    7.52
   0  -6 -24 -144.69  253.75
   0   6  24  -58.58   82.19
   0   6  24   12.42    7.35
   0   6  24    3.35    4.25
   0   6 -24   30.31   10.95
   0   6 -24   -2.86    5.96
   0   6 -24    6.05   22.71
   0  -6  25   11.93    8.41
   0  -6  25    3.84    8.41
   0  -6  25   -0.25   34.07
   0  -6  25   13.73    6.94
   0  -6  25    4.17    3.27
   0  -6 -25  -11.52   13.81
   0  -6 -25   -2.12   10.46
   0   6 -25  -12.66   28.51
   0   6 -25   -2.61    6.05
   0   6 -25    0.16    6.45
   0   6 -25   12.25    7.76
   0  -6  26    7.52    6.45
   0  -6  26  -13.89   32.84
   0  -6  26    3.84    5.96
   0  -6 -26   -7.43    9.89
   0   6  26   -9.80   13.56
   0   6  26    4.49    4.17
   0   6 -26   -6.70   30.47
   0   6 -26   13.15    7.35
   0   6 -26    4.98    6.70
   0  -8   0  -10.29   23.86
   0  -8   0  233.82   95.59
   0   8   0  -33.41  170.75
   0   8   0  309.06  123.85
   0  -8   1   17.40   17.48
   0  -8   1    6.29   11.93
   0  -8   1   -1.06   15.52
   0  -8  -1   -7.76   26.88
   0  -8  -1   14.71   17.24
   0   8   1  -78.10  187.58
   0   8  -1  -46.81   67.97
   0   8  -1   23.94   11.93
   0   8  -1   18.14   11.03
   0  -8   2  100.32   42.89
   0  -8   2  250.73  113.89
   0  -8  -2  123.04   52.86
   0  -8  -2    6.29   11.19
   0   8   2  -95.83  176.30
   0   8   2  158.41   64.30
   0   8  -2   92.89   65.28
   0   8  -2  161.03   65.19
   0  -8   3  108.49   45.75
   0   8   3  115.52   47.38
   0   8  -3  104.98   59.39
   0   8  -3   85.37   35.70
   0   8  -3  126.55   57.92
   0  -8   4    9.07   12.34
   0  -8   4   20.42   14.71
   0  -8   4   29.41   16.09
   0  -8   4  -12.25   29.17
   0  -8  -4   -5.80   17.97
   0  -8  -4  120.59   56.70
   0   8   4   23.53   12.42
   0   8   4   93.22   43.14
   0   8  -4   24.02   33.58
   0   8  -4   -2.78   39.21
   0   8  -4   42.73   20.26
   0   8  -4   13.97   10.62
   0  -8   5  175.41   81.29
   0  -8   5  172.63   70.67
   0  -8   5    4.17    8.50
   0  -8   5  -16.01   17.57
   0  -8  -5  165.03   69.85
   0  -8  -5  257.18  115.52
   0   8   5  123.04   55.88
   0   8   5  211.84   85.37
   0   8  -5    1.31   30.64
   0  -8   6  175.41   81.94
   0  -8   6  180.63   73.77
   0  -8   6    1.88   20.26
   0  -8  -6   87.66   41.75
   0  -8  -6   90.85   42.16
   0   8   6  107.92   49.26
   0   8   6  160.70   65.28
   0   8  -6   36.03   30.06
   0   8  -6  140.77   64.30
   0  -8   7   11.93   11.27
   0  -8   7   26.47   14.22
   0  -8   7  -17.07   34.80
   0  -8  -7   55.64   33.09
   0  -8  -7   -9.07   10.13
   0   8   7   13.24   10.54
   0   8   7   19.69   11.76
   0   8  -7    4.58   18.46
   0   8  -7   22.06   44.53
   0  -8   8   14.71   12.58
   0  -8   8   -7.11   22.79
   0  -8   8   -0.25   12.66
   0  -8   8  -56.70   31.05
   0  -8  -8    9.89   25.49
   0  -8  -8   -0.41    8.17
   0   8   8   21.24   12.66
   0   8   8    5.72    7.43
   0   8  -8   -7.76   13.81
   0   8  -8   36.03   17.89
   0   8  -8  -30.88   45.10
   0   8  -8   62.99   30.64
   0  -8   9   65.44   30.47
   0  -8   9   30.15   32.60
   0  -8   9   30.39   15.36
   0  -8   9   40.69   30.96
   0  -8  -9   16.67   29.57
   0  -8  -9   71.98   33.58
   0   8   9   75.16   32.27
   0   8   9   84.80   38.97
   0   8  -9  133.98   62.74
   0   8  -9  -33.41   29.33
   0   8  -9   98.69   42.40
   0  -8  10   16.42   10.78
   0  -8  10  -23.77   43.63
   0  -8  10  -10.05   13.89
   0  -8  10    3.84   24.51
   0  -8 -10   54.17   37.74
   0  -8 -10   -6.29    7.11
   0   8  10    7.03   11.36
   0   8 -10    2.29   14.05
   0   8 -10   20.67   13.15
   0   8 -10    1.88   15.11
   0  -8  11    6.94   24.84
   0  -8  11   16.50   13.07
   0  -8 -11   51.63   37.58
   0   8  11   63.23   28.84
   0   8  11   23.86   21.57
   0   8 -11   31.70   15.11
   0   8 -11   49.18   26.23
   0   8 -11   73.45   34.64
   0   8 -11   30.55   27.29
   0  -8  12  -14.13   49.84
   0  -8  12   -6.94   11.03
   0  -8  12    5.64    8.33
   0  -8  12   11.93   17.40
   0  -8  12   -3.92   12.25
   0  -8 -12   61.27   38.89
   0  -8 -12    4.98   32.03
   0   8  12  -11.44   12.83
   0   8  12   29.98   25.24
   0   8 -12   -4.17   17.73
   0   8 -12   -7.11   15.03
   0   8 -12    2.94   12.66
   0   8 -12   -3.35   15.77
   0  -8  13   13.64    9.23
   0  -8  13   -6.54   51.80
   0  -8  13   18.55   12.83
   0  -8  13    1.72   10.29
   0  -8  13    2.86   12.74
   0  -8 -13   58.09   42.24
   0  -8 -13  -11.27   31.37
   0  -8 -13   22.06   15.20
   0   8  13   15.44   10.87
   0   8  13   26.39   18.14
   0   8 -13   11.11   13.56
   0   8 -13  -18.87   15.69
   0   8 -13  -11.11   12.17
   0   8 -13   -0.57   11.76
   0   8 -13   17.16   11.93
   0  -8  14   61.68   57.43
   0  -8  14    4.74   11.52
   0  -8  14    8.17    7.84
   0  -8  14   19.85   12.17
   0  -8 -14   -9.40   27.12
   0  -8 -14   56.37   42.89
   0  -8 -14   29.57   18.22
   0   8  14   -2.04    7.76
   0   8  14  -15.69   17.97
   0   8 -14   -2.21   11.76
   0   8 -14   -1.31   15.11
   0   8 -14   -1.39    9.48
   0   8 -14    2.70    8.82
   0   8 -14   11.11   12.66
   0  -8  15   -1.14    4.74
   0  -8  15  -10.46   11.93
   0  -8  15    2.70   37.66
   0  -8  15  -23.69   17.81
   0  -8  15    9.72   10.29
   0  -8 -15    8.25   12.74
   0  -8 -15   13.64   38.48
   0  -8 -15  -11.03   22.96
   0   8  15   -3.76   20.67
   0   8  15   18.95   23.45
   0   8  15    5.72    8.99
   0   8 -15   30.72   14.22
   0   8 -15    6.21   13.97
   0   8 -15   -0.16    9.89
   0   8 -15   13.40   16.67
   0  -8  16    7.27    6.45
   0  -8  16   -6.70   10.95
   0  -8  16   48.20   44.44
   0  -8  16    4.25    8.41
   0  -8  16    2.78   16.99
   0  -8  16   23.28   11.85
   0  -8 -16   -0.33   12.34
   0  -8 -16   49.35   46.16
   0  -8 -16   24.35   24.35
   0   8  16   -5.80   27.70
   0   8  16  -13.73   16.18
   0   8  16   -0.33    8.17
   0   8 -16    4.08   11.68
   0   8 -16   -6.13   13.07
   0   8 -16   -5.56    7.03
   0   8 -16    8.50   17.65
   0  -8  17   42.48   13.24
   0  -8  17  -11.44   12.58
   0  -8  17  -10.46   33.82
   0  -8  17   51.80   25.90
   0  -8  17   52.37   16.75
   0  -8  17   27.37   16.50
   0  -8 -17   14.62   15.36
   0  -8 -17   -4.58   41.18
   0  -8 -17    7.27   20.91
   0   8  17   17.40   33.09
   0   8  17   22.39   16.34
   0   8 -17   39.87   15.60
   0   8 -17   -3.35   14.71
   0   8 -17    8.82   21.40
   0   8 -17   19.04   11.03
   0   8 -17   -4.00   11.76
   0  -8  18    7.19    6.54
   0  -8  18   12.50   15.85
   0  -8  18  -31.70   38.64
   0  -8  18    3.92    9.07
   0  -8  18   11.19   11.85
   0  -8 -18   -3.68   19.69
   0  -8 -18  -47.06   47.87
   0   8  18    0.08   41.50
   0   8  18    6.86    7.19
   0   8 -18    9.40   10.05
   0   8 -18  -10.13   25.16
   0   8 -18   15.11   18.30
   0   8 -18   -0.16   13.15
   0   8 -18   10.87   10.46
   0   8 -18   -0.65    8.74
   0  -8  19   -0.82    6.05
   0  -8  19   30.64   22.22
   0  -8  19  -11.52   30.55
   0  -8  19   -5.72   11.03
   0  -8  19    6.70    8.41
   0  -8 -19   -2.61   15.03
   0  -8 -19  -38.07   59.56
   0  -8 -19   -3.76   13.15
   0   8  19   12.99   58.09
   0   8  19  -10.29    9.40
   0   8 -19   -4.33   30.47
   0   8 -19    0.25   17.40
   0   8 -19    5.39   10.54
   0   8 -19    5.23   15.44
   0   8 -19   -1.80    7.52
   0  -8  20   -5.80    6.21
   0  -8  20   12.58   30.96
   0  -8  20    0.98    9.23
   0  -8  20  -11.44    8.50
   0  -8 -20   11.52   19.93
   0  -8 -20  -52.70   71.32
   0   8  20   -8.41   59.72
   0   8  20   -6.21   14.22
   0   8  20   11.85   11.03
   0   8 -20  -40.85   43.22
   0   8 -20    7.76   18.55
   0   8 -20   -9.07   16.26
   0   8 -20   10.70   10.46
   0  -8  21   -0.41   32.60
   0  -8  21    3.51    6.13
   0  -8  21   14.46    9.15
   0  -8  21    8.33   10.13
   0  -8 -21   18.06   24.02
   0  -8 -21 -112.42  219.03
   0  -8 -21   -6.70   13.40
   0  -8 -21   11.68   75.08
   0   8  21  -10.05   79.98
   0   8  21  -12.09   14.22
   0   8  21    3.51   11.27
   0   8 -21   16.58   21.81
   0   8 -21    4.98    6.13
   0   8 -21   -6.78   12.25
   0   8 -21   -1.31   18.71
   0  -8  22    2.70    8.50
   0  -8  22    0.25    2.61
   0  -8  22    7.84    7.03
   0  -8 -22   -2.94   19.53
   0  -8 -22   -3.68   20.59
   0  -8 -22   25.57   91.17
   0   8  22 -112.91  102.78
   0   8  22   -1.96   12.99
   0   8 -22   -6.86   38.07
   0   8 -22    0.49    6.54
   0   8 -22   12.83   12.99
   0   8 -22    6.29   25.41
   0  -8  23   -3.43    8.25
   0  -8  23    0.98    3.59
   0  -8  23   18.95    9.07
   0  -8 -23   19.61   21.49
   0  -8 -23  254.90  155.06
   0  -8 -23   14.54   19.28
   0   8  23  144.77  129.90
   0   8  23   -1.63    3.59
   0   8  23    3.92   12.99
   0   8 -23    7.11    5.96
   0   8 -23   -5.31   12.01
   0   8 -23  -26.63   35.05
   0  -8  24   -1.63    6.78
   0  -8 -24   -9.97   13.07
   0  -8 -24   -2.29   19.44
   0  -8 -24   76.14  120.01
   0   8  24    4.00  129.25
   0   8  24    0.57    4.00
   0   8  24   -4.25   13.24
   0   8 -24   11.76    6.54
   0   8 -24  -19.93   43.05
   0 -10   0   -1.72   12.74
   0 -10   0   28.10   31.78
   0  10   0   12.99   66.18
   0  10   0  104.33   45.34
   0 -10   1   18.95   30.15
   0 -10   1   -4.41   10.70
   0 -10  -1   -8.99   19.20
   0 -10  -1   -2.29   31.29
   0  10   1   14.30   60.46
   0  10   1   14.05   16.58
   0  10  -1   -9.07   39.05
   0  10  -1   28.51   14.71
   0  10  -1   13.07   14.79
   0 -10   2  100.65   51.55
   0 -10   2   77.37   36.52
   0 -10   2   -5.80   37.99
   0 -10  -2   12.74   19.85
   0 -10  -2   53.68   39.62
   0  10   2   15.60    9.64
   0  10   2  -22.22   68.79
   0  10   2  111.52   48.20
   0  10  -2   -4.66   30.47
   0  10  -2   91.17   40.85
   0  10  -2  122.47   56.29
   0 -10   3    4.00   32.92
   0 -10   3  128.10   59.15
   0 -10  -3  147.30   71.73
   0  10   3  188.80   78.18
   0  10   3   46.49   22.96
   0  10  -3  158.82   66.83
   0  10  -3  143.71   65.77
   0 -10   4  -23.28   27.53
   0 -10   4    9.89   10.95
   0 -10   4   13.24   22.47
   0 -10  -4   -3.92   14.54
   0  10   4   39.79   21.81
   0  10   4   40.60   21.65
   0  10  -4   -8.01   23.28
   0  10  -4    8.58    7.43
   0  10  -4   27.21   19.53
   0 -10   5  -57.60   32.35
   0 -10   5   24.67   31.37
   0 -10   5   -0.82   16.42
   0 -10   5   50.73   24.92
   0 -10  -5   -3.59   35.78
   0 -10  -5   41.09   23.28
   0  10   5   16.34   14.71
   0  10   5   65.85   31.29
   0  10  -5    5.72   29.90
   0  10  -5  -14.95   17.24
   0  10  -5   61.03   28.76
   0 -10   6  -23.37   29.90
   0 -10   6   15.69   23.94
   0 -10   6   18.30   12.74
   0 -10   6  -19.61   16.50
   0 -10  -6  -17.57   36.44
   0 -10  -6   17.81   13.48
   0  10   6   23.45   16.50
   0  10   6   19.69   12.25
   0  10  -6   19.44   30.47
   0  10  -6  -10.46   19.77
   0 -10   7   16.91   25.24
   0 -10   7   16.99   29.17
   0 -10   7   -3.68    9.23
   0 -10  -7   24.75   38.56
   0  10   7   -2.21   13.89
   0  10   7   75.33   35.21
   0  10  -7   -0.33   19.28
   0  10  -7   -4.58    9.97
   0  10  -7   27.45   14.54
   0 -10   8  -19.04   23.77
   0 -10   8    5.47    9.56
   0 -10   8   -4.66   33.41
   0 -10  -8   38.23   47.22
   0 -10  -8   14.87   12.42
   0  10   8   21.16   18.63
   0  10   8   16.34   10.95
   0  10  -8   -3.43   18.71
   0  10  -8   23.53   13.89
   0 -10   9  -19.20   21.90
   0 -10   9    9.15   11.85
   0 -10  -9  -33.82   45.59
   0 -10  -9   16.26   12.74
   0  10   9    4.66   17.48
   0  10   9   33.41   17.48
   0  10  -9   14.62   20.10
   0  10  -9   -6.13   13.97
   0 -10  10   -8.82   43.05
   0 -10  10   21.08   25.16
   0 -10  10    2.21   13.97
   0 -10  10   -2.78   10.62
   0 -10 -10   25.08   49.10
   0 -10 -10    4.17    9.07
   0  10  10    5.64    8.33
   0  10  10   22.88   23.61
   0  10 -10  -19.04   18.46
   0  10 -10    1.31    9.48
   0  10 -10   12.91   15.69
   0  10 -10   15.85   14.95
   0 -10  11    1.63    6.21
   0 -10  11   -5.88   53.19
   0 -10  11   -6.86   10.38
   0 -10  11    0.74   14.13
   0 -10 -11   -0.65   50.73
   0 -10 -11    1.14    9.07
   0  10  11  -16.91   23.53
   0  10  11   -1.06    7.35
   0  10 -11    6.29   12.25
   0  10 -11    4.74   11.11
   0  10 -11   32.60   21.90
   0  10 -11   16.58   21.00
   0 -10  12   13.56   62.58
   0 -10  12    3.10    8.50
   0 -10  12   -0.57   10.78
   0 -10 -12   87.09   67.32
   0 -10 -12    3.92   10.05
   0  10  12    4.00   26.72
   0  10 -12    4.08   11.19
   0  10 -12   -0.25   24.18
   0  10 -12  -10.13   13.40
   0  10 -12   15.20   19.85
   0 -10  13   10.95   12.01
   0 -10  13   21.81   68.30
   0 -10  13    3.92    9.31
   0 -10  13   12.50   12.74
   0 -10 -13   62.91   63.07
   0  10  13   31.70   35.62
   0  10  13   12.74    9.23
   0  10 -13  -11.36   12.25
   0  10 -13  -14.05   24.51
   0  10 -13   -0.33    9.80
   0  10 -13   41.58   24.51
   0 -10  14    9.31   11.68
   0 -10  14   -9.89    9.40
   0 -10 -14  -36.36   58.58
   0 -10 -14   -2.12   11.52
   0  10  14   41.34   41.42
   0  10  14   22.14   14.54
   0  10  14   -1.96   17.97
   0  10 -14  -40.44   34.97
   0  10 -14   23.53   17.65
   0  10 -14   13.73   16.42
   0  10 -14   -2.94   11.76
   0 -10  15   10.62   62.09
   0 -10  15   -4.74   33.33
   0 -10  15    7.60    8.82
   0 -10  15   17.40   10.87
   0 -10 -15   17.48   75.82
   0 -10 -15   13.40   14.22
   0 -10 -15  -11.85   17.89
   0  10  15    9.89   45.42
   0  10  15   53.68   27.94
   0  10  15  -14.13   14.87
   0  10 -15   -2.04   14.05
   0  10 -15   26.14   33.66
   0  10 -15    6.29   11.11
   0 -10  16  -10.62   35.21
   0 -10  16    0.82    9.56
   0 -10  16    9.56    8.91
   0 -10 -16   -0.90   13.40
   0 -10 -16   -5.80   79.41
   0 -10 -16   -4.25   20.75
   0  10  16   10.70   12.50
   0  10  16   -8.25   16.01
   0  10 -16   17.73   16.58
   0  10 -16  -25.08   34.07
   0  10 -16   -0.82    7.19
   0 -10  17   13.48    9.56
   0 -10 -17   29.00   20.18
   0  10  17   18.46   14.62
   0  10 -17   16.58   16.99
   0  10 -17   39.30   28.92
   0  10 -17   -4.98    6.37
   0 -10  18  -17.24   41.26
   0 -10  18    0.25    8.01
   0 -10  18   10.46    7.92
   0 -10 -18 -117.32  113.23
   0 -10 -18   11.68   16.01
   0  10  18   13.48   13.24
   0  10 -18   21.90   53.35
   0  10 -18   13.15   27.53
   0 -10  19    5.96   10.70
   0 -10  19  -10.87    8.25
   0 -10 -19    1.23   13.73
   0  10  19   -2.21   10.70
   0  10  19   -9.56   15.20
   0  10 -19   25.49   32.68
   0  10 -19    5.80    8.50
   0 -10  20  -11.03   49.26
   0 -10  20   -6.86    9.56
   0 -10  20    4.33    8.09
   0 -10 -20   79.74  136.60
   0 -10 -20    2.29   13.73
   0  10  20   18.95   14.38
   0  10  20    7.35   11.19
   0  10 -20    2.12    8.25
   0  10 -20    9.64   33.90
   0 -12   0   17.57   51.96
   0 -12   1   58.99   58.41
   0 -12  -1   22.30   51.31
   0  12   1   34.64   44.28
   0  12  -1    4.17   34.56
   0  12  -1    8.01    8.01
   0 -12   2  -36.93   52.04
   0 -12  -2  -29.08   59.88
   0  12   2    2.21   41.91
   0  12  -2    6.13   29.49
   0  12  -2   13.48   10.38
   0 -12   3  -23.20   59.23
   0 -12  -3   14.87   54.66
   0 -12  -3  -13.40   10.95
   0  12   3   12.83   37.99
   0  12  -3    9.48   27.78
   0  12  -3   56.94   27.86
   0 -12  -4   -9.23   10.46
   0  12   4    1.55    8.50
   0  12  -4    8.50    9.56
   0 -12   5  -43.46   52.70
   0 -12   5   -4.49   11.76
   0 -12  -5  -35.78   59.39
   0 -12  -5    3.59   13.24
   0  12   5    0.49    9.56
   0  12  -5    8.99   24.02
   0  12  -5    9.40   10.46
   0 -12   6   -6.13   51.96
   0 -12   6   -3.27   12.17
   0 -12  -6    7.43   61.60
   0 -12  -6    2.94   12.83
   0  12   6   -5.47    9.23
   0  12  -6    0.82   30.23
   0  12  -6   -6.78   11.85
   0  12  -6    0.08   10.13
   0 -12   7   78.51   69.44
   0 -12   7   -7.03   12.42
   0 -12  -7  -11.03   12.58
   0 -12  -7  -62.83   61.27
   0  12   7   21.49   13.32
   0  12  -7    0.41   28.68
   0  12  -7   -8.58   11.19
   0 -12   8  -36.03   60.37
   0 -12   8    4.98   10.54
   0 -12  -8   -3.35   65.60
   0 -12  -8   -3.19   10.95
   0  12  -8   -9.89   24.51
   0  12  -8   -2.29    7.76
   0  12  -8   12.91   12.99
   0 -12   9  -32.03   64.30
   0 -12  -9  -65.11   77.45
   0  12   9   11.52   10.87
   0  12  -9  -33.58   25.73
   0  12  -9   61.68   31.70
   0  12  -9    2.78    7.92
   0 -12  10  -30.06   67.40
   0 -12  10   -1.06   10.13
   0 -12 -10  103.35   96.08
   0 -12 -10   12.58   13.97
   0  12  10   12.09   11.11
   0  12 -10   -6.70   18.14
   0  12 -10    4.00   17.81
   0 -12  11  -68.14   77.37
   0 -12  11    6.13   10.54
   0 -12  11   18.95   11.93
   0 -12 -11   49.18   25.49
   0 -12 -11   91.58  100.90
   0  12  11    3.10   10.21
   0  12 -11   12.91   20.75
   0  12 -11   -4.08   11.03
   0  12 -11   42.40   30.72
   0 -12  12  -77.61   72.38
   0 -12  12   14.95   10.62
   0 -12 -12   -7.11   10.46
   0 -12 -12  -85.21  116.01
   0  12  12   -8.17   10.29
   0  12 -12    8.17   15.85
   0  12 -12   -1.63   10.87
   0  12 -12   10.38   21.57
   0 -12  13   34.64   74.92
   0 -12  13    2.21    9.64
   0 -12 -13   -7.76   11.60
   0 -12 -13  116.66  132.35
   0  12  13    3.02    9.48
   0  12 -13    9.48    9.07
   0  12 -13    5.07   23.20
   0 -12  14    4.90    7.60
   0 -12 -14   58.41  128.51
   0 -12 -14  -27.78   16.42
   0  12  14    4.25    7.68
   0  12 -14   -3.92    8.41
   0 -12  15    1.80    7.27
   0 -12 -15   41.91  136.84
   0 -12 -15  -17.73   13.56
   0  12 -15   10.54   75.24
   1  -1 -29   10.29    8.50
  -1  -1  29    9.23    6.78
  -1  -1  29    4.74    3.76
  -1  -1  29    5.96    9.64
   1   1 -29    8.17    4.74
   1   1 -29   15.28    6.62
  -1   1  29   22.63    9.97
   1  -1 -28   -4.49    7.76
  -1  -1  28    6.05    6.54
  -1  -1  28   -3.19    8.74
  -1  -1  28    6.29    3.84
   1   1 -28   -0.49    7.60
   1   1 -28    1.47    4.17
   1   1 -28    6.86    5.88
  -1   1  28  -13.32    8.99
  -1   1  28    7.35    9.64
  -1   1  28    2.21    3.43
   1  -1 -27    2.53    7.68
   1  -1 -27    2.29   12.17
  -1  -1  27   -4.08    6.62
  -1  -1  27    4.41    9.23
  -1  -1  27    1.96    3.68
  -1  -1  27   -3.68    9.56
  -1  -1  27    3.92    6.62
   1   1 -27    2.78    4.17
   1   1 -27    5.31    7.19
   1   1 -27  -14.30   12.09
   1   1 -27    2.12    5.47
  -1   1  27    4.08    3.59
  -1   1  27    7.68   10.05
  -1   1  27    2.86    8.66
   1  -1 -26    5.80    7.35
   1  -1 -26  -16.67   12.91
  -1  -1  26    9.72   10.46
  -1  -1  26   -1.47    9.48
  -1  -1  26    0.65    6.13
  -1  -1  26   -6.13    6.54
  -1  -1  26    3.68    3.59
   1   1 -26    8.41    6.62
   1   1 -26   12.99   12.83
   1   1 -26    3.19    4.08
   1   1 -26   -4.08    5.31
   1   1 -26  -36.85  190.11
   1   1 -26  -43.38   54.25
  -1   1  26    0.41    3.10
  -1   1  26   -4.98   10.46
  -1   1  26    4.90   10.05
   1  -1 -25   -2.29    7.03
   1  -1 -25    9.31    7.60
   1  -1 -25  -47.14   48.45
   1  -1 -25  -13.24   11.85
  -1  -1  25    3.92    3.84
  -1  -1  25    4.98    9.72
  -1  -1  25    2.86    6.37
  -1  -1  25    9.40    6.62
  -1  -1  25  -14.46   10.29
   1   1 -25   20.10    7.84
   1   1 -25    5.80    6.94
   1   1 -25   15.93   13.24
  -1   1  25    5.07    8.91
  -1   1  25    4.98    3.92
  -1   1  25   14.38   10.13
   1  -1 -24   20.10    8.25
   1  -1 -24    8.58    8.66
   1  -1 -24    0.16    8.33
   1  -1 -24  -19.93  100.65
   1  -1 -24  -29.57   35.13
   1  -1 -24   17.48    6.94
  -1  -1  24   19.61   10.78
  -1  -1  24   39.46   11.11
  -1  -1  24   16.18   38.56
  -1  -1  24    3.27    6.62
  -1  -1  24    7.27    4.17
  -1  -1  24    9.80    6.13
  -1  -1  24    7.68    7.19
   1   1 -24    7.92   12.17
   1   1 -24    7.68    7.03
   1   1 -24   11.93    6.94
   1   1 -24   17.24    7.92
   1   1 -24   -2.37    5.15
  -1   1  24   13.40   45.34
  -1   1  24   16.26    6.45
  -1   1  24   12.83    9.15
  -1   1  24    9.40    9.31
  -1   1  24   -6.21    9.56
   1  -1 -23  -47.47   81.78
   1  -1 -23    1.72    9.56
   1  -1 -23   10.46    6.54
   1  -1 -23   10.21   25.82
   1  -1 -23   10.21   10.62
   1  -1 -23   13.48    5.80
  -1  -1  23    7.92    8.01
  -1  -1  23    4.90    8.09
  -1  -1  23    5.07    4.00
  -1  -1  23  -63.56   39.46
  -1  -1  23    0.00   17.73
  -1  -1  23   -4.90    5.47
  -1  -1  23   16.83    8.50
  -1  -1  23   -2.29    9.15
  -1  -1  23  -12.99   90.77
   1   1 -23   22.22    8.33
   1   1 -23  -10.38   12.50
   1   1 -23    5.07    5.39
   1   1 -23   28.76   10.21
   1   1 -23   13.97    6.62
   1   1 -23   13.64    7.60
  -1   1  23   81.62   53.02
  -1   1  23    6.21   11.52
  -1   1  23    5.80    9.31
  -1   1  23   13.48   11.27
  -1   1  23   26.23    9.72
   1  -1 -22  -44.12   26.55
   1  -1 -22    7.43    5.96
   1  -1 -22   12.58   10.46
   1  -1 -22    4.58   60.13
   1  -1 -22   13.24    5.47
  -1  -1  22  104.16   92.97
  -1  -1  22    5.39    8.74
  -1  -1  22   14.54   25.24
  -1  -1  22   12.09   16.99
  -1  -1  22    2.86    8.66
  -1  -1  22   13.81    7.27
  -1  -1  22    9.23    8.82
  -1  -1  22    2.53    3.84
  -1  -1  22    3.92    6.62
   1   1 -22  -14.95   13.07
   1   1 -22    8.41    5.56
   1   1 -22    2.94    5.80
   1   1 -22   15.60    5.56
   1   1 -22   11.03    6.37
   1   1 -22    8.33    4.90
   1   1 -22    6.37    6.29
  -1   1  22  -19.28   30.47
  -1   1  22   27.29    9.56
  -1   1  22   -4.82   10.21
  -1   1  22   11.11   11.19
   1  -1 -21   -0.57    8.99
   1  -1 -21    2.94   19.12
   1  -1 -21   16.18    6.21
   1  -1 -21    3.19    5.64
  -1  -1  21   16.18   17.07
  -1  -1  21    4.90    8.58
  -1  -1  21   16.09   10.13
  -1  -1  21   13.89    6.62
  -1  -1  21    2.78   19.12
  -1  -1  21    0.49    3.92
  -1  -1  21   -2.53    6.86
  -1  -1  21   12.01    6.29
   1   1 -21    4.41   10.95
   1   1 -21    3.19    6.78
   1   1 -21    2.29    4.74
   1   1 -21   10.87    5.88
   1   1 -21    1.72    5.07
   1   1 -21    5.15    6.13
   1   1 -21    5.88    3.43
  -1   1  21  -43.79   29.74
  -1   1  21   -3.02    8.25
  -1   1  21    4.08    6.78
  -1   1  21  -14.79   11.52
   1  -1 -20   -7.43   16.91
   1  -1 -20   21.24   41.67
   1  -1 -20   10.21    9.07
   1  -1 -20    0.98    6.37
   1  -1 -20   11.60    4.98
  -1  -1  20   -0.98   10.87
  -1  -1  20   -0.25    7.19
  -1  -1  20   12.25   10.05
  -1  -1  20    0.82   15.03
  -1  -1  20    4.82    4.74
  -1  -1  20   -1.88    8.17
  -1  -1  20   -6.86   35.05
  -1  -1  20   -1.72    5.07
  -1  -1  20    4.90    4.90
   1   1 -20   51.39   55.23
   1   1 -20   -9.07   10.87
   1   1 -20   21.40    7.60
   1   1 -20    2.04    4.41
   1   1 -20   11.11    3.84
   1   1 -20    7.19    6.21
   1   1 -20   -0.08    5.88
   1   1 -20   -0.98    5.64
  -1   1  20   11.44    8.33
  -1   1  20    5.96    9.89
  -1   1  20    4.98    9.07
  -1   1  20   12.74   19.85
   1  -1 -19    0.16   16.09
   1  -1 -19   34.48   14.46
   1  -1 -19   27.86   34.31
   1  -1 -19   23.20    8.01
  -1  -1  19   13.73    7.27
  -1  -1  19    7.35   12.74
  -1  -1  19    0.98   29.74
  -1  -1  19   22.88   15.20
  -1  -1  19   29.17   12.58
  -1  -1  19    1.55   11.11
  -1  -1  19   25.82    8.41
   1   1 -19   20.02   14.46
   1   1 -19   12.25    5.72
   1   1 -19   23.61    6.37
   1   1 -19   13.89    9.07
   1   1 -19   40.11   10.29
   1   1 -19   11.76    6.62
   1   1 -19  -43.38   41.34
   1   1 -19   21.57    7.84
  -1   1  19  -13.15   31.13
  -1   1  19    7.52    7.92
  -1   1  19   -0.90    9.89
  -1   1  19  -16.18   15.36
  -1   1  19   22.06   13.07
   1  -1 -18    1.55    8.33
   1  -1 -18  -15.52   15.60
   1  -1 -18  -22.30   27.94
   1  -1 -18    8.41    6.70
  -1  -1  18    2.70    7.68
  -1  -1  18  -26.47   28.43
  -1  -1  18   -0.82    8.09
  -1  -1  18   -4.00   10.78
  -1  -1  18   10.29    6.13
  -1  -1  18  -11.03   12.58
  -1  -1  18   -0.82    8.58
   1   1 -18    2.70    4.08
   1   1 -18   15.28   10.05
   1   1 -18   10.29    3.68
   1   1 -18  -12.99   13.40
   1   1 -18    7.43    6.70
   1   1 -18   -4.90    4.98
   1   1 -18    5.07   11.85
   1   1 -18    8.58   32.43
  -1   1  18   16.91   22.39
  -1   1  18   11.03   10.46
  -1   1  18   13.89    7.76
  -1   1  18  -15.28   12.01
   1  -1 -17   44.36   10.78
   1  -1 -17   -2.21   13.97
   1  -1 -17   28.68   17.97
   1  -1 -17   11.27   22.14
  -1  -1  17    7.84   19.44
  -1  -1  17   16.18   10.05
  -1  -1  17   36.19    9.80
  -1  -1  17   55.72   14.22
  -1  -1  17   -7.92   17.40
  -1  -1  17   42.97   12.01
  -1  -1  17   20.42   10.95
   1   1 -17   37.09   21.08
   1   1 -17    2.70   11.19
   1   1 -17   16.58   11.03
   1   1 -17   38.97    9.64
   1   1 -17   36.85    9.72
   1   1 -17   33.09    8.74
   1   1 -17   29.08   29.98
  -1   1  17   26.23   23.53
  -1   1  17   -7.43   11.52
  -1   1  17   38.89   12.34
  -1   1  17   -8.58    9.64
  -1   1  17   29.74    8.58
   1  -1 -16   28.35   12.83
   1  -1 -16    4.17   17.65
   1  -1 -16   51.47   11.76
   1  -1 -16   -2.21   21.65
   1  -1 -16   19.93   14.71
  -1  -1  16   46.81   14.87
  -1  -1  16   48.37   12.25
  -1  -1  16   26.80   23.45
  -1  -1  16   43.38   12.34
  -1  -1  16    5.80    7.11
   1   1 -16   18.06   14.79
   1   1 -16   12.58   26.63
   1   1 -16   12.83   13.32
   1   1 -16   69.12   23.53
   1   1 -16   39.87    9.89
   1   1 -16   49.43   13.81
  -1   1  16   32.84    9.56
  -1   1  16    6.54   21.00
  -1   1  16    2.21   11.93
  -1   1  16   46.65   14.46
  -1   1  16    8.91    9.07
   1  -1 -15    0.16   13.15
   1  -1 -15   24.67   23.53
   1  -1 -15   13.40    7.43
   1  -1 -15    0.25   11.44
   1  -1 -15    7.35   20.10
   1  -1 -15    4.41    3.35
  -1  -1  15    9.64    6.94
  -1  -1  15    5.88    3.76
  -1  -1  15   -1.31    8.17
  -1  -1  15   30.64    8.99
  -1  -1  15  -15.28   28.68
  -1  -1  15    1.96    5.15
   1   1 -15    9.64   13.40
   1   1 -15    1.23   12.83
   1   1 -15   18.14   11.36
   1   1 -15   12.17    4.00
   1   1 -15   15.20   25.41
   1   1 -15    4.33    5.31
   1   1 -15   14.79    5.39
  -1   1  15   12.34   21.81
  -1   1  15   12.09    8.99
  -1   1  15    1.96    3.59
  -1   1  15    5.23   13.73
  -1   1  15    1.31    8.01
   1  -1 -14   -2.21   21.00
   1  -1 -14   22.30    7.52
   1  -1 -14    9.72    4.33
   1  -1 -14   27.53   22.06
   1  -1 -14   11.03   13.15
  -1  -1  14   46.40   19.53
  -1  -1  14   10.54    7.76
  -1  -1  14   37.17   47.47
  -1  -1  14   11.85    4.33
  -1  -1  14    6.54    5.07
   1   1 -14   14.05    4.58
   1   1 -14   23.53   16.83
   1   1 -14   -6.70   18.87
   1   1 -14   19.36    6.21
   1   1 -14    8.82    9.72
   1   1 -14   -1.80   10.70
  -1   1  14   13.81    6.13
  -1   1  14   -7.52   15.93
  -1   1  14   14.13   16.09
  -1   1  14   13.48   11.11
  -1   1  14   11.44    6.62
  -1   1  14   60.78   25.41
   1  -1 -13  121.48   35.95
   1  -1 -13  123.77   21.73
   1  -1 -13   54.98   29.66
   1  -1 -13  182.68   49.18
  -1  -1  13   50.65   20.91
  -1  -1  13  161.03   42.07
  -1  -1  13  118.54   28.27
  -1  -1  13  119.61   21.57
  -1  -1  13  102.94   51.39
   1   1 -13  -14.13   18.30
   1   1 -13   57.27   26.47
   1   1 -13  101.71   18.79
   1   1 -13  114.46   30.39
   1   1 -13  134.31   32.03
   1   1 -13  127.94   33.17
  -1   1  13  141.42   24.75
  -1   1  13   19.28   16.26
  -1   1  13   51.80   21.57
  -1   1  13   90.28   41.50
  -1   1  13  131.53   39.13
   1  -1 -12   35.95   11.36
   1  -1 -12   32.03    8.74
   1  -1 -12   17.81   18.38
  -1  -1  12   25.33    7.60
  -1  -1  12   -0.57   11.11
  -1  -1  12   28.68    8.66
  -1  -1  12   59.39   34.48
  -1  -1  12   18.06    6.05
   1   1 -12   17.07   18.14
   1   1 -12   18.71   12.83
   1   1 -12   34.80    9.23
   1   1 -12   23.45    7.35
   1   1 -12   51.71   17.24
   1   1 -12   33.74    8.91
  -1   1  12   40.77   23.20
  -1   1  12   20.67    9.64
  -1   1  12   78.43   23.86
  -1   1  12   34.88    8.99
  -1   1  12   54.25   25.98
   1  -1 -11  226.22   38.07
   1  -1 -11  298.61  146.16
   1  -1 -11  177.69   72.47
  -1  -1  11  273.85   45.67
  -1  -1  11  340.35  166.66
  -1  -1  11  261.11   62.01
  -1  -1  11  308.16   92.56
  -1  -1  11  251.38   64.38
   1   1 -11  225.65   90.44
   1   1 -11  246.32   63.89
   1   1 -11  228.26   38.32
   1   1 -11  313.23  154.08
  -1   1  11  274.99  109.80
  -1   1  11  232.43   68.63
  -1   1  11  241.25   40.85
  -1   1  11  181.12   81.29
   1  -1 -10   73.28   14.13
   1  -1 -10   94.28   27.37
   1  -1 -10   16.67   11.27
   1  -1 -10   47.14   25.57
  -1  -1  10   78.76   22.06
  -1  -1  10   52.86   10.38
  -1  -1  10   47.87   19.53
   1   1 -10   69.44   13.15
   1   1 -10   35.29   15.60
   1   1 -10   42.40   22.14
   1   1 -10   78.02   19.12
   1   1 -10  137.99   40.85
   1   1 -10  107.60   28.19
   1   1 -10   53.59   32.76
   1   1 -10   86.76   22.96
  -1   1  10   43.22   18.14
  -1   1  10   18.22   12.83
  -1   1  10  109.31   32.27
  -1   1  10  111.52   33.82
  -1   1  10   97.96   44.53
  -1   1  10   61.52   12.66
   1  -1  -9  187.41   31.86
   1  -1  -9  171.24   45.18
   1  -1  -9  585.69  285.70
   1  -1  -9  372.71  148.69
   1  -1  -9  206.37   60.62
  -1  -1   9  200.73   51.39
  -1  -1   9  201.14   59.64
  -1  -1   9  235.94   39.46
  -1  -1   9  414.86  165.11
  -1  -1   9  653.50  318.79
  -1  -1   9  318.54   82.43
  -1  -1   9  238.23   56.62
  -1  -1   9  257.43   54.00
   1   1  -9  201.39   91.34
   1   1  -9  465.11  185.29
   1   1  -9  304.65   72.06
   1   1  -9  262.33   54.98
   1   1  -9  233.57   59.39
   1   1  -9  210.78   54.74
   1   1  -9  191.66   32.52
  -1   1   9  256.29   75.65
  -1   1   9  204.57   35.05
  -1   1   9  195.18   87.42
  -1   1   9  157.60   42.73
   1  -1  -8  102.20   30.64
   1  -1  -8   32.60   17.81
   1  -1  -8   75.41   14.62
  -1  -1   8  103.76   22.63
  -1  -1   8   80.15   21.73
  -1  -1   8  339.13  165.68
  -1  -1   8  142.56   56.94
  -1  -1   8  101.22   30.47
  -1  -1   8   97.55   23.61
  -1  -1   8   78.51   21.49
   1   1  -8   92.07   22.22
   1   1  -8   73.77   35.95
   1   1  -8  159.56   63.72
   1   1  -8  260.45  130.14
   1   1  -8   59.72   16.34
   1   1  -8   92.32   24.26
   1   1  -8   97.79   21.16
   1   1  -8  115.19   20.10
  -1   1   8   88.23   27.53
  -1   1   8   63.32   21.98
  -1   1   8  100.08   19.28
  -1   1   8   74.51   33.99
   1  -1  -7 1254.72  366.01
   1  -1  -7  764.69  193.79
   1  -1  -7 1904.62  927.84
  -1  -1   7 1846.94  899.82
  -1  -1   7  648.19  106.37
  -1  -1   7  694.51  174.75
  -1  -1   7 1029.96  212.99
  -1  -1   7  965.59  281.78
  -1  -1   7  853.58  201.22
  -1  -1   7  329.41   86.52
  -1  -1   7 1656.67  659.30
   1   1  -7  767.22  125.90
   1   1  -7  941.98  419.93
   1   1  -7  938.30  194.03
   1   1  -7  964.44  227.37
   1   1  -7 1944.65  947.78
   1   1  -7  793.86  199.75
  -1   1   7 1372.36  668.78
  -1   1   7  929.97  234.55
  -1   1   7 1023.67  299.10
  -1   1   7 1475.87  587.57
  -1   1   7 1217.71  542.39
   1  -1  -6 1131.60  551.46
   1  -1  -6  566.00   93.54
  -1  -1   6  633.40  159.39
  -1  -1   6  626.46  129.90
  -1  -1   6  505.14  119.12
  -1  -1   6  600.72   98.53
  -1  -1   6 1329.55  647.95
  -1  -1   6  457.43  133.74
  -1  -1   6  992.22  395.17
   1   1  -6  772.04  344.52
   1   1  -6  634.06  104.00
   1   1  -6  552.85  143.13
   1   1  -6  555.14  130.88
   1   1  -6  389.37  114.05
   1   1  -6  717.47  180.47
   1   1  -6  711.42  147.46
  -1   1   6 1012.56  493.54
  -1   1   6  976.04  388.47
  -1   1   6  821.88  208.98
  -1   1   6 1136.25  506.28
  -1   1   6  381.53  112.42
   1  -1  -5  115.60   20.83
   1  -1  -5  170.42   50.41
  -1  -1   5  214.54   46.08
  -1  -1   5  137.91   23.61
  -1  -1   5  139.62   35.78
  -1  -1   5  107.27   51.71
  -1  -1   5  156.78   46.49
  -1  -1   5   37.74   33.58
   1   1  -5  122.79   21.00
   1   1  -5  195.83   89.30
   1   1  -5   52.86   29.08
   1   1  -5  153.51   46.08
   1   1  -5  161.76   35.46
   1   1  -5  201.96   51.22
  -1   1   5  187.74   56.29
  -1   1   5  296.32  118.14
  -1   1   5  130.88   23.28
  -1   1   5  172.95   50.90
   1  -1  -4  425.73  124.59
   1  -1  -4  385.45  188.23
   1  -1  -4  348.20   57.84
  -1  -1   4  333.41   70.34
  -1  -1   4  351.46   58.25
  -1  -1   4  385.45   90.93
  -1  -1   4  337.33   99.26
  -1  -1   4  460.20  224.83
   1   1  -4  370.66   61.27
   1   1  -4  369.93   87.33
   1   1  -4  371.32   78.35
  -1   1   4  339.86  135.37
  -1   1   4  374.09  109.56
  -1   1   4  499.83  130.96
  -1   1   4  393.54   65.11
   1  -1  -3  593.37  289.62
   1  -1  -3  198.53   55.39
   1  -1  -3  144.61   43.71
  -1  -1   3  232.68   55.06
  -1  -1   3  205.47   52.12
  -1  -1   3  153.51   48.12
  -1  -1   3  276.63   58.99
   1   1  -3  266.66   44.53
   1   1  -3  296.81  145.18
   1   1  -3  214.95   54.57
  -1   1   3  388.72  173.69
  -1   1   3  194.20   57.60
  -1   1   3  282.92   75.08
  -1   1   3  225.49   38.40
   1  -1  -2    7.84   12.01
  -1  -1   2   18.06    7.52
  -1  -1   2   31.94    8.50
   1   1  -2   28.59   11.60
   1   1  -2   44.69   20.59
   1   1  -2   19.85   10.95
   1   1  -2   24.43    7.11
  -1   1   2   25.57   12.50
  -1   1   2   46.00   21.49
  -1  -1   1  485.69  193.30
  -1  -1   1  764.45  344.27
  -1  -1   1 2342.85  508.65
   1   1  -1  800.80  360.70
   1   1  -1  412.08  104.57
  -1   1   1  543.54  216.74
   1  -1   0 3454.02  749.41
  -1  -1   0   81.78   36.68
   1   1   0  100.73   40.20
   1   1   0   76.63   34.56
   1   1   0   71.00   19.36
  -1   1   0   58.33   29.66
   1  -1   1   79.90   36.36
   1  -1   1   49.75   22.63
   1  -1   1  290.11   94.85
   1   1   1   49.67   20.02
   1   1   1  104.49   27.21
  -1   1  -1   36.52   16.83
  -1   1  -1   70.91   32.27
   1  -1   2  144.52   71.98
   1  -1   2   43.63   20.18
   1  -1   2   68.54   31.45
   1  -1   2   53.19   33.90
  -1  -1  -2   63.64   32.27
   1   1   2   37.66   15.28
   1   1   2   86.27   38.97
  -1   1  -2   47.38   22.06
   1  -1   3  290.76   47.96
   1  -1   3  432.67  196.57
   1  -1   3  278.51  125.65
  -1  -1  -3  318.79  142.32
  -1  -1  -3  347.46  158.49
  -1  -1  -3  211.11  104.57
  -1  -1  -3  640.84  146.32
  -1  -1  -3  224.02   58.82
  -1  -1  -3  323.20   77.69
   1   1   3  158.09   78.43
   1   1   3  185.94   74.10
   1   1   3  297.05   71.73
   1   1   3  394.03  175.81
   1   1   3  587.33  113.64
   1   1   3  276.38  126.30
  -1   1  -3  278.51  126.14
  -1   1  -3  282.67   46.57
  -1   1  -3  383.82  174.18
   1  -1   4  432.67  210.29
   1  -1   4  107.76   53.27
   1  -1   4  155.39   25.82
   1  -1   4  220.67   48.53
   1  -1   4  170.26   44.28
  -1  -1  -4  188.97   84.72
  -1  -1  -4   97.22   65.85
  -1  -1  -4  142.48   43.14
  -1  -1  -4   68.71   35.38
   1   1   4   66.83   33.90
   1   1   4   48.86   25.16
   1   1   4  178.18   80.06
   1   1   4  214.05   58.25
   1   1   4  246.81   57.35
  -1   1  -4  151.14   75.41
  -1   1  -4  182.76   41.42
  -1   1  -4  155.23   25.73
  -1   1  -4  143.30   38.40
   1  -1   5   26.47    9.72
   1  -1   5   21.49   16.50
   1  -1   5   21.73    9.15
   1  -1   5   11.27   67.48
  -1  -1  -5   14.13   11.60
  -1  -1  -5    9.97   15.93
  -1  -1  -5  -17.97   13.32
  -1  -1  -5  109.88   53.10
  -1  -1  -5   35.29   15.20
   1   1   5    7.84    9.23
   1   1   5   50.57   24.10
   1   1   5   29.33   13.07
   1   1   5   17.40   16.09
   1   1   5   34.07   12.91
  -1   1  -5   72.96   34.64
  -1   1  -5    6.45    6.78
  -1   1  -5   32.19    6.86
  -1   1  -5   73.36   65.28
  -1   1  -5   25.73    9.89
   1  -1   6  -51.06   66.58
   1  -1   6   39.95   21.24
   1  -1   6   22.63   21.24
   1  -1   6   39.05   12.99
   1  -1   6   20.34   11.44
  -1  -1  -6   25.41   15.44
  -1  -1  -6   39.13   25.41
  -1  -1  -6   15.11   10.62
   1   1   6   36.68   13.24
   1   1   6    0.90   13.48
   1   1   6    2.53    9.80
   1   1   6   22.55   15.03
   1   1   6    6.21    3.68
  -1   1  -6   44.36   24.51
  -1   1  -6   65.19   20.10
  -1   1  -6    0.98   10.70
  -1   1  -6   36.36    7.60
  -1   1  -6   53.51   26.80
  -1   1  -6   51.31   75.57
   1  -1   7  169.69   83.17
   1  -1   7   29.57    6.78
   1  -1   7   51.22   14.22
   1  -1   7  122.06   48.69
   1  -1   7  274.59  127.45
   1  -1   7   74.18   53.76
   1  -1   7   34.64   13.64
   1  -1   7   55.96   14.22
  -1  -1  -7  168.62   80.06
  -1  -1  -7   32.19   10.70
  -1  -1  -7   47.22   14.22
  -1  -1  -7  151.63   75.16
  -1  -1  -7   94.61   38.40
   1   1   7  121.81   48.69
   1   1   7   12.58    8.17
   1   1   7  104.16   52.61
   1   1   7   31.05   14.22
   1   1   7   25.24   12.91
   1   1   7   35.78   12.17
  -1   1  -7  167.07   82.27
  -1   1  -7   62.66   15.85
  -1   1  -7   32.35   10.78
  -1   1  -7   16.99   13.07
  -1   1  -7  109.31   52.70
  -1   1  -7   -3.19   29.90
  -1   1  -7   34.64    7.76
   1  -1   8   17.81    7.03
   1  -1   8   28.92    9.48
   1  -1   8  114.38   56.45
   1  -1   8   25.82    7.11
   1  -1   8   29.08   10.62
  -1  -1  -8   40.60   20.51
  -1  -1  -8   26.31   16.34
  -1  -1  -8   26.72    7.92
  -1  -1  -8  129.82   64.79
  -1  -1  -8   31.37   14.05
  -1  -1  -8   21.24    8.41
   1   1   8   27.45   15.03
   1   1   8   31.45   11.68
   1   1   8   22.39   19.28
   1   1   8   23.77   10.54
   1   1   8  155.06   76.80
  -1   1  -8   83.82   42.56
  -1   1  -8   36.36   15.28
  -1   1  -8   30.55    9.89
  -1   1  -8    9.56   10.13
  -1   1  -8   25.57    7.52
  -1   1  -8   25.82    8.33
   1  -1   9    7.27    5.39
   1  -1   9   22.47    7.35
   1  -1   9   47.30   31.13
   1  -1   9   38.07   20.02
   1  -1   9   51.31   13.56
   1  -1   9   55.39   22.30
   1  -1   9   36.36   10.05
   1  -1   9   37.01   26.14
   1  -1   9   26.14   10.29
  -1  -1  -9   58.25   28.84
  -1  -1  -9   21.73   10.95
  -1  -1  -9   17.97   24.43
  -1  -1  -9   18.30   15.28
  -1  -1  -9   15.77    7.03
  -1  -1  -9   43.38   16.50
   1   1   9   26.14   17.97
   1   1   9   -5.39   15.52
   1   1   9   -1.06   17.16
   1   1   9   15.60   10.38
   1   1   9   39.38   16.18
   1   1   9   15.20   10.38
  -1   1  -9   24.51   16.42
  -1   1  -9   65.19   17.07
  -1   1  -9   46.40   14.46
  -1   1  -9   19.04    7.35
  -1   1  -9    4.66   21.57
  -1   1  -9   26.23   27.12
  -1   1  -9    9.48    5.64
   1  -1  10  821.15  374.09
   1  -1  10  150.98   32.35
   1  -1  10  177.86   83.25
   1  -1  10  184.07   47.06
   1  -1  10  179.16   46.40
   1  -1  10  494.93  241.50
   1  -1  10  242.40   57.27
   1  -1  10  223.53   67.81
   1  -1  10  500.32  199.26
  -1  -1 -10  834.54  380.39
  -1  -1 -10  230.63  103.76
  -1  -1 -10  206.86   35.21
  -1  -1 -10  234.31   60.46
   1   1  10  129.33   39.54
   1   1  10  585.69  233.17
   1   1  10  149.34   67.32
   1   1  10  223.12   38.40
  -1   1 -10  409.55  163.40
  -1   1 -10  506.77  247.71
  -1   1 -10  211.52   50.08
  -1   1 -10  186.52   39.54
  -1   1 -10  180.31   84.23
  -1   1 -10  200.73   50.98
  -1   1 -10  219.52   56.94
   1  -1  11   31.94    9.40
   1  -1  11   28.84    8.99
   1  -1  11   72.79   41.09
   1  -1  11   25.16   16.34
   1  -1  11   53.92   35.05
   1  -1  11  111.84   43.95
  -1  -1 -11   57.68   28.92
  -1  -1 -11   39.13   12.34
  -1  -1 -11  -11.27   11.93
  -1  -1 -11    8.66   12.25
  -1  -1 -11   19.04   27.70
  -1  -1 -11   40.11    9.97
  -1  -1 -11   38.40   14.22
   1   1  11   57.43   26.96
   1   1  11    0.65   14.38
   1   1  11   37.74   18.30
   1   1  11   17.81    8.33
   1   1  11   93.05   28.92
   1   1  11   20.75    9.72
  -1   1 -11   12.01   10.13
  -1   1 -11   17.57   15.36
  -1   1 -11   56.78   15.28
  -1   1 -11   47.30   11.76
  -1   1 -11   42.73   12.01
  -1   1 -11   20.42    6.21
  -1   1 -11   96.57   48.45
  -1   1 -11   75.65   23.45
  -1   1 -11   15.93   24.18
   1  -1  12   90.93   49.59
   1  -1  12   15.44    6.13
   1  -1  12   78.68   31.62
   1  -1  12   28.84    8.09
   1  -1  12   33.66   27.61
   1  -1  12   29.98    9.72
   1  -1  12   41.42   23.12
   1  -1  12   25.41   54.00
   1  -1  12   13.32    5.80
   1  -1  12   37.58    9.23
  -1  -1 -12   36.60   21.32
  -1  -1 -12   24.02   19.61
  -1  -1 -12   81.13   41.58
  -1  -1 -12   23.69   12.25
  -1  -1 -12   16.91    6.29
   1   1  12   12.25    6.86
   1   1  12   80.96   32.76
   1   1  12    4.82   17.73
   1   1  12   23.69   15.93
   1   1  12   36.27   18.38
  -1   1 -12   17.89   11.27
  -1   1 -12   90.68   47.47
  -1   1 -12   46.81   23.20
  -1   1 -12   37.83   23.37
  -1   1 -12   32.60    8.17
  -1   1 -12   15.85    5.96
  -1   1 -12   19.04    7.11
  -1   1 -12   44.44   34.88
  -1   1 -12   10.62    5.80
   1  -1  13  234.06   39.62
   1  -1  13  210.94   53.84
   1  -1  13  254.16  116.09
   1  -1  13  256.94  126.71
   1  -1  13  356.04  141.83
   1  -1  13  259.72   67.40
   1  -1  13  229.33   54.17
  -1  -1 -13  245.18  110.70
  -1  -1 -13  255.80   65.85
  -1  -1 -13  199.67   58.58
   1   1  13  279.65   82.43
   1   1  13  184.07   82.92
   1   1  13  249.34   65.69
  -1   1 -13  248.61  123.36
  -1   1 -13  232.19   93.79
  -1   1 -13  242.15   57.19
  -1   1 -13  263.88  119.44
  -1   1 -13  436.84  128.92
  -1   1 -13  223.93   47.22
  -1   1 -13  255.55   42.73
  -1   1 -13  282.18   71.49
   1  -1  14   67.40   36.52
   1  -1  14   80.64   15.28
   1  -1  14   83.99   22.30
   1  -1  14  159.64   80.55
   1  -1  14  137.58   55.15
   1  -1  14   68.54   46.00
   1  -1  14   76.06   20.75
   1  -1  14   74.02   17.73
   1  -1  14   56.29   44.28
  -1  -1 -14   78.35   23.37
  -1  -1 -14  162.33   81.37
  -1  -1 -14   97.96   28.19
  -1  -1 -14   88.89   42.07
   1   1  14   69.52   32.60
   1   1  14  136.44   54.82
   1   1  14   -3.84   22.96
   1   1  14   80.64   24.67
   1   1  14   76.96   26.31
   1   1  14   87.66   17.07
  -1   1 -14   87.83   38.23
  -1   1 -14  111.03   19.53
  -1   1 -14  102.78   32.84
  -1   1 -14   93.71   24.51
  -1   1 -14   98.12   46.40
  -1   1 -14  141.26   74.10
  -1   1 -14   80.55   19.28
   1  -1  15   20.02    8.25
   1  -1  15   74.10   19.93
   1  -1  15   25.08    7.68
   1  -1  15   83.99   41.50
   1  -1  15   38.97   25.90
   1  -1  15   10.05    6.86
   1  -1  15   -1.39   31.86
   1  -1  15   30.55    8.01
   1  -1  15   12.99   33.25
   1  -1  15   32.92   10.54
  -1  -1 -15   34.72   10.95
  -1  -1 -15   37.99   21.24
  -1  -1 -15   17.65   21.24
  -1  -1 -15    0.41   16.83
  -1  -1 -15   12.09   38.81
  -1  -1 -15   48.20   11.44
   1   1  15   15.20    8.33
   1   1  15    3.43   25.08
   1   1  15   33.33   11.11
   1   1  15   39.62   17.89
   1   1  15   30.72   10.13
   1   1  15   32.92   16.91
  -1   1 -15   30.47   10.62
  -1   1 -15   25.00   12.42
  -1   1 -15   12.99   13.64
  -1   1 -15   24.02   17.73
  -1   1 -15   32.52    8.33
  -1   1 -15   64.46   17.40
  -1   1 -15   51.80   12.58
  -1   1 -15   13.40   31.78
   1  -1  16   25.82    9.23
   1  -1  16    7.60   15.36
   1  -1  16   36.76   26.63
   1  -1  16   33.82   10.70
   1  -1  16   14.62    6.29
   1  -1  16   26.31   12.50
   1  -1  16   22.63    6.21
   1  -1  16   -5.31   21.57
   1  -1  16  -18.46   29.08
   1  -1  16   82.92   15.93
  -1  -1 -16    2.53   12.91
  -1  -1 -16   14.38   36.36
  -1  -1 -16   -1.88   12.58
  -1  -1 -16   16.42   23.37
  -1  -1 -16   26.47    8.58
   1   1  16   20.26   10.05
   1   1  16   -3.10   28.68
   1   1  16  -21.65   25.08
   1   1  16   31.29   10.29
   1   1  16   35.78   18.22
   1   1  16   16.67   11.19
  -1   1 -16    6.21   10.78
  -1   1 -16   20.91    8.41
  -1   1 -16   35.70   14.95
  -1   1 -16   29.90    7.68
  -1   1 -16   37.01   10.95
  -1   1 -16    9.15   29.82
  -1   1 -16   13.56   12.42
  -1   1 -16   72.47   13.81
   1  -1  17   23.69    8.74
   1  -1  17   16.42    6.86
   1  -1  17    8.01    6.78
   1  -1  17  -23.28   30.96
   1  -1  17   31.78   20.18
   1  -1  17   27.45    8.41
   1  -1  17   21.32    6.05
   1  -1  17   -2.78   18.30
  -1  -1 -17   15.69   15.11
  -1  -1 -17  -22.39   25.24
  -1  -1 -17    9.80   13.24
  -1  -1 -17   19.28   41.91
  -1  -1 -17   20.75    7.19
   1   1  17   22.63   13.40
   1   1  17   20.91   11.44
   1   1  17    5.96    4.08
   1   1  17    3.19   14.13
   1   1  17   26.06   27.70
   1   1  17   14.05    8.66
  -1   1 -17   15.69    7.35
  -1   1 -17    6.05    8.25
  -1   1 -17    6.37   12.01
  -1   1 -17   49.84   42.07
  -1   1 -17   16.83    6.05
  -1   1 -17   25.90    8.41
  -1   1 -17   20.18    5.64
  -1   1 -17   23.37    7.43
  -1   1 -17  -12.58   11.85
   1  -1  18   16.09    7.92
   1  -1  18   -3.51   33.25
   1  -1  18   28.02    8.82
   1  -1  18   15.93   14.62
   1  -1  18   22.47    8.58
   1  -1  18   17.16    7.43
   1  -1  18   22.63    6.45
   1  -1  18    3.59    9.64
  -1  -1 -18   16.75    7.68
  -1  -1 -18    4.00   12.74
  -1  -1 -18    9.31   26.14
  -1  -1 -18   44.53   24.35
  -1  -1 -18   81.04   59.64
  -1  -1 -18   20.10    6.86
   1   1  18   19.61    7.19
   1   1  18   45.10   22.55
   1   1  18    4.90    8.99
   1   1  18    9.48   27.78
   1   1  18    6.78    8.25
  -1   1 -18   19.61    6.45
  -1   1 -18   25.33    6.54
  -1   1 -18  -11.85   30.80
  -1   1 -18   35.29   10.62
  -1   1 -18   25.08   15.36
  -1   1 -18   31.70   10.70
  -1   1 -18   14.79    8.91
  -1   1 -18    3.92   41.91
  -1   1 -18   18.38    6.70
   1  -1  19   16.09    7.76
   1  -1  19   11.68   15.85
   1  -1  19   13.64    6.29
   1  -1  19    0.08    6.86
   1  -1  19   17.73    7.68
   1  -1  19   -3.68    8.91
   1  -1  19   33.90   40.77
   1  -1  19   11.68    4.58
  -1  -1 -19   39.21   21.81
  -1  -1 -19  -11.85   14.46
  -1  -1 -19    7.84    6.62
  -1  -1 -19  -38.23   46.00
  -1  -1 -19    2.29   28.84
  -1  -1 -19   10.78    4.74
   1   1  19   21.57   14.22
   1   1  19  -43.14   43.30
   1   1  19    8.58    4.49
   1   1  19  -11.76   12.58
   1   1  19  -11.68   12.99
   1   1  19   17.40    8.66
  -1   1 -19   10.29   36.93
  -1   1 -19   19.44   46.81
  -1   1 -19   11.76    5.96
  -1   1 -19    8.41    6.45
  -1   1 -19    8.17    3.10
  -1   1 -19   11.03    5.72
  -1   1 -19   12.25   11.03
  -1   1 -19   22.88    7.03
  -1   1 -19    9.64    5.96
   1  -1  20    5.23    6.29
   1  -1  20    6.86    6.54
   1  -1  20    4.74    5.80
   1  -1  20    5.96   13.64
   1  -1  20  -13.07   25.73
   1  -1  20   11.76   16.58
   1  -1  20    3.51    7.60
   1  -1  20    6.13    4.66
   1  -1  20    5.56    6.21
  -1  -1 -20   -5.15    6.37
  -1  -1 -20   57.92   29.08
  -1  -1 -20   14.05   33.09
  -1  -1 -20  -17.73   17.73
   1   1  20   38.23   20.67
   1   1  20    7.76    8.58
   1   1  20   10.62   16.58
   1   1  20    9.56   12.50
   1   1  20    0.82    3.27
  -1   1 -20  -14.87   15.44
  -1   1 -20    8.50   33.17
  -1   1 -20    1.72    5.23
  -1   1 -20   11.27    5.88
  -1   1 -20   -2.21    5.31
  -1   1 -20    4.58    3.10
  -1   1 -20    2.53    4.82
   1  -1  21   12.58    7.92
   1  -1  21    3.02    6.70
   1  -1  21    5.64    7.11
   1  -1  21   19.20   17.40
   1  -1  21   -4.90   17.16
   1  -1  21    9.48   15.36
   1  -1  21    3.76    4.74
   1  -1  21    9.56    6.94
   1  -1  21    2.70    5.56
  -1  -1 -21   13.89    7.03
  -1  -1 -21    8.01   11.85
  -1  -1 -21    9.15   20.42
  -1  -1 -21  -13.15   22.47
   1   1  21   40.85   27.04
   1   1  21    7.76   11.44
   1   1  21    5.31    3.59
   1   1  21   -4.41    7.03
  -1   1 -21   -1.39    5.64
  -1   1 -21    4.17    5.39
  -1   1 -21  -17.57   17.48
  -1   1 -21    6.21    5.80
  -1   1 -21  -13.24   21.57
  -1   1 -21    9.31   11.76
  -1   1 -21   21.00    7.35
  -1   1 -21    8.01    5.80
  -1   1 -21   10.54    4.00
   1  -1  22   20.59   16.01
   1  -1  22   11.11    7.92
   1  -1  22    5.88   16.67
   1  -1  22   -4.08   17.57
   1  -1  22   13.48    7.43
   1  -1  22    3.92    5.96
   1  -1  22   18.63    8.17
  -1  -1 -22   -3.43   20.83
  -1  -1 -22   23.61   15.52
  -1  -1 -22    2.45   23.04
  -1  -1 -22  -57.27   75.41
  -1  -1 -22    0.90    6.62
  -1  -1 -22   28.51   11.68
   1   1  22   11.19    5.15
   1   1  22  -18.95   27.21
   1   1  22  -28.84   86.60
   1   1  22   24.18    9.40
   1   1  22   62.42   30.47
  -1   1 -22    0.08   18.79
  -1   1 -22   81.70   93.54
  -1   1 -22    9.72    6.37
  -1   1 -22    7.84    5.64
  -1   1 -22   20.02   12.99
  -1   1 -22    6.45   19.69
  -1   1 -22   12.66    6.45
  -1   1 -22   10.29    6.45
   1  -1  23    0.98    7.76
   1  -1  23    0.65    6.54
   1  -1  23   -6.70   16.67
   1  -1  23    4.58   21.90
   1  -1  23   -7.60   19.53
   1  -1  23    1.55    7.19
   1  -1  23    2.61    6.54
   1  -1  23    3.51    3.76
  -1  -1 -23    8.17    7.19
  -1  -1 -23  -13.07   23.28
  -1  -1 -23    7.60   10.21
  -1  -1 -23   19.12   28.84
  -1  -1 -23   -3.35    7.60
  -1  -1 -23  -27.45   86.52
   1   1  23   15.85   33.58
   1   1  23   13.07   12.58
   1   1  23  -87.09  112.91
   1   1  23    4.41    4.58
   1   1  23   -5.23    8.91
  -1   1 -23   32.27  101.96
  -1   1 -23  -11.52   22.79
  -1   1 -23   -0.16    5.15
  -1   1 -23    4.98    6.05
  -1   1 -23    0.08    4.08
  -1   1 -23    8.91    6.13
  -1   1 -23  -18.79   24.43
  -1   1 -23    6.86    4.33
  -1   1 -23    6.86   10.38
   1  -1  24   -9.80   20.75
   1  -1  24    4.08    6.70
   1  -1  24   10.13    8.17
   1  -1  24   -1.47    3.35
   1  -1  24    0.74    7.43
  -1  -1 -24    0.98    7.68
  -1  -1 -24   35.38   34.88
  -1  -1 -24    3.92    9.72
  -1  -1 -24   -5.15   24.35
  -1  -1 -24   40.77  117.48
  -1  -1 -24   -0.49    6.94
  -1  -1 -24    1.72    3.76
   1   1  24  -51.06   44.85
   1   1  24    8.09    9.31
  -1   1 -24   -7.19  116.91
  -1   1 -24   13.40   31.29
  -1   1 -24  -20.75   28.02
  -1   1 -24    9.15    6.62
  -1   1 -24    2.70    4.74
  -1   1 -24    3.51    6.62
  -1   1 -24   11.60    5.88
  -1   1 -24    0.08    4.66
   1  -1  25    4.98    7.03
   1  -1  25   -5.64    8.25
   1  -1  25    3.10    3.27
  -1  -1 -25   19.20    8.66
  -1  -1 -25   -3.10    6.13
  -1  -1 -25   -1.63    9.64
  -1  -1 -25    9.23   27.04
   1   1  25   -2.12    9.07
  -1   1 -25    5.15   29.82
  -1   1 -25    2.53    4.82
  -1   1 -25    2.86    6.62
  -1   1 -25   -0.49    6.29
   1  -1  26    0.98    5.96
   1  -1  26   15.85    9.48
   1  -1  26    6.29    3.68
  -1  -1 -26   -9.56   28.84
  -1  -1 -26  -19.61   13.73
  -1  -1 -26  -44.85  237.33
  -1  -1 -26   23.61   52.86
  -1  -1 -26    4.98    7.52
   1   1  26    1.96    9.40
  -1   1 -26   17.97   64.54
  -1   1 -26   13.40    5.47
  -1   1 -26 -222.54  242.89
  -1   1 -26    9.72    6.86
  -1   1 -26   -7.84   32.68
  -1   1 -26   -1.23    6.70
   1  -1  27    5.07    7.76
   1  -1  27   -7.92    8.41
   1  -1  27    8.25    6.70
   1  -1  27   10.70    4.66
  -1  -1 -27    7.19    7.43
  -1  -1 -27   -5.47    9.64
  -1  -1 -27    1.72   33.90
   1   1  27    9.72   10.05
  -1   1 -27   -0.98   33.17
  -1   1 -27   10.54    4.90
  -1   1 -27    6.54    6.05
   1  -1  28    2.45    8.74
   1  -1  28   -1.80    6.29
  -1  -1 -28    1.88    7.76
   1   1  28   -1.39    8.74
  -1   1 -28  -24.59   36.27
  -1   1 -28   -6.13    3.92
  -1   1 -28    4.66    5.31
  -1  -3  28    7.76   10.21
  -1  -3  28   -4.41    5.64
  -1  -3  28   -4.08    4.58
   1   3 -28    9.40   40.03
   1   3 -28    0.98    4.49
  -1   3  28    4.98   13.56
  -1   3  28    2.04    5.39
   1  -3 -27   15.03   12.25
   1  -3 -27   48.45   77.53
  -1  -3  27    3.68    5.64
  -1  -3  27   26.55   10.87
  -1  -3  27    1.06    3.92
  -1  -3  27   17.89    6.54
   1   3 -27    8.41   12.34
   1   3 -27    8.82   40.85
   1   3 -27    6.62    5.39
   1   3 -27    8.25    4.00
  -1   3  27    7.84   12.34
  -1   3  27   10.62   11.11
  -1   3  27   13.64    7.35
   1  -3 -26  196.32  226.55
   1  -3 -26    0.25   57.68
   1  -3 -26   23.12   14.22
  -1  -3  26   18.79    8.91
  -1  -3  26    1.63   26.72
  -1  -3  26   17.40    9.72
  -1  -3  26    8.66    7.19
  -1  -3  26    6.62    5.80
   1   3 -26 -264.62  325.73
   1   3 -26  -38.64   45.10
   1   3 -26   -6.13   34.80
   1   3 -26   14.87   13.40
   1   3 -26   28.68    9.23
   1   3 -26   28.76    8.25
   1   3 -26    9.72    8.33
  -1   3  26   -0.90    7.43
  -1   3  26   25.49   14.38
  -1   3  26   17.32    8.01
   1  -3 -25  171.65  180.63
   1  -3 -25    5.47    9.48
   1  -3 -25    9.89    9.72
   1  -3 -25    3.02    6.70
   1  -3 -25    3.68   46.24
  -1  -3  25    3.35    6.37
  -1  -3  25    8.91    4.82
  -1  -3  25   -2.70    8.74
  -1  -3  25    2.29    8.01
  -1  -3  25   -5.31    5.47
  -1  -3  25  -21.32   23.53
   1   3 -25    1.88   29.90
   1   3 -25   12.66   11.85
   1   3 -25   -0.82   32.19
   1   3 -25 -248.44  222.79
   1   3 -25   13.24    5.56
   1   3 -25   -0.74    3.02
   1   3 -25  -13.89    8.66
   1   3 -25    7.92    5.72
  -1   3  25    7.03   68.46
  -1   3  25    3.35    8.41
  -1   3  25   -0.41    6.05
   1  -3 -24   -1.47   39.46
   1  -3 -24    6.94    7.11
   1  -3 -24   21.08   10.46
   1  -3 -24   53.19  117.15
   1  -3 -24   10.70   10.05
  -1  -3  24    7.68   18.71
  -1  -3  24   -6.70    8.33
  -1  -3  24   14.62    8.33
  -1  -3  24    7.84    7.03
  -1  -3  24    2.04    6.70
   1   3 -24    7.35   11.60
   1   3 -24   32.76   26.80
   1   3 -24    2.86   25.98
   1   3 -24    3.51    5.96
   1   3 -24    5.96    4.49
   1   3 -24    1.23    8.41
   1   3 -24   13.48    5.64
  -1   3  24   -1.39   52.12
  -1   3  24   16.34    8.01
  -1   3  24    0.57    8.25
   1  -3 -23   26.55    9.07
   1  -3 -23    8.09   10.21
   1  -3 -23   26.23   14.71
   1  -3 -23   95.01  107.27
   1  -3 -23  -41.83   36.11
  -1  -3  23   14.71   20.51
  -1  -3  23   22.88    8.58
  -1  -3  23   26.72   10.46
  -1  -3  23    7.27   18.63
  -1  -3  23   41.34   13.89
  -1  -3  23   29.90    9.89
   1   3 -23   11.76   25.00
   1   3 -23   34.39    9.64
   1   3 -23    9.07   17.40
   1   3 -23   37.74   11.19
   1   3 -23   23.37   16.34
   1   3 -23    7.68    9.72
   1   3 -23   38.72   12.25
   1   3 -23   41.99   13.40
   1   3 -23   26.47    7.76
  -1   3  23   -5.64  117.40
  -1   3  23  -16.67   41.09
  -1   3  23   32.84   12.17
  -1   3  23   35.62   19.12
   1  -3 -22    8.91    8.91
   1  -3 -22   12.34   31.45
   1  -3 -22    7.11    7.19
   1  -3 -22    1.23   10.46
   1  -3 -22   19.77    8.66
   1  -3 -22  -16.75   70.34
  -1  -3  22    7.84   17.48
  -1  -3  22  150.16  129.98
  -1  -3  22   13.56    7.35
  -1  -3  22   -3.27   20.02
  -1  -3  22    7.60   18.46
  -1  -3  22    2.78    4.17
  -1  -3  22   11.27    7.92
  -1  -3  22    9.97    5.07
  -1  -3  22    6.86    5.64
  -1  -3  22   20.51    8.82
   1   3 -22    0.08   22.71
   1   3 -22    4.41    4.00
   1   3 -22   -5.96   13.24
   1   3 -22   11.36    5.39
   1   3 -22    5.88    5.56
   1   3 -22    2.21    6.21
   1   3 -22   20.91    9.97
   1   3 -22  -11.93   13.89
   1   3 -22    8.82    4.17
  -1   3  22  -73.61  117.89
  -1   3  22  -12.42   33.90
  -1   3  22   17.16   10.29
  -1   3  22    1.80   10.95
  -1   3  22    9.07    8.33
   1  -3 -21  -37.91   32.76
   1  -3 -21  108.49   81.13
   1  -3 -21   -0.98   11.27
   1  -3 -21   20.51    8.33
  -1  -3  21   -5.31   19.77
  -1  -3  21    6.45   13.81
  -1  -3  21    8.82   18.79
  -1  -3  21   17.48    8.17
  -1  -3  21  -16.83   45.26
  -1  -3  21   34.39   11.68
  -1  -3  21   23.04    8.17
  -1  -3  21   23.86    9.64
  -1  -3  21   44.93   11.52
   1   3 -21   10.54   14.79
   1   3 -21    5.15   85.62
   1   3 -21    2.86   10.95
   1   3 -21   22.79   24.67
   1   3 -21   33.58   10.13
   1   3 -21   39.21   12.17
   1   3 -21   31.05    9.07
   1   3 -21   24.67    8.58
   1   3 -21   20.10    8.33
   1   3 -21   25.33    8.74
  -1   3  21   36.93   19.36
  -1   3  21   38.72   12.25
  -1   3  21 -146.48  102.86
  -1   3  21   18.79   10.13
  -1   3  21  -31.37   29.90
  -1   3  21   -2.29    8.41
   1  -3 -20   -8.25   47.06
   1  -3 -20  -11.36   12.34
   1  -3 -20   22.06   29.66
   1  -3 -20    9.48    8.09
   1  -3 -20   10.62    7.27
  -1  -3  20   22.30   13.81
  -1  -3  20    6.70    5.88
  -1  -3  20   27.12    9.48
  -1  -3  20   -5.88   23.28
  -1  -3  20   19.61    6.54
  -1  -3  20   18.95    8.33
  -1  -3  20   16.75   20.51
  -1  -3  20   35.95   50.57
   1   3 -20  -45.02   83.82
   1   3 -20   -2.78    8.99
   1   3 -20   -6.62   24.67
   1   3 -20   15.20    6.21
   1   3 -20   12.50    7.11
   1   3 -20    8.01    4.90
   1   3 -20   16.83   16.34
   1   3 -20   25.57    7.68
  -1   3  20   -3.10    6.78
  -1   3  20  -71.32   64.87
  -1   3  20    1.14   11.03
  -1   3  20   25.24   14.71
  -1   3  20   -2.86   20.59
  -1   3  20   -0.49    7.76
   1  -3 -19    4.82    7.68
   1  -3 -19    0.25   35.87
   1  -3 -19   -4.82    6.86
   1  -3 -19   27.04   15.11
   1  -3 -19    2.37   25.08
   1  -3 -19    8.66    6.94
  -1  -3  19   17.07   32.92
  -1  -3  19  -12.58   33.74
  -1  -3  19   16.50   20.10
  -1  -3  19   -6.78    7.68
  -1  -3  19    9.23    5.72
  -1  -3  19    6.62    6.54
  -1  -3  19    4.49    8.09
  -1  -3  19    3.10    4.33
   1   3 -19  -21.40   33.58
   1   3 -19    3.02    7.92
   1   3 -19    8.25    4.90
   1   3 -19   10.21    7.68
   1   3 -19   30.31   58.01
   1   3 -19    2.37    5.80
   1   3 -19   18.95   16.91
  -1   3  19   34.80   48.04
  -1   3  19   15.69   16.67
  -1   3  19   -2.86    7.35
  -1   3  19    1.88    5.47
  -1   3  19    4.66    8.66
  -1   3  19   20.26    9.80
   1  -3 -18    1.88    5.39
   1  -3 -18    6.13   12.17
   1  -3 -18    5.31    7.43
   1  -3 -18  -23.53   23.69
   1  -3 -18    0.65    5.39
   1  -3 -18   19.85   39.13
  -1  -3  18   -4.66    5.64
  -1  -3  18   -6.13   36.44
  -1  -3  18   12.66    6.86
  -1  -3  18    7.43   14.62
  -1  -3  18   31.13   32.35
  -1  -3  18   18.95    9.15
  -1  -3  18   12.91    5.64
  -1  -3  18    7.11   10.05
  -1  -3  18    1.31    4.58
  -1  -3  18   12.25    5.39
   1   3 -18   16.50   34.15
   1   3 -18    4.98    6.70
   1   3 -18    5.96    4.33
   1   3 -18   31.45   48.94
   1   3 -18   31.54    9.23
   1   3 -18    9.40    8.17
   1   3 -18   16.83   20.42
   1   3 -18   -4.74    9.64
  -1   3  18  -21.16   39.87
  -1   3  18    6.78    8.50
  -1   3  18    4.90    4.98
  -1   3  18  -13.64   13.24
  -1   3  18    2.61    8.50
   1  -3 -17   34.39   10.05
   1  -3 -17    1.31   31.70
   1  -3 -17    9.72    9.31
   1  -3 -17    6.37   26.47
   1  -3 -17   22.55    8.82
  -1  -3  17   -0.33    4.08
  -1  -3  17    6.62   35.21
  -1  -3  17   36.44    9.97
  -1  -3  17   13.40    9.40
  -1  -3  17   84.97   50.65
   1   3 -17   -6.45    5.72
   1   3 -17  185.29   91.50
   1   3 -17  -16.01   41.50
   1   3 -17   28.92    8.33
   1   3 -17    3.02   11.85
   1   3 -17   45.83   11.76
   1   3 -17   27.12   22.22
  -1   3  17   30.31   10.78
  -1   3  17   37.42   33.66
  -1   3  17   18.71   11.44
  -1   3  17   36.60   12.09
  -1   3  17   25.49   14.71
  -1   3  17    0.82    9.72
   1  -3 -16   39.79   22.30
   1  -3 -16   29.90   10.54
   1  -3 -16   17.24   32.35
  -1  -3  16   33.50    7.84
  -1  -3  16   53.84   13.64
  -1  -3  16   47.55   27.94
  -1  -3  16   -7.60   27.12
  -1  -3  16    5.15    4.00
  -1  -3  16   49.51   38.15
  -1  -3  16   54.98   17.07
   1   3 -16   37.42   45.51
   1   3 -16  102.61   54.17
   1   3 -16   -8.91    5.64
   1   3 -16   37.34    9.97
   1   3 -16   56.37   16.01
   1   3 -16   38.81   13.64
   1   3 -16   40.28   13.56
   1   3 -16   41.34    9.64
  -1   3  16    2.53   19.93
  -1   3  16   53.51   17.24
  -1   3  16    7.60    9.48
  -1   3  16   30.80   10.38
  -1   3  16   26.31   14.22
  -1   3  16   57.43   21.40
   1  -3 -15  162.99   76.88
   1  -3 -15  288.23   79.08
   1  -3 -15   25.33   34.07
  -1  -3  15  207.27   34.88
  -1  -3  15   79.66   32.03
  -1  -3  15  258.82  118.79
  -1  -3  15  271.81   69.03
  -1  -3  15  281.78   82.68
  -1  -3  15  224.67   53.35
   1   3 -15  326.87  148.20
   1   3 -15  291.66   85.78
   1   3 -15  -17.97   61.03
   1   3 -15  236.35   39.79
   1   3 -15  280.14   71.24
  -1   3  15  318.13   93.79
  -1   3  15  384.55   99.43
  -1   3  15  183.98   32.43
   1  -3 -14   38.89   12.83
   1  -3 -14  101.71   37.91
   1  -3 -14   39.54   24.43
   1  -3 -14   54.41   45.51
   1  -3 -14  113.89   63.15
   1  -3 -14   37.17   12.66
  -1  -3  14   42.97   31.45
  -1  -3  14   39.30    9.15
  -1  -3  14   13.64   28.43
  -1  -3  14   23.45    9.80
  -1  -3  14   56.62   14.46
  -1  -3  14   46.32   13.56
  -1  -3  14   32.11   10.38
   1   3 -14   46.40   10.54
   1   3 -14   38.89   12.17
   1   3 -14   83.74   46.40
   1   3 -14   25.49   27.12
   1   3 -14   24.18   10.70
   1   3 -14   30.64   11.68
   1   3 -14   44.36   13.32
  -1   3  14   97.55   56.29
  -1   3  14   47.79   20.59
  -1   3  14   24.67   15.52
  -1   3  14   35.29   12.09
  -1   3  14   44.28   15.44
  -1   3  14   48.77   23.53
   1  -3 -13  921.63  452.12
   1  -3 -13  967.47  246.32
   1  -3 -13  525.97   88.72
   1  -3 -13  889.44  357.67
   1  -3 -13  778.74  348.44
   1  -3 -13  710.53  207.76
  -1  -3  13  650.31  190.03
  -1  -3  13  698.68  114.95
  -1  -3  13 1224.00  548.93
  -1  -3  13  760.53  191.42
  -1  -3  13  647.54  135.05
   1   3 -13 1476.77  660.69
   1   3 -13  859.54  179.65
   1   3 -13  707.50  178.26
   1   3 -13  618.62  181.29
   1   3 -13  902.84  213.07
  -1   3  13  811.91  397.46
  -1   3  13  754.48  300.48
  -1   3  13  617.39  157.43
  -1   3  13  704.24  206.53
  -1   3  13  884.79  394.68
  -1   3  13  596.39   99.51
   1  -3 -12   16.09   12.50
   1  -3 -12   37.09   37.83
   1  -3 -12    3.10   27.86
   1  -3 -12  -14.62   19.85
  -1  -3  12   60.95   36.27
  -1  -3  12    7.92   32.68
  -1  -3  12   34.07    9.56
  -1  -3  12    8.74    5.39
  -1  -3  12   30.72   12.42
  -1  -3  12   15.03    9.89
  -1  -3  12   22.06    7.43
  -1  -3  12   -0.74   22.96
   1   3 -12   24.92   23.61
   1   3 -12   50.41   45.67
   1   3 -12   26.72   13.07
   1   3 -12   11.03   17.48
   1   3 -12   17.48    8.33
   1   3 -12  -59.31   81.29
   1   3 -12   21.73    7.84
   1   3 -12   35.21   11.44
  -1   3  12   49.10   31.29
  -1   3  12    8.09   13.07
  -1   3  12   22.30   20.18
  -1   3  12   10.62    6.94
  -1   3  12    8.91    8.82
   1  -3 -11   19.93    9.64
   1  -3 -11   54.00   29.17
   1  -3 -11    4.82   25.90
  -1  -3  11  102.86   60.78
  -1  -3  11   33.09   26.39
  -1  -3  11   29.74   16.99
  -1  -3  11   55.64   34.07
  -1  -3  11   77.86   20.67
  -1  -3  11   19.44   11.03
  -1  -3  11   38.32   11.03
   1   3 -11   59.23   32.27
   1   3 -11   14.13   18.87
   1   3 -11   57.76   15.52
   1   3 -11   57.19   87.58
   1   3 -11   39.54   23.61
   1   3 -11    7.84   38.40
   1   3 -11   82.35   22.47
  -1   3  11   86.44   40.03
  -1   3  11   43.46   21.24
  -1   3  11   38.40   16.09
  -1   3  11   18.71    9.23
   1  -3 -10   44.93   14.38
   1  -3 -10   39.05   26.80
   1  -3 -10   27.70   16.42
   1  -3 -10  -11.60   19.20
  -1  -3  10   37.34   26.39
  -1  -3  10   42.07   14.71
  -1  -3  10   32.52   10.05
  -1  -3  10   17.73   21.98
  -1  -3  10   58.01   23.20
  -1  -3  10   25.33   18.87
  -1  -3  10   19.04    7.43
  -1  -3  10   25.41   15.77
   1   3 -10   24.18   20.02
   1   3 -10   26.47   32.92
   1   3 -10   12.58    8.41
   1   3 -10   67.32   27.04
   1   3 -10   68.79   35.87
   1   3 -10   25.16    8.99
   1   3 -10   44.69   58.17
   1   3 -10   36.93    9.64
  -1   3  10  108.00   56.53
  -1   3  10   18.79   19.44
  -1   3  10   12.83   11.76
  -1   3  10   46.32   19.12
   1  -3  -9    2.53   16.99
   1  -3  -9  556.28  275.49
   1  -3  -9   51.80   18.06
   1  -3  -9  246.81   99.26
  -1  -3   9   96.57   21.00
  -1  -3   9  127.53   61.93
  -1  -3   9   66.58   76.96
  -1  -3   9  260.45  103.67
  -1  -3   9   65.85   30.23
  -1  -3   9   60.70   16.01
  -1  -3   9   89.70   22.22
  -1  -3   9  185.86   84.56
   1   3  -9  248.44   99.02
   1   3  -9  223.77  103.10
   1   3  -9  162.01   74.92
   1   3  -9   98.45   26.14
   1   3  -9   34.64   11.44
   1   3  -9   57.35   15.44
   1   3  -9   -0.25   72.14
  -1   3   9  429.40  210.37
  -1   3   9   53.10   23.04
  -1   3   9   11.19   11.44
  -1   3   9  197.46   78.92
  -1   3   9    9.15   13.32
   1  -3  -8  451.46   81.37
   1  -3  -8  225.16  116.58
   1  -3  -8  432.67  172.79
  -1  -3   8  375.97  172.22
  -1  -3   8  418.78  166.75
  -1  -3   8  247.46   59.48
  -1  -3   8  449.09  134.72
  -1  -3   8  564.86  254.90
  -1  -3   8  412.08   87.66
   1   3  -8  643.13  290.76
   1   3  -8  276.87  110.29
   1   3  -8  299.99   76.47
   1   3  -8  374.83   80.55
   1   3  -8  344.03   81.70
   1   3  -8  -22.88  112.17
   1   3  -8  357.18  163.31
  -1   3   8  427.12   79.17
  -1   3   8  321.56  157.68
   1  -3  -7  129.90   56.29
   1  -3  -7   48.12   20.83
   1  -3  -7  188.07   85.46
  -1  -3   7   59.64   28.43
  -1  -3   7   60.70   24.35
  -1  -3   7   76.80   39.54
  -1  -3   7   36.03   15.03
  -1  -3   7   16.67   12.09
   1   3  -7   51.96   15.11
   1   3  -7   49.67   20.18
   1   3  -7   22.71   17.24
   1   3  -7   32.68   12.34
   1   3  -7   44.93   26.80
  -1   3   7  111.52   52.78
  -1   3   7  222.71  100.08
   1  -3  -6  399.58  179.08
  -1  -3   6  795.66  361.84
  -1  -3   6  493.54  222.54
  -1  -3   6  502.85  200.24
  -1  -3   6  324.83   82.84
  -1  -3   6  158.41   50.08
  -1  -3   6  323.20   78.18
   1   3  -6  294.68   70.75
   1   3  -6  454.24  205.06
   1   3  -6  592.88  236.11
   1   3  -6  186.03   76.96
   1   3  -6  272.22   69.69
   1   3  -6  469.52  213.72
  -1   3   6  382.18  170.91
   1  -3  -5   75.57   97.22
  -1  -3   5   38.89   15.93
  -1  -3   5   56.53   26.63
  -1  -3   5   65.11   19.85
  -1  -3   5   22.71   25.08
   1   3  -5   47.55   19.44
   1   3  -5   33.99   49.43
   1   3  -5   44.28   17.24
   1   3  -5   48.61   23.61
  -1   3   5   39.54   90.28
   1  -3  -4   61.03  120.42
   1  -3  -4   22.55   12.09
   1  -3  -4   31.37   13.73
  -1  -3   4   36.36   15.03
  -1  -3   4   32.03   25.98
  -1  -3   4   24.75   21.98
  -1  -3   4   90.60   41.34
   1   3  -4   41.67   17.07
   1   3  -4  107.76   49.10
   1   3  -4   26.47   21.98
  -1   3   4   21.73   11.52
  -1   3   4  -22.71   72.06
  -1   3   4   32.43   13.81
   1  -3  -3  938.30  373.69
  -1  -3   3 1004.07  455.38
  -1  -3   3 1039.44  468.37
  -1  -3   3  787.57  313.47
  -1  -3   3  222.71  228.51
  -1  -3   3  423.69  103.92
   1   3  -3  715.10  284.72
   1   3  -3  690.59  311.11
   1   3  -3  678.75  307.92
   1   3  -3  -78.18  218.46
   1   3  -3  424.09  103.84
  -1   3   3  889.44  354.24
   1  -3  -2 1529.06  681.77
  -1  -3   2 1183.88  536.84
  -1  -3   2 1130.86  450.32
  -1  -3   2 1915.24  862.81
  -1  -3   2 1412.15  410.70
   1   3  -2 1141.32  454.24
   1   3  -2 2024.47  912.16
   1   3  -2  719.27  274.83
   1   3  -2 1546.21  366.01
   1   3  -2 1764.76  799.82
  -1   3   2 3493.40 1556.67
  -1   3   2 1303.82  519.03
   1  -3  -1   98.69   39.71
   1  -3  -1   26.96   71.49
  -1  -3   1  119.69   47.96
  -1  -3   1  158.98   47.22
  -1  -3   1   76.22   38.23
  -1  -3   1  111.44   50.65
   1   3  -1   63.07   36.68
   1   3  -1  173.85   49.10
   1   3  -1   87.83   39.87
   1   3  -1  108.00   43.30
  -1   3   1  120.10  107.76
  -1   3   1   77.78   31.45
   1  -3   0  629.73  250.73
   1  -3   0  791.98  357.67
  -1  -3   0  473.19  188.48
  -1  -3   0  799.17  191.17
   1   3   0  635.45  152.86
   1   3   0  478.10  190.44
  -1   3   0  616.74  279.41
   1  -3   1   70.42   28.51
   1  -3   1  132.19   61.27
   1  -3   1  -31.94  254.00
  -1  -3  -1   63.89   26.06
  -1  -3  -1   32.68   17.32
  -1  -3  -1   17.73   24.02
   1   3   1   87.66   35.21
   1   3   1    2.53   22.55
  -1   3  -1   48.28   27.61
  -1   3  -1  -42.89  273.20
  -1   3  -1   81.21   32.76
   1  -3   2  121.48   55.31
   1  -3   2  196.73   89.21
  -1  -3  -2  387.74  172.87
   1   3   2  132.19   52.94
   1   3   2  274.10  122.38
  -1   3  -2  197.79   89.95
  -1   3  -2  112.50   51.22
   1  -3   3 1263.54  572.78
   1  -3   3 1693.19  673.93
   1  -3   3 1299.40  585.45
  -1  -3  -3 1365.17  543.37
  -1  -3  -3 1354.55  603.50
   1   3   3 1699.97  757.50
  -1   3  -3  867.88  391.01
  -1   3  -3 1304.31  591.25
  -1   3  -3 1620.56  645.00
   1  -3   4  143.87   57.92
   1  -3   4  152.94   51.47
  -1  -3  -4  164.95   66.18
  -1  -3  -4  334.31  149.83
   1   3   4  167.81   67.07
   1   3   4  330.14  147.87
  -1   3  -4  166.26   67.24
  -1   3  -4  312.49  103.92
   1  -3   5  922.78  415.76
   1  -3   5 1110.52  442.15
   1  -3   5 1249.65  566.74
  -1  -3  -5  992.71  395.42
   1   3   5  695.41  276.87
  -1   3  -5  939.44  423.44
  -1   3  -5 3148.47  660.45
  -1   3  -5 1427.91  647.54
   1  -3   6  134.56   61.19
   1  -3   6  134.39   63.89
   1  -3   6  126.14   41.01
   1  -3   6   68.46   34.39
  -1  -3  -6    5.88   86.52
  -1  -3  -6  122.55   50.00
   1   3   6  118.54   47.55
   1   3   6  209.47  112.33
  -1   3  -6  148.69   68.14
  -1   3  -6  149.75   63.07
  -1   3  -6   14.13   57.19
  -1   3  -6  234.96  107.11
   1  -3   7  205.06   52.61
   1  -3   7  318.79   69.20
  -1  -3  -7  341.01  136.52
  -1  -3  -7  104.33   92.89
   1   3   7  257.18  102.69
   1   3   7  152.69   98.45
  -1   3  -7  -13.89   54.17
  -1   3  -7  309.72   74.67
   1  -3   8  223.04   57.35
   1  -3   8  299.59   65.03
   1  -3   8  242.15   59.88
  -1  -3  -8  499.83  224.83
  -1  -3  -8  237.09   95.50
  -1  -3  -8   79.82   72.06
   1   3   8  484.06  216.34
   1   3   8  351.46  140.11
   1   3   8   40.85   57.76
  -1   3  -8  237.09   60.70
  -1   3  -8  252.36   56.78
   1  -3   9   90.03   24.18
   1  -3   9   64.95   35.70
   1  -3   9  415.76  201.79
   1  -3   9   38.56   12.66
   1  -3   9   65.28   18.46
   1  -3   9   50.57   24.51
   1  -3   9  264.37   81.45
   1  -3   9   65.60   19.44
  -1  -3  -9   98.36   47.55
  -1  -3  -9  126.88   74.75
  -1  -3  -9   80.06   34.48
  -1  -3  -9   55.31   43.30
   1   3   9  113.72   45.67
   1   3   9  118.46   61.60
   1   3   9  116.58   53.02
   1   3   9  143.87   58.90
  -1   3  -9    6.54   95.83
  -1   3  -9   99.92   49.75
  -1   3  -9   39.30   14.22
  -1   3  -9   76.63   21.40
  -1   3  -9   99.59   27.45
  -1   3  -9  188.15   67.56
   1  -3  10   54.82   12.17
   1  -3  10   37.58   12.01
   1  -3  10   58.66   32.84
   1  -3  10   -0.16   18.87
   1  -3  10   81.62   70.34
   1  -3  10   59.31   25.16
   1  -3  10   24.10   13.07
   1  -3  10   48.04   15.52
   1  -3  10   26.72   18.06
  -1  -3 -10   21.08   17.24
  -1  -3 -10   57.68   35.46
  -1  -3 -10   87.17   32.84
  -1  -3 -10   18.95   34.07
   1   3  10   48.12   19.85
   1   3  10   42.40   27.70
   1   3  10   95.99   26.23
   1   3  10   64.21   23.28
  -1   3 -10    8.82   14.87
  -1   3 -10   40.77   21.08
  -1   3 -10    3.19   26.23
  -1   3 -10   56.04   18.38
  -1   3 -10   47.30   15.85
  -1   3 -10   17.57   14.54
  -1   3 -10   24.67   97.87
  -1   3 -10   55.72   11.19
   1  -3  11  306.94   51.06
   1  -3  11  247.46  121.08
   1  -3  11 1093.61  498.44
   1  -3  11  347.71   88.07
   1  -3  11  317.40   76.06
  -1  -3 -11  410.45  183.33
  -1  -3 -11  363.47   67.40
  -1  -3 -11  210.62   59.64
  -1  -3 -11  406.28  164.54
   1   3  11  385.94  172.38
   1   3  11  292.15   52.20
   1   3  11  425.07  169.52
  -1   3 -11  609.55  277.12
  -1   3 -11  384.96   92.32
  -1   3 -11  274.59   70.51
  -1   3 -11  304.16   50.49
   1  -3  12    9.48    5.88
   1  -3  12   22.47    7.52
   1  -3  12  107.84   60.37
   1  -3  12  162.50   82.60
   1  -3  12   12.17    8.58
   1  -3  12   13.97   10.95
   1  -3  12   21.08   11.11
   1  -3  12    6.78   10.38
  -1  -3 -12   12.17    9.15
  -1  -3 -12    4.41   32.68
  -1  -3 -12   -8.99   24.18
  -1  -3 -12   -0.16   17.24
  -1  -3 -12   83.82   50.49
   1   3  12   65.28   38.72
   1   3  12   28.10   12.50
   1   3  12   11.19   12.17
   1   3  12    0.57    7.27
  -1   3 -12    5.15   12.17
  -1   3 -12   -0.25   19.44
  -1   3 -12   23.20   21.73
  -1   3 -12  -22.06   11.36
   1  -3  13   26.47    8.66
   1  -3  13    9.40    8.91
   1  -3  13   21.73   24.92
   1  -3  13  -15.03   44.77
   1  -3  13    7.19    4.66
   1  -3  13   11.68    6.70
   1  -3  13   20.91   12.58
   1  -3  13   10.13    9.72
  -1  -3 -13   13.73   14.79
  -1  -3 -13    4.66    8.41
  -1  -3 -13   -5.72   34.23
  -1  -3 -13    3.43    6.05
  -1  -3 -13  -27.45   40.69
   1   3  13   -1.47   26.80
   1   3  13   11.60    9.31
   1   3  13    4.25    6.05
   1   3  13   33.58   15.36
   1   3  13   44.53   18.87
   1   3  13    5.96   13.97
  -1   3 -13   31.05   28.68
  -1   3 -13   39.95   14.95
  -1   3 -13   13.24   11.52
  -1   3 -13   -0.82   11.27
  -1   3 -13   41.26   49.10
  -1   3 -13   16.83    5.88
  -1   3 -13    1.39    8.66
   1  -3  14  107.51   27.94
   1  -3  14   59.72   46.65
   1  -3  14  106.70   18.55
   1  -3  14   99.59   23.28
   1  -3  14   79.82   24.18
   1  -3  14  127.86   67.56
  -1  -3 -14   58.58   46.40
  -1  -3 -14   61.27   19.04
  -1  -3 -14  105.23   60.05
  -1  -3 -14  190.52   85.78
  -1  -3 -14  102.04   35.29
   1   3  14  165.93   74.67
   1   3  14   81.78   50.49
   1   3  14  123.28   49.92
   1   3  14  159.15   43.46
  -1   3 -14  107.60   32.68
  -1   3 -14  129.00   32.60
  -1   3 -14  165.36   43.38
  -1   3 -14  190.93   93.30
  -1   3 -14  124.18   29.25
  -1   3 -14   87.58   15.93
   1  -3  15    6.37    4.82
   1  -3  15   22.39    7.52
   1  -3  15   19.93   40.60
   1  -3  15   26.55   25.33
   1  -3  15   70.42   56.04
   1  -3  15    3.19    9.80
   1  -3  15   12.91    9.89
   1  -3  15   13.48    6.13
  -1  -3 -15   16.58   35.95
  -1  -3 -15   22.06    9.80
  -1  -3 -15   31.45   16.83
  -1  -3 -15   12.01   15.44
  -1  -3 -15   23.45   24.43
   1   3  15   30.80   30.23
   1   3  15   25.90   12.74
   1   3  15   35.54   13.89
   1   3  15   25.24   14.38
   1   3  15    7.03   12.34
  -1   3 -15   22.30   10.21
  -1   3 -15    2.78    6.45
  -1   3 -15    5.31   37.01
  -1   3 -15   22.22    6.78
   1  -3  16  186.68   74.67
   1  -3  16  139.54   35.87
   1  -3  16  209.23  102.86
   1  -3  16  333.16  162.25
   1  -3  16  143.46   42.32
   1  -3  16   25.82   26.55
   1  -3  16  122.79   30.23
  -1  -3 -16  170.91   77.29
  -1  -3 -16   70.91   40.69
  -1  -3 -16   -1.55   19.93
  -1  -3 -16   66.99   18.30
  -1  -3 -16   98.36   28.68
  -1  -3 -16  136.27   40.69
   1   3  16  210.21   63.15
   1   3  16   99.83   41.18
   1   3  16  123.20   55.88
  -1   3 -16    5.56   34.23
  -1   3 -16   99.26   18.22
  -1   3 -16  227.45  109.39
  -1   3 -16  133.49   39.95
   1  -3  17  235.45  122.79
   1  -3  17   57.35   41.58
   1  -3  17   94.36   24.75
   1  -3  17   80.06   32.84
   1  -3  17  102.12   25.33
   1  -3  17   27.86   30.80
   1  -3  17  135.46   23.53
  -1  -3 -17   69.20   37.66
  -1  -3 -17  108.98   49.84
  -1  -3 -17   64.95   22.22
  -1  -3 -17   76.88   23.45
   1   3  17  105.72   48.37
   1   3  17   96.98   29.82
   1   3  17   41.42   19.12
   1   3  17  162.91   30.31
   1   3  17  104.16   28.35
   1   3  17  -21.90   32.11
  -1   3 -17   37.09   54.66
  -1   3 -17   99.67   24.75
  -1   3 -17   58.58   16.99
  -1   3 -17  110.78   29.25
  -1   3 -17  126.47   62.58
  -1   3 -17   77.78   40.52
  -1   3 -17   77.04   23.37
   1  -3  18   24.59   10.13
   1  -3  18   24.18   24.02
   1  -3  18    4.74   39.71
   1  -3  18    8.99    5.23
   1  -3  18   14.13   47.38
   1  -3  18   23.61    8.25
   1  -3  18   53.84   16.58
  -1  -3 -18   29.33   12.09
  -1  -3 -18   37.42   19.61
  -1  -3 -18   12.34   22.22
  -1  -3 -18   17.81   37.91
  -1  -3 -18   26.14    9.40
  -1  -3 -18   -4.66   11.93
   1   3  18   53.43   49.92
   1   3  18   -2.94    8.91
   1   3  18   14.13   10.46
   1   3  18   12.34    9.07
   1   3  18   21.65    8.91
   1   3  18   33.33   17.24
  -1   3 -18   12.74   17.97
  -1   3 -18  -20.26   62.01
  -1   3 -18   21.32    7.43
  -1   3 -18    4.66   19.85
  -1   3 -18   23.77    8.74
  -1   3 -18    5.07    8.01
   1  -3  19   27.61   10.87
   1  -3  19   38.97   41.83
   1  -3  19    5.15   18.95
   1  -3  19    7.03    4.98
   1  -3  19   39.13   46.65
   1  -3  19   13.73    6.29
   1  -3  19   38.23   12.17
  -1  -3 -19    9.56   23.37
  -1  -3 -19   32.27   11.11
  -1  -3 -19    6.78   11.27
  -1  -3 -19   21.65   12.99
  -1  -3 -19   25.16    9.40
   1   3  19    2.12    9.80
   1   3  19   23.37   10.21
   1   3  19   46.08   59.72
   1   3  19   17.16    7.52
   1   3  19   -0.82   12.17
   1   3  19   13.07    8.50
  -1   3 -19   20.75   22.71
  -1   3 -19   -3.84   11.44
  -1   3 -19    9.64    9.31
  -1   3 -19   38.81   12.34
  -1   3 -19   11.60    5.96
  -1   3 -19    9.97   14.46
  -1   3 -19   32.19    9.15
  -1   3 -19   17.65    7.27
   1  -3  20   15.77    6.05
   1  -3  20   16.91   28.02
   1  -3  20    9.07    7.76
   1  -3  20   26.80   19.85
   1  -3  20    6.05    5.31
   1  -3  20   -0.57    4.82
   1  -3  20   10.54    5.39
  -1  -3 -20    4.17    9.97
  -1  -3 -20   18.95   12.09
  -1  -3 -20    5.47    7.19
  -1  -3 -20  -17.07   26.88
  -1  -3 -20    9.64    5.31
   1   3  20    2.29   10.62
   1   3  20   -2.45    8.91
   1   3  20   12.42    6.86
   1   3  20    9.31    8.17
   1   3  20   -2.45   17.48
  -1   3 -20   19.44   16.83
  -1   3 -20   -2.37   15.52
  -1   3 -20    4.58    4.58
  -1   3 -20    3.84    4.58
  -1   3 -20    8.99    6.05
  -1   3 -20   26.31    8.91
  -1   3 -20    5.23    5.80
  -1   3 -20   18.95    8.74
   1  -3  21    2.12    6.54
   1  -3  21    0.49    6.94
   1  -3  21    1.14    4.74
   1  -3  21   -8.17   21.16
   1  -3  21    8.58    4.90
  -1  -3 -21  -11.52    9.56
  -1  -3 -21    4.33    9.64
  -1  -3 -21   16.50   31.62
  -1  -3 -21    0.57    7.52
  -1  -3 -21   13.97   67.81
  -1  -3 -21    2.86    5.72
   1   3  21    5.39    9.56
   1   3  21   22.55   14.87
   1   3  21    1.55    4.74
   1   3  21   -6.70    7.76
   1   3  21   -5.31   23.61
   1   3  21  -98.28   97.79
  -1   3 -21   38.23   99.18
  -1   3 -21    1.55   15.44
  -1   3 -21   -4.33   17.32
  -1   3 -21    3.10    2.45
  -1   3 -21    2.21    3.43
  -1   3 -21    5.23    5.64
  -1   3 -21    2.78    6.37
  -1   3 -21   21.81   16.50
  -1   3 -21    8.33    7.76
  -1   3 -21   -0.57    4.90
   1  -3  22   10.54    8.58
   1  -3  22   20.26    8.50
   1  -3  22   -9.89   21.24
   1  -3  22    4.82    5.72
  -1  -3 -22   13.07    7.60
  -1  -3 -22   11.27   10.54
  -1  -3 -22   18.38   93.38
  -1  -3 -22  -20.51   32.68
  -1  -3 -22   -5.96    9.64
  -1  -3 -22   19.77   10.05
   1   3  22   20.18   10.05
   1   3  22  -27.04   30.64
   1   3  22   10.54   11.93
   1   3  22    3.10   10.29
   1   3  22   12.09    7.76
   1   3  22   83.41  125.08
  -1   3 -22    5.15    4.08
  -1   3 -22  -34.48   25.00
  -1   3 -22   56.13  141.17
  -1   3 -22   -2.45   16.75
  -1   3 -22   12.91    8.50
  -1   3 -22    8.41    8.09
  -1   3 -22   15.85    7.03
  -1   3 -22    1.23    5.56
  -1   3 -22    6.45   12.83
  -1   3 -22    7.03    3.51
   1  -3  23   -8.17   21.24
   1  -3  23   18.06    8.25
   1  -3  23   18.95    8.33
   1  -3  23   27.86    9.31
   1  -3  23   31.13   11.44
   1  -3  23   -9.48   19.04
  -1  -3 -23    0.33    7.19
  -1  -3 -23   11.52   10.95
  -1  -3 -23  -60.78   43.79
  -1  -3 -23  182.43  146.48
  -1  -3 -23   15.60   10.54
   1   3  23   34.23   18.79
   1   3  23   -2.70    6.62
   1   3  23    6.05    6.94
   1   3  23   29.08   13.64
   1   3  23    7.03   34.39
  -1   3 -23  -76.31  156.12
  -1   3 -23   23.53   26.06
  -1   3 -23   12.09    7.52
  -1   3 -23   20.42    7.52
  -1   3 -23    6.21    5.88
  -1   3 -23   -0.08   17.48
  -1   3 -23    7.60   12.66
  -1   3 -23   -0.82    7.84
   1  -3  24   11.68    7.19
   1  -3  24   15.93    5.15
   1  -3  24   19.20    8.66
   1  -3  24    8.82    6.21
   1  -3  24    4.41    6.21
   1  -3  24    8.17    4.66
   1  -3  24   -1.31   24.10
  -1  -3 -24   23.61    8.99
  -1  -3 -24  -12.66  146.89
  -1  -3 -24    0.57    9.31
   1   3  24   11.36   10.87
   1   3  24    5.80    7.84
  -1   3 -24    0.57   17.81
  -1   3 -24   24.35    8.66
  -1   3 -24   73.61  161.93
  -1   3 -24    4.08    5.23
  -1   3 -24   10.62    8.82
  -1   3 -24    7.11    6.94
  -1   3 -24    5.23   11.19
  -1   3 -24   12.17    4.08
   1  -3  25   23.28    9.23
   1  -3  25   16.99    7.52
   1  -3  25    0.90   28.76
   1  -3  25   19.85    8.74
   1  -3  25   20.42    6.37
   1  -3  25   -3.43    5.56
  -1  -3 -25   15.69    7.84
  -1  -3 -25  -22.71  183.90
  -1  -3 -25  -61.93   65.36
   1   3  25   29.74   13.64
   1   3  25   19.44    9.23
  -1   3 -25   24.92   45.10
  -1   3 -25   24.59    6.94
  -1   3 -25  169.85  230.55
  -1   3 -25   26.14    9.80
  -1   3 -25    1.39   18.95
  -1   3 -25   18.79    7.92
   1  -3  26    0.98    5.96
   1  -3  26   -0.82    6.05
   1  -3  26    9.72    9.15
   1  -3  26    9.56    5.96
   1  -3  26    2.94    4.08
  -1  -3 -26  -72.06   81.13
  -1  -3 -26    9.97    7.92
  -1  -3 -26    7.92   10.87
   1   3  26   10.29   10.62
   1   3  26    2.12    6.37
  -1   3 -26    6.70   27.94
  -1   3 -26   19.85   14.30
  -1   3 -26    3.76    2.37
  -1   3 -26   11.93    7.03
   1  -3  27    7.35    6.45
   1  -3  27    6.21   10.78
   1  -3  27    0.98    4.17
  -1  -3 -27   12.25    7.92
  -1  -3 -27   -4.58    9.56
  -1  -3 -27    5.15   97.22
   1   3  27   -4.41    7.76
   1   3  27    1.96   10.29
  -1   3 -27    3.35   29.25
  -1   3 -27    3.10    2.29
  -1   3 -27   -1.31    4.49
   1  -3  28    7.35    6.21
   1  -3  28   -2.78   11.11
   1  -3  28   -4.00    4.25
  -1  -3 -28    0.16    7.52
  -1   3 -28   -8.99   29.33
  -1   3 -28    6.13    4.74
  -1   3 -28    0.98    5.31
   1  -5 -27    0.08    9.15
   1  -5 -27  125.65  104.65
  -1  -5  27   24.92   40.11
  -1  -5  27    7.27    9.48
  -1  -5  27    4.25    5.07
   1   5 -27  -19.53   38.89
   1   5 -27   -1.23    6.37
   1   5 -27    0.08    7.11
  -1   5  27    1.47    4.58
  -1   5  27   12.74   13.24
   1  -5 -26    2.21    8.99
   1  -5 -26   56.70   86.03
   1  -5 -26    6.54    8.82
  -1  -5  26   -1.55   31.29
  -1  -5  26   -1.63    8.25
  -1  -5  26    1.31    2.94
  -1  -5  26    5.39    4.98
  -1  -5  26    2.37    7.35
   1   5 -26  -24.18   35.46
   1   5 -26    7.52    7.68
   1   5 -26   -1.63    6.29
   1   5 -26   -0.57    5.64
  -1   5  26    7.84   11.60
  -1   5  26    3.35    4.98
   1  -5 -25   44.85  157.76
   1  -5 -25    6.70    9.72
   1  -5 -25  133.41   88.32
  -1  -5  25  -34.15   33.17
  -1  -5  25    8.91    8.01
  -1  -5  25    7.68    7.68
  -1  -5  25   -0.49    4.00
  -1  -5  25    7.43   11.76
   1   5 -25 -189.38  305.55
   1   5 -25    3.19   29.00
   1   5 -25  -56.29   43.22
   1   5 -25    1.72    7.35
   1   5 -25   18.14    7.92
   1   5 -25   -4.41    8.58
  -1   5  25    5.64    4.58
  -1   5  25   10.21    6.05
  -1   5  25   -0.57    9.40
  -1   5  25   57.43   97.55
   1  -5 -24    6.37    9.72
   1  -5 -24    3.43   58.17
   1  -5 -24    4.98    9.31
  -1  -5  24   18.14    8.25
  -1  -5  24   -2.37   28.68
  -1  -5  24   -1.96    7.60
  -1  -5  24   12.34   12.01
  -1  -5  24    7.60    5.47
   1   5 -24   -7.76   26.55
   1   5 -24   11.76    9.80
   1   5 -24   24.59    9.31
   1   5 -24    9.23   21.90
   1   5 -24   12.17    7.68
   1   5 -24   -0.49    8.17
  -1   5  24   13.56   75.73
  -1   5  24    1.23    4.33
  -1   5  24    4.49    5.72
  -1   5  24   15.52   11.19
   1  -5 -23   -7.92   11.11
   1  -5 -23   21.00   11.60
   1  -5 -23   21.32   14.87
   1  -5 -23 -121.32  151.14
   1  -5 -23  -77.37   53.02
  -1  -5  23    5.72    5.80
  -1  -5  23    1.55    4.98
  -1  -5  23    9.31    7.52
  -1  -5  23    2.29   28.59
  -1  -5  23   -1.14    8.25
   1   5 -23    2.70   21.81
   1   5 -23  144.85  319.52
   1   5 -23   -2.21   12.34
   1   5 -23   10.29    7.52
   1   5 -23   -3.84    7.92
   1   5 -23    6.05    6.86
   1   5 -23   -1.06    5.64
  -1   5  23    0.41    5.56
  -1   5  23   52.04   62.99
  -1   5  23    8.74   11.68
  -1   5  23    2.78    4.25
   1  -5 -22   23.61   18.38
   1  -5 -22    3.92   10.05
   1  -5 -22   12.66   10.62
   1  -5 -22   -2.45   38.23
   1  -5 -22 -110.46  117.81
  -1  -5  22    8.91    6.94
  -1  -5  22    1.72   33.33
  -1  -5  22   -7.19    8.74
  -1  -5  22   17.07    9.64
  -1  -5  22   13.97    6.70
  -1  -5  22   -0.16    5.47
   1   5 -22    7.52    7.03
   1   5 -22   12.42   21.57
   1   5 -22   -7.19    6.86
   1   5 -22    1.55    8.58
   1   5 -22   14.79    8.66
   1   5 -22   21.32    9.31
  -1   5  22   12.74    7.11
  -1   5  22  -78.27  126.88
  -1   5  22  -68.63   50.00
  -1   5  22    3.27   13.07
  -1   5  22    5.39    6.86
   1  -5 -21   11.19   11.11
   1  -5 -21    6.37   14.05
   1  -5 -21  -22.06   32.27
   1  -5 -21  -19.36   98.94
  -1  -5  21   16.50    9.15
  -1  -5  21    5.88   75.08
  -1  -5  21   30.88   40.52
  -1  -5  21   13.89   15.85
  -1  -5  21   32.92   11.27
  -1  -5  21   37.09   13.73
  -1  -5  21   34.23   10.62
  -1  -5  21   15.60    7.52
   1   5 -21   14.30    8.58
   1   5 -21   23.61    9.23
   1   5 -21   -1.55   17.89
   1   5 -21   10.62    8.09
   1   5 -21   40.36   13.56
   1   5 -21    6.86    9.72
  -1   5  21  -40.93   87.74
  -1   5  21   23.53   16.75
  -1   5  21   53.43   26.14
  -1   5  21  -31.21   38.64
   1  -5 -20    6.70   78.76
   1  -5 -20   -5.72   27.70
   1  -5 -20   10.05   14.87
  -1  -5  20    8.09    6.37
  -1  -5  20   10.87   15.85
  -1  -5  20  -24.75   37.66
  -1  -5  20    1.14    8.25
  -1  -5  20    0.98    4.98
  -1  -5  20    7.76   10.62
  -1  -5  20    0.00    5.72
  -1  -5  20    6.21   10.38
  -1  -5  20  -86.44   74.67
   1   5 -20   -0.74   13.56
   1   5 -20   -1.31    8.82
   1   5 -20    9.72    8.25
   1   5 -20    4.66    7.92
   1   5 -20    1.39    7.76
   1   5 -20    9.80    8.99
   1   5 -20   17.81    7.60
  -1   5  20  -51.55   61.68
  -1   5  20    4.58    5.88
  -1   5  20   22.39   13.81
  -1   5  20   10.38    8.09
  -1   5  20   17.57   29.82
   1  -5 -19   20.91   13.64
   1  -5 -19    7.43   14.22
   1  -5 -19   13.81   26.80
   1  -5 -19   12.01   15.60
   1  -5 -19   21.73   10.62
  -1  -5  19  -20.26   35.95
  -1  -5  19    2.86   17.65
  -1  -5  19   18.87    9.80
  -1  -5  19   34.31   13.97
  -1  -5  19   12.09    7.19
  -1  -5  19   30.80   18.95
  -1  -5  19   22.55    8.17
   1   5 -19    8.58   13.32
   1   5 -19    5.15   15.85
   1   5 -19   12.34   11.60
   1   5 -19   35.05   12.09
   1   5 -19   13.32    9.48
   1   5 -19   32.68   10.29
  -1   5  19   32.35   17.32
  -1   5  19   16.67    9.31
  -1   5  19    1.72    9.40
  -1   5  19   27.53   27.45
   1  -5 -18    6.13   15.20
   1  -5 -18   18.95   17.73
   1  -5 -18   17.16    9.15
   1  -5 -18   13.56   15.03
   1  -5 -18    5.96   26.47
  -1  -5  18   16.83    9.48
  -1  -5  18    9.64   12.58
  -1  -5  18    8.66   44.77
  -1  -5  18   17.73   12.09
  -1  -5  18   20.42    8.91
  -1  -5  18   22.47    8.82
  -1  -5  18   21.90    8.09
   1   5 -18   23.86    8.41
   1   5 -18    1.96   19.12
   1   5 -18  -15.69   20.91
   1   5 -18   25.24   10.78
   1   5 -18    3.27    9.64
   1   5 -18   -6.86   10.54
   1   5 -18   12.42    8.25
  -1   5  18   35.70   16.09
  -1   5  18  -11.60   19.04
  -1   5  18   23.53   13.73
  -1   5  18   23.28   11.76
   1  -5 -17   14.05   16.67
   1  -5 -17   67.81   25.90
   1  -5 -17    9.72   15.93
   1  -5 -17   30.23   47.79
   1  -5 -17  -12.01   25.41
  -1  -5  17   35.70   65.69
  -1  -5  17   -5.15   14.13
  -1  -5  17    8.66    8.50
  -1  -5  17    6.29   38.07
  -1  -5  17    9.23    7.60
  -1  -5  17    4.08    4.17
  -1  -5  17   22.55    9.89
  -1  -5  17   16.09   13.15
   1   5 -17   10.13    6.86
   1   5 -17   62.17   39.62
   1   5 -17   -2.86    8.41
   1   5 -17    0.00    7.52
   1   5 -17    7.35   15.85
   1   5 -17   20.10    8.50
  -1   5  17   13.15   10.87
  -1   5  17   14.62   32.68
  -1   5  17   -2.78   14.46
  -1   5  17   18.38   11.44
  -1   5  17  -20.18   16.50
   1  -5 -16   16.34   17.81
   1  -5 -16   46.16   20.34
   1  -5 -16  -78.35   64.70
   1  -5 -16    3.43   30.96
  -1  -5  16   52.29   14.62
  -1  -5  16   21.32   21.57
  -1  -5  16   77.04   77.37
  -1  -5  16    7.92    5.15
  -1  -5  16   56.70   20.10
  -1  -5  16   86.84   24.92
  -1  -5  16   51.96   25.90
  -1  -5  16   26.47   41.42
   1   5 -16   41.18   12.66
   1   5 -16   -2.86   17.89
   1   5 -16   21.40   22.71
   1   5 -16   -7.60   18.46
   1   5 -16   22.79   25.08
   1   5 -16   65.19   16.99
  -1   5  16   52.12   43.22
  -1   5  16   54.90   26.31
  -1   5  16   25.00   15.93
  -1   5  16   26.31   16.99
   1  -5 -15   -5.80   18.22
   1  -5 -15   29.82   21.98
   1  -5 -15  -26.39   63.81
   1  -5 -15   -2.94   33.09
  -1  -5  15   42.40   61.76
  -1  -5  15   63.40   36.52
  -1  -5  15   12.66   12.25
  -1  -5  15   39.95   20.67
  -1  -5  15   26.14   10.13
  -1  -5  15   21.40    9.97
  -1  -5  15   14.13   12.58
  -1  -5  15   31.86   12.42
   1   5 -15    5.47    5.56
   1   5 -15    2.61    7.76
   1   5 -15   72.47   41.34
   1   5 -15   25.90   11.27
   1   5 -15   36.36   26.39
   1   5 -15   19.28   10.21
   1   5 -15   24.18   25.24
   1   5 -15   15.36   22.22
  -1   5  15    9.64   38.97
  -1   5  15   26.23   18.79
  -1   5  15   11.52   13.07
  -1   5  15   27.37   15.20
  -1   5  15   27.78   15.36
   1  -5 -14    9.56   15.20
   1  -5 -14   19.04   19.61
   1  -5 -14   54.33   27.12
   1  -5 -14   41.58   37.50
  -1  -5  14   54.25   22.39
  -1  -5  14   57.11   27.86
  -1  -5  14   48.45   32.35
  -1  -5  14  114.79   76.88
  -1  -5  14   56.13   21.57
  -1  -5  14   67.16   19.85
  -1  -5  14   37.34   12.42
  -1  -5  14   38.07   11.52
   1   5 -14   60.29   30.55
   1   5 -14   27.12   12.17
   1   5 -14   44.28   27.86
   1   5 -14   24.02   10.38
   1   5 -14   81.94   17.16
   1   5 -14   17.89   10.38
   1   5 -14   92.07   52.45
   1   5 -14  100.65   58.90
   1   5 -14   46.24   14.71
  -1   5  14  -16.34   41.83
  -1   5  14   60.86   21.57
  -1   5  14   -1.06    8.74
  -1   5  14   17.48   11.27
   1  -5 -13   53.59   36.76
   1  -5 -13   61.19   36.36
  -1  -5  13   21.32   27.70
  -1  -5  13   87.25   62.66
  -1  -5  13   63.07   25.82
  -1  -5  13   46.57   17.16
  -1  -5  13   38.56   13.48
  -1  -5  13   60.21   16.67
  -1  -5  13   52.86   25.57
   1   5 -13   41.99   18.30
   1   5 -13   26.23   27.70
   1   5 -13   44.53   26.80
   1   5 -13   71.65   21.49
   1   5 -13   17.48   44.36
   1   5 -13   41.91   16.42
  -1   5  13   41.34   42.56
  -1   5  13    4.41    6.45
  -1   5  13   48.69   22.79
  -1   5  13   29.57   14.54
   1  -5 -12   52.86   48.04
   1  -5 -12   17.16   15.36
   1  -5 -12  168.46   73.69
  -1  -5  12   60.95   18.55
  -1  -5  12  398.69  189.05
  -1  -5  12  187.66   85.21
  -1  -5  12  267.40  106.78
  -1  -5  12   88.56   23.69
   1   5 -12   76.96   24.67
   1   5 -12   78.27   22.47
  -1   5  12  179.08   72.14
  -1   5  12    8.50    8.41
  -1   5  12   93.38   31.70
   1  -5 -11   30.88   26.23
   1  -5 -11    4.98   10.78
  -1  -5  11   38.07   16.42
  -1  -5  11   43.30   13.64
  -1  -5  11   35.87   20.34
   1   5 -11   50.73   21.65
   1   5 -11   29.33   14.38
   1   5 -11   26.47   13.07
   1   5 -11   13.97   24.35
  -1   5  11   28.92   13.48
  -1   5  11   13.73   23.12
  -1   5  11   17.81   12.42
   1  -5 -10  110.70   69.85
   1  -5 -10  599.17  267.81
   1  -5 -10  244.03   99.83
  -1  -5  10  294.93  133.25
  -1  -5  10  318.79   80.96
  -1  -5  10  400.97   96.65
  -1  -5  10  186.76   55.88
  -1  -5  10  393.13  156.78
   1   5 -10  318.54  127.20
   1   5 -10   51.88   30.31
   1   5 -10   89.46   46.08
   1   5 -10  382.18   92.24
   1   5 -10  220.50  100.65
   1   5 -10  297.22   76.22
  -1   5  10  308.57  123.36
  -1   5  10  198.77   46.89
  -1   5  10  702.36  313.72
   1  -5  -9  157.84   71.73
   1  -5  -9  330.39  133.17
  -1  -5   9  255.14  115.28
  -1  -5   9  386.59  154.25
  -1  -5   9  192.97   49.43
   1   5  -9  286.60  114.38
   1   5  -9  158.74   41.83
  -1   5   9  231.37  104.16
  -1   5   9  313.47  125.24
   1  -5  -8    3.92    9.48
   1  -5  -8   15.60   95.10
   1  -5  -8   34.97   20.02
  -1  -5   8   68.05   45.75
  -1  -5   8   31.37   13.73
  -1  -5   8   16.34   27.29
  -1  -5   8   -2.04   17.16
  -1  -5   8   12.99    8.74
   1   5  -8   14.46    7.52
   1   5  -8   15.03   11.11
   1   5  -8   20.91   34.39
   1   5  -8    7.27   14.87
   1   5  -8   37.99   20.51
  -1   5   8   47.79   87.50
  -1   5   8    0.41    8.50
  -1   5   8   14.87    8.01
   1  -5  -7  334.55  134.23
   1  -5  -7  370.91  165.68
  -1  -5   7  222.63  105.06
  -1  -5   7  295.83  118.14
  -1  -5   7  497.29  121.89
  -1  -5   7  246.56   60.95
   1   5  -7  258.17  102.94
   1   5  -7  274.99  100.24
   1   5  -7  234.72  107.11
  -1   5   7  269.68  107.92
  -1   5   7  379.65  169.77
   1  -5  -6  162.50   65.85
   1  -5  -6  186.68   83.99
  -1  -5   6  141.83   64.21
  -1  -5   6  171.89   68.87
  -1  -5   6   74.51   54.82
  -1  -5   6  111.93   33.25
   1   5  -6  161.03   64.46
   1   5  -6  196.24   89.05
   1   5  -6  179.49   46.57
   1   5  -6  -75.16   85.86
  -1   5   6  149.18   67.07
  -1   5   6  117.97   53.19
   1  -5  -5  352.12  140.85
   1  -5  -5  229.90  103.59
  -1  -5   5  335.21  133.74
  -1  -5   5  240.11   64.62
  -1  -5   5   61.36  105.80
   1   5  -5  385.21  153.59
   1   5  -5  291.66   72.14
   1   5  -5  -90.11  165.52
  -1   5   5  288.48  129.08
   1  -5  -4  362.33  162.74
  -1  -5   4  225.40   90.11
  -1  -5   4  254.41  115.36
  -1  -5   4   71.32  117.32
   1   5  -4  329.65  149.51
   1   5  -4  276.22  110.21
   1   5  -4  190.60   48.86
   1   5  -4   12.34  110.05
  -1   5   4  233.33  104.82
   1  -5  -3  725.80  326.22
  -1  -5   3  952.68  429.40
  -1  -5   3  274.99  167.07
  -1  -5   3  323.44   84.39
  -1  -5   3  365.52  145.83
   1   5  -3  462.08  184.15
   1   5  -3  665.10  300.73
   1   5  -3   96.16  256.04
   1   5  -3  303.75   74.51
   1   5  -3  317.15  144.11
  -1   5   3  888.95  396.81
  -1   5   3  433.82  172.95
   1  -5  -2  358.57  143.22
  -1  -5   2  394.52  157.35
  -1  -5   2   54.90   29.66
  -1  -5   2  328.02   85.05
   1   5  -2  229.82   57.35
   1   5  -2  443.37  176.63
   1   5  -2  484.30  219.60
  -1   5   2  450.32  179.57
   1  -5  -1  142.89   57.52
   1  -5  -1  -87.58   99.83
  -1  -5   1   26.63   23.37
  -1  -5   1  167.40   67.32
  -1  -5   1  143.30   45.83
  -1  -5   1  166.17   75.73
   1   5  -1  209.96   95.26
   1   5  -1  117.56   74.75
   1   5  -1   73.36   22.06
   1   5  -1  168.87   67.56
  -1   5   1   19.36  206.86
  -1   5   1  186.35   74.67
   1  -5   0   24.18   34.72
   1  -5   0   50.24   21.32
  -1  -5   0  -79.57   80.88
   1   5   0  110.62  190.44
  -1   5   0  -12.99   61.52
   1  -5   1 1064.03  423.69
   1  -5   1 2333.54 1051.53
   1  -5   1 1182.09  536.18
   1   5   1 1281.19  510.04
  -1   5  -1 1237.89  560.28
  -1   5  -1 1516.56  687.57
  -1   5  -1 1151.04  458.41
   1  -5   2   56.37   26.96
   1  -5   2   56.04   23.37
   1  -5   2 -118.71  174.51
  -1  -5  -2  101.31   48.12
   1   5   2   68.87   28.02
   1   5   2   55.06   26.80
  -1   5  -2   47.71   33.25
  -1   5  -2   66.83   27.37
  -1   5  -2  -35.13  208.49
  -1   5  -2   56.94   26.31
   1  -5   3  182.19   83.09
   1  -5   3  149.10   59.80
   1  -5   3  129.98  126.96
  -1  -5  -3  222.05  100.00
   1   5   3  177.69   71.08
   1   5   3  230.47  103.18
  -1   5  -3  264.62  105.72
  -1   5  -3 -132.19  133.09
   1  -5   4  105.72   48.69
   1  -5   4   80.64   32.76
   1  -5   4   67.73  103.67
  -1  -5  -4   70.91   32.76
   1   5   4   88.89   35.87
   1   5   4   51.31   23.94
  -1   5  -4   80.96   32.84
  -1   5  -4   53.84   27.12
  -1   5  -4  108.66   49.59
  -1   5  -4  -30.80  183.98
   1  -5   5  189.95   86.76
   1  -5   5  175.57   70.26
   1  -5   5   74.35   62.66
  -1  -5  -5   14.30   11.60
   1   5   5  163.23   65.36
  -1   5  -5  127.20   51.06
  -1   5  -5  126.47   57.68
  -1   5  -5  185.45   84.31
  -1   5  -5   92.65   96.73
   1  -5   6   36.52   15.85
   1  -5   6    9.40    7.43
   1  -5   6   21.08   45.83
  -1  -5  -6   12.83   13.73
   1   5   6   24.18   10.95
   1   5   6   53.35   25.90
  -1   5  -6    3.68    8.50
  -1   5  -6   32.35   16.67
   1  -5   7  133.82   62.66
   1  -5   7  173.77   57.92
  -1  -5  -7  246.07  110.95
   1   5   7  305.80  122.22
   1   5   7  261.84  117.64
  -1   5  -7  192.07   77.20
  -1   5  -7  249.83  113.31
  -1   5  -7  316.91  144.36
  -1   5  -7  211.52   64.62
   1  -5   8   89.30   48.86
   1  -5   8  124.59   56.62
   1  -5   8   97.79   42.48
  -1  -5  -8  291.66  131.13
   1   5   8  244.69  110.13
   1   5   8   69.28   47.14
  -1   5  -8  178.67   81.53
  -1   5  -8  102.94   42.89
  -1   5  -8  171.24   51.96
  -1   5  -8  203.02   92.97
   1  -5   9   12.34    8.82
   1  -5   9   17.73   31.70
   1  -5   9   80.64   36.85
   1  -5   9    9.89    7.03
  -1  -5  -9  -36.19  103.84
  -1  -5  -9   -3.35   11.60
  -1   5  -9   23.28   17.57
  -1   5  -9  -19.04   39.54
  -1   5  -9   45.26   22.88
   1  -5  10  526.87  210.13
   1  -5  10   -1.14   26.39
   1  -5  10  178.43   44.77
  -1  -5 -10  168.62  121.24
  -1  -5 -10    3.19   15.03
   1   5  10   22.22   16.09
   1  -5  11  143.79   37.09
   1  -5  11  205.96   51.14
  -1  -5 -11   70.75   83.99
   1   5  11   82.51   44.04
  -1   5 -11  162.50   41.09
   1  -5  12   19.20   12.83
   1  -5  12   -6.21   35.62
   1  -5  12  112.66   30.06
   1  -5  12    7.11   14.05
  -1  -5 -12   23.37   22.55
  -1  -5 -12   20.67   32.43
  -1  -5 -12  -25.73   56.86
   1   5  12   14.22   35.29
   1   5  12   49.10   24.59
  -1   5 -12   -9.40   26.55
  -1   5 -12   90.36   45.67
  -1   5 -12  124.92   32.60
  -1   5 -12   70.83   21.57
  -1   5 -12   51.06   26.23
  -1   5 -12   89.62   24.35
   1  -5  13  194.44   44.69
   1  -5  13   71.16   47.87
   1  -5  13  187.82   46.89
  -1  -5 -13   55.39   32.60
  -1  -5 -13  124.59   61.85
  -1  -5 -13    2.04   46.89
  -1  -5 -13    5.23   37.17
   1   5  13  135.37   61.76
  -1   5 -13    2.61   28.51
  -1   5 -13   17.89   29.57
  -1   5 -13  176.30   44.28
  -1   5 -13  137.58   36.68
  -1   5 -13  188.48   42.73
   1  -5  14  147.30   38.15
   1  -5  14  143.46   69.12
   1  -5  14  158.58   85.62
   1  -5  14  132.76   31.86
   1  -5  14  128.35   33.74
   1  -5  14  176.55   54.00
  -1  -5 -14  156.53   74.02
  -1  -5 -14  -26.31   65.36
  -1  -5 -14   93.71   33.82
   1   5  14   57.19   54.00
   1   5  14  120.67   55.15
  -1   5 -14  141.17   36.36
  -1   5 -14   28.35   43.38
  -1   5 -14  -14.71   43.30
  -1   5 -14  145.75   38.81
  -1   5 -14  132.27   30.80
   1  -5  15   14.71   10.62
   1  -5  15   17.16    7.43
   1  -5  15  -24.43   26.14
   1  -5  15   29.00   35.78
   1  -5  15   26.80   43.30
   1  -5  15    6.13    8.50
   1  -5  15   16.34   12.50
   1  -5  15   29.98   13.40
   1  -5  15   51.39   15.28
  -1  -5 -15   38.32   36.19
  -1  -5 -15   -1.47   16.26
  -1  -5 -15  -32.03   56.53
  -1  -5 -15    5.72   39.87
   1   5  15   19.04   12.09
   1   5  15    8.50   10.46
   1   5  15    2.04   35.87
   1   5  15  -11.19   23.86
  -1   5 -15   -2.86   46.98
  -1   5 -15   31.29   35.87
  -1   5 -15   26.72   11.85
  -1   5 -15   24.35   22.79
  -1   5 -15    1.31   11.85
  -1   5 -15    3.43   10.78
  -1   5 -15  122.38   65.77
  -1   5 -15   17.24    9.15
   1  -5  16    9.56   19.85
   1  -5  16   19.28    7.60
   1  -5  16   23.86   42.16
   1  -5  16    9.72    9.80
   1  -5  16   35.54   36.36
   1  -5  16   27.12   12.17
   1  -5  16   12.42    9.64
   1  -5  16   29.98   15.77
  -1  -5 -16    4.08   26.31
  -1  -5 -16    0.82   14.87
  -1  -5 -16   -7.27   24.59
  -1  -5 -16   13.15   17.48
  -1  -5 -16  -18.71   62.50
   1   5  16   25.65   14.13
   1   5  16   29.41   17.48
   1   5  16    2.37   10.13
   1   5  16  -50.90   40.69
  -1   5 -16   -3.84   25.16
  -1   5 -16  -28.76   68.79
  -1   5 -16   23.12   11.76
  -1   5 -16    5.64    8.99
  -1   5 -16   31.37   11.36
  -1   5 -16    7.11    7.52
  -1   5 -16   12.42   12.01
  -1   5 -16   12.17   19.36
   1  -5  17   40.11   40.03
   1  -5  17   99.34   67.24
   1  -5  17   74.26   15.44
   1  -5  17   45.59   25.65
   1  -5  17   92.89   24.75
   1  -5  17   86.60   23.04
  -1  -5 -17   76.71   37.83
  -1  -5 -17  -58.66   57.35
  -1  -5 -17   41.67   33.17
  -1  -5 -17   93.22   27.37
  -1  -5 -17   68.38   26.39
   1   5  17   91.75   26.14
   1   5  17    9.48   35.05
   1   5  17   71.49   22.39
  -1   5 -17    6.78   93.79
  -1   5 -17   81.70   22.63
  -1   5 -17   84.97   16.42
  -1   5 -17   59.23   18.63
  -1   5 -17   45.83   24.43
   1  -5  18    2.70   14.95
   1  -5  18   19.61    8.82
   1  -5  18    8.66    7.68
   1  -5  18   -0.74    8.66
  -1  -5 -18  -21.32   18.06
  -1  -5 -18  -54.33   32.68
  -1  -5 -18   37.01   19.93
  -1  -5 -18    0.33   12.58
   1   5  18   12.91   17.16
   1   5  18   -3.35   10.13
  -1   5 -18    2.29   12.01
  -1   5 -18   12.42    8.82
  -1   5 -18   31.29   19.44
  -1   5 -18    7.52    6.86
  -1   5 -18   12.74    7.92
  -1   5 -18    6.13   14.30
   1  -5  19   24.75   13.73
   1  -5  19  -37.74   42.65
   1  -5  19   16.18    8.74
   1  -5  19   27.21   10.70
   1  -5  19   20.10   18.38
  -1  -5 -19  -17.48   16.50
  -1  -5 -19    5.72   27.61
   1   5  19   43.63   19.28
   1   5  19   17.65   10.46
   1   5  19   28.19   54.00
  -1   5 -19   -1.96   20.18
  -1   5 -19    6.78   14.22
  -1   5 -19  -12.34   11.52
  -1   5 -19   22.88   10.70
  -1   5 -19   18.87    9.07
  -1   5 -19   -0.08    6.94
   1  -5  20   19.77   12.01
   1  -5  20    9.23    6.86
   1  -5  20    0.49    7.19
   1  -5  20    3.84    5.23
   1  -5  20   -7.68   11.85
  -1  -5 -20  -68.71   85.62
  -1  -5 -20    4.98   14.54
  -1  -5 -20  -15.20   30.55
  -1  -5 -20   -6.78    6.29
  -1  -5 -20  -15.52   10.54
   1   5  20 -141.34   95.83
   1   5  20    2.45    9.15
   1   5  20  -10.70   14.62
  -1   5 -20   21.73   21.40
  -1   5 -20    0.90    9.23
  -1   5 -20  -74.02  175.16
  -1   5 -20   -4.82    6.78
  -1   5 -20   -5.31    9.72
  -1   5 -20    4.82    7.92
   1  -5  21   20.75   40.60
   1  -5  21    8.33    8.50
   1  -5  21   -5.80    5.56
   1  -5  21  -10.05   19.53
   1  -5  21    3.68    4.66
   1  -5  21  -78.76   85.86
  -1  -5 -21   11.60   12.74
  -1  -5 -21  -48.86  113.23
  -1  -5 -21  -13.40   36.85
  -1  -5 -21   -4.49    8.99
  -1  -5 -21   12.25   10.21
  -1  -5 -21    4.41    7.68
   1   5  21    1.23    5.07
   1   5  21    5.56    9.72
   1   5  21    6.13    7.27
   1   5  21   -3.43   13.40
   1   5  21   16.42   97.87
  -1   5 -21  149.43  204.41
  -1   5 -21    4.74    8.09
  -1   5 -21   13.48    7.60
  -1   5 -21   -1.23    7.76
  -1   5 -21   -9.64    7.76
  -1   5 -21   -1.39    8.58
  -1   5 -21    8.66   10.62
   1  -5  22   11.19    6.13
   1  -5  22    3.27    7.60
   1  -5  22   24.26   34.80
   1  -5  22    0.49    6.37
   1  -5  22    1.63    4.58
   1  -5  22   -2.70    6.21
  -1  -5 -22   11.27   11.44
  -1  -5 -22  -92.81  142.89
  -1  -5 -22   -0.65   12.09
  -1  -5 -22   11.36   41.58
  -1  -5 -22   26.39   12.83
   1   5  22   24.35   15.44
   1   5  22    4.49    5.39
   1   5  22    5.15    6.70
  -1   5 -22   -6.54  145.67
  -1   5 -22   -3.43    8.99
  -1   5 -22   13.89    8.74
  -1   5 -22   21.24    9.64
  -1   5 -22  -14.95    8.01
  -1   5 -22    2.86    7.27
   1  -5  23    2.53    4.74
   1  -5  23   11.68    7.84
   1  -5  23   24.26   33.09
   1  -5  23   -2.94    4.17
   1  -5  23    9.72    7.03
   1  -5  23    0.90    7.11
  -1  -5 -23   -0.98    9.48
  -1  -5 -23   85.95  167.81
  -1  -5 -23  -71.24   56.53
  -1  -5 -23   -0.90    9.40
  -1  -5 -23   12.01   10.38
   1   5  23    2.21    5.39
  -1   5 -23    1.96    6.86
  -1   5 -23  -74.59  128.35
  -1   5 -23    0.08    8.91
  -1   5 -23    5.31    8.66
   1  -5  24   -5.88   32.03
   1  -5  24   -0.08    5.31
   1  -5  24   -4.82    6.62
   1  -5  24   -4.98    9.89
   1  -5  24    2.70    6.37
   1  -5  24    0.74    4.00
  -1  -5 -24    8.82   60.54
  -1  -5 -24   20.67   13.89
  -1  -5 -24   -8.82    9.89
   1   5  24   -3.59    3.51
   1   5  24    3.76    5.23
   1   5  24    8.99   12.25
  -1   5 -24    3.92   19.53
  -1   5 -24    0.98   10.05
  -1   5 -24    4.00    7.03
   1  -5  25   30.47   14.30
   1  -5  25   22.55    8.41
   1  -5  25    0.57   33.66
   1  -5  25    9.40    4.49
   1  -5  25   10.87    6.70
  -1  -5 -25   26.96   71.08
  -1  -5 -25    0.65    9.72
  -1  -5 -25    8.58   10.46
   1   5  25   13.32   14.38
   1   5  25    7.84    4.98
   1   5  25    7.11    5.56
  -1   5 -25    3.68   20.26
  -1   5 -25   19.28    9.56
  -1   5 -25   18.87    9.40
  -1   5 -25    0.74    8.25
   1  -5  26    0.33    9.64
   1  -5  26   10.05    8.41
   1  -5  26  -22.14   36.27
   1  -5  26    5.88    5.72
   1  -5  26    1.31    2.78
  -1  -5 -26   -9.23    8.91
  -1  -5 -26    4.33   10.29
   1   5  26   -0.65    4.58
   1   5  26   10.29   12.42
  -1   5 -26   10.54   23.53
  -1   5 -26   -0.33    5.47
  -1   5 -26    8.50    6.54
   1  -5  27   -3.02    4.90
  -1  -5 -27    4.00   10.46
  -1  -5 -27   41.75  104.41
   1   5  27   -1.47    3.84
   1   5  27   -0.16   11.76
  -1   5 -27  -12.25   29.25
  -1   5 -27   -4.49    5.56
  -1   5 -27   -0.33    6.54
   1  -7 -25    4.90   18.46
   1  -7 -25  -11.19   12.17
   1  -7 -25   18.30  108.82
  -1  -7  25    2.29   31.05
  -1  -7  25   -3.27    7.92
  -1  -7  25    7.19    6.54
   1   7 -25    3.68   32.92
   1   7 -25    6.86    8.66
   1   7 -25   -3.10    4.41
  -1   7  25    6.70  107.92
  -1   7  25   -4.58    5.23
  -1   7  25  -10.05   13.73
   1  -7 -24    0.41   19.93
   1  -7 -24    0.90   11.60
   1  -7 -24  -48.28  320.66
   1  -7 -24  -48.37  103.59
  -1  -7  24    4.58    3.19
  -1  -7  24    3.02   29.33
  -1  -7  24    1.80    6.21
  -1  -7  24   -0.41    8.82
   1   7 -24   -1.80   30.64
   1   7 -24   -4.41    8.41
   1   7 -24   -0.65    5.96
  -1   7  24    2.29    5.80
  -1   7  24  103.92  113.48
  -1   7  24    8.41   13.56
   1  -7 -23    0.65   12.58
   1  -7 -23  -35.78   77.20
   1  -7 -23  -25.73   23.53
  -1  -7  23    0.82   29.74
  -1  -7  23    2.29    4.49
  -1  -7  23    0.65    6.86
  -1  -7  23   10.21   13.24
   1   7 -23   -3.19   28.51
   1   7 -23   -9.07    7.52
   1   7 -23    6.78    7.11
   1   7 -23   -3.92    8.17
  -1   7  23 -139.13   95.83
  -1   7  23    5.64   14.71
  -1   7  23   -2.21    5.64
   1  -7 -22  -36.52  174.51
   1  -7 -22   -8.41    8.99
   1  -7 -22  -16.42   20.26
   1  -7 -22  -15.85   14.05
   1  -7 -22  -82.51   67.73
  -1  -7  22  -16.34   18.30
  -1  -7  22   -2.04    8.33
  -1  -7  22    3.43    5.31
  -1  -7  22    7.52    7.27
  -1  -7  22   10.87   12.74
  -1  -7  22   10.13    5.88
  -1  -7  22   29.17   34.39
   1   7 -22   11.44   15.93
   1   7 -22  -30.96  119.93
   1   7 -22   -6.86   22.47
   1   7 -22    4.17    6.62
   1   7 -22    4.74    9.31
   1   7 -22    2.12    6.86
   1   7 -22   -0.25   21.08
  -1   7  22    9.64   11.44
  -1   7  22   52.86   72.55
  -1   7  22   11.60   13.32
   1  -7 -21  -71.00   61.44
   1  -7 -21   -0.33   13.73
   1  -7 -21  -28.02   23.20
  -1  -7  21   15.20   11.36
  -1  -7  21   12.74   29.98
  -1  -7  21   15.85   16.34
  -1  -7  21    6.62    4.90
  -1  -7  21    0.08    8.25
  -1  -7  21    1.88    9.56
   1   7 -21    8.01   19.53
   1   7 -21    5.72    8.91
   1   7 -21   -0.25   14.54
   1   7 -21   17.81    8.33
   1   7 -21    6.29    8.09
  -1   7  21   47.71   57.68
  -1   7  21    2.86    5.72
  -1   7  21    3.76   12.74
  -1   7  21   10.95    9.97
   1  -7 -20    0.00    8.41
   1  -7 -20   14.54   19.93
   1  -7 -20   11.60   14.38
   1  -7 -20   -2.37   44.36
  -1  -7  20   16.34   15.93
  -1  -7  20   -0.65   12.58
  -1  -7  20    0.08   27.53
  -1  -7  20   13.24    6.78
  -1  -7  20    4.74    9.97
  -1  -7  20    8.50    7.27
  -1  -7  20    5.07    8.09
   1   7 -20   30.47   82.51
   1   7 -20    2.45   17.89
   1   7 -20   11.27   13.97
   1   7 -20    2.94    9.40
   1   7 -20   -8.01   13.40
   1   7 -20    0.25    6.45
  -1   7  20   17.81  121.97
  -1   7  20    1.55   45.02
  -1   7  20    0.08    5.23
  -1   7  20   14.87   13.32
  -1   7  20   10.95   11.11
   1  -7 -19   19.36   18.22
   1  -7 -19  -22.79   42.40
   1  -7 -19   -3.19   17.65
   1  -7 -19   51.96   91.01
  -1  -7  19  -15.11   15.03
  -1  -7  19   24.92   14.87
  -1  -7  19    6.54   15.03
  -1  -7  19  -18.55   28.19
  -1  -7  19   11.93   12.99
  -1  -7  19   12.34    8.33
  -1  -7  19   14.05    8.66
  -1  -7  19   18.95    7.92
   1   7 -19   -3.59   16.26
   1   7 -19    0.57    9.07
   1   7 -19  -10.21   13.89
   1   7 -19   16.58    9.31
   1   7 -19  -18.14   16.09
  -1   7  19    3.02   10.78
  -1   7  19   32.68   16.75
  -1   7  19   58.90   44.12
   1  -7 -18  -47.47   36.93
   1  -7 -18  -21.32   23.69
  -1  -7  18    2.37   13.48
  -1  -7  18   15.28   12.99
  -1  -7  18  -13.07   32.27
  -1  -7  18   21.49   13.73
  -1  -7  18   25.24   10.38
   1   7 -18    3.02   12.58
   1   7 -18  -14.38   13.56
   1   7 -18    9.15   10.05
   1   7 -18   22.39   11.85
   1   7 -18   -6.37   16.01
  -1   7  18   24.59   15.11
  -1   7  18   15.03   14.54
  -1   7  18  -18.71   27.12
   1  -7 -17  -27.12   39.13
   1  -7 -17    8.74   21.40
   1  -7 -17   -8.50   10.87
  -1  -7  17   34.48   18.22
  -1  -7  17    4.74    7.03
  -1  -7  17    5.31   13.48
   1   7 -17   -2.61    9.56
   1   7 -17   11.68   11.85
   1   7 -17    4.82    9.23
   1   7 -17   25.90   12.66
  -1   7  17   -4.66   21.81
  -1   7  17   -6.54   16.09
   1  -7 -16   -7.27   37.99
   1  -7 -16   22.06   15.93
  -1  -7  16   -0.49   11.52
  -1  -7  16   29.33   10.70
  -1  -7  16   15.28   12.09
   1   7 -16   -0.65   15.11
   1   7 -16   -2.04    9.56
   1   7 -16   29.25   14.22
   1   7 -16   17.07   11.60
   1   7 -16    0.08   10.70
  -1   7  16    5.31   18.95
  -1   7  16    2.45    6.05
  -1   7  16   20.59   14.05
   1  -7 -15   12.09   11.36
   1  -7 -15  -13.56   23.77
   1  -7 -15  -43.05   42.07
  -1  -7  15   -5.07   10.78
  -1  -7  15    2.70    6.78
  -1  -7  15   -3.84   12.17
  -1  -7  15    8.09   10.21
  -1  -7  15   32.03   17.24
   1   7 -15  -19.04   11.27
   1   7 -15    3.43   14.05
   1   7 -15    1.39   14.38
   1   7 -15   -4.08   13.07
   1   7 -15   -0.49   10.05
   1   7 -15    7.19   12.58
  -1   7  15  -13.97   14.46
  -1   7  15    3.51    8.01
   1  -7 -14  -14.13   32.03
   1  -7 -14   16.58   13.89
   1  -7 -14  -24.59   28.02
  -1  -7  14   19.28   12.91
  -1  -7  14  -17.73   41.18
  -1  -7  14   21.57   22.30
  -1  -7  14  -11.36   12.09
  -1  -7  14   -1.47    6.21
  -1  -7  14   40.60   20.10
   1   7 -14   -0.33    7.92
   1   7 -14   -4.41   13.40
   1   7 -14  -18.71   19.12
   1   7 -14   12.83   13.07
   1   7 -14   16.09   11.19
  -1   7  14    3.51    8.33
  -1   7  14   -5.88   18.63
  -1   7  14   -0.08   10.87
   1  -7 -13    3.35   11.60
   1  -7 -13   19.69   37.34
   1  -7 -13  -21.00   33.09
  -1  -7  13  -15.44   43.46
  -1  -7  13    1.23    9.23
  -1  -7  13   15.44   21.16
  -1  -7  13    1.72   11.44
  -1  -7  13   10.78    6.54
   1   7 -13    7.35   10.05
   1   7 -13    6.94    9.89
   1   7 -13  -17.81   13.56
  -1   7  13  -10.46   10.54
  -1   7  13    3.51   24.92
  -1   7  13    2.04    7.35
   1  -7 -12   65.44   41.50
   1  -7 -12   90.44   49.35
  -1  -7  12   51.80   49.67
  -1  -7  12   18.79   12.34
  -1  -7  12   23.53    7.68
  -1  -7  12   72.47   22.96
  -1  -7  12   28.84   22.88
  -1  -7  12   58.50   27.37
   1   7 -12   17.73   15.03
   1   7 -12   19.28   13.97
   1   7 -12   42.07   23.69
   1   7 -12   34.39   16.83
   1   7 -12   15.85   10.62
  -1   7  12   25.98   13.64
   1  -7 -11   19.69   13.15
   1  -7 -11   18.30   62.42
   1  -7 -11  -11.85   28.51
  -1  -7  11  -27.04   37.34
  -1  -7  11   12.34   10.78
  -1  -7  11    3.76   20.10
  -1  -7  11  -12.58   14.54
  -1  -7  11   22.22   12.66
   1   7 -11   14.13   11.19
   1   7 -11   22.22   17.81
   1   7 -11   17.48   21.98
   1   7 -11   37.50   17.81
   1   7 -11   21.16   12.34
  -1   7  11   -2.53    7.27
  -1   7  11   22.30   13.15
  -1   7  11   61.19   63.48
   1  -7 -10   -6.45    7.52
   1  -7 -10   12.50   24.67
  -1  -7  10   -5.80   42.56
  -1  -7  10   18.14   17.40
  -1  -7  10   40.44   19.53
  -1  -7  10   34.31   31.78
   1   7 -10   29.66   15.85
   1   7 -10   93.46   44.61
   1   7 -10   40.20   17.57
   1   7 -10   70.91   33.50
   1   7 -10   40.03   33.01
  -1   7  10   21.08   11.44
   1  -7  -9  332.43  148.77
   1  -7  -9  313.47  128.76
  -1  -7   9  214.95   97.30
  -1  -7   9  246.56   99.26
  -1  -7   9    7.03   43.46
  -1  -7   9  254.00   63.97
   1   7  -9  268.79  108.00
   1   7  -9  216.99   98.94
  -1   7   9  345.91  154.65
  -1   7   9  271.56   80.23
  -1   7   9  184.72   74.51
   1  -7  -8   70.83   36.76
   1  -7  -8  188.23   84.72
  -1  -7   8  126.47   51.88
  -1  -7   8  104.57   47.71
  -1  -7   8   89.87   27.94
  -1  -7   8   50.49   50.57
   1   7  -8  157.19   72.06
   1   7  -8  109.31   44.77
   1   7  -8   76.71   54.33
   1   7  -8  103.27   30.15
  -1   7   8  167.73   75.49
  -1   7   8  128.92   52.29
   1  -7  -7   19.69   13.15
   1  -7  -7   52.53   29.74
  -1  -7   7   24.75   13.81
  -1  -7   7   11.27   16.91
  -1  -7   7  -32.76   53.51
  -1  -7   7  -43.63   49.67
   1   7  -7   13.48    9.07
   1   7  -7   25.49   14.30
   1   7  -7    8.99   15.93
   1   7  -7   44.93   79.41
  -1   7   7    4.00    6.70
  -1   7   7    2.94    7.76
   1  -7  -6    2.45   15.85
  -1  -7   6   19.20   12.58
  -1  -7   6   16.50   10.46
  -1  -7   6  -17.97   26.06
   1   7  -6   43.30   19.36
   1   7  -6   39.38   25.33
   1   7  -6   14.13    8.41
  -1   7   6   73.45   33.90
  -1   7   6    9.64    8.25
   1  -7  -5  385.70  172.95
   1  -7  -5  345.66  139.05
  -1  -7   5  380.39  152.20
  -1  -7   5  199.34   52.61
  -1  -7   5   30.55   40.93
   1   7  -5  356.53  142.40
   1   7  -5  756.11  342.15
   1   7  -5  -21.65   41.26
   1   7  -5  217.81   54.90
   1   7  -5  419.93  190.68
  -1   7   5  367.89  164.54
   1  -7  -4  381.04  172.79
   1  -7  -4  126.63   52.70
  -1  -7   4  124.83   51.14
  -1  -7   4   78.68   63.23
  -1  -7   4  197.63   90.93
  -1  -7   4  263.72  119.52
   1   7  -4  154.82   62.34
   1   7  -4   24.84   81.13
   1   7  -4  117.64   60.05
   1   7  -4  146.81   66.83
  -1   7   4  416.01  186.35
  -1  -7   3   25.49   14.71
  -1  -7   3    4.90   18.38
   1   7  -3    0.25   26.96
   1   7  -3   11.93    8.33
   1   7  -3   19.69   10.21
  -1  -7   2  387.98  175.49
  -1  -7   2  322.71  129.41
   1   7  -2  342.15  161.35
   1   7  -2  191.74   87.17
   1   7  -2  336.19  134.31
  -1   7   2  -36.36  134.96
  -1  -7   1   46.49   22.06
   1   7  -1   56.62   76.22
   1   7  -1   36.52   16.18
   1   7  -1   45.75   21.08
  -1   7   1  243.05  177.04
  -1   7   1   34.88   15.93
  -1  -7   0   22.88   29.66
  -1  -7   0   -9.40   11.68
   1   7   0  363.23  247.95
   1   7   0    8.01    7.76
  -1   7   0   40.60  101.14
  -1   7   0    6.13    7.19
   1  -7   1   55.39   25.24
   1  -7   1   95.59   45.18
   1  -7   1   12.66   17.40
  -1  -7  -1    2.37   18.38
  -1  -7  -1    1.47   28.27
  -1  -7  -1   80.23   34.64
   1   7   1  -83.58  122.30
   1   7   1   99.26   40.60
  -1   7  -1  121.32   72.96
  -1   7  -1   69.85   29.33
   1  -7   2   22.88   20.10
   1  -7   2   68.71   28.92
   1  -7   2   17.81   13.24
  -1  -7  -2  128.43   53.27
  -1  -7  -2   77.61   44.28
   1   7   2  107.92   43.95
   1   7   2  106.29   50.49
  -1   7  -2  147.38   59.72
   1  -7   3   37.34   17.57
   1  -7   3   25.08   14.87
   1  -7   3   92.40   92.32
  -1  -7  -3  138.72   64.13
   1   7   3   31.29   14.62
   1   7   3  112.25   51.22
  -1   7  -3   39.05   35.95
  -1   7  -3   33.82   16.34
  -1   7  -3    8.91    6.94
  -1   7  -3  -16.42   69.28
   1  -7   4  230.71  106.04
   1  -7   4  179.16   72.30
   1  -7   4  102.86   47.38
   1  -7   4  -29.57   39.71
  -1  -7  -4  143.95   59.56
   1   7   4  114.05   51.80
   1   7   4  197.14   79.17
  -1   7  -4   97.96   60.13
  -1   7  -4   88.23   83.82
  -1   7  -4  266.01  106.94
   1  -7   5   57.43   24.67
  -1  -7  -5   47.87   24.75
  -1  -7  -5   91.91   42.40
   1   7   5   54.57   23.12
   1   7   5   98.20   44.61
  -1   7  -5   62.50   26.72
  -1   7  -5    2.53   62.99
   1  -7   6   24.59   13.24
   1  -7   6   33.01   19.36
   1  -7   6  106.86   49.02
   1  -7   6   11.11   58.09
  -1  -7  -6   26.31   19.85
  -1  -7  -6   13.07    9.89
   1   7   6   21.98   10.95
   1   7   6   34.72   17.40
  -1   7  -6   27.37   28.68
  -1   7  -6    7.84    8.50
  -1   7  -6  -23.20   85.62
  -1   7  -6   19.69   10.05
   1  -7   7   47.47   27.29
   1  -7   7   80.88   33.74
   1  -7   7  -15.20   39.71
  -1  -7  -7  122.22   54.25
  -1  -7  -7   66.91   31.45
   1   7   7   88.64   36.60
   1   7   7   23.69   13.32
  -1   7  -7  144.93   67.81
  -1   7  -7  156.53   63.89
  -1   7  -7   35.46   60.37
  -1   7  -7   98.45   45.42
   1  -7   8  326.46  130.72
   1  -7   8  387.33  174.67
  -1  -7  -8  332.18  136.68
   1   7   8  430.14  192.48
  -1   7  -8  279.65  112.66
   1  -7   9    6.05   22.63
   1  -7   9   32.68   16.34
   1  -7   9   22.96   13.07
   1  -7   9   45.67   35.62
  -1  -7  -9   33.90   18.55
   1   7   9   38.48   19.44
   1   7   9   21.73   11.68
  -1   7  -9   38.07   25.33
  -1   7  -9   12.83   12.09
  -1   7  -9    0.08   38.40
  -1   7  -9   58.01   28.35
   1  -7  10   13.07    8.74
   1  -7  10   16.99   34.15
   1  -7  10   12.83   21.65
   1  -7  10   -0.90    7.43
  -1  -7 -10   29.25   17.73
   1   7  10    0.98    6.94
   1   7  10   35.70   18.87
  -1   7 -10   -4.25   18.87
  -1   7 -10   17.24   26.39
  -1   7 -10   20.59   14.54
   1  -7  11   88.97   37.34
   1  -7  11   -2.70   39.38
   1  -7  11   76.80   30.06
   1  -7  11  131.78   60.21
  -1  -7 -11  159.31   72.71
   1   7  11   66.75   47.71
   1   7  11   73.45   31.13
   1   7  11  144.69   66.09
  -1   7 -11  143.87   70.18
  -1   7 -11   40.69   24.35
  -1   7 -11   53.92   26.06
   1  -7  12   12.50    8.74
   1  -7  12   17.40   12.42
  -1  -7 -12    3.76    9.89
  -1  -7 -12   15.20   38.81
   1   7  12   22.06   13.07
   1   7  12    0.90    8.01
   1   7  12    0.74   26.47
  -1   7 -12   21.00   20.67
  -1   7 -12   11.27   15.69
  -1   7 -12   13.56   19.77
  -1   7 -12   13.64    9.72
   1  -7  13   -4.82   40.03
   1  -7  13   29.33   26.06
   1  -7  13   -1.80   11.76
  -1  -7 -13  -10.13   12.91
  -1  -7 -13   -2.70   39.87
   1   7  13  -23.77   13.32
   1   7  13    7.03    8.33
   1   7  13   29.57   30.39
  -1   7 -13  -12.09   16.09
  -1   7 -13    9.07   24.35
   1  -7  14  -35.62   61.03
   1  -7  14   -6.94   10.29
   1  -7  14   30.47   20.18
   1  -7  14   35.29   14.38
  -1  -7 -14  -16.01   30.31
   1   7  14   23.04   15.52
   1   7  14    6.86    7.43
  -1   7 -14    2.94   17.24
  -1   7 -14   34.56   13.81
  -1   7 -14   88.97   41.99
   1  -7  15  -22.96   53.27
   1  -7  15   14.79    7.60
   1  -7  15   36.76   19.61
   1  -7  15   -4.98    8.99
   1  -7  15    6.78   13.40
   1  -7  15   30.39   12.99
  -1  -7 -15   25.16   29.41
  -1  -7 -15  -10.70   11.85
   1   7  15   -0.49   14.62
   1   7  15   14.30   21.16
   1   7  15   22.14   12.99
  -1   7 -15    2.78   15.52
  -1   7 -15    0.82   19.69
  -1   7 -15   21.32   14.71
  -1   7 -15    8.09   10.78
   1  -7  16    1.63    6.37
   1  -7  16   -4.66    9.89
   1  -7  16    4.90   41.18
   1  -7  16   10.05   10.38
   1  -7  16   11.52   10.29
   1  -7  16    7.27   11.85
  -1  -7 -16   -2.45   15.03
  -1  -7 -16    4.58   26.47
   1   7  16   15.69   19.93
   1   7  16    7.92    7.52
   1   7  16    5.23   19.53
  -1   7 -16   11.11   13.73
  -1   7 -16    9.40   10.95
  -1   7 -16  -16.18   20.42
  -1   7 -16   31.21   19.44
  -1   7 -16   -1.14    8.91
  -1   7 -16    5.64   10.54
   1  -7  17   18.46    8.58
   1  -7  17    3.27   34.15
   1  -7  17  -10.87   10.87
   1  -7  17   11.76   10.21
  -1  -7 -17    9.56   18.79
  -1  -7 -17  -11.27   24.26
   1   7  17   35.78   28.59
   1   7  17    3.35    5.72
  -1   7 -17   30.31   19.93
  -1   7 -17   29.49   13.07
  -1   7 -17    5.39    9.07
  -1   7 -17    4.41    9.23
   1  -7  18   15.28    8.17
   1  -7  18   13.89   28.68
   1  -7  18  -16.18   15.60
   1  -7  18    8.09    9.23
   1  -7  18   -3.27   11.03
  -1  -7 -18  -24.92   20.02
   1   7  18  -57.68   74.84
   1   7  18   65.69   39.62
   1   7  18   -0.49    7.60
  -1   7 -18   -7.60   59.39
  -1   7 -18  -10.38   15.28
  -1   7 -18   -4.66    8.41
  -1   7 -18    2.94   13.89
  -1   7 -18   -2.94   10.29
   1  -7  19   53.84   45.02
   1  -7  19    4.49    7.35
   1  -7  19  -42.40   92.40
   1  -7  19   -1.06   13.64
   1  -7  19    8.33    8.58
   1  -7  19   10.38   11.52
  -1  -7 -19   -9.15   18.38
   1   7  19   12.34   10.46
   1   7  19    1.39   31.94
   1   7  19    7.03   14.79
  -1   7 -19   -6.45    9.15
  -1   7 -19    3.10   17.32
  -1   7 -19   -4.08   68.38
  -1   7 -19    3.35    9.31
  -1   7 -19   20.67    9.72
  -1   7 -19    0.08    8.82
  -1   7 -19    1.31   14.46
  -1   7 -19   -7.27   14.79
   1  -7  20    3.76   10.46
   1  -7  20   -0.16    9.64
   1  -7  20  -32.03   33.74
   1  -7  20    8.66    8.25
   1  -7  20    2.78    5.39
  -1  -7 -20  -25.49   20.42
  -1  -7 -20  126.30  144.93
  -1  -7 -20    4.82   19.61
  -1  -7 -20  -12.09   10.46
   1   7  20   37.01   47.47
   1   7  20   15.77   12.25
   1   7  20   -6.70   16.26
   1   7  20    0.65    5.56
  -1   7 -20  -15.11  113.31
  -1   7 -20    7.92   18.87
  -1   7 -20   13.15   17.81
  -1   7 -20    5.64    7.11
  -1   7 -20    8.25    9.40
  -1   7 -20  -14.54   13.81
  -1   7 -20    5.07    8.41
   1  -7  21    3.51    9.40
   1  -7  21    3.76    9.89
   1  -7  21  -22.06   33.09
   1  -7  21   -4.00    7.19
   1  -7  21    3.43    4.98
  -1  -7 -21  -19.20   17.73
  -1  -7 -21  -32.11   22.63
  -1  -7 -21   38.32  151.14
   1   7  21    9.23   52.53
   1   7  21  -12.83   10.05
   1   7  21    0.41    4.98
   1   7  21   14.22   13.40
  -1   7 -21   -5.88   18.46
  -1   7 -21   55.06  152.20
  -1   7 -21    0.98    9.07
  -1   7 -21    9.15    7.35
  -1   7 -21    2.70   18.87
  -1   7 -21   15.69   13.81
   1  -7  22    2.86   12.09
   1  -7  22    4.17    6.29
   1  -7  22    8.66   33.09
   1  -7  22   13.32    8.50
   1  -7  22   -5.15    4.82
  -1  -7 -22  -14.54   15.52
  -1  -7 -22  -15.20   18.71
  -1  -7 -22   -0.33    9.40
   1   7  22    7.52   10.87
   1   7  22   -4.90   70.67
   1   7  22    8.09   14.38
  -1   7 -22   -3.51   19.04
  -1   7 -22    1.72   19.28
  -1   7 -22   21.57   10.70
  -1   7 -22    6.78    7.03
   1  -7  23    6.70   12.50
   1  -7  23   -0.90    7.92
   1  -7  23   31.86   43.30
   1  -7  23    1.88    7.19
   1  -7  23    2.61    3.10
  -1  -7 -23    5.15   14.54
  -1  -7 -23   23.45   20.83
  -1  -7 -23   -6.86    9.80
   1   7  23   10.46   14.30
   1   7  23    2.45    5.15
  -1   7 -23    8.58    7.76
  -1   7 -23    4.00   26.31
  -1   7 -23    6.78    8.33
  -1   7 -23    0.33    7.52
   1  -7  24    0.33    3.10
   1  -7  24    1.31    5.64
  -1  -7 -24  -13.64   12.91
  -1  -7 -24   -0.33   15.03
   1   7  24   -3.68   12.42
   1   7  24   29.90   94.61
   1   7  24   -3.43    5.15
  -1   7 -24  -18.14   32.68
  -1   7 -24    0.49    7.35
  -1   7 -24    0.98    7.84
  -1   7 -24   -0.65    8.50
  -1  -7 -25   -3.51   13.48
  -1  -7 -25  107.92  135.54
  -1  -7 -25  -16.34   17.16
   1   7  25   -7.27  122.47
   1   7  25    5.23    5.07
   1   7  25   -5.56   13.15
  -1   7 -25   -2.53    4.58
  -1   7 -25   -4.00   35.62
   1   9 -22  -14.54   36.93
   1   9 -22    1.39    5.80
  -1   9  22   -3.35   14.38
   1  -9 -21   -1.31   15.28
   1  -9 -21   80.15  111.03
  -1  -9  21    4.98    8.99
  -1  -9  21    0.98    8.17
  -1  -9  21    8.41   51.31
   1   9 -21   21.57   43.30
   1   9 -21    2.21    6.05
   1   9 -21  -14.54   29.17
  -1   9  21   84.72  117.89
  -1   9  21  -10.62   15.03
   1  -9 -20   -7.27   13.56
   1  -9 -20  -39.05   96.24
   1  -9 -20  -11.03   13.81
  -1  -9  20  -12.34   43.87
  -1  -9  20    1.06   40.93
  -1  -9  20    4.74    7.76
  -1  -9  20    4.90    9.07
  -1  -9  20   -3.59    5.96
   1   9 -20   15.11   23.04
   1   9 -20  -26.63   34.80
   1   9 -20    1.72    6.78
   1   9 -20   15.93   23.69
  -1   9  20    1.55    7.60
  -1   9  20  -38.64   85.78
   1  -9 -19    7.03   12.74
   1  -9 -19    0.49   15.77
   1  -9 -19   39.46   76.39
  -1  -9  19   18.38   40.69
  -1  -9  19   -3.10   37.17
  -1  -9  19   16.58   11.03
  -1  -9  19   19.93   10.54
  -1  -9  19   -3.02    5.88
   1   9 -19    5.64   32.03
   1   9 -19   -4.33   17.89
   1   9 -19   -3.10    9.31
   1   9 -19   -2.53   17.97
  -1   9  19   10.29   11.68
  -1   9  19  -79.00   76.47
   1  -9 -18   -2.53   11.60
   1  -9 -18   -0.33   16.75
  -1  -9  18    0.82   45.10
  -1  -9  18    0.98    5.64
  -1  -9  18    7.35   14.38
  -1  -9  18   12.74    9.48
   1   9 -18    8.66   15.77
   1   9 -18   17.07   20.91
   1   9 -18   -2.78   11.60
  -1   9  18   34.97   19.77
  -1   9  18   -7.19   12.91
   1  -9 -17   18.71   15.85
   1  -9 -17   18.63   20.02
   1  -9 -17  -33.74   60.13
  -1  -9  17  -27.45   53.02
  -1  -9  17  -20.91   31.45
  -1  -9  17   12.25   16.50
  -1  -9  17    4.17    5.88
  -1  -9  17   -2.12    8.99
   1   9 -17   -5.31   20.67
   1   9 -17    2.29   11.68
   1   9 -17    7.35   11.44
  -1   9  17    2.61    9.31
  -1   9  17   54.66   51.71
  -1   9  17    7.60   13.32
   1  -9 -16  -55.15   54.82
   1  -9 -16   -3.35   21.98
   1  -9 -16    0.41   12.83
  -1  -9  16  -31.62   41.50
  -1  -9  16  -11.19    9.31
  -1  -9  16  -38.48   29.41
  -1  -9  16    8.99    6.29
  -1  -9  16   12.01    9.31
   1   9 -16   21.98   13.89
   1   9 -16  -50.24   29.74
   1   9 -16   -0.25    8.99
  -1   9  16    6.29   16.26
  -1   9  16   37.58   41.01
  -1   9  16    2.21    9.15
   1  -9 -15   -7.03   48.94
   1  -9 -15  -16.26   20.67
   1  -9 -15   -8.58   12.83
  -1  -9  15    5.56    8.25
  -1  -9  15   -3.27   38.15
  -1  -9  15   14.71   10.54
  -1  -9  15  -37.17   28.10
  -1  -9  15   10.87   15.20
   1   9 -15    0.57   12.09
   1   9 -15    3.27    9.89
   1   9 -15    3.10   10.54
  -1   9  15   17.16   30.64
  -1   9  15    1.96   20.18
  -1   9  15   18.87   13.40
   1  -9 -14    2.45   39.87
   1  -9 -14   -9.23   19.36
   1  -9 -14    8.33   12.91
  -1  -9  14  -52.45   51.14
  -1  -9  14    5.88    7.92
  -1  -9  14   -1.63   20.10
  -1  -9  14    3.02   13.48
  -1  -9  14    4.25   11.11
   1   9 -14   13.73   13.56
   1   9 -14   24.18   15.11
   1   9 -14    1.23   12.42
   1   9 -14    3.68   11.19
  -1   9  14  -39.30   30.64
  -1   9  14   -4.74   22.88
  -1   9  14   19.04   13.07
   1  -9 -13  -12.74   38.89
   1  -9 -13   31.05   23.45
  -1  -9  13   20.83   62.58
  -1  -9  13   15.69   11.27
  -1  -9  13    7.92   22.63
  -1  -9  13   17.24   13.56
  -1  -9  13   26.72   14.38
   1   9 -13   10.54   14.71
   1   9 -13   19.69   12.99
   1   9 -13    2.21   10.70
   1   9 -13   17.48   13.32
  -1   9  13  -40.36   27.12
  -1   9  13   -8.82   15.85
  -1   9  13   45.18   21.98
   1  -9 -12   22.14   14.54
   1  -9 -12   12.66   24.18
   1  -9 -12   20.51   44.53
  -1  -9  12  -17.40   20.67
  -1  -9  12   34.64   65.11
  -1  -9  12   28.84   15.60
  -1  -9  12   -7.76   11.60
  -1  -9  12   -7.76   13.48
   1   9 -12  -12.50   17.16
   1   9 -12    2.12   10.62
   1   9 -12   22.96   15.36
  -1   9  12   -2.21   16.91
  -1   9  12    1.88   22.71
   1  -9 -11   23.77   14.13
   1  -9 -11   17.81   42.56
  -1  -9  11  -10.78   12.66
  -1  -9  11    2.53   19.77
  -1  -9  11  -27.53   81.53
  -1  -9  11   21.65   12.58
   1   9 -11    0.82   10.62
   1   9 -11    1.72   15.60
   1   9 -11    5.88   16.18
  -1   9  11  -10.62   16.99
  -1   9  11    5.47    7.68
   1  -9 -10    4.25    8.50
   1  -9 -10    9.23   37.91
  -1  -9  10   -3.68   12.66
  -1  -9  10   -8.41   54.25
  -1  -9  10    4.33    6.70
  -1  -9  10   -0.90   18.06
  -1  -9  10   -2.78   11.52
   1   9 -10   -4.66   16.75
   1   9 -10   -5.23   15.44
   1   9 -10    1.72   10.87
   1   9 -10   10.38    9.23
   1   9 -10   10.46   13.15
  -1   9  10    6.94    7.35
  -1   9  10    4.66   14.30
   1  -9  -9   25.33   35.95
   1  -9  -9   75.65   35.70
  -1  -9   9   21.73   52.37
  -1  -9   9   21.57   19.12
  -1  -9   9   15.85   15.03
  -1  -9   9    7.43   21.49
   1   9  -9   13.64   15.28
   1   9  -9   32.60   18.22
   1   9  -9   16.91   14.22
   1   9  -9  -12.99   24.75
  -1   9   9   17.24   14.62
  -1   9   9   52.04   24.92
   1  -9  -8   22.96   14.46
   1  -9  -8   35.54   36.11
  -1  -9   8    6.29   47.55
  -1  -9   8   12.83   17.40
  -1  -9   8   25.90   22.63
  -1  -9   8   37.50   18.95
   1   9  -8   -9.72   14.30
   1   9  -8   24.10   17.40
   1   9  -8   17.73   12.99
   1   9  -8   64.13   31.21
  -1   9   8   31.86   17.57
  -1   9   8   35.46   17.97
   1  -9  -7   30.55   34.97
   1  -9  -7    7.11    9.48
  -1  -9   7  -31.78   46.00
  -1  -9   7   23.86   20.02
  -1  -9   7   23.20   17.81
  -1  -9   7   12.34   17.16
  -1  -9   7    6.70    9.64
   1   9  -7   -2.12   19.69
   1   9  -7   18.63   14.30
   1   9  -7   15.52   19.69
   1   9  -7    9.48   11.93
   1   9  -7   43.54   22.79
  -1   9   7   14.46   11.76
   1  -9  -6  -21.81   31.05
   1  -9  -6    5.23   12.50
  -1  -9   6   -5.23    9.31
  -1  -9   6    9.23   16.42
  -1  -9   6   12.42   31.05
  -1  -9   6   10.78   15.20
  -1  -9   6   22.39   14.87
   1   9  -6   36.68   19.53
   1   9  -6    6.54   21.65
   1   9  -6    0.90   10.54
  -1   9   6   28.84   15.69
  -1   9   6   18.79   12.09
   1  -9  -5   21.00   19.20
   1  -9  -5   46.16   30.72
  -1  -9   5   17.97   19.77
  -1  -9   5   31.62   17.07
  -1  -9   5   26.96   21.57
  -1  -9   5   -9.80   22.06
  -1  -9   5   -0.74   15.20
   1   9  -5   13.15   13.07
   1   9  -5   -8.41   24.43
   1   9  -5   25.33   24.84
   1   9  -5   32.43   16.01
  -1   9   5   34.48   18.95
   1  -9  -4   32.52   27.86
   1  -9  -4  -17.07   18.55
  -1  -9   4   -7.68   17.40
  -1  -9   4   -3.43   17.73
  -1  -9   4   34.07   17.73
   1   9  -4    4.74   25.65
   1   9  -4   -7.03   11.03
   1   9  -4    8.09    6.54
  -1   9   4   13.40   11.76
   1  -9  -3  115.19   52.86
   1  -9  -3  -28.10   16.18
  -1  -9   3   87.01   39.79
  -1  -9   3   49.92   27.29
   1   9  -3   94.77   40.52
   1   9  -3   74.59   34.39
   1  -9  -2   -5.56   20.26
   1  -9  -2  129.49   57.19
  -1  -9   2   29.41   16.58
  -1  -9   2   20.51   22.06
   1   9  -2   -1.23   33.50
   1   9  -2   68.46   30.15
   1   9  -2   67.89   31.45
  -1   9   2  -27.29  134.15
   1  -9  -1   -1.14   17.97
   1  -9  -1   12.17   14.79
  -1  -9   1    2.29   19.69
  -1  -9   1  -11.76   18.46
   1   9  -1   95.99   79.25
   1   9  -1   24.75   12.34
   1   9  -1   10.87   11.03
  -1   9   1   12.50  126.71
  -1  -9   0    0.98   11.44
  -1  -9   0  -20.02   20.34
   1   9   0   67.81   87.91
   1   9   0    5.88   10.78
  -1   9   0   10.46   10.78
   1  -9   1    6.29    8.66
  -1  -9  -1   -4.00   18.14
  -1  -9  -1   48.12   28.84
   1   9   1   31.13  101.71
  -1   9  -1   47.71   55.88
  -1   9  -1   67.56   29.66
  -1   9  -1   59.72   27.94
   1  -9   2   17.81   26.88
   1  -9   2   99.59   46.24
  -1  -9  -2    6.62   21.49
   1   9   2   30.47   16.91
   1   9   2   49.18   24.18
  -1   9  -2   35.95   51.55
  -1   9  -2   30.72   15.52
  -1   9  -2   25.24   15.20
   1  -9   3  -12.99   23.86
  -1  -9  -3   33.17   31.37
  -1  -9  -3   79.82   39.46
   1   9   3  143.30   59.15
   1   9   3  145.50   66.18
  -1   9  -3  -24.67   33.99
  -1   9  -3  119.20   50.49
  -1   9  -3   76.06   35.29
   1  -9   4  120.75   60.95
   1  -9   4   58.33   30.55
   1  -9   4   22.39   28.59
  -1  -9  -4  149.26   67.32
  -1  -9  -4  111.84   51.88
   1   9   4  112.82   51.47
  -1   9  -4  111.84   47.47
  -1   9  -4   46.89   28.68
   1  -9   5    2.86   17.16
   1  -9   5    2.94   12.42
   1  -9   5    3.92   22.22
   1  -9   5    3.19    8.17
  -1  -9  -5    9.89   26.14
  -1  -9  -5   -5.23    9.48
   1   9   5   17.73   12.83
  -1   9  -5  -34.80   38.56
  -1   9  -5   -2.04   29.57
  -1   9  -5   -6.62   12.99
   1  -9   6  -14.62   18.55
  -1  -9  -6   25.49   14.95
  -1  -9  -6  109.31   54.25
   1   9   6   59.48   26.80
   1   9   6   69.44   32.52
  -1   9  -6  139.54   70.67
  -1   9  -6   20.10   16.26
  -1   9  -6  -27.21   21.49
   1  -9   7    3.35   12.83
   1  -9   7   13.40   20.10
   1  -9   7    4.33   16.58
  -1  -9  -7   50.90   38.15
  -1  -9  -7   33.90   18.38
   1   9   7   21.81   13.89
   1   9   7   37.01   18.71
  -1   9  -7   23.69   18.63
  -1   9  -7   42.40   20.51
   1  -9   8   15.93   22.39
   1  -9   8   12.42   13.32
   1  -9   8   26.47   25.49
  -1  -9  -8    9.80   33.58
  -1  -9  -8   29.08   16.01
   1   9   8   39.87   20.83
   1   9   8   13.56   10.13
  -1   9  -8   19.44   17.81
  -1   9  -8    6.70   29.41
  -1   9  -8   68.46   32.11
   1  -9   9   10.38   12.99
   1  -9   9   23.86   16.58
  -1  -9  -9   60.05   44.69
  -1  -9  -9   58.66   27.86
   1   9   9   39.62   21.81
   1   9   9   47.22   22.96
  -1   9  -9   24.35   16.18
  -1   9  -9   -8.01   17.57
  -1   9  -9   -0.25   21.00
   1  -9  10    4.82   39.05
   1  -9  10   -2.45   13.32
   1  -9  10    2.37    7.19
   1  -9  10   32.92   24.26
  -1  -9 -10   37.99   39.62
  -1  -9 -10   -3.35    7.11
   1   9  10  -11.36   15.36
  -1   9 -10   33.50   19.69
  -1   9 -10   -7.11   20.51
  -1   9 -10   51.80   26.14
  -1   9 -10    0.90   18.46
   1  -9  11   -0.90   45.75
   1  -9  11   13.97   14.71
   1  -9  11   -2.94    7.60
   1  -9  11   -2.37   12.83
  -1  -9 -11   17.16   40.28
  -1  -9 -11    6.05   10.29
   1   9  11    9.31   17.48
   1   9  11   16.50   11.60
  -1   9 -11   -3.59   13.07
  -1   9 -11   17.57   13.56
  -1   9 -11   -7.19   20.42
   1  -9  12   27.12   44.93
   1  -9  12   12.34   13.40
   1  -9  12    4.08    8.58
   1  -9  12   11.36   14.22
  -1  -9 -12  -16.34   41.50
  -1  -9 -12   10.95   12.34
   1   9  12  -28.19   21.32
   1   9  12   18.79   13.07
  -1   9 -12    2.70   11.11
  -1   9 -12  -35.87   24.26
   1  -9  13   30.23   16.50
   1  -9  13    2.04   47.14
   1  -9  13   -4.74   13.89
   1  -9  13   18.79   15.28
  -1  -9 -13   39.46   41.99
  -1  -9 -13    8.25   12.99
   1   9  13    2.53   22.14
   1   9  13   34.39   19.28
  -1   9 -13   -2.86   12.74
  -1   9 -13   -0.41   12.58
  -1   9 -13   31.13   17.81
   1  -9  14   -8.17   15.28
   1  -9  14    5.07   41.09
   1  -9  14   22.22   13.24
   1  -9  14   12.83    9.56
   1  -9  14   12.58   15.52
  -1  -9 -14    0.25   42.07
  -1  -9 -14   -0.08   22.88
  -1  -9 -14   -0.98   12.17
   1   9  14   27.37   27.86
   1   9  14    6.62   10.05
   1   9  14  -20.02   18.63
  -1   9 -14   -6.45   13.73
  -1   9 -14   -7.03   10.46
   1  -9  15   13.32   10.38
   1  -9  15  -10.78   15.44
   1  -9  15  -10.70    8.82
   1  -9  15    4.41   12.58
  -1  -9 -15  -31.45   49.35
  -1  -9 -15   22.30   17.65
  -1  -9 -15    4.08   20.42
   1   9  15   33.41   33.41
   1   9  15   14.71   12.50
   1   9  15    2.86   13.32
  -1   9 -15    2.21   12.25
  -1   9 -15   -0.49    9.07
  -1   9 -15  -37.25   30.15
   1  -9  16   55.80   57.92
   1  -9  16  -12.34   20.26
   1  -9  16   15.60   13.81
   1  -9  16   -0.57    8.50
  -1  -9 -16  -38.81   56.13
  -1  -9 -16    8.41   16.50
  -1  -9 -16   -3.27   11.36
   1   9  16  -15.52   37.83
   1   9  16   11.68   12.83
   1   9  16   13.15   12.91
  -1   9 -16   -1.55   14.22
  -1   9 -16    9.15   33.50
   1  -9  17  -12.42   66.34
   1  -9  17   10.95   15.20
   1  -9  17   12.01    8.58
  -1  -9 -17  -11.68   15.93
   1   9  17  -55.96   52.61
   1   9  17   -1.96   16.99
  -1   9 -17   15.36   16.01
  -1   9 -17   26.96   43.63
  -1   9 -17    7.11   12.74
   1  -9  18  -30.96   61.93
   1  -9  18    3.84    4.90
   1  -9  18  -14.13    8.50
   1  -9  18  -18.46   12.50
  -1  -9 -18  -12.25   11.60
  -1  -9 -18   -5.07   15.60
   1   9  18   26.80   62.17
   1   9  18   -1.80   17.24
  -1   9 -18  -47.96   48.28
  -1   9 -18   -3.59   16.58
  -1   9 -18   -3.02   11.27
  -1   9 -18   -0.41   21.00
   1  -9  19   12.91    6.78
   1  -9  19   -6.05   44.53
   1  -9  19    4.82    8.25
   1  -9  19    3.92   10.29
  -1  -9 -19   13.40   17.32
   1   9  19   16.01   72.79
   1   9  19   21.73   14.95
   1   9  19  -13.07   13.64
  -1   9 -19   21.08   55.80
  -1   9 -19    9.56   21.24
  -1   9 -19   -0.82   24.18
  -1   9 -19    4.90    9.97
   1  -9  20   25.65   37.91
   1  -9  20    5.56   37.99
   1  -9  20    5.47    7.60
   1  -9  20   -3.84    9.07
  -1  -9 -20  -32.35   18.87
  -1  -9 -20    3.51   12.01
   1   9  20  -38.40   86.27
   1   9  20   -1.14   13.81
   1   9  20   -2.12   10.38
  -1   9 -20   -2.70    6.78
  -1   9 -20   30.80   33.41
   1  -9  21   -9.23   41.99
   1  -9  21   45.91   40.85
   1  -9  21   -1.39    6.45
   1  -9  21   -6.94    7.11
  -1  -9 -21  -12.50   18.38
  -1  -9 -21    0.65   15.36
   1   9  21  -59.23   95.34
   1   9  21    9.31   10.13
   1   9  21    3.19    9.56
  -1   9 -21    4.82   45.10
  -1   9 -21    2.78    6.54
  -1   9 -21   -7.76   32.27
   1  -9  22   32.27   45.02
   1  -9  22    9.56    6.94
  -1  -9 -22   24.84   23.45
   1   9  22   93.30  126.14
  -1   9 -22   17.48   37.01
  -1   9 -22   -0.90    5.23
   1 -11 -18  -10.29   14.87
   1 -11 -18 -133.98  157.92
  -1 -11  18   -5.64    6.05
  -1 -11  18   99.10   99.18
   1  11 -18    7.19   25.90
   1  11 -18   -0.41    5.39
   1  11 -18   29.33   60.70
  -1  11  18   10.78   13.15
   1 -11 -17    6.70   15.28
  -1 -11  17    0.41    7.84
   1  11 -17   22.22   26.47
   1  11 -17   -4.17    7.27
  -1  11  17  -10.87   12.09
  -1 -11  16   20.02   11.68
  -1 -11  16   21.24   11.93
   1  11 -16   75.90   44.20
   1  11 -16   24.51   20.75
   1  11 -16    0.65    8.09
  -1  11  16   10.21   12.66
  -1  11  16   52.29   27.29
   1 -11 -15   -9.40    9.31
   1 -11 -15   16.01  118.05
  -1 -11  15   -7.92    8.50
  -1 -11  15  -47.63   66.91
  -1 -11  15   -2.04    9.72
   1  11 -15    4.49    8.91
  -1  11  15    6.78   13.07
   1 -11 -14   16.01   84.15
   1 -11 -14    2.94   10.46
  -1 -11  14   41.50   63.40
  -1 -11  14    2.78    9.40
  -1 -11  14    3.02   10.13
   1  11 -14  -15.52   14.79
  -1  11  14   -6.70   12.50
  -1  11  14   -3.84    8.41
   1 -11 -13   40.36   21.73
  -1 -11  13    2.78    9.56
  -1 -11  13   -4.90   12.66
   1  11 -13   55.88   31.78
   1  11 -13   13.64   15.52
   1  11 -13    2.94   10.62
  -1  11  13   32.52   18.14
   1 -11 -12   60.29   29.74
   1 -11 -12  -17.16   66.99
  -1 -11  12   18.87   10.95
  -1 -11  12  -55.06   51.63
  -1 -11  12    2.04    9.64
   1  11 -12  -21.00   35.46
   1  11 -12   -7.35   12.50
   1  11 -12  -10.62   10.13
   1  11 -12   74.26   40.11
  -1  11  12   70.42   33.50
   1 -11 -11  -23.69   61.44
   1 -11 -11   -2.61   11.52
  -1 -11  11  -38.40   44.28
  -1 -11  11   12.25   13.15
  -1 -11  11   25.49   12.66
   1  11 -11   -5.88   32.60
   1  11 -11   -4.66   12.66
  -1  11  11   -1.88    8.99
   1 -11 -10    5.72   11.76
   1 -11 -10   68.63   64.70
  -1 -11  10  -10.05   45.26
  -1 -11  10   -1.31   12.09
   1  11 -10    0.33   14.79
   1  11 -10    5.88   29.98
   1  11 -10   18.71   12.91
   1  11 -10   33.41   23.77
  -1  11  10   -4.25    9.31
   1 -11  -9   49.35   53.35
  -1 -11   9   47.47   43.30
  -1 -11   9  -13.56   12.83
   1  11  -9   58.33   32.35
   1  11  -9    1.14    8.09
   1  11  -9    0.16   26.06
  -1  11   9   15.52   11.36
   1 -11  -8   56.94   50.73
   1 -11  -8   23.37   15.44
  -1 -11   8  -41.58   40.44
  -1 -11   8   39.46   15.93
  -1 -11   8    2.61    8.09
   1  11  -8   -0.49   16.67
   1  11  -8    6.21   22.14
   1  11  -8   -3.76   10.46
   1 -11  -7   -2.21   12.01
   1 -11  -7   32.76   44.85
  -1 -11   7   -6.21   37.42
  -1 -11   7   17.81   12.74
  -1 -11   7  -27.70   38.07
  -1 -11   7    1.96   14.38
  -1 -11   7    2.29   11.76
   1  11  -7  -18.22   22.47
   1  11  -7   10.13   14.62
  -1  11   7   24.43   14.30
   1 -11  -6  -40.85   43.54
   1 -11  -6    9.72   15.52
  -1 -11   6   -9.64   28.76
  -1 -11   6   49.02   24.59
  -1 -11   6   -9.07   34.80
  -1 -11   6    7.35   13.56
  -1 -11   6   -8.01   11.11
   1  11  -6   15.69   22.79
   1  11  -6   21.49   25.33
   1  11  -6   -9.07   12.25
   1  11  -6   63.48   30.96
  -1  11   6   50.00   24.84
   1 -11  -5  -33.66   40.44
   1 -11  -5    6.62   15.77
  -1 -11   5   12.42   13.73
  -1 -11   5  -31.29   34.23
  -1 -11   5   22.63   14.79
   1  11  -5   -8.66   20.59
   1  11  -5   -6.05   21.08
   1  11  -5   -0.25    7.68
  -1  11   5   39.71   20.67
  -1 -11   4    4.58   34.80
  -1 -11   4    5.96   11.27
  -1 -11   4  -11.52   22.14
   1  11  -4  -10.70   20.10
   1  11  -4   15.36   10.21
  -1  11   4   21.65   12.99
   1 -11  -3   -8.50   38.89
   1 -11  -3   -4.82   15.20
  -1 -11   3   18.95   13.40
  -1 -11   3  -39.21   36.85
   1  11  -3   -5.56   24.84
   1  11  -3   32.68   16.50
   1  11  -3  -12.09   19.20
  -1  11   3    1.72   43.22
  -1  11   3    1.23    5.80
   1 -11  -2   26.31   22.14
   1 -11  -2   44.85   43.14
  -1 -11   2   25.33   15.77
  -1 -11   2   44.53   43.30
   1  11  -2  -19.20   24.35
   1  11  -2   46.89   30.39
   1  11  -2   90.52   42.07
  -1  11   2  -23.53   44.44
   1 -11  -1    9.89   34.31
   1 -11  -1   11.44   13.07
  -1 -11   1  -44.77   42.24
  -1 -11   1    4.98   26.55
   1  11  -1   -0.25   20.34
   1  11  -1    6.78    8.33
  -1  11   1   -9.23   48.86
   1 -11   0  -36.44   35.62
  -1 -11   0   -4.41   11.60
  -1 -11   0  -31.70   38.40
  -1 -11   0    6.05   21.00
   1  11   0  -33.41   42.24
   1  11   0   42.56   27.61
   1 -11   1    1.96   32.27
   1 -11   1    6.54   10.70
  -1 -11  -1  -19.85   19.36
  -1 -11  -1   24.84   37.34
   1  11   1  -13.64   34.64
  -1  11  -1  -13.97   30.47
  -1  11  -1   39.87   19.85
   1 -11   2   10.05   32.68
   1 -11   2    0.49    9.72
   1 -11   2   28.27   46.81
  -1 -11  -2    6.05    9.23
  -1 -11  -2    2.78   16.75
  -1 -11  -2    9.89   36.68
   1  11   2   20.91   38.07
  -1  11  -2   20.75   30.72
  -1  11  -2    4.17   18.06
  -1  11  -2   23.86   13.89
   1 -11   3   -6.21   43.05
  -1 -11  -3  -16.50   41.75
  -1 -11  -3    4.58   14.54
   1  11   3   -5.80    9.15
  -1  11  -3   27.70   28.43
  -1  11  -3   15.69   21.32
   1 -11   4  -13.07   40.44
  -1 -11  -4   -5.47   14.13
   1  11   4   16.18   12.42
  -1  11  -4   -2.29   23.45
  -1  11  -4   22.79   24.26
  -1  11  -4   43.14   21.65
   1 -11   5  -15.93   29.00
   1 -11   5   10.78   10.87
   1 -11   5    0.74   12.58
  -1 -11  -5   78.59   53.10
  -1 -11  -5   12.34   13.56
   1  11   5    6.21    9.07
  -1  11  -5  -16.26   27.21
  -1  11  -5  -10.13   14.22
  -1  11  -5   -0.49   22.63
   1 -11   6   28.19   16.34
   1 -11   6   15.03   27.53
   1 -11   6    6.13   13.56
  -1 -11  -6   39.46   47.30
  -1 -11  -6   40.60   21.40
   1  11   6   18.95   12.74
  -1  11  -6   -4.98   28.68
  -1  11  -6  -16.83   21.32
  -1  11  -6   -1.80   11.93
  -1  11  -6   34.31   17.97
   1 -11   7   -7.35   11.76
  -1 -11  -7   62.25   56.04
   1  11   7   31.13   16.99
  -1  11  -7   15.52   25.41
  -1  11  -7   -3.19   25.41
  -1  11  -7    4.08   10.70
  -1  11  -7   17.16   13.56
   1 -11   8   -3.27   30.47
   1 -11   8   18.22   13.81
  -1 -11  -8   22.39   16.09
  -1 -11  -8  -27.45   51.80
   1  11   8   -1.06    9.07
  -1  11  -8    1.06   11.85
  -1  11  -8  -15.93   19.85
  -1  11  -8    5.23   10.87
  -1  11  -8  -15.52   28.19
   1 -11   9    2.94   28.92
   1 -11   9    4.17   10.46
  -1 -11  -9  -43.22   51.55
  -1 -11  -9   27.70   16.67
   1  11   9   14.46   10.54
  -1  11  -9   18.38   18.79
  -1  11  -9  -28.35   36.03
  -1  11  -9   23.53   15.85
   1 -11  10    0.41   29.57
   1 -11  10   -7.11   10.54
  -1 -11 -10    1.39   10.05
  -1 -11 -10  -28.92   61.11
   1  11  10    7.11    9.07
  -1  11 -10   63.48   50.24
  -1  11 -10    6.62   17.48
  -1  11 -10   12.91   15.11
  -1  11 -10    0.08   13.07
   1 -11  11   -1.72   33.41
   1 -11  11   -0.49    7.68
  -1 -11 -11   31.21   18.06
  -1 -11 -11   11.19   64.21
   1  11  11   23.28   13.56
  -1  11 -11   -8.41   11.76
  -1  11 -11  -29.57   39.62
  -1  11 -11    2.29   13.32
   1 -11  12   23.86   38.97
   1 -11  12   22.39   13.15
  -1 -11 -12  -53.84   75.49
  -1 -11 -12   19.69   14.54
  -1  11 -12   -6.54   12.17
  -1  11 -12   25.49   44.28
  -1  11 -12   -2.37    8.82
  -1  11 -12   11.60   20.02
   1  11  13   27.04   15.20
  -1  11 -13    2.78   14.38
  -1  11 -13   48.94   32.27
  -1  11 -13   -5.07    9.80
   1 -11  14   -9.23   42.56
   1 -11  14   12.91   10.70
  -1 -11 -14 -141.42  105.06
  -1  11 -14    1.39   14.05
  -1  11 -14  117.56   79.08
   1 -11  15  -16.34   46.16
   1 -11  15    1.14    9.07
   1 -11  15   -0.98    8.33
  -1 -11 -15   13.24   14.71
  -1 -11 -15   42.16  101.22
   1  11  15   25.24   16.75
  -1  11 -15  -15.52   61.11
  -1  11 -15   -0.16    8.74
  -1  11 -15   32.03   33.09
   1 -11  16   -7.19    8.01
   1 -11  16   -0.16    8.50
  -1 -11 -16   43.63   24.92
   1  11  16   14.22   13.97
   1  11  16    2.61   11.11
  -1  11 -16   23.53   27.45
  -1  11 -16    7.27    8.25
   1 -11  17   31.94   52.53
   1 -11  17    9.23    7.43
  -1 -11 -17   31.86   21.57
  -1 -11 -17  -49.35  119.77
   1  11  17   28.43   19.36
   1  11  17    7.03   11.44
  -1  11 -17    4.98    8.33
  -1  11 -17   43.22   35.46
   1 -11  18   -0.41   60.70
   1 -11  18    2.45    7.11
  -1 -11 -18   37.25  135.70
  -1 -11 -18   -7.76   15.20
   1  11  18    9.40   11.93
   1  11  18   29.17   19.44
  -1  11 -18    3.43    6.45
  -1  11 -18   25.08   32.11
   1 -13 -11   -0.33    9.40
  -1 -13  11   99.67  114.70
  -1 -13  11    4.58    7.60
  -1  13  11   -5.56    9.48
   1 -13 -10   -9.40   11.03
  -1 -13  10    2.70    6.86
   1  13 -10    4.98    9.23
  -1  13  10    1.88    7.43
   1 -13  -9    6.62   10.78
  -1 -13   9   -7.60    8.50
   1  13  -9    2.70    7.76
  -1  13   9   -0.74    7.35
   1 -13  -8   12.91   14.05
  -1 -13   8    6.37   11.60
   1  13  -8  -11.03   42.65
   1  13  -8    1.06    9.80
  -1  13   8    5.39    9.23
   1 -13  -7  -72.06   91.26
   1 -13  -7   20.34   16.50
  -1 -13   7  112.58  112.33
  -1 -13   7    4.82   11.36
   1  13  -7   -4.00   36.93
   1  13  -7   -0.16   11.36
  -1  13   7   23.37   14.13
   1 -13  -6   -5.80   14.87
   1 -13  -6  -29.33   92.16
  -1 -13   6    1.63   92.56
  -1 -13   6   -1.55   11.44
   1  13  -6   -4.82   29.98
  -1  13   6   36.36   19.12
   1 -13  -5   -5.31   12.17
  -1  13   5   -5.15    8.58
   1 -13  -4  197.71  122.06
   1 -13  -4  -14.38   11.93
  -1 -13   4 -103.27   92.24
   1  13  -4  -21.57   39.95
   1  13  -4   10.05   12.01
  -1  13   4   36.85   51.22
   1 -13  -3  -16.01   88.15
  -1 -13   3  -85.46   87.74
   1  13  -3    2.78   34.80
   1  13  -3    4.82    9.31
  -1  13   3  -16.18   59.31
   1 -13  -2  -96.16   94.93
  -1 -13   2   82.27   86.11
   1  13  -2  -18.79   34.64
   1  13  -2   15.85   12.25
  -1  13   2   18.63   70.51
   1 -13  -1   -5.07   80.80
  -1 -13   1  -96.32   85.21
   1  13  -1   12.17   10.13
  -1  13   1   -6.86   58.90
   1 -13   0 -104.74   90.60
  -1 -13   0 -101.80   87.66
   1  13   0   -2.12   45.18
   1 -13   1    7.84   76.14
  -1 -13  -1  -60.54   88.23
   1  13   1   -9.40   51.14
  -1  13  -1   31.54   43.71
  -1  13  -1   10.38   10.29
   1 -13   2  -76.71   78.84
  -1 -13  -2   75.24   91.26
   1  13   2    1.14   44.36
   1  13   2   -9.56    6.94
  -1  13  -2   27.29   43.14
  -1  13  -2    9.23   11.60
   1 -13   3   59.97   82.19
  -1 -13  -3   -4.90   92.32
   1  13   3   43.54   44.20
   1  13   3    4.08    8.66
  -1  13  -3  -12.83   44.69
  -1  13  -3   25.33   16.09
   1 -13   4    2.78   82.92
  -1 -13  -4    8.25   12.99
  -1 -13  -4  -23.69   89.46
   1  13   4   18.30   12.25
  -1  13  -4   13.73   12.58
   1 -13   5   -4.25   10.29
  -1 -13  -5   14.71   14.13
   1  13   5    9.89   10.46
  -1  13  -5   18.63   37.74
   1 -13   6    3.35   10.54
  -1 -13  -6   19.36   94.93
  -1 -13  -6   29.82   18.14
   1  13   6   21.65   13.48
  -1  13  -6  -12.66   43.95
  -1  13  -6    7.03   14.13
   1 -13   7    0.25   10.38
  -1 -13  -7   95.10  118.14
  -1 -13  -7    0.82   10.62
   1  13   7    7.19    8.58
  -1  13  -7    0.33   14.79
   1 -13   8    3.76    7.27
  -1 -13  -8   -6.62  108.25
  -1 -13  -8   -2.04    8.50
   1  13   8    6.54    8.82
  -1  13  -8    8.01   15.20
   1 -13   9    5.64    8.82
  -1 -13  -9   -2.29    9.07
   1  13   9   24.75   15.03
  -1  13  -9  -11.93   10.62
  -1 -13 -10    0.65   11.11
   1  13  10    5.80    9.40
  -1  13 -10   -4.00    7.84
   1 -13  11  138.89  123.20
   1 -13  11   -5.88    8.91
  -1 -13 -11    1.72   10.46
   1  13  11  -17.89   12.01
  -1  13 -11   -3.59    8.50
   2   0 -29   -4.98    7.92
   2   0 -29   -0.74    4.98
   2   0 -29    3.19    5.15
  -2   0  29    5.64    9.80
   2   0 -28  111.60   21.32
   2   0 -28  106.13   23.77
  -2   0  28  131.94   24.92
  -2   0  28  145.75   43.14
   2   0 -27    3.76    9.64
   2   0 -27   10.13    7.92
   2   0 -27   -3.10    5.56
   2   0 -27    6.21   62.34
   2   0 -27    1.14    6.13
  -2   0  27   -5.80    9.15
  -2   0  27   -4.00    3.27
  -2   0  27   -2.12   10.95
   2   0 -26  -45.51   44.53
   2   0 -26   25.49    9.15
   2   0 -26    6.37   10.13
   2   0 -26 -240.11  212.01
   2   0 -26    7.60    6.54
   2   0 -26   29.17    8.91
  -2   0  26   26.55    9.07
  -2   0  26   -3.43   10.95
  -2   0  26   16.83    9.64
   2   0 -25   12.42   11.60
   2   0 -25    8.91    7.19
   2   0 -25  146.48  156.12
   2   0 -25   -5.80   32.92
   2   0 -25    6.78    5.80
   2   0 -25    3.10    5.64
   2   0 -25    1.14    7.27
  -2   0  25   -1.39    3.68
  -2   0  25  -11.60   12.09
  -2   0  25   -4.00    8.25
   2   0 -24 -191.50  136.44
   2   0 -24   -1.80    7.35
   2   0 -24   -9.89   11.27
   2   0 -24    1.39    5.64
   2   0 -24   23.45   31.21
   2   0 -24    7.35    5.23
   2   0 -24  -10.21    6.13
   2   0 -24   -2.12    5.47
  -2   0  24  -66.83  112.17
  -2   0  24   10.95   48.61
  -2   0  24    3.51    3.76
  -2   0  24  -10.70   12.66
  -2   0  24   -9.97    8.82
   2   0 -23    5.56   10.87
   2   0 -23    0.82    5.39
   2   0 -23   95.91   92.97
   2   0 -23   10.95   24.84
   2   0 -23    2.12    5.39
   2   0 -23   -0.57    4.49
   2   0 -23   -2.78    8.17
  -2   0  23   11.52   12.91
  -2   0  23   39.46   84.97
  -2   0  23    0.25    3.68
  -2   0  23   -0.49    8.50
  -2   0  23   14.71   13.64
   2   0 -22   65.69   18.95
   2   0 -22   76.22   14.71
   2   0 -22   62.01   19.04
   2   0 -22   45.18   23.61
  -2   0  22   53.92   27.70
  -2   0  22   74.59   22.47
  -2   0  22   65.93   14.54
   2   0 -21   -0.65    5.56
   2   0 -21   -0.16   10.13
   2   0 -21   -7.11   50.65
   2   0 -21   12.83    9.56
   2   0 -21    2.04    4.49
   2   0 -21   -5.96    5.56
  -2   0  21    8.09   12.17
  -2   0  21  -46.08   49.75
  -2   0  21   13.89   11.44
  -2   0  21   13.73    8.74
  -2   0  21    4.41    3.84
   2   0 -20   10.21    6.21
   2   0 -20    2.94    9.64
   2   0 -20  -60.13   49.92
   2   0 -20   -1.88    8.01
   2   0 -20   15.11    6.78
   2   0 -20   14.71    7.43
  -2   0  20  -17.73   10.78
  -2   0  20    6.37   32.84
  -2   0  20    6.29   11.36
  -2   0  20    9.80    8.33
  -2   0  20   21.65    7.60
   2   0 -19    5.80    5.72
   2   0 -19  -10.62    8.66
   2   0 -19   22.47   34.80
   2   0 -19   16.91   12.01
   2   0 -19    1.88    4.74
   2   0 -19   -2.70    5.64
   2   0 -19    4.17    6.29
  -2   0  19  -12.83   24.51
  -2   0  19   23.37   14.87
  -2   0  19   10.38    7.92
  -2   0  19    1.06    3.35
   2   0 -18  115.93   20.51
   2   0 -18  135.78   36.93
   2   0 -18   47.22   35.62
   2   0 -18   64.13   31.29
   2   0 -18   87.17   21.81
   2   0 -18  157.35   46.57
   2   0 -18  135.95   36.52
  -2   0  18   10.29   11.93
  -2   0  18   20.83   21.98
  -2   0  18  145.83   42.97
  -2   0  18   96.24   17.81
  -2   0  18   73.77   35.21
   2   0 -17   10.70    5.56
   2   0 -17   19.12   11.93
   2   0 -17   39.30   33.90
   2   0 -17   -9.07   11.85
   2   0 -17   -1.39    4.17
   2   0 -17    0.90    5.07
   2   0 -17    7.11    7.11
  -2   0  17   48.94   30.96
  -2   0  17    3.19    8.25
  -2   0  17  -10.62   11.36
  -2   0  17    5.39    7.03
  -2   0  17    1.23    3.10
  -2   0  17    9.72    6.78
   2   0 -16   -3.59   22.55
   2   0 -16    2.45    9.56
   2   0 -16   10.78    6.37
   2   0 -16    3.68    4.58
   2   0 -16    3.92    4.90
   2   0 -16    7.11   12.01
  -2   0  16   -0.25    8.09
  -2   0  16   11.27   17.97
  -2   0  16  -12.50   11.52
  -2   0  16    7.03    4.25
  -2   0  16   17.81    8.50
  -2   0  16    7.11    6.45
   2   0 -15    7.03   10.05
   2   0 -15   13.89    7.03
   2   0 -15    0.65   22.96
   2   0 -15   -4.00   18.79
   2   0 -15   15.36   10.95
   2   0 -15    0.08    5.31
   2   0 -15   -4.25    4.82
  -2   0  15  -12.09    9.48
  -2   0  15   19.28    9.31
  -2   0  15   -3.92   17.07
  -2   0  15    1.72    4.25
  -2   0  15   15.93   13.40
  -2   0  15   12.91    7.76
   2   0 -14  279.41   73.04
   2   0 -14  691.25  337.98
   2   0 -14  276.38   65.85
   2   0 -14  559.30  163.56
  -2   0  14  547.95  160.21
  -2   0  14  721.39  352.61
  -2   0  14  383.57   99.83
  -2   0  14  464.37  207.59
   2   0 -13    2.94   14.05
   2   0 -13    6.29   20.67
   2   0 -13   -0.25    4.66
  -2   0  13   14.46   13.56
  -2   0  13   11.36    8.41
  -2   0  13    9.80    8.25
  -2   0  13    1.39    9.56
   2   0 -12   61.36   17.65
   2   0 -12  -10.78   14.62
   2   0 -12   28.84    8.99
   2   0 -12   -8.33   16.01
  -2   0  12    3.19    6.29
  -2   0  12   12.42   11.68
  -2   0  12   53.10   17.89
  -2   0  12   47.30   14.30
  -2   0  12   13.07   18.30
   2   0 -11   12.42   11.44
   2   0 -11   38.48   21.65
   2   0 -11   41.83   24.59
   2   0 -11   29.90   10.78
  -2   0  11   14.38    9.48
  -2   0  11   13.07   10.70
  -2   0  11   -0.57   23.53
  -2   0  11   33.58   11.44
   2   0 -10  908.64  149.10
   2   0 -10  660.45  294.68
   2   0 -10 1033.89  266.91
   2   0 -10 2068.75 1008.23
   2   0 -10 1216.56  355.14
  -2   0  10 1889.51  752.19
  -2   0  10  917.96  409.31
  -2   0  10 1055.86  272.71
  -2   0  10 1773.09  517.15
  -2   0  10  865.59  142.15
  -2   0  10  900.31  228.67
   2   0  -9   10.38    6.45
   2   0  -9   36.19   18.87
   2   0  -9    0.49   12.58
   2   0  -9    3.27   10.05
   2   0  -9    8.58    6.70
  -2   0   9    4.08    9.07
  -2   0   9   32.27   15.20
  -2   0   9   17.97   21.24
  -2   0   9   13.64    9.23
  -2   0   9    9.15   11.76
   2   0  -8  866.08  345.17
   2   0  -8  670.00  110.13
   2   0  -8  796.88  201.39
   2   0  -8  889.93  396.56
  -2   0   8  850.56  379.00
  -2   0   8  678.75  330.79
  -2   0   8 1038.79  413.72
  -2   0   8  786.91  203.35
  -2   0   8  311.11   92.40
  -2   0   8  572.95   94.52
  -2   0   8  900.80  227.94
   2   0  -7   26.23   15.11
   2   0  -7    5.96    7.27
   2   0  -7   27.61   17.32
   2   0  -7   10.05   13.15
   2   0  -7    4.58    6.54
  -2   0   7   12.50    8.01
  -2   0   7   24.84   18.95
  -2   0   7    4.82    7.52
  -2   0   7   13.15    8.99
   2   0  -6   -1.55    5.47
   2   0  -6   26.96   29.33
   2   0  -6   95.99   47.47
   2   0  -6   38.32   11.68
   2   0  -6    4.49   13.56
  -2   0   6   72.55   32.68
  -2   0   6   72.47   35.70
  -2   0   6   13.07   18.55
  -2   0   6   14.30    7.92
  -2   0   6   80.88   22.39
   2   0  -5    1.47   20.51
   2   0  -5    1.06    6.05
   2   0  -5   76.80   37.99
   2   0  -5    1.14    9.48
   2   0  -5    9.64   19.85
  -2   0   5   52.45   26.06
  -2   0   5    8.09    6.29
  -2   0   5    2.37   10.13
  -2   0   5   -6.13   21.40
   2   0  -4   77.78   34.72
   2   0  -4  227.94  103.43
   2   0  -4  205.88   54.08
   2   0  -4  174.75   29.41
  -2   0   4  320.91  144.20
  -2   0   4  183.25   30.47
  -2   0   4  204.73   53.92
  -2   0   4   32.27   26.31
   2   0  -3   -4.17   12.25
   2   0  -3    4.74    7.11
   2   0  -3    3.84    3.76
   2   0  -3   72.96   37.09
   2   0  -3   30.31   23.20
   2   0  -3   12.25    9.07
  -2   0   3    7.27    8.66
  -2   0   3    7.68    3.84
  -2   0   3    9.40   21.98
  -2   0   3   13.89    8.99
  -2   0   3    0.57   11.68
   2   0  -2 2253.47  566.25
   2   0  -2 1641.15  268.30
   2   0  -2 1513.13  442.39
  -2   0   2 3011.87 1341.32
  -2   0   2 1501.77  387.33
  -2   0   2 1965.24  493.78
   2   0  -1   43.63   25.90
   2   0  -1  161.27   26.88
   2   0  -1  182.84   54.82
   2   0  -1   33.33   14.05
  -2   0   1   49.51   16.67
   2   0   0   70.26   34.80
   2   0   0  129.90   28.59
  -2   0   0  139.95   38.40
   2   0   1 2486.39 1115.83
   2   0   1   23.77   11.68
   2   0   1   87.83   43.38
   2   0   1    4.41    4.98
  -2   0  -1   23.94   14.95
  -2   0  -1   43.46   20.34
  -2   0  -1   11.68    5.72
   2   0   2  813.55  368.78
   2   0   2 1012.81  168.13
   2   0   2  753.58  155.63
  -2   0  -2  903.58  409.55
  -2   0  -2 1186.66  198.12
  -2   0  -2  810.03  236.11
  -2   0  -2  767.88  158.58
   2   0   3    6.45    6.70
   2   0   3   -4.25    9.56
   2   0   3    5.15    6.54
   2   0   3   10.70    4.08
   2   0   3   96.57   72.71
  -2   0  -3   -5.56    6.13
  -2   0  -3    8.17    3.59
  -2   0  -3    4.25    7.43
  -2   0  -3  -21.16   10.54
   2   0   4 2274.55 1107.99
   2   0   4 1268.44  207.68
   2   0   4 2507.23 1136.66
   2   0   4 1561.49  391.90
   2   0   4 1318.68  384.06
   2   0   4 1091.97  225.57
  -2   0  -4 1974.07  785.69
  -2   0  -4 2680.83 1306.19
  -2   0  -4 2898.39 1314.27
  -2   0  -4 1289.93  375.73
  -2   0  -4 1407.82  353.51
  -2   0  -4 1384.37  226.71
   2   0   5   21.16   23.77
   2   0   5    8.17   12.50
   2   0   5    9.31    8.25
   2   0   5   10.62    7.52
   2   0   5   15.69    6.86
  -2   0  -5    0.08    6.21
  -2   0  -5   12.91    9.64
  -2   0  -5    4.08    6.54
  -2   0  -5    2.94    5.96
  -2   0  -5   19.93   15.11
   2   0   6  436.43  199.26
   2   0   6  654.24  292.64
   2   0   6 1272.61  620.00
   2   0   6 1217.22  484.55
   2   0   6  781.52  196.40
   2   0   6  643.78  133.49
   2   0   6  700.56  204.16
  -2   0  -6 1007.74  491.00
  -2   0  -6 1037.81  413.23
  -2   0  -6  797.04  232.19
  -2   0  -6  824.82  207.27
  -2   0  -6  803.33  131.86
  -2   0  -6  600.56  124.43
   2   0   7   12.25   19.28
   2   0   7   13.56    6.62
   2   0   7   28.76   16.83
   2   0   7   24.51   26.06
   2   0   7   12.99    5.39
   2   0   7   32.19    9.64
  -2   0  -7   27.78   16.01
  -2   0  -7   18.38    6.45
  -2   0  -7   15.85    6.21
   2   0   8 1231.35  548.93
   2   0   8 1424.48  233.17
   2   0   8 1317.05  524.09
   2   0   8 4224.92 1916.14
   2   0   8 1432.82  359.96
   2   0   8 1583.22  326.87
   2   0   8 1768.27  515.10
  -2   0  -8 1466.31  368.29
  -2   0  -8  954.48  380.14
  -2   0  -8 1277.67  622.78
  -2   0  -8 2192.12  994.51
  -2   0  -8 1525.38  249.59
  -2   0  -8 1475.87  304.90
  -2   0  -8 1489.92  434.06
   2   0   9   15.44    7.52
   2   0   9   24.18    9.07
   2   0   9    9.64    4.90
   2   0   9   27.78   18.14
   2   0   9   17.97    7.76
   2   0   9    5.07    4.08
  -2   0  -9   10.95    4.82
  -2   0  -9   25.65   12.74
  -2   0  -9   13.56    8.74
  -2   0  -9   17.97    6.54
  -2   0  -9   24.10    6.86
   2   0  10   46.24   23.28
   2   0  10   17.81    7.27
   2   0  10   18.38    6.94
   2   0  10   21.49    7.11
   2   0  10   35.46    8.66
  -2   0 -10    8.74   10.54
  -2   0 -10   20.59   19.36
  -2   0 -10   39.30    8.33
  -2   0 -10   21.00    7.11
  -2   0 -10   33.58   11.11
  -2   0 -10   17.24    6.37
   2   0  11   25.33   16.50
   2   0  11   20.91    7.11
   2   0  11   58.01   31.21
   2   0  11   47.96   36.76
   2   0  11    4.66    6.13
   2   0  11    7.92    5.96
   2   0  11    5.15    3.35
  -2   0 -11    4.58    3.51
  -2   0 -11    3.51   12.09
  -2   0 -11   -3.35   22.06
  -2   0 -11    2.86    8.33
  -2   0 -11    4.25    4.66
  -2   0 -11   37.74   22.88
  -2   0 -11   17.16    5.72
   2   0  12   62.17   29.49
   2   0  12   19.61    6.86
   2   0  12   27.37   34.72
   2   0  12   22.55   16.34
   2   0  12   17.07    7.84
   2   0  12   14.30    6.62
   2   0  12   11.85    4.90
  -2   0 -12   12.17   22.30
  -2   0 -12    5.47    3.68
  -2   0 -12   25.73    6.54
  -2   0 -12   11.19    5.72
  -2   0 -12   55.55   28.68
  -2   0 -12    2.53    4.74
   2   0  13   63.48   47.47
   2   0  13   16.01   13.81
   2   0  13   19.93   16.91
   2   0  13   11.36    6.45
   2   0  13   34.97    8.66
   2   0  13   32.35    9.56
   2   0  13    3.76    3.19
  -2   0 -13   -8.82   24.10
  -2   0 -13    4.82    3.51
  -2   0 -13   20.83    6.54
  -2   0 -13   35.54    9.48
  -2   0 -13    8.91   10.29
   2   0  14  203.18   52.70
   2   0  14  182.59   38.89
   2   0  14  128.59   58.90
   2   0  14  186.92   31.70
   2   0  14  176.14   88.56
   2   0  14  262.50   62.01
   2   0  14  232.19   67.97
   2   0  14  235.21   93.95
  -2   0 -14  136.76   63.15
  -2   0 -14  223.53   65.52
  -2   0 -14  208.82   49.26
  -2   0 -14  205.14   34.80
  -2   0 -14  218.79   46.24
   2   0  15    1.63    8.25
   2   0  15   14.13    8.09
   2   0  15   10.46    6.45
   2   0  15   14.95   42.81
   2   0  15    9.31    9.15
   2   0  15    2.86    2.70
   2   0  15    4.98    2.70
   2   0  15   12.01    6.21
   2   0  15   -6.94   20.18
  -2   0 -15  -28.51   27.29
  -2   0 -15   15.28   35.78
  -2   0 -15    4.08    3.76
  -2   0 -15    9.80    2.86
  -2   0 -15    4.74    5.80
  -2   0 -15    3.10    6.13
   2   0  16   24.67   14.05
   2   0  16   41.34    9.80
   2   0  16   56.86   18.06
   2   0  16   38.15   30.06
   2   0  16   -2.04    7.03
   2   0  16   74.18   54.90
   2   0  16   51.55   12.58
   2   0  16   56.13   16.83
   2   0  16   53.35   13.15
  -2   0 -16   36.52   31.05
  -2   0 -16   49.43   11.85
  -2   0 -16  -15.77   37.42
  -2   0 -16   70.51   16.42
  -2   0 -16   28.02    8.01
  -2   0 -16   43.22   13.32
   2   0  17  -27.53   42.97
   2   0  17   14.46   11.03
   2   0  17  -25.82   25.16
   2   0  17   12.91    9.15
   2   0  17   12.50    6.21
   2   0  17    4.41    2.86
   2   0  17    4.41    3.19
  -2   0 -17    1.47    1.55
  -2   0 -17    8.33    6.21
  -2   0 -17   58.90   39.79
  -2   0 -17    7.35    6.29
  -2   0 -17    6.13    3.92
  -2   0 -17   15.93   39.21
   2   0  18   52.04   11.27
   2   0  18   64.95   20.10
   2   0  18   -3.27   46.40
   2   0  18   21.08   26.80
   2   0  18   51.55   23.28
   2   0  18   67.56   16.42
   2   0  18   60.46   18.06
   2   0  18   72.96   16.67
  -2   0 -18   44.93   37.25
  -2   0 -18   62.09   14.79
  -2   0 -18    0.74   13.07
  -2   0 -18   -4.08   42.65
  -2   0 -18   88.23   23.69
  -2   0 -18   80.23   18.46
  -2   0 -18   46.00    9.89
  -2   0 -18   81.45   24.18
   2   0  19   14.87    6.94
   2   0  19   11.68    9.23
   2   0  19   -2.78   49.10
   2   0  19   18.14   30.31
   2   0  19  -11.93   13.73
   2   0  19   -0.49    3.02
   2   0  19    3.92    5.47
   2   0  19    3.51    2.94
  -2   0 -19   -7.76   40.28
  -2   0 -19    1.63    1.55
  -2   0 -19   33.66   40.44
  -2   0 -19  -22.88   19.36
  -2   0 -19   10.38    6.62
  -2   0 -19    7.35    5.80
  -2   0 -19    8.01    4.00
  -2   0 -19    3.02   10.05
  -2   0 -19    6.37    5.80
   2   0  20   21.40   10.05
   2   0  20   38.40    9.89
   2   0  20   -1.14   27.04
   2   0  20   44.28   11.60
   2   0  20   40.60   12.58
  -2   0 -20   35.87   19.20
  -2   0 -20  -34.97   31.21
  -2   0 -20   41.75   10.13
  -2   0 -20   41.34    9.40
  -2   0 -20   30.72    9.31
  -2   0 -20   40.60   12.66
  -2   0 -20   23.45    8.66
   2   0  21   15.36    7.76
   2   0  21    3.43    8.99
   2   0  21  -18.63   49.02
   2   0  21  -18.06   22.47
   2   0  21    3.59    6.21
   2   0  21    1.55    3.02
  -2   0 -21   13.07   20.83
  -2   0 -21   -0.90   55.23
  -2   0 -21    5.80    2.53
  -2   0 -21   -0.82   11.19
  -2   0 -21   -0.65    4.82
  -2   0 -21   11.76    6.86
  -2   0 -21   -1.88    5.80
  -2   0 -21    4.25    3.84
   2   0  22    3.59    9.15
   2   0  22    4.49   20.26
   2   0  22    3.43    7.35
   2   0  22   -0.41    5.80
   2   0  22    1.96    2.70
   2   0  22  -34.48   63.07
  -2   0 -22   13.48   13.32
  -2   0 -22   66.18   76.96
  -2   0 -22  -17.16   21.16
  -2   0 -22   -0.74    3.43
  -2   0 -22    2.45    2.29
  -2   0 -22    5.56    5.64
  -2   0 -22   -5.23    6.29
  -2   0 -22    5.31    5.47
   2   0  23   13.56    9.89
   2   0  23   -6.13   21.16
   2   0  23   -0.16    6.70
   2   0  23    3.27    5.64
   2   0  23    4.98    3.19
  -2   0 -23   -7.11  102.86
  -2   0 -23    4.41   12.42
  -2   0 -23   -6.94   30.23
  -2   0 -23    1.06   21.57
  -2   0 -23    3.59    3.84
  -2   0 -23    0.98    2.37
  -2   0 -23    6.13    5.88
  -2   0 -23    8.33    6.62
  -2   0 -23    1.39    5.96
   2   0  24    3.59    5.96
   2   0  24   -2.61    8.01
   2   0  24    3.19    6.94
   2   0  24    4.08    3.19
  -2   0 -24   -5.31   11.27
  -2   0 -24  -14.62  136.27
  -2   0 -24    7.68   23.04
  -2   0 -24  -18.30   37.66
  -2   0 -24   12.91    7.27
  -2   0 -24    1.88    4.17
  -2   0 -24    2.12    2.61
  -2   0 -24    9.31    7.03
  -2   0 -24    0.25    5.39
   2   0  25    5.96    7.92
   2   0  25   15.77    7.92
   2   0  25    7.76    6.13
   2   0  25    1.72    2.70
  -2   0 -25  279.41  238.23
  -2   0 -25    9.80   12.42
  -2   0 -25   34.97   46.00
  -2   0 -25   18.46   26.88
  -2   0 -25    0.41    5.56
  -2   0 -25    4.82    2.86
  -2   0 -25    6.78    7.11
  -2   0 -25    8.33    7.19
   2   0  26    3.92    7.76
   2   0  26   17.24    8.41
   2   0  26    9.31    6.86
   2   0  26   10.46    4.33
  -2   0 -26   15.60   13.15
  -2   0 -26   17.24   58.33
  -2   0 -26  -14.71   26.14
  -2   0 -26   20.91    5.80
  -2   0 -26   13.48    7.11
  -2   0 -26    8.99    6.70
   2   0  27    8.58    6.54
   2   0  27  -10.21    8.09
   2   0  27   -3.02    8.17
   2   0  27    2.21    2.70
  -2   0 -27    9.40   28.92
  -2   0 -27   -1.80    2.94
  -2   0 -27    4.17    5.88
   2   0  28   28.27   10.70
   2   0  28   -3.27    7.92
   2   0  28   18.95    6.54
   2   0  28   25.90    8.99
  -2   0 -28   19.44    7.68
   2  -2 -29   -2.61    6.86
  -2  -2  29   -9.64   11.19
  -2  -2  29   -1.55    5.88
  -2  -2  29    6.21    4.33
   2   2 -29    4.90    4.82
   2   2 -29   -1.14    4.98
  -2   2  29    5.96   11.19
   2  -2 -28   -4.41    7.11
  -2  -2  28   -0.49    5.88
  -2  -2  28    9.89   11.76
  -2  -2  28    3.76    4.41
  -2  -2  28   -8.17    7.27
   2   2 -28    4.74    4.74
   2   2 -28    3.43    4.98
  -2   2  28    1.14   10.62
  -2   2  28   -2.12    8.99
   2  -2 -27    9.89   10.95
   2  -2 -27   -8.25    8.58
   2  -2 -27 -527.85  359.31
   2  -2 -27  -37.58   67.24
  -2  -2  27   -3.84    4.33
  -2  -2  27   -6.94   10.70
  -2  -2  27    4.74    8.58
  -2  -2  27   -1.14    6.78
   2   2 -27    4.58   10.21
   2   2 -27  -71.00  255.14
   2   2 -27    5.39    4.90
   2   2 -27    1.14    5.15
   2   2 -27   10.87    4.25
  -2   2  27   -2.78   10.46
  -2   2  27    1.96    4.33
  -2   2  27  -11.03   10.46
   2  -2 -26   29.41  197.14
   2  -2 -26   15.20   52.45
   2  -2 -26    1.31    8.50
   2  -2 -26   -6.54    9.97
  -2  -2  26   -8.74    9.80
  -2  -2  26    7.43    7.35
  -2  -2  26   13.32   10.70
  -2  -2  26   -4.74    4.17
   2   2 -26   -3.35    8.50
   2   2 -26   -7.43   40.69
   2   2 -26   91.50  209.88
   2   2 -26   -2.21    3.76
   2   2 -26   11.60    6.13
   2   2 -26   -6.45    7.27
  -2   2  26    1.06    9.48
  -2   2  26    3.35    4.41
  -2   2  26   -4.82    9.97
   2  -2 -25   13.81    9.48
   2  -2 -25   25.57   11.93
   2  -2 -25   42.89   21.81
   2  -2 -25    9.97  140.52
   2  -2 -25    7.84   37.50
  -2  -2  25   44.12   13.40
  -2  -2  25   -0.90    7.27
  -2  -2  25   27.29    8.25
  -2  -2  25   29.41   10.05
   2   2 -25   29.57   10.29
   2   2 -25  -61.19  155.47
   2   2 -25   20.51   32.11
   2   2 -25   27.53   10.13
  -2   2  25   14.79   11.36
  -2   2  25   13.24    6.45
  -2   2  25   12.25   11.44
   2  -2 -24   24.18  103.59
   2  -2 -24   12.66   30.88
   2  -2 -24   -4.25    9.07
   2  -2 -24    6.13    9.15
   2  -2 -24   -1.14    7.52
  -2  -2  24   -1.14    8.74
  -2  -2  24    8.17    6.70
  -2  -2  24   -6.62    8.17
  -2  -2  24   -3.43    3.43
  -2  -2  24   -2.29    4.90
   2   2 -24  -12.01   23.37
   2   2 -24   69.61  136.76
   2   2 -24    4.41    4.33
   2   2 -24   -0.33    4.25
   2   2 -24   10.21    6.54
   2   2 -24   -2.78    7.92
  -2   2  24   -0.41   10.13
  -2   2  24 -203.59  171.32
  -2   2  24  -22.22   44.85
  -2   2  24    2.78    4.58
   2  -2 -23   -1.55   25.24
   2  -2 -23    1.14   10.87
   2  -2 -23   -4.08    8.91
   2  -2 -23    5.47    6.62
   2  -2 -23    4.98    4.00
   2  -2 -23  105.88   87.25
  -2  -2  23   30.15   11.19
  -2  -2  23  -69.03  116.99
  -2  -2  23  -18.71   14.05
  -2  -2  23    4.82    3.43
  -2  -2  23    1.88    7.19
  -2  -2  23   -2.04    5.15
  -2  -2  23   16.34    7.60
   2   2 -23   20.18   20.67
   2   2 -23   32.43  106.29
   2   2 -23   -1.72    6.05
   2   2 -23    6.29    4.17
   2   2 -23    7.92    8.25
  -2   2  23  156.37  139.95
  -2   2  23    7.03    9.40
  -2   2  23    2.29    4.82
  -2   2  23   -4.41   10.29
  -2   2  23  -25.73   37.74
   2  -2 -22  -30.64   26.39
   2  -2 -22    3.68   10.05
   2  -2 -22   29.57   16.09
   2  -2 -22   20.26    7.43
   2  -2 -22    8.91    7.52
   2  -2 -22    7.68   58.17
  -2  -2  22    3.59    6.78
  -2  -2  22   -1.06   75.24
  -2  -2  22   37.09   22.39
  -2  -2  22    2.86    7.68
  -2  -2  22    5.23    8.17
  -2  -2  22   10.62    5.96
   2   2 -22    8.17   15.85
   2   2 -22   85.86   93.38
   2   2 -22   21.16    8.99
   2   2 -22   11.36    7.19
   2   2 -22   16.67    5.80
  -2   2  22    3.19    9.07
  -2   2  22    5.15   82.19
  -2   2  22    4.66    5.39
  -2   2  22   25.65   33.17
  -2   2  22    5.07    8.50
   2  -2 -21   15.03    7.84
   2  -2 -21   25.49   15.03
   2  -2 -21  -37.17   27.86
   2  -2 -21   34.07   11.19
  -2  -2  21   22.14    8.74
  -2  -2  21   42.56   24.92
  -2  -2  21    4.82   18.95
  -2  -2  21   22.63    8.25
  -2  -2  21   13.81    8.66
  -2  -2  21   14.62    4.98
   2   2 -21   24.35    8.66
   2   2 -21   20.26    7.43
   2   2 -21   14.62    5.23
   2   2 -21  -12.99   13.56
   2   2 -21   27.37    8.25
   2   2 -21   12.25    8.17
  -2   2  21   26.39   11.19
  -2   2  21   21.49   12.50
  -2   2  21   34.80   11.52
  -2   2  21   33.17   18.22
   2  -2 -20   10.46    7.52
   2  -2 -20  -19.04   25.90
   2  -2 -20   21.40   16.09
   2  -2 -20   65.69   47.22
   2  -2 -20    9.40    9.80
   2  -2 -20   11.76    5.47
  -2  -2  20    6.13    7.35
  -2  -2  20   25.41   18.87
  -2  -2  20   21.16    9.97
  -2  -2  20   17.07    7.92
  -2  -2  20   12.09    4.49
  -2  -2  20    7.76   15.03
   2   2 -20   43.63   63.15
   2   2 -20   -3.59   11.36
   2   2 -20   10.05    5.15
   2   2 -20    8.01    5.96
   2   2 -20   12.50    5.80
   2   2 -20    8.25    7.19
   2   2 -20   23.12    7.35
  -2   2  20   54.00   53.43
  -2   2  20   24.67   10.78
  -2   2  20    6.13    8.58
  -2   2  20    9.80   10.29
  -2   2  20   21.65   13.07
   2  -2 -19   20.59   12.66
   2  -2 -19   -1.80   23.69
   2  -2 -19   10.70    7.60
   2  -2 -19   13.15    5.80
   2  -2 -19   -9.31   20.42
   2  -2 -19   -9.80   13.56
  -2  -2  19   11.44    8.91
  -2  -2  19    2.78   11.52
  -2  -2  19   35.46   20.91
  -2  -2  19    7.60    6.13
  -2  -2  19    2.94    4.58
  -2  -2  19   16.42    5.31
  -2  -2  19    8.50    6.21
   2   2 -19   11.36    5.39
   2   2 -19   14.05    5.64
   2   2 -19   18.55   12.25
   2   2 -19    6.78   12.50
   2   2 -19    9.80    6.62
   2   2 -19    5.80    4.82
   2   2 -19    4.82    3.35
   2   2 -19   13.97    7.03
  -2   2  19  -47.30   41.75
  -2   2  19   15.52    9.89
  -2   2  19   10.05    7.76
  -2   2  19   19.04   12.34
  -2   2  19    4.58    7.68
   2  -2 -18   11.93    8.33
   2  -2 -18    8.99   18.95
   2  -2 -18    1.47   10.95
   2  -2 -18   19.36    7.11
   2  -2 -18    7.19   23.28
   2  -2 -18   17.81   11.85
  -2  -2  18   18.55    6.70
  -2  -2  18   16.67    8.01
  -2  -2  18    3.10   11.76
  -2  -2  18   -7.19    9.07
  -2  -2  18    7.43    6.21
  -2  -2  18   18.87    6.54
   2   2 -18    6.70   12.01
   2   2 -18   -5.56   11.76
   2   2 -18   11.85    5.15
   2   2 -18   16.67    6.62
   2   2 -18   13.64    4.90
   2   2 -18   44.36   10.54
   2   2 -18   11.03    4.90
  -2   2  18   12.58   29.08
  -2   2  18   22.96    9.64
  -2   2  18   20.42    9.80
  -2   2  18    2.86    8.25
  -2   2  18   18.71   11.44
   2  -2 -17   14.95   12.50
   2  -2 -17    4.90   18.38
   2  -2 -17   -0.16    8.58
   2  -2 -17   22.63    8.91
   2  -2 -17    5.64    4.41
  -2  -2  17   14.71    5.96
  -2  -2  17    4.49    6.94
  -2  -2  17    9.80    5.15
  -2  -2  17   27.04   18.30
  -2  -2  17   10.46    4.08
  -2  -2  17    4.58    4.41
  -2  -2  17   -7.35    8.66
  -2  -2  17    9.40    6.70
   2   2 -17   11.44   11.52
   2   2 -17    7.19   12.58
   2   2 -17  -14.62   44.28
   2   2 -17    6.29    4.58
   2   2 -17   14.05    5.72
   2   2 -17    3.02    3.84
   2   2 -17   -0.41    6.37
  -2   2  17    2.61    8.82
  -2   2  17    0.49   24.18
  -2   2  17    5.96    8.01
  -2   2  17    5.88    9.40
  -2   2  17    7.11    6.54
   2  -2 -16    6.94    8.33
   2  -2 -16   18.22    8.25
   2  -2 -16   15.20   14.30
   2  -2 -16    5.07   24.26
  -2  -2  16    8.33    7.11
  -2  -2  16   -6.21    7.92
  -2  -2  16   -8.09   14.95
  -2  -2  16   13.73    5.88
  -2  -2  16    2.53    4.74
  -2  -2  16    7.68    5.64
  -2  -2  16    4.49    3.43
   2   2 -16  -37.58   54.49
   2   2 -16    8.91    4.41
   2   2 -16    6.86   12.01
   2   2 -16   -2.53   11.19
   2   2 -16   -0.65    3.68
   2   2 -16    1.88    5.64
   2   2 -16   12.25    4.90
   2   2 -16   18.95    6.62
   2   2 -16    3.59    6.37
  -2   2  16    3.51    9.15
  -2   2  16    3.19    7.03
  -2   2  16    5.56    9.07
  -2   2  16    3.84    9.48
  -2   2  16    2.86    7.27
   2  -2 -15    7.60   15.03
   2  -2 -15    0.41    8.33
   2  -2 -15  -24.18   26.63
   2  -2 -15   -9.23    7.68
  -2  -2  15   21.57    7.19
  -2  -2  15   21.98    9.40
  -2  -2  15    3.51    4.82
  -2  -2  15   -3.59    4.49
  -2  -2  15   -4.25    7.84
  -2  -2  15  -13.15   15.03
  -2  -2  15   26.72   24.75
   2   2 -15    1.96   12.34
   2   2 -15   17.97   16.50
   2   2 -15   33.41   41.67
   2   2 -15   -2.37    3.51
   2   2 -15    8.01    4.17
   2   2 -15   11.27    5.47
   2   2 -15    5.96    5.23
   2   2 -15    8.82    4.74
  -2   2  15   -3.76    6.37
  -2   2  15    2.45    8.74
  -2   2  15    1.88    6.62
  -2   2  15   -1.88    5.23
  -2   2  15    5.23    8.99
   2  -2 -14   14.22    6.45
   2  -2 -14  148.12   78.68
   2  -2 -14   22.47   17.81
  -2  -2  14   11.60    7.52
  -2  -2  14   48.45   28.92
  -2  -2  14   51.06   11.11
  -2  -2  14   25.65   13.40
  -2  -2  14   14.46    6.45
  -2  -2  14   17.48    5.96
  -2  -2  14    2.37   19.04
  -2  -2  14   19.85    7.35
   2   2 -14   22.88   20.02
   2   2 -14   13.64   33.09
   2   2 -14    6.86   13.89
   2   2 -14    4.49    5.23
   2   2 -14    0.90    5.56
   2   2 -14   13.64    5.15
   2   2 -14    5.72    4.33
   2   2 -14   21.90    8.17
  -2   2  14   24.51    9.89
  -2   2  14   27.53   28.19
  -2   2  14   -2.12    6.70
  -2   2  14    5.47    5.56
  -2   2  14    5.47    9.64
  -2   2  14    6.29    7.68
   2  -2 -13  368.29   94.77
   2  -2 -13  623.93  306.04
   2  -2 -13  578.50  258.82
   2  -2 -13  140.36   63.23
   2  -2 -13  389.62  114.46
  -2  -2  13  346.32   57.52
  -2  -2  13  344.93   87.58
  -2  -2  13  479.24  214.95
  -2  -2  13  358.16   84.72
  -2  -2  13  368.13  107.84
  -2  -2  13  365.11   76.39
  -2  -2  13  426.63  209.47
   2   2 -13  376.63  169.20
   2   2 -13  296.81  149.59
   2   2 -13  170.34   71.24
   2   2 -13  408.57  106.13
   2   2 -13  323.85   94.85
   2   2 -13  314.13   74.35
   2   2 -13  358.41   90.60
   2   2 -13  410.94   68.22
   2   2 -13  406.04   85.13
  -2   2  13  192.81   77.37
   2  -2 -12  131.62   23.61
   2  -2 -12  116.09   34.48
   2  -2 -12  108.74   51.96
   2  -2 -12  273.44  135.54
   2  -2 -12  171.48   72.63
  -2  -2  12  123.53   21.40
  -2  -2  12  131.21   28.68
  -2  -2  12  124.34   59.07
  -2  -2  12  247.22  122.38
  -2  -2  12  134.39   34.97
  -2  -2  12  134.56   32.19
   2   2 -12  143.62   34.23
   2   2 -12  127.69   59.39
   2   2 -12   77.86   40.85
   2   2 -12  143.22   31.78
   2   2 -12  168.71   43.30
   2   2 -12  294.93   77.45
   2   2 -12  108.00   19.53
  -2   2  12  186.76   93.38
  -2   2  12  146.89   41.26
  -2   2  12  125.49   56.86
  -2   2  12  151.88   61.11
   2  -2 -11   47.47   23.28
   2  -2 -11   52.20   32.43
   2  -2 -11  245.83  121.16
   2  -2 -11   53.10   17.16
   2  -2 -11  111.93   47.79
   2  -2 -11   41.34   10.46
  -2  -2  11   37.99    9.72
  -2  -2  11   63.48   36.11
  -2  -2  11   40.60   12.09
  -2  -2  11   52.94   13.24
  -2  -2  11  272.05  134.07
   2   2 -11   56.29   29.25
   2   2 -11   38.97   11.36
   2   2 -11   44.77    9.40
  -2   2  11  171.32   85.05
  -2   2  11  108.09   43.71
  -2   2  11   38.15   17.07
  -2   2  11   56.37   18.22
  -2   2  11   50.00   23.86
  -2   2  11   43.05   12.50
   2  -2 -10  109.31   20.18
   2  -2 -10  141.99   42.07
   2  -2 -10  134.88   66.26
  -2  -2  10   91.42   46.89
  -2  -2  10  122.47   58.41
  -2  -2  10  162.74   48.61
  -2  -2  10  133.58   31.94
  -2  -2  10  117.32   30.55
   2   2 -10  -99.51   92.24
   2   2 -10  106.70   52.29
   2   2 -10  103.43   18.22
  -2   2  10   87.01   41.26
  -2   2  10  171.65   51.06
  -2   2  10  125.98   24.18
  -2   2  10  207.02   93.38
   2  -2  -9  172.38   29.90
   2  -2  -9  119.36   38.23
   2  -2  -9  117.64   61.19
   2  -2  -9  144.36   58.41
   2  -2  -9  172.14   50.82
  -2  -2   9  132.02   34.23
  -2  -2   9  154.65   71.57
  -2  -2   9  171.16   85.13
  -2  -2   9  197.14   42.16
  -2  -2   9  179.25   53.59
   2   2  -9  125.00   29.90
   2   2  -9  242.89  111.35
   2   2  -9  157.10   26.96
   2   2  -9  140.36   42.32
   2   2  -9  190.03   41.18
   2   2  -9   61.52   76.39
   2   2  -9  125.90   32.52
  -2   2   9  123.85   62.01
  -2   2   9  114.21   46.00
  -2   2   9  184.80   55.23
  -2   2   9  209.55   62.01
  -2   2   9  175.32   79.66
  -2   2   9  158.17   29.08
   2  -2  -8   20.10   21.57
   2  -2  -8    7.68    9.80
   2  -2  -8   59.88   24.26
   2  -2  -8  112.66   33.90
   2  -2  -8   54.49   11.60
  -2  -2   8  169.36   52.12
  -2  -2   8   44.61   12.83
  -2  -2   8   71.89   18.46
   2   2  -8  -24.02   53.10
   2   2  -8   60.78   12.50
   2   2  -8   81.21   21.40
   2   2  -8  152.45   48.04
  -2   2   8   25.00   15.60
  -2   2   8  127.86   38.81
  -2   2   8   34.07   14.87
  -2   2   8   53.35   35.29
  -2   2   8   44.20   13.32
  -2   2   8    1.88    7.84
   2  -2  -7  885.77  352.85
   2  -2  -7  344.68   57.68
   2  -2  -7  379.24  111.60
   2  -2  -7  865.83  422.70
  -2  -2   7  318.29  149.83
  -2  -2   7  353.75   83.66
   2   2  -7  259.06  120.91
   2   2  -7  367.64   60.95
   2   2  -7  309.06   78.35
   2   2  -7  344.03  106.37
   2   2  -7  312.09   73.85
  -2   2   7  801.95  391.01
  -2   2   7  676.70  269.44
  -2   2   7  351.22   59.39
  -2   2   7  371.56   99.51
  -2   2   7  765.10  341.25
   2  -2  -6   21.08   15.20
   2  -2  -6    4.82   12.34
   2  -2  -6    5.56   10.21
   2  -2  -6   27.37   28.68
   2  -2  -6   24.67   12.42
  -2  -2   6   13.15   54.17
  -2  -2   6   47.22   13.81
  -2  -2   6   20.83   15.85
  -2  -2   6  -26.39   23.12
  -2  -2   6   43.22   11.52
   2   2  -6    6.70    6.70
   2   2  -6   10.62   73.28
   2   2  -6   36.52   10.05
   2   2  -6   -8.99   24.67
   2   2  -6   25.65   14.30
   2   2  -6    2.29    9.72
  -2   2   6   31.54   20.75
  -2   2   6   17.81   13.32
  -2   2   6   -6.13   24.67
  -2   2   6   23.28   13.32
  -2  -2   5   83.09   22.22
  -2  -2   5  105.96   80.15
  -2  -2   5  114.95   52.70
  -2  -2   5   71.24   23.61
  -2  -2   5  243.30   57.76
   2   2  -5   66.26   26.63
   2   2  -5  154.25   70.83
   2   2  -5   92.07   30.23
   2   2  -5   59.39   17.16
   2   2  -5  -55.39   72.22
  -2   2   5   73.85   30.72
   2  -2  -4  434.06  193.71
   2  -2  -4  758.16  302.12
   2  -2  -4  278.02   50.08
  -2  -2   4  268.30   63.72
  -2  -2   4  561.18  223.44
  -2  -2   4  476.87  215.03
   2   2  -4  506.28  228.18
   2   2  -4  642.88  255.80
   2   2  -4  292.15   69.28
  -2   2   4  505.87  201.79
  -2   2   4  392.15  174.92
   2  -2  -3  325.48  130.06
   2  -2  -3  301.87   59.88
   2  -2  -3  786.18  350.73
  -2  -2   3  259.96  117.24
  -2  -2   3  273.61  108.98
  -2  -2   3  269.68   77.61
  -2  -2   3  226.22   53.76
   2   2  -3  337.74  134.47
   2   2  -3  305.55  137.82
   2   2  -3  221.81   52.78
  -2   2   3  583.89  260.45
  -2   2   3  285.94  114.62
   2  -2  -2   25.82   74.51
   2  -2  -2   47.47   26.72
  -2  -2   2   69.44  168.71
  -2  -2   2  258.17  116.42
  -2  -2   2   72.06   28.92
  -2  -2   2   42.65   14.71
   2   2  -2   65.52   26.23
   2   2  -2   29.33   15.44
   2   2  -2  265.76  120.01
  -2   2   2   61.44   26.96
  -2   2   2   69.77   75.24
  -2   2   2   -9.56   16.01
   2  -2  -1  -14.30   78.18
  -2  -2   1    4.66    3.19
   2   2  -1   26.63   18.30
   2   2  -1   -0.49    9.07
  -2   2   1   -1.31   74.75
  -2   2   1   20.67   43.87
  -2   2   1   20.83   17.07
   2  -2   0   72.22   38.72
   2  -2   0  129.16  229.33
  -2  -2   0    7.11    5.07
  -2  -2   0    8.17    9.48
   2   2   0   40.03   16.26
   2   2   0   16.50   10.38
   2   2   0    1.63    5.64
  -2   2   0    6.62   21.24
   2  -2   1 1524.89  691.25
   2  -2   1 1555.28  619.76
   2  -2   1 3120.69  695.66
   2  -2   1 2047.18  922.12
  -2  -2  -1 1283.72  510.94
  -2  -2  -1 1473.50  347.46
  -2  -2  -1 1192.46  540.59
   2   2   1 1668.92  664.20
   2   2   1 1465.90  345.66
   2   2   1  230.55  103.76
   2   2   1 1643.19  744.76
  -2   2  -1 2120.79  955.21
   2  -2   2  280.14  100.90
   2  -2   2  575.48  260.94
   2  -2   2  457.02  205.96
  -2  -2  -2  142.48   35.54
  -2  -2  -2  551.46  250.49
  -2  -2  -2  570.66  227.20
  -2  -2  -2  210.13   95.83
   2   2   2  585.04  232.92
   2   2   2  270.17  122.79
   2   2   2  141.91   35.78
   2   2   2  422.05  189.05
  -2   2  -2  393.54  177.37
  -2   2  -2  505.14  229.00
  -2   2  -2  199.67   84.31
   2  -2   3  240.52  108.66
   2  -2   3   92.65   71.98
  -2  -2  -3  177.61   70.91
  -2  -2  -3  184.07   83.01
   2   2   3  155.31   62.01
   2   2   3  191.17   85.78
  -2   2  -3  218.87   99.02
  -2   2  -3  103.92   58.74
   2  -2   4  630.38  285.94
   2  -2   4  838.30  377.61
  -2  -2  -4  608.89  277.12
  -2  -2  -4  885.03  352.36
  -2  -2  -4  752.85  335.45
   2   2   4  685.53  272.95
   2   2   4  710.93  316.91
   2   2   4  586.18  139.87
   2   2   4 1009.62  458.16
  -2   2  -4  681.52  307.18
  -2   2  -4  738.96  334.96
   2  -2   5  990.34  449.09
   2  -2   5  819.10  171.73
   2  -2   5  997.12  449.34
  -2  -2  -5 1495.32  678.75
  -2  -2  -5 1298.51  516.98
  -2  -2  -5 1107.74  493.54
   2   2   5 1125.14  447.70
   2   2   5 1454.06  659.55
   2   2   5  687.32  163.64
   2   2   5 1019.34  454.24
  -2   2  -5  643.37  290.27
  -2   2  -5  712.81  323.44
  -2   2  -5  838.71  175.16
   2  -2   6   50.57   11.19
   2  -2   6  122.30   57.35
   2  -2   6  108.66   26.72
   2  -2   6   52.29   25.33
  -2  -2  -6   18.87   17.97
  -2  -2  -6   92.32   37.83
  -2  -2  -6   77.29   35.95
  -2  -2  -6   87.99   51.71
  -2  -2  -6  106.86   54.17
  -2  -2  -6   38.23   20.59
  -2  -2  -6   47.47  106.04
   2   2   6   23.20   24.18
   2   2   6   78.76   31.70
   2   2   6   21.49   17.73
   2   2   6    3.10   91.26
   2   2   6   47.30   22.47
  -2   2  -6   72.63   45.67
  -2   2  -6   60.46   32.84
  -2   2  -6  113.48   52.61
  -2   2  -6   39.54    9.72
  -2   2  -6   87.66   25.41
   2  -2   7  441.99  215.76
   2  -2   7  139.13   24.35
   2  -2   7  705.38  342.64
   2  -2   7  391.50  176.71
   2  -2   7  126.55   33.50
  -2  -2  -7  206.94   92.97
  -2  -2  -7  512.98  251.63
  -2  -2  -7  305.80  122.30
  -2  -2  -7  434.06  198.93
  -2  -2  -7  124.75   33.41
  -2  -2  -7   98.77   37.42
  -2  -2  -7  198.61   73.20
   2   2   7   84.15   27.86
   2   2   7  314.13  125.24
   2   2   7  377.12  184.47
   2   2   7  148.04   66.67
   2   2   7  131.70   32.76
  -2   2  -7  280.39  127.86
  -2   2  -7  619.51  303.51
  -2   2  -7   81.21  158.58
  -2   2  -7  114.30   20.10
  -2   2  -7  423.85  192.81
  -2   2  -7  116.83   30.88
   2  -2   8  513.47  250.73
   2  -2   8  947.53  435.69
   2  -2   8  512.82  129.65
   2  -2   8  405.63   86.19
  -2  -2  -8  452.85  222.14
  -2  -2  -8  482.43  215.44
  -2  -2  -8  401.87  160.54
  -2  -2  -8  862.16  392.39
  -2  -2  -8  523.44  112.01
   2   2   8  385.70  172.30
   2   2   8  391.90  101.63
   2   2   8  545.41  266.50
  -2   2  -8  653.75  320.66
  -2   2  -8  440.76  111.60
  -2   2  -8  347.71   76.39
  -2   2  -8  515.10  234.31
  -2   2  -8  450.07   73.94
   2  -2   9   29.98   12.01
   2  -2   9   -8.50   65.28
   2  -2   9    0.90   17.89
   2  -2   9   -1.72    9.23
   2  -2   9   12.74    6.62
   2  -2   9   17.97   13.81
   2  -2   9   65.36   17.40
  -2  -2  -9    1.96   12.42
  -2  -2  -9   35.46   30.55
  -2  -2  -9   -0.41   14.05
  -2  -2  -9   -3.35   10.05
  -2  -2  -9   40.28   29.82
  -2  -2  -9   62.50   29.08
   2   2   9   20.51   17.97
   2   2   9    9.23    9.40
   2   2   9    1.80   15.52
   2   2   9   16.58   11.76
  -2   2  -9   -8.91   20.18
  -2   2  -9   60.46   19.20
  -2   2  -9    5.47    6.78
  -2   2  -9   37.58   21.16
  -2   2  -9   16.26    5.47
   2  -2  10   58.74   15.11
   2  -2  10   13.97   17.89
   2  -2  10   22.55   63.40
   2  -2  10   73.61   37.99
   2  -2  10   63.15   19.53
  -2  -2 -10   39.13   16.91
  -2  -2 -10   31.29   11.76
  -2  -2 -10   36.44   20.10
  -2  -2 -10   39.38   28.35
  -2  -2 -10   41.26   16.34
  -2  -2 -10  114.13   60.70
   2   2  10   43.22   26.96
   2   2  10   47.79   23.37
   2   2  10   79.66   22.30
   2   2  10   30.64   12.91
   2   2  10   13.81   19.77
  -2   2 -10   -4.00   58.58
  -2   2 -10   62.34   19.53
  -2   2 -10   56.86   16.09
   2  -2  11  118.71   30.80
   2  -2  11  318.79  151.79
   2  -2  11   21.90   19.85
  -2  -2 -11  174.92   91.34
  -2  -2 -11   69.03   18.06
  -2  -2 -11  102.69   52.78
  -2  -2 -11  135.54   40.52
  -2  -2 -11  136.27   37.09
  -2  -2 -11  139.29   64.13
   2   2  11   81.62   32.92
   2   2  11   54.74   31.94
   2   2  11  102.61   21.16
   2   2  11  132.92   35.13
   2   2  11  122.87   38.40
  -2   2 -11   78.18   23.69
  -2   2 -11  219.03  103.59
  -2   2 -11  101.31   17.73
   2  -2  12   52.45   49.02
   2  -2  12    1.23   23.45
   2  -2  12    0.90   15.44
   2  -2  12   23.77    9.07
  -2  -2 -12   11.44   59.31
  -2  -2 -12   11.36    5.80
  -2  -2 -12    2.04   13.15
  -2  -2 -12    4.33    9.64
   2   2  12  -10.62   19.53
   2   2  12    5.15    7.68
   2   2  12   11.27    7.52
   2   2  12    6.62    4.41
  -2   2 -12   39.46   24.84
  -2   2 -12    1.96    5.39
  -2   2 -12   23.20    9.07
  -2   2 -12   35.46   39.46
   2  -2  13   10.05    4.90
   2  -2  13   26.47    8.25
   2  -2  13    5.56    6.45
   2  -2  13   72.71   41.18
   2  -2  13   92.89   37.50
   2  -2  13   50.98   44.69
   2  -2  13    7.19    4.17
   2  -2  13   25.82   10.21
  -2  -2 -13    5.64    4.17
  -2  -2 -13   15.03   13.56
  -2  -2 -13  101.22   86.84
  -2  -2 -13   16.67   12.17
  -2  -2 -13  131.04   71.57
   2   2  13   20.34   12.58
   2   2  13   62.58   25.65
   2   2  13   -4.98   22.14
   2   2  13   12.09    8.25
   2   2  13   13.48    6.62
   2   2  13   -1.96   11.19
  -2   2 -13  -11.68   21.65
  -2   2 -13    8.33    4.98
  -2   2 -13    6.54    4.41
  -2   2 -13   29.66    9.97
  -2   2 -13   54.57   31.70
  -2   2 -13   13.64    8.74
   2  -2  14   15.36    5.64
   2  -2  14   12.50    6.94
   2  -2  14   34.31   14.46
   2  -2  14   37.66   35.13
   2  -2  14   93.63   59.23
   2  -2  14    8.33    4.90
   2  -2  14    9.97    8.41
   2  -2  14    7.84   17.89
  -2  -2 -14   52.86   15.77
  -2  -2 -14   23.86   72.06
  -2  -2 -14    6.94    4.49
  -2  -2 -14   85.05   50.49
   2   2  14   17.16    8.82
   2   2  14   -5.56   25.16
   2   2  14    8.58    9.23
   2   2  14   17.24    6.78
   2   2  14   24.18   10.95
   2   2  14   12.50    9.72
  -2   2 -14  -12.01   25.24
  -2   2 -14    8.91   13.64
  -2   2 -14   13.56    9.23
  -2   2 -14   12.58    7.68
  -2   2 -14   23.69    6.70
  -2   2 -14   -5.23   17.81
  -2   2 -14    3.02   21.32
  -2   2 -14   19.69    7.52
   2  -2  15   43.63   18.30
   2  -2  15   19.77    8.17
   2  -2  15   34.23   30.80
   2  -2  15   13.48    5.39
   2  -2  15   68.14   40.20
   2  -2  15   10.87    5.56
  -2  -2 -15    4.98   10.05
  -2  -2 -15  179.08  111.68
  -2  -2 -15   32.52   33.09
  -2  -2 -15   62.99   44.77
  -2  -2 -15   28.51   15.03
  -2  -2 -15   16.26    7.03
  -2  -2 -15   23.61   10.78
   2   2  15   49.75   21.00
   2   2  15  -28.92   27.78
   2   2  15   30.64   10.21
   2   2  15   23.94    8.91
   2   2  15   29.98   16.26
  -2   2 -15   11.36    5.88
  -2   2 -15    5.64    5.31
  -2   2 -15    8.17   26.63
  -2   2 -15   13.24   11.27
  -2   2 -15   28.51    9.97
  -2   2 -15   34.07   10.87
  -2   2 -15   20.91   18.79
   2  -2  16    2.45    3.84
   2  -2  16   14.79    6.94
   2  -2  16   17.89    7.35
   2  -2  16    4.58   21.65
   2  -2  16   -0.49    4.58
   2  -2  16   -7.52   18.55
  -2  -2 -16  -69.12   81.21
  -2  -2 -16   10.29    8.74
  -2  -2 -16    8.41   11.36
  -2  -2 -16   40.03   26.80
  -2  -2 -16    7.03    9.64
  -2  -2 -16   28.43   10.70
  -2  -2 -16   -4.33   30.64
   2   2  16   20.67   12.66
   2   2  16   13.56    8.58
   2   2  16  -13.97   28.76
   2   2  16    7.43   35.95
   2   2  16    7.60    6.13
   2   2  16   -7.76   11.03
   2   2  16   38.07   11.11
  -2   2 -16  -29.33   31.54
  -2   2 -16    5.88    9.23
  -2   2 -16    3.92    3.51
  -2   2 -16   13.07    8.09
  -2   2 -16    7.11    6.37
  -2   2 -16    6.21    5.64
  -2   2 -16   17.07    6.70
   2  -2  17   63.48   12.91
   2  -2  17   30.55   14.62
   2  -2  17  185.78   96.08
   2  -2  17    6.86   21.32
   2  -2  17   64.87   15.52
   2  -2  17   72.55   18.22
  -2  -2 -17   26.31   21.40
  -2  -2 -17  420.17  211.19
  -2  -2 -17   10.87   34.48
  -2  -2 -17   55.31   27.94
  -2  -2 -17   93.14   18.22
  -2  -2 -17  111.68   31.21
   2   2  17  -39.13   39.87
   2   2  17   66.01   31.13
   2   2  17   52.78   12.74
  -2   2 -17    5.07   29.33
  -2   2 -17   93.22   21.49
  -2   2 -17   43.38   24.75
  -2   2 -17   61.44   12.17
  -2   2 -17   -2.78   11.03
  -2   2 -17   64.79   17.65
   2  -2  18   -7.68    9.23
   2  -2  18    5.39    5.47
   2  -2  18   15.03   43.05
   2  -2  18   18.22   21.24
   2  -2  18    6.54    6.70
   2  -2  18   26.39   30.64
   2  -2  18   20.18    7.03
   2  -2  18    5.07    2.37
  -2  -2 -18   16.26   13.64
  -2  -2 -18   18.30   19.61
  -2  -2 -18   23.37   74.92
  -2  -2 -18  -13.97   32.52
  -2  -2 -18   -3.02    8.99
  -2  -2 -18    7.84    5.88
  -2  -2 -18   -0.82    6.37
   2   2  18  -38.15   45.42
   2   2  18   10.13    9.07
   2   2  18   15.52    8.82
   2   2  18    1.88   30.06
   2   2  18    6.70    9.15
   2   2  18   15.77   13.73
  -2   2 -18   -1.80    3.76
  -2   2 -18   19.69   42.97
  -2   2 -18    3.51   17.57
  -2   2 -18   29.82   21.40
  -2   2 -18   14.87    4.49
  -2   2 -18    2.04    5.31
   2  -2  19    0.25   11.52
   2  -2  19    3.59    4.49
   2  -2  19    5.23    7.11
   2  -2  19   -2.21   41.34
   2  -2  19   12.99   21.00
   2  -2  19    2.12    4.58
   2  -2  19  -17.57   31.78
   2  -2  19    7.19    4.58
  -2  -2 -19   15.44    7.35
  -2  -2 -19    4.74   10.70
  -2  -2 -19   -9.07   35.13
  -2  -2 -19   10.29    9.64
  -2  -2 -19    3.27   19.20
  -2  -2 -19    8.25    5.88
   2   2  19   28.51   15.77
   2   2  19  -19.20   29.66
   2   2  19   15.60   10.05
   2   2  19    3.10   12.66
   2   2  19   17.48   12.50
  -2   2 -19   -5.80   15.20
  -2   2 -19   31.37   10.38
  -2   2 -19  -61.44   54.00
  -2   2 -19    9.89    4.90
  -2   2 -19   -0.08   17.65
  -2   2 -19   11.68   15.44
  -2   2 -19    7.52    3.27
  -2   2 -19    9.97    5.39
   2  -2  20   21.81   23.28
   2  -2  20   21.98    6.70
   2  -2  20   17.40    7.03
   2  -2  20   31.54   35.13
   2  -2  20   29.49    8.17
   2  -2  20    8.50    8.17
  -2  -2 -20   32.03    9.07
  -2  -2 -20   -7.68   10.38
  -2  -2 -20   -9.48   19.12
  -2  -2 -20   37.09   13.07
  -2  -2 -20   22.96   11.27
   2   2  20    9.07   21.00
   2   2  20   25.57   15.28
   2   2  20    9.31    9.07
   2   2  20   -6.70   10.78
   2   2  20   18.55    9.48
   2   2  20    2.53   14.13
  -2   2 -20  -12.83   18.95
  -2   2 -20   -1.63   16.75
  -2   2 -20   27.45    7.60
  -2   2 -20   29.33    8.41
  -2   2 -20    6.78   15.60
  -2   2 -20   38.07    9.64
   2  -2  21   11.85    6.54
   2  -2  21    3.84    3.35
   2  -2  21   20.91   25.41
   2  -2  21    5.07    5.31
   2  -2  21   -5.31    7.43
   2  -2  21    3.43   21.32
   2  -2  21   22.39   65.93
  -2  -2 -21    2.45    8.50
  -2  -2 -21    1.39    6.78
  -2  -2 -21   11.19   24.18
  -2  -2 -21   10.05    5.96
  -2  -2 -21   20.91   13.40
   2   2  21   39.79   20.42
   2   2  21  -26.31   89.87
   2   2  21   10.21   20.02
   2   2  21   -3.68   18.22
   2   2  21   -1.06    8.91
   2   2  21   -8.17   10.95
   2   2  21    7.60    9.23
  -2   2 -21   13.48   21.98
  -2   2 -21    1.39    2.86
  -2   2 -21   12.50    5.47
  -2   2 -21  -16.18   83.50
  -2   2 -21   -2.53   14.38
  -2   2 -21    2.86    5.72
  -2   2 -21    0.08    4.66
  -2   2 -21    4.08    4.82
  -2   2 -21   -0.82   14.30
   2  -2  22   18.87    8.25
   2  -2  22    4.33    3.68
   2  -2  22    8.33   19.61
   2  -2  22   13.15    7.03
   2  -2  22    4.98   21.57
   2  -2  22    1.31   10.87
   2  -2  22   24.18   22.63
   2  -2  22   25.16   78.02
  -2  -2 -22    1.23    9.64
  -2  -2 -22    9.72    7.11
  -2  -2 -22   -9.15   26.55
  -2  -2 -22  -14.22   24.26
  -2  -2 -22   15.03    6.62
  -2  -2 -22   14.87    9.15
   2   2  22  161.52  150.08
   2   2  22    3.76   19.53
   2   2  22   10.38   25.90
   2   2  22   10.21   10.95
   2   2  22    8.82   10.78
   2   2  22   -7.11    9.56
   2   2  22   17.32    9.80
  -2   2 -22   59.15  107.84
  -2   2 -22   34.48   11.52
  -2   2 -22    6.45    4.66
  -2   2 -22   -0.08   21.00
  -2   2 -22    9.72    7.11
  -2   2 -22   -4.41   13.07
  -2   2 -22   29.25    9.56
  -2   2 -22   18.06    7.35
  -2   2 -22   -6.62   14.71
   2  -2  23   12.91    7.35
   2  -2  23   -2.37   21.65
   2  -2  23    5.80    8.82
   2  -2  23   13.64    7.76
   2  -2  23   12.34   14.05
   2  -2  23    7.84    3.84
   2  -2  23   11.27   22.63
  -2  -2 -23   15.36    8.01
  -2  -2 -23    4.33   27.70
  -2  -2 -23    1.80   10.46
  -2  -2 -23  -16.34   27.37
  -2  -2 -23 -102.04  100.57
  -2  -2 -23   16.58    7.11
  -2  -2 -23    5.56    9.23
   2   2  23   -2.29    8.01
   2   2  23  -45.67   33.99
   2   2  23    4.00   10.78
   2   2  23    4.58   10.46
  -2   2 -23   -3.35  133.49
  -2   2 -23   10.13   24.18
  -2   2 -23    3.84   14.71
  -2   2 -23   16.91    7.19
  -2   2 -23    8.91    5.39
  -2   2 -23   14.30    5.56
  -2   2 -23    7.11   12.66
  -2   2 -23    4.41    7.03
  -2   2 -23    4.90    4.74
   2  -2  24    5.31    6.13
   2  -2  24    2.37    7.52
   2  -2  24    6.86    7.35
   2  -2  24   -2.86   25.08
   2  -2  24  -13.15   14.22
   2  -2  24    7.43    3.84
  -2  -2 -24   11.60   30.06
  -2  -2 -24    4.90    7.03
  -2  -2 -24   -6.29   10.54
  -2  -2 -24    0.33    4.08
  -2  -2 -24 -113.48  133.98
  -2  -2 -24    6.29    7.76
  -2  -2 -24   10.29   35.38
   2   2  24   22.30   35.78
   2   2  24    5.07    8.91
   2   2  24    5.07    7.27
  -2   2 -24    2.45    4.98
  -2   2 -24   72.96  153.35
  -2   2 -24   -3.59   33.01
  -2   2 -24    2.86    5.80
  -2   2 -24   23.20   15.20
  -2   2 -24    1.31    6.78
  -2   2 -24  -16.18   23.61
  -2   2 -24    2.53    5.96
   2  -2  25   12.66    8.09
   2  -2  25    3.10    7.68
   2  -2  25    2.94   13.97
   2  -2  25    3.02    3.51
  -2  -2 -25   -2.53   11.03
  -2  -2 -25   17.32   32.52
  -2  -2 -25    4.33    6.29
  -2  -2 -25 -288.72  216.25
  -2  -2 -25    1.23   44.77
  -2  -2 -25   -2.78    6.29
   2   2  25    2.29    5.80
   2   2  25   -2.21    8.41
  -2   2 -25  -47.71   50.49
  -2   2 -25  207.51  223.12
  -2   2 -25  -15.11   26.63
  -2   2 -25   11.19    6.29
  -2   2 -25   -2.29    3.27
  -2   2 -25   -0.25   10.62
  -2   2 -25    1.39    7.03
   2  -2  26   -7.68   12.01
   2  -2  26    5.07    9.15
   2  -2  26    4.82    3.43
   2  -2  26    5.23    7.43
  -2  -2 -26   -3.43    8.01
  -2  -2 -26   -6.13   34.15
  -2  -2 -26   12.50   12.58
  -2  -2 -26  -24.75   57.68
  -2  -2 -26 -138.23  252.61
   2   2  26    0.33    5.31
   2   2  26    4.66   11.85
   2   2  26    7.52    7.60
  -2   2 -26   -6.70   28.51
  -2   2 -26    1.06    3.02
  -2   2 -26   -1.47    3.76
  -2   2 -26    4.00   10.87
  -2   2 -26    2.70    5.88
   2  -2  27    4.41    7.19
   2  -2  27   13.24   10.21
   2  -2  27   -2.78    8.82
   2  -2  27    6.13    4.08
  -2  -2 -27    4.49   11.85
   2   2  27   -3.76    6.29
   2   2  27    2.04    4.74
   2   2  27   14.22   11.36
  -2   2 -27   32.84   36.19
  -2   2 -27    1.06    2.70
  -2   2 -27    0.74    5.39
  -2   2 -27   -4.00    3.35
   2  -2  28    5.88    9.23
   2  -2  28    3.84   10.46
   2  -2  28    0.90    4.66
   2   2  28   -1.88   12.25
   2   2  28   -0.90    7.03
  -2   2 -28   12.58   30.39
  -2   2 -28    2.45    5.47
  -2   2 -28    0.00    3.35
   2  -4 -28    1.96    8.41
  -2  -4  28    0.33    5.80
   2   4 -28   21.16   50.33
   2   4 -28    5.15    5.56
   2   4 -28    0.90    5.80
  -2   4  28   -2.37    4.98
   2  -4 -27   -3.35    8.09
   2  -4 -27    1.96    8.66
   2  -4 -27  100.16   98.36
  -2  -4  27    0.90    9.40
  -2  -4  27    1.47    3.35
  -2  -4  27    9.07    8.01
   2   4 -27   -0.57    9.23
   2   4 -27    8.99    5.88
   2   4 -27  -27.78   45.42
   2   4 -27    8.33    3.84
   2   4 -27    4.00    5.80
  -2   4  27   -0.82    5.23
  -2   4  27   -6.70   10.21
   2  -4 -26    8.91    7.92
   2  -4 -26    4.98    8.17
   2  -4 -26   51.22   70.67
  -2  -4  26    0.08    2.94
  -2  -4  26    2.70    9.80
  -2  -4  26   18.79    7.43
  -2  -4  26    9.48    7.68
   2   4 -26    4.08    5.31
   2   4 -26   37.17   42.24
   2   4 -26    8.91   10.87
   2   4 -26   -3.27    6.78
   2   4 -26    1.96    2.78
  -2   4  26    1.31    7.11
  -2   4  26    3.59   10.62
  -2   4  26   -0.57    4.90
   2  -4 -25   89.38  188.97
   2  -4 -25   11.19    8.01
   2  -4 -25   26.23   56.37
   2  -4 -25  -10.62   10.05
  -2  -4  25   -0.82    6.70
  -2  -4  25   -9.40    9.40
  -2  -4  25    6.78    4.41
  -2  -4  25    7.11    4.58
  -2  -4  25    0.82    8.01
   2   4 -25   -2.37   31.62
   2   4 -25 -221.73  204.08
   2   4 -25   42.24   39.30
   2   4 -25    2.45    9.64
   2   4 -25    3.84    6.54
   2   4 -25   16.34    6.54
   2   4 -25   16.18    8.82
  -2   4  25   -9.15   11.85
  -2   4  25    4.82    6.62
  -2   4  25  -42.89   81.70
   2  -4 -24   44.53   48.77
   2  -4 -24    7.43    7.03
   2  -4 -24    0.16    7.43
   2  -4 -24   10.38    8.58
  -2  -4  24   -0.65    6.37
  -2  -4  24    2.45    8.09
  -2  -4  24    3.35    4.58
  -2  -4  24    3.43    7.76
  -2  -4  24    4.90    4.58
   2   4 -24   -0.08   24.51
   2   4 -24   -3.51   26.72
   2   4 -24   20.26   14.05
   2   4 -24   10.13    5.96
   2   4 -24   -4.49    6.29
   2   4 -24   -2.29    8.74
  -2   4  24  -90.11   68.71
  -2   4  24    5.80    5.07
  -2   4  24   -1.63   10.38
  -2   4  24    7.92    6.21
   2  -4 -23    2.29   94.52
   2  -4 -23   12.01    8.09
   2  -4 -23  -55.31   40.28
  -2  -4  23    3.59   18.55
  -2  -4  23    0.74    7.52
  -2  -4  23   18.06   27.53
  -2  -4  23    7.03    6.62
  -2  -4  23    8.91    5.15
  -2  -4  23    5.15    4.66
  -2  -4  23    2.86    8.01
   2   4 -23   34.15   21.57
   2   4 -23    2.12   24.67
   2   4 -23    3.02    5.39
   2   4 -23    3.43    6.54
   2   4 -23   -5.23    8.17
   2   4 -23  -47.47  116.34
   2   4 -23    2.70   10.38
  -2   4  23   65.52   57.27
  -2   4  23   76.55  145.83
  -2   4  23    4.82    7.19
  -2   4  23   -0.57    4.58
  -2   4  23   10.21   11.03
  -2   4  23    9.31   12.01
   2  -4 -22  -49.84   38.72
   2  -4 -22    3.68   10.29
   2  -4 -22    8.41    7.60
   2  -4 -22   -1.72   53.43
   2  -4 -22    1.80    5.15
  -2  -4  22  -96.08   95.75
  -2  -4  22    4.08    6.78
  -2  -4  22  -14.46   15.20
  -2  -4  22   -8.25   23.45
  -2  -4  22    2.04    5.96
  -2  -4  22    7.52    5.07
   2   4 -22   21.81   24.92
   2   4 -22    2.04    6.78
   2   4 -22    3.84   11.68
   2   4 -22    0.82    5.39
   2   4 -22   10.87    6.05
   2   4 -22   -8.50    8.25
   2   4 -22   -6.54    5.88
   2   4 -22   17.81   14.30
   2   4 -22 -179.33  130.39
  -2   4  22  185.54  123.77
  -2   4  22    7.52   38.23
  -2   4  22  -10.78   10.21
  -2   4  22    1.39    6.94
  -2   4  22    8.41    6.13
  -2   4  22   15.03   10.54
   2  -4 -21   14.13   12.25
   2  -4 -21   -6.13   11.03
   2  -4 -21    4.58    7.43
   2  -4 -21   21.32   33.25
  -2  -4  21  -11.03   13.24
  -2  -4  21    5.07    7.19
  -2  -4  21    6.21   25.24
  -2  -4  21    8.41   54.90
  -2  -4  21    0.65    4.74
  -2  -4  21   -1.06    4.49
   2   4 -21  -10.05   19.77
   2   4 -21    2.86    9.31
   2   4 -21    2.86    4.98
   2   4 -21    7.60   10.95
   2   4 -21    2.37    7.68
   2   4 -21  -18.79  137.42
   2   4 -21    6.70    7.19
   2   4 -21   11.68    7.03
  -2   4  21    1.23   54.74
  -2   4  21   -7.68   33.99
  -2   4  21   -2.45    4.98
  -2   4  21   -3.35    6.29
  -2   4  21   -0.41   11.19
   2  -4 -20   -0.41    8.25
   2  -4 -20    0.98   12.99
   2  -4 -20  -13.64   26.72
   2  -4 -20   18.95   15.60
  -2  -4  20    7.76   24.75
  -2  -4  20  -13.56   14.46
  -2  -4  20   16.18    8.01
  -2  -4  20   14.38    6.45
  -2  -4  20   13.56   11.44
  -2  -4  20   -7.03   10.46
  -2  -4  20   16.58    6.45
   2   4 -20   23.53    7.52
   2   4 -20    1.31    7.60
   2   4 -20    0.25   16.75
   2   4 -20   10.95    6.37
   2   4 -20   18.22    9.15
   2   4 -20   16.50    8.01
   2   4 -20   16.75    8.17
  -2   4  20    6.70   22.88
  -2   4  20   23.20    9.89
  -2   4  20   27.86   11.27
  -2   4  20    3.02    7.68
  -2   4  20    7.68    8.74
   2  -4 -19    6.05   15.60
   2  -4 -19   11.60   26.31
   2  -4 -19   18.55   15.60
   2  -4 -19   14.62    9.31
   2  -4 -19  -20.42   39.87
   2  -4 -19   12.50    6.37
  -2  -4  19    3.43   15.20
  -2  -4  19   12.58   37.58
  -2  -4  19   -0.65    6.70
  -2  -4  19    2.04   29.57
  -2  -4  19   13.64   10.21
  -2  -4  19   18.22    7.43
  -2  -4  19   10.29    5.80
  -2  -4  19   12.91    5.88
   2   4 -19    5.07   21.00
   2   4 -19    9.48    6.78
   2   4 -19    9.40    5.23
   2   4 -19   -7.03    6.05
   2   4 -19    7.92    6.05
   2   4 -19    8.33    7.68
   2   4 -19   15.77    8.33
   2   4 -19   -2.70   11.11
  -2   4  19   -2.29   37.74
  -2   4  19    8.50    8.82
  -2   4  19   13.81    7.68
  -2   4  19   19.85   10.70
   2  -4 -18  -28.43   26.31
   2  -4 -18   18.95   15.93
   2  -4 -18  -15.93   14.95
   2  -4 -18   21.81   10.70
   2  -4 -18   60.86   50.73
   2  -4 -18    8.41    6.05
  -2  -4  18   10.21    7.52
  -2  -4  18   26.14   36.76
  -2  -4  18   -1.55   33.90
  -2  -4  18   15.85   18.14
  -2  -4  18   11.76    7.92
  -2  -4  18   17.89    6.54
  -2  -4  18   14.46    6.45
  -2  -4  18    5.31    5.47
   2   4 -18    6.37   27.94
   2   4 -18   10.78    6.86
   2   4 -18   15.28    7.27
   2   4 -18    4.66    5.31
   2   4 -18   23.45    7.35
   2   4 -18  -56.04   90.52
   2   4 -18   14.71    8.33
   2   4 -18    0.41   11.76
  -2   4  18  -17.81   32.27
  -2   4  18    6.05    9.72
  -2   4  18   31.54   13.32
  -2   4  18   12.25    9.97
  -2   4  18    4.17    6.37
   2  -4 -17   39.30   13.73
   2  -4 -17   -4.49   37.17
   2  -4 -17   -6.86   17.73
   2  -4 -17   -6.37   26.14
   2  -4 -17   11.68    7.52
   2  -4 -17    2.29   15.03
  -2  -4  17   -1.06   22.55
  -2  -4  17    6.94    7.11
  -2  -4  17    8.41   35.95
  -2  -4  17    8.58    5.31
  -2  -4  17    6.21    5.64
  -2  -4  17    4.08    4.90
  -2  -4  17   -6.54   30.96
  -2  -4  17   14.95    9.31
   2   4 -17  -15.44   27.29
   2   4 -17   -5.64   85.70
   2   4 -17  -27.04   21.16
   2   4 -17    3.59    8.01
   2   4 -17    3.76    9.56
   2   4 -17   12.99    6.13
   2   4 -17    8.74    6.13
   2   4 -17    1.96    7.11
  -2   4  17   -0.98   10.05
  -2   4  17  -36.76   33.82
  -2   4  17   11.03    7.60
  -2   4  17    7.03    8.41
   2  -4 -16  -21.16   32.43
   2  -4 -16    1.06   15.93
   2  -4 -16   20.34   17.73
   2  -4 -16   24.18   10.78
   2  -4 -16   36.11   14.95
   2  -4 -16  -20.91   37.91
  -2  -4  16   18.71    9.07
  -2  -4  16    8.91   32.43
  -2  -4  16    6.70   30.55
  -2  -4  16   59.97   40.11
  -2  -4  16   35.21   12.91
  -2  -4  16   37.50   11.27
  -2  -4  16   19.04    6.54
  -2  -4  16   33.17   11.85
   2   4 -16   18.95   16.09
   2   4 -16   53.68   33.66
   2   4 -16  -55.88   64.62
   2   4 -16   26.96    9.23
   2   4 -16   24.35   11.52
   2   4 -16   38.97   30.72
   2   4 -16   30.47    9.80
  -2   4  16  -25.24   25.73
  -2   4  16   52.70   15.28
  -2   4  16   14.22   14.71
   2  -4 -15   67.97   45.83
   2  -4 -15   10.54   22.39
   2  -4 -15   33.82   13.56
   2  -4 -15    7.60   16.99
  -2  -4  15  -31.54   36.03
  -2  -4  15    6.29   10.87
  -2  -4  15   35.46   36.60
  -2  -4  15  -10.29   28.51
  -2  -4  15   20.91   10.13
  -2  -4  15   32.68   13.40
  -2  -4  15   28.92   12.74
   2   4 -15   15.93   43.14
   2   4 -15    4.82    8.82
   2   4 -15   26.14   23.45
   2   4 -15   17.81    8.66
   2   4 -15   24.02    8.99
   2   4 -15   23.37   33.41
  -2   4  15  -12.01   22.63
  -2   4  15    4.00    6.45
  -2   4  15  -18.46   15.28
  -2   4  15   -2.94    7.60
  -2   4  15   12.58   13.97
   2  -4 -14   10.95   19.20
   2  -4 -14   -1.39    7.43
   2  -4 -14  -54.41   53.68
  -2  -4  14   14.54   10.54
  -2  -4  14   19.53   33.09
  -2  -4  14  -20.34   26.72
  -2  -4  14    9.07   11.19
  -2  -4  14   -1.31   30.31
   2   4 -14   14.79   19.12
   2   4 -14   11.44   24.59
   2   4 -14  -16.26   31.13
   2   4 -14    5.88    4.66
   2   4 -14   -3.51   14.05
   2   4 -14    3.43    6.45
   2   4 -14   13.97   10.46
   2   4 -14   17.65    7.27
   2   4 -14   16.58   29.08
   2   4 -14    4.17    8.50
  -2   4  14   -8.91   21.98
  -2   4  14    9.31    9.07
  -2   4  14    0.08   16.26
  -2   4  14    3.43    5.80
   2  -4 -13  -69.44   68.30
   2  -4 -13   -0.49   11.11
   2  -4 -13   20.34   12.83
   2  -4 -13   29.33   31.37
  -2  -4  13   18.71    8.33
  -2  -4  13    0.74   24.43
  -2  -4  13   27.12    8.99
  -2  -4  13   30.96   16.01
  -2  -4  13   32.43    9.56
   2   4 -13    1.31    4.74
   2   4 -13   13.56    8.17
   2   4 -13    7.52   18.14
   2   4 -13    8.41    7.84
   2   4 -13    5.96   23.12
   2   4 -13  -36.85   41.42
  -2   4  13  -25.00   32.92
  -2   4  13    2.29    6.13
  -2   4  13   25.82   17.24
  -2   4  13   21.98   14.22
   2  -4 -12   23.61   16.91
   2  -4 -12  135.05   98.04
   2  -4 -12    1.47   12.74
  -2  -4  12  -33.17   45.51
  -2  -4  12   48.37   24.18
  -2  -4  12   19.61    8.41
  -2  -4  12    9.48   25.16
  -2  -4  12   29.49   12.50
  -2  -4  12   14.79    6.37
  -2  -4  12   -0.57    6.05
  -2  -4  12   -8.41   20.67
   2   4 -12    8.25    8.33
   2   4 -12   19.69   19.61
   2   4 -12   -6.05    7.35
   2   4 -12    4.33    4.49
   2   4 -12   12.66   10.21
   2   4 -12   15.52   18.38
   2   4 -12   42.97   13.40
   2   4 -12  -18.63   38.07
  -2   4  12   -0.16   14.13
  -2   4  12   13.15   30.96
  -2   4  12    5.23   14.71
  -2   4  12    7.84    6.78
   2  -4 -11   14.87   16.01
   2  -4 -11   23.20   14.95
   2  -4 -11   25.49   44.36
   2  -4 -11   12.34   21.40
  -2  -4  11  -15.52   24.35
  -2  -4  11   45.51   18.63
  -2  -4  11  -45.67   51.06
  -2  -4  11   26.55   14.79
  -2  -4  11   16.18   18.46
  -2  -4  11   10.78    7.19
  -2  -4  11    2.21    5.64
  -2  -4  11   31.13   17.07
   2   4 -11   51.55   28.59
   2   4 -11   47.06   19.36
   2   4 -11   59.88   32.03
   2   4 -11    6.86    7.35
   2   4 -11   13.81   11.11
   2   4 -11    3.92    8.17
   2   4 -11  -21.16   69.12
  -2   4  11   -2.45   10.29
  -2   4  11   37.34   16.42
  -2   4  11   10.70   15.69
   2  -4 -10  277.36   53.19
   2  -4 -10  284.06  127.86
   2  -4 -10   98.85   42.32
  -2  -4  10  485.94  223.61
  -2  -4  10  239.86   57.52
  -2  -4  10  123.94   49.51
   2   4 -10   53.02   28.27
   2   4 -10  228.43   50.82
   2   4 -10  190.44   46.08
   2   4 -10  108.17   43.46
  -2   4  10   99.26   40.20
  -2   4  10  201.14   38.81
  -2   4  10  376.87  168.79
   2  -4  -9   14.05   26.88
   2  -4  -9   11.36   13.73
   2  -4  -9   57.52   26.31
  -2  -4   9    8.09   19.36
  -2  -4   9   17.73   11.19
  -2  -4   9   28.92   10.70
  -2  -4   9  -12.09   15.85
  -2  -4   9   29.17   10.38
   2   4  -9    5.23   13.89
   2   4  -9   28.19   36.76
   2   4  -9   28.51   10.21
   2   4  -9    4.08    9.80
   2   4  -9   12.50   10.05
  -2   4   9   65.44   27.04
  -2   4   9   35.13   31.29
  -2   4   9   31.45   16.42
   2  -4  -8   68.87   53.43
   2  -4  -8   19.93   12.91
   2  -4  -8   65.03   28.51
  -2  -4   8   25.16   12.09
  -2  -4   8    4.08   17.65
  -2  -4   8   37.58   18.46
  -2  -4   8   35.46   14.79
  -2  -4   8   34.97   14.79
   2   4  -8   27.86   12.91
   2   4  -8   15.20   14.71
   2   4  -8   23.04   14.05
   2   4  -8   45.02   13.24
  -2   4   8   47.38   19.93
  -2   4   8   61.76   29.33
  -2   4   8   27.12   44.69
   2  -4  -7   66.01   30.72
   2  -4  -7   31.86   15.93
  -2  -4   7   27.53   11.68
  -2  -4   7   12.09   17.65
  -2  -4   7    5.31    6.78
  -2  -4   7  -11.85   24.67
  -2  -4   7    6.54   11.03
  -2  -4   7   -5.88   10.54
   2   4  -7   14.95    9.64
   2   4  -7    2.21    9.80
   2   4  -7  -32.92   45.02
   2   4  -7    6.54   11.76
  -2   4   7   33.17   14.79
  -2   4   7   35.78   17.81
   2  -4  -6   51.22   24.51
   2  -4  -6   11.44   10.05
   2  -4  -6  -27.70   89.46
  -2  -4   6   32.27   16.42
  -2  -4   6   15.36   18.55
  -2  -4   6   32.76   40.69
  -2  -4   6   32.11   16.67
  -2  -4   6   67.16   19.85
   2   4  -6   37.17   13.07
   2   4  -6   16.42    7.19
   2   4  -6   25.16   13.40
   2   4  -6   63.07   18.79
   2   4  -6   -1.72   63.81
   2   4  -6    8.50   13.32
  -2   4   6   82.76   86.93
  -2   4   6   83.50   37.91
  -2   4   6   19.93    9.72
   2  -4  -5  147.22  105.39
   2  -4  -5  135.70   54.82
   2  -4  -5  122.38   55.88
  -2  -4   5  100.49   45.83
  -2  -4   5   21.24   19.77
  -2  -4   5  224.18  103.92
  -2  -4   5   14.62   35.78
   2   4  -5  148.85   67.56
   2   4  -5  162.42   64.79
   2   4  -5   20.59   78.68
   2   4  -5   16.75   10.87
  -2   4   5  138.40   62.50
  -2   4   5   32.84   78.84
  -2   4   5  162.58   65.36
   2  -4  -4 2126.35  947.53
   2  -4  -4 1206.11  480.38
   2  -4  -4  446.81  113.07
  -2  -4   4 1016.97  404.89
  -2  -4   4 1199.65  540.59
  -2  -4   4  656.52  157.43
   2   4  -4  985.77  444.27
   2   4  -4 1027.43  409.06
  -2   4   4 1572.36  700.56
  -2   4   4 1000.80  398.44
   2  -4  -3   92.32   55.80
   2  -4  -3  121.97   49.35
  -2  -4   3   63.07   31.37
  -2  -4   3  107.27   43.05
  -2  -4   3   -4.66  250.73
   2   4  -3  107.02   51.31
   2   4  -3  141.26   56.45
   2   4  -3  -25.41  267.64
   2   4  -3  800.80  363.72
   2   4  -3   88.97   25.57
  -2   4   3   88.89   41.99
  -2   4   3  115.52   46.65
   2  -4  -2  222.95  141.58
   2  -4  -2  498.44  198.69
  -2  -4   2  105.06   52.04
  -2  -4   2  419.93  167.24
  -2  -4   2  335.94   84.56
   2   4  -2   87.74   51.80
   2   4  -2  401.87  160.13
   2   4  -2  333.41   81.13
  -2   4   2  -26.80  127.86
   2  -4  -1  703.58  329.41
  -2  -4   1  247.05   98.53
  -2  -4   1  471.56  116.34
   2   4  -1  263.88  105.23
   2   4  -1  500.48  120.26
   2   4  -1  213.07   96.65
  -2   4   1  495.91  255.14
   2  -4   0  625.07  282.43
  -2  -4   0  445.91  202.37
  -2  -4   0  445.66  177.53
  -2  -4   0  508.41  124.92
   2   4   0  471.15  187.66
   2   4   0  564.45  135.21
   2   4   0 1235.27  550.73
   2   4   0  403.26  182.84
  -2   4   0  453.50  207.51
   2  -4   1  386.59  154.33
   2  -4   1  362.33  164.70
   2  -4   1   66.58  294.03
   2  -4   1  886.18  399.58
  -2  -4  -1  261.60   70.59
  -2  -4  -1  470.66  187.50
  -2  -4  -1  247.05  110.70
   2   4   1  428.75  170.83
   2   4   1  261.60   65.19
   2   4   1  331.28  148.04
  -2   4  -1  460.45  209.64
  -2   4  -1   90.44  342.89
  -2   4  -1  325.97  130.14
   2  -4   2 -136.76  199.26
   2  -4   2   15.44    9.72
  -2  -4  -2   47.87   22.14
  -2  -4  -2   -3.76   29.49
   2   4   2   49.84   20.83
   2   4   2   18.14    8.33
   2   4   2   54.57   25.24
  -2   4  -2   25.90   12.83
  -2   4  -2 -251.87  180.23
   2  -4   3  227.53  102.94
   2  -4   3  148.04   67.56
   2  -4   3  290.52  173.12
   2  -4   3   77.86   33.09
  -2  -4  -3   79.90   32.52
  -2  -4  -3   83.17   38.89
  -2  -4  -3   80.31   35.70
   2   4   3  139.95   37.74
   2   4   3  146.24   66.26
   2   4   3  100.49   40.36
  -2   4  -3  156.12   71.73
  -2   4  -3  124.75   50.90
  -2   4  -3 -162.25  251.38
  -2   4  -3   79.33   36.19
   2  -4   4   66.26   30.47
   2  -4   4  103.92   43.22
   2  -4   4   68.63   68.22
  -2  -4  -4   87.99   35.95
  -2  -4  -4   26.88   28.51
  -2  -4  -4   23.53   14.71
   2   4   4   63.32   25.65
   2   4   4   29.74   15.60
   2   4   4   17.40   12.25
  -2   4  -4   44.93   22.06
  -2   4  -4   44.44   78.10
   2  -4   5  470.66  213.64
   2  -4   5  351.46   90.60
   2  -4   5  745.41  335.94
  -2  -4  -5  600.97  239.62
  -2  -4  -5  231.37   61.03
   2   4   5  617.39  245.83
  -2   4  -5  457.26  207.35
  -2   4  -5  550.97  248.44
  -2   4  -5  224.91   86.27
  -2   4  -5  604.89  241.91
   2  -4   6  382.67  156.29
   2  -4   6  361.84  163.23
  -2  -4  -6  325.08  130.23
  -2  -4  -6   -8.41   12.34
   2   4   6  -15.11   14.71
   2   4   6  344.52  137.42
  -2   4  -6  427.12  192.97
  -2   4  -6  631.52  253.26
   2  -4   7   73.28   33.66
   2  -4   7   34.64   26.14
   2  -4   7   91.66   43.22
   2  -4   7  183.58   53.59
  -2  -4  -7   31.70   17.07
   2   4   7   66.42   27.04
  -2   4  -7   76.06   35.95
  -2   4  -7  246.56   82.19
  -2   4  -7   69.52   33.17
   2  -4   8   21.90   11.60
   2  -4   8   50.90   27.45
   2  -4   8   -5.47   20.02
  -2  -4  -8   30.96   17.40
  -2  -4  -8   62.50   98.61
   2   4   8   23.61   10.46
   2   4   8  162.09   53.10
  -2   4  -8    7.35    9.56
  -2   4  -8   35.70   54.82
  -2   4  -8   68.63   33.50
   2  -4   9   26.88   27.04
   2  -4   9   22.22   19.04
   2  -4   9   16.67    9.72
   2  -4   9   29.00   15.77
  -2  -4  -9   49.35   94.28
  -2  -4  -9    3.59   14.30
  -2  -4  -9  -12.42   19.12
   2   4   9   18.38    8.41
   2   4   9   90.19   72.96
   2   4   9   16.91   11.93
  -2   4  -9  -17.97   14.46
  -2   4  -9  -14.46   46.40
  -2   4  -9   56.29   27.53
  -2   4  -9   -2.94   19.20
   2  -4  10  181.29   90.77
   2  -4  10   35.29   16.01
  -2  -4 -10   50.16   95.75
  -2  -4 -10   37.74   41.26
  -2  -4 -10   21.16   19.85
   2   4  10    5.15   58.66
   2   4  10   61.68   29.17
  -2   4 -10   97.06   77.04
  -2   4 -10  266.50  122.14
   2  -4  11    1.63   24.92
   2  -4  11   39.71   12.09
   2  -4  11   42.56   20.51
   2  -4  11   33.99   28.19
   2  -4  11   19.20    7.92
   2  -4  11   69.85   20.91
  -2  -4 -11   -3.19   49.18
  -2  -4 -11   42.24   23.94
  -2  -4 -11   69.69   38.40
  -2  -4 -11   32.76   23.77
  -2  -4 -11   65.19   72.06
   2   4  11   52.70   45.75
   2   4  11   68.46   27.94
   2   4  11   74.35   41.83
  -2   4 -11   19.28   24.26
  -2   4 -11   33.25   68.71
  -2   4 -11   50.33   16.01
  -2   4 -11   58.90   12.99
  -2   4 -11   35.05   14.62
   2  -4  12   58.33   16.26
   2  -4  12   35.13   28.02
   2  -4  12  212.25  105.72
   2  -4  12  149.59   68.05
   2  -4  12  156.78   49.59
   2  -4  12   41.58   15.11
  -2  -4 -12   55.96   41.09
  -2  -4 -12   55.72   57.03
  -2  -4 -12  143.30   46.16
   2   4  12   88.32   35.95
   2   4  12   79.74   36.76
   2   4  12   75.82   51.22
  -2   4 -12  310.21  145.91
  -2   4 -12   60.29   87.50
  -2   4 -12   78.92   20.91
  -2   4 -12  126.30   48.28
  -2   4 -12   16.42   71.57
  -2   4 -12   48.86   16.58
   2  -4  13  -43.46   39.95
   2  -4  13    4.66    7.92
   2  -4  13   15.11   31.70
   2  -4  13    9.97    9.31
   2  -4  13    9.97   25.57
   2  -4  13   28.92    9.72
   2  -4  13   -0.08   13.07
   2  -4  13   -4.98   13.97
  -2  -4 -13   12.42    9.07
  -2  -4 -13  -79.66   67.16
  -2  -4 -13   30.31   39.87
  -2  -4 -13    4.41   41.26
  -2  -4 -13   34.56   28.51
   2   4  13    0.08   22.71
   2   4  13   10.70    7.84
   2   4  13   26.72   15.03
   2   4  13  -30.06   37.42
  -2   4 -13  -22.79   36.44
  -2   4 -13   25.57   12.66
  -2   4 -13   12.01   30.15
  -2   4 -13   10.05    7.11
  -2   4 -13   -5.31   10.38
  -2   4 -13   40.20   24.10
  -2   4 -13  -31.78   59.39
   2  -4  14  136.60   35.38
   2  -4  14   78.18   15.03
   2  -4  14   95.26   51.31
   2  -4  14  103.02   32.03
   2  -4  14  117.56   29.98
  -2  -4 -14  145.34   51.31
  -2  -4 -14   75.33   35.21
  -2  -4 -14  130.23   66.83
  -2  -4 -14   75.98   30.39
  -2  -4 -14   21.73   44.44
   2   4  14  -71.40   42.16
   2   4  14  241.66   97.14
   2   4  14   69.69   32.68
   2   4  14   55.06   23.12
   2   4  14  149.59   41.83
  -2   4 -14    8.41   12.74
  -2   4 -14   -0.90   48.53
  -2   4 -14   63.89   30.06
  -2   4 -14   92.48   16.91
  -2   4 -14  -19.36   34.80
  -2   4 -14  115.93   32.11
   2  -4  15  107.43   19.44
   2  -4  15  103.67   59.07
   2  -4  15  153.84   74.59
   2  -4  15  104.74   27.53
   2  -4  15  115.60   28.59
   2  -4  15  117.97   30.47
  -2  -4 -15  104.98   48.12
  -2  -4 -15   48.77   41.58
  -2  -4 -15   54.90   32.76
   2   4  15   89.54   41.01
   2   4  15   53.35   37.91
   2   4  15   87.09   27.21
   2   4  15  151.06   61.52
   2   4  15   74.92   23.77
  -2   4 -15   43.95   63.40
  -2   4 -15   83.41   22.47
  -2   4 -15   66.26   20.51
  -2   4 -15   98.94   17.81
   2  -4  16   39.87   37.25
   2  -4  16   -0.65   29.25
   2  -4  16   24.51   27.53
   2  -4  16   11.03   10.21
   2  -4  16   23.77   13.89
   2  -4  16    8.33    6.54
   2  -4  16   10.78   10.78
  -2  -4 -16   20.91   12.66
  -2  -4 -16   -8.33   40.44
  -2  -4 -16   46.89   34.64
  -2  -4 -16   23.12   23.37
  -2  -4 -16   17.07   17.57
   2   4  16   -0.65   11.27
   2   4  16   34.23   17.24
   2   4  16   29.82   33.66
   2   4  16   27.21   16.34
   2   4  16   43.05   20.83
  -2   4 -16  -23.94   43.95
  -2   4 -16  -13.97   33.82
  -2   4 -16    0.65    8.91
  -2   4 -16   32.27   20.10
  -2   4 -16    2.78    8.91
  -2   4 -16    4.74    9.72
  -2   4 -16   33.41    8.33
   2  -4  17   50.65   10.38
   2  -4  17   37.25   10.87
   2  -4  17  -12.58   29.57
   2  -4  17    6.54   29.33
   2  -4  17   68.14   18.46
   2  -4  17   30.47   16.83
   2  -4  17   80.31   24.35
   2  -4  17   35.38   13.15
  -2  -4 -17    9.72   23.12
  -2  -4 -17   48.28   24.02
  -2  -4 -17   52.37   21.90
  -2  -4 -17   32.19   17.73
  -2  -4 -17   44.12   15.44
  -2  -4 -17   14.71   41.09
   2   4  17    4.17   34.31
   2   4  17   27.53   16.01
   2   4  17   40.03   13.97
   2   4  17   51.22   19.61
   2   4  17   65.03   30.47
  -2   4 -17   85.05   67.40
  -2   4 -17  -21.65   28.19
  -2   4 -17   52.04   15.60
  -2   4 -17   57.84   29.66
  -2   4 -17   34.72    8.50
  -2   4 -17   55.31   16.91
   2  -4  18    9.07    5.88
   2  -4  18    5.23    4.98
   2  -4  18    3.84    7.60
   2  -4  18   10.54   10.38
   2  -4  18   14.62   33.74
   2  -4  18  -20.02   26.31
   2  -4  18    2.45    4.00
   2  -4  18   13.24    9.23
  -2  -4 -18    7.03   16.75
  -2  -4 -18   -0.82   21.40
  -2  -4 -18  -10.46    9.72
  -2  -4 -18    2.53    7.35
  -2  -4 -18    5.07   13.07
   2   4  18   10.46    7.76
   2   4  18    1.31    8.74
   2   4  18  -20.02   14.30
   2   4  18   15.60   15.60
   2   4  18   -3.51    8.99
  -2   4 -18    6.29    9.23
  -2   4 -18   12.34    7.60
  -2   4 -18    3.51   10.38
  -2   4 -18    0.90    6.54
  -2   4 -18   -7.27   15.85
  -2   4 -18    5.15    8.66
   2  -4  19   55.23   11.36
   2  -4  19   53.92   15.11
   2  -4  19    5.07   32.35
   2  -4  19    4.74   21.16
   2  -4  19   66.01   17.57
   2  -4  19   63.89   17.65
   2  -4  19   56.78   17.48
  -2  -4 -19   29.66   16.91
  -2  -4 -19  -23.69   24.75
  -2  -4 -19   31.70   16.83
   2   4  19   -2.61   16.67
   2   4  19   59.48   28.27
   2   4  19   37.17   17.16
   2   4  19   34.23   13.40
  -2   4 -19    5.64   12.91
  -2   4 -19   62.83   17.97
  -2   4 -19   27.86   10.70
  -2   4 -19   51.63   15.60
  -2   4 -19   38.15    9.89
  -2   4 -19   12.01   17.57
  -2   4 -19   32.84   12.01
   2  -4  20  -39.79   54.33
   2  -4  20   10.95   11.19
   2  -4  20    2.70    5.96
   2  -4  20    8.50    5.88
   2  -4  20   20.75    7.84
   2  -4  20    2.45    7.35
   2  -4  20    1.14   20.51
  -2  -4 -20  -17.81   12.58
  -2  -4 -20   14.30   11.93
  -2  -4 -20  -31.70   29.17
  -2  -4 -20    5.88    5.88
  -2  -4 -20   18.30   71.73
   2   4  20  116.99   88.64
   2   4  20    7.35   22.47
   2   4  20   -8.41   10.54
   2   4  20   -8.17    7.52
  -2   4 -20    1.88    7.35
  -2   4 -20    4.00    6.45
  -2   4 -20   12.25   75.73
  -2   4 -20    4.90    8.91
  -2   4 -20    9.89   15.11
  -2   4 -20    6.70    6.94
  -2   4 -20   11.85    8.50
  -2   4 -20   -4.33   13.24
   2  -4  21   22.96   21.49
   2  -4  21   21.24   14.54
   2  -4  21    2.37    6.94
   2  -4  21    7.68    5.31
   2  -4  21  -61.27   79.57
   2  -4  21    7.84    4.98
  -2  -4 -21   44.77   86.35
  -2  -4 -21   -0.33    8.91
  -2  -4 -21  -16.83   29.57
  -2  -4 -21   18.79   11.36
  -2  -4 -21   -1.47    5.31
   2   4  21    6.29    9.56
   2   4  21    2.61    5.23
   2   4  21    2.12   28.19
   2   4  21  -21.73   14.95
  -2   4 -21    6.86    7.27
  -2   4 -21  -94.20  163.80
  -2   4 -21    5.64    8.41
  -2   4 -21    3.59    8.66
  -2   4 -21    2.53    5.72
  -2   4 -21   -3.27    7.52
  -2   4 -21   -2.53   13.24
   2  -4  22    6.94    5.56
   2  -4  22    8.82    9.64
   2  -4  22    5.15   14.87
   2  -4  22   29.00    9.40
  -2  -4 -22   30.88   10.87
  -2  -4 -22   31.37   17.81
  -2  -4 -22  -10.21   34.80
  -2  -4 -22   -7.19    9.97
   2   4  22   18.38   15.03
   2   4  22   27.61   36.68
   2   4  22   11.52   12.01
   2   4  22   37.91   12.42
   2   4  22   17.16    8.41
  -2   4 -22    6.37    5.80
  -2   4 -22   92.73  166.26
  -2   4 -22    7.27    8.17
  -2   4 -22   13.56    8.66
  -2   4 -22    3.76    7.35
  -2   4 -22    1.39   11.27
   2  -4  23    5.23    5.64
   2  -4  23    4.49    7.52
   2  -4  23    4.25   26.72
   2  -4  23    3.43    4.00
   2  -4  23    2.45    5.96
  -2  -4 -23    5.31   10.05
  -2  -4 -23    3.02    9.97
  -2  -4 -23  -12.34   40.69
  -2  -4 -23   -1.96    8.99
   2   4  23  -27.86   41.91
   2   4  23    7.76   11.36
   2   4  23    0.65    5.47
   2   4  23    4.98    4.66
  -2   4 -23   -0.90    7.52
  -2   4 -23   15.36    8.17
  -2   4 -23   -1.88    9.40
   2  -4  24  -10.62    9.23
   2  -4  24   10.70    6.21
   2  -4  24  -19.28   29.25
   2  -4  24    4.33    5.47
   2  -4  24    1.63    4.08
  -2  -4 -24    9.97   11.19
  -2  -4 -24    0.98   10.38
  -2  -4 -24   -1.63    8.41
   2   4  24    6.54    5.23
   2   4  24    2.61    5.39
   2   4  24   29.25   13.15
  -2   4 -24   -1.88    7.43
  -2   4 -24   -1.88    8.74
   2  -4  25    2.61    8.33
   2  -4  25    2.04    4.98
   2  -4  25   23.61   38.23
   2  -4  25   -5.15    5.31
   2  -4  25    3.76    3.59
  -2  -4 -25    2.21   11.11
  -2  -4 -25   11.36    9.72
  -2  -4 -25    0.98   58.58
  -2  -4 -25   -1.72    7.76
   2   4  25    1.47    4.82
   2   4  25    4.00    4.41
   2   4  25   19.04   11.68
  -2   4 -25   37.83   39.62
  -2   4 -25   -0.98    9.89
   2  -4  26    0.90    7.52
   2  -4  26   11.60    8.01
   2  -4  26  -17.81   41.18
   2  -4  26   -0.57    5.07
   2  -4  26    1.88    3.10
  -2  -4 -26    0.08    9.23
  -2  -4 -26   46.73   70.51
  -2  -4 -26    8.09   12.34
   2   4  26    7.27   11.85
   2   4  26    9.80    5.56
   2   4  26   -0.49    4.66
  -2   4 -26    8.82   24.43
  -2   4 -26    0.57    7.43
   2  -4  27    2.78    6.62
   2  -4  27    0.98    2.21
  -2  -4 -27   12.66    9.56
  -2  -4 -27  -11.76   13.15
   2   4  27   -4.66   11.44
   2   4  27   -0.16    4.41
  -2   4 -27   -2.29   23.69
  -2   4 -27   -1.80    1.63
  -2   4 -27   -3.76    5.80
   2  -6 -26   19.77   12.83
   2  -6 -26   17.07   18.95
  -2  -6  26   -1.96    8.99
  -2  -6  26    7.43    7.27
  -2  -6  26  -21.81   33.82
   2   6 -26   -7.35   37.66
   2   6 -26    2.61    5.39
   2   6 -26    4.49    6.21
   2   6 -26    5.80    6.78
  -2   6  26   -0.16   12.17
  -2   6  26    3.84    4.49
   2  -6 -25   -5.96    9.23
   2  -6 -25   -5.88   18.95
  -2  -6  25    6.54    8.74
  -2  -6  25  -11.44   29.33
  -2  -6  25    6.62    3.92
  -2  -6  25    7.11    7.92
   2   6 -25   -9.56   34.64
   2   6 -25   10.05    8.50
   2   6 -25    8.09    7.60
   2   6 -25    9.31    7.03
  -2   6  25    0.65   11.93
   2  -6 -24   -5.88   60.86
   2  -6 -24   -3.02   19.53
   2  -6 -24 -258.82  281.29
  -2  -6  24   12.17    8.99
  -2  -6  24    9.23   29.57
  -2  -6  24   -0.49    8.66
  -2  -6  24    0.57    3.92
  -2  -6  24   13.73    7.84
   2   6 -24   -0.74    6.94
   2   6 -24   13.24   33.09
   2   6 -24    1.31    6.54
   2   6 -24    8.33    9.31
   2   6 -24    5.80    7.35
  -2   6  24  -55.80   88.48
  -2   6  24  -12.58   14.22
  -2   6  24   -3.51    5.72
   2  -6 -23   -9.89    8.91
   2  -6 -23  -10.29   19.04
  -2  -6  23    3.43   28.84
  -2  -6  23    9.97    9.56
  -2  -6  23   -6.37    9.15
  -2  -6  23    7.19    5.23
  -2  -6  23    6.94    6.13
   2   6 -23    1.72    8.09
   2   6 -23    5.47    8.09
   2   6 -23    1.72    5.72
   2   6 -23    5.64   30.72
   2   6 -23    6.05    7.84
  -2   6  23   -0.16    3.92
  -2   6  23    1.80    6.45
  -2   6  23   12.34   12.42
   2  -6 -22   15.85   22.71
   2  -6 -22    7.60    9.40
   2  -6 -22  -45.67  136.44
   2  -6 -22    3.43   10.05
  -2  -6  22   -4.82   32.84
  -2  -6  22   -4.41    9.23
  -2  -6  22    3.51    6.29
  -2  -6  22    0.08   10.62
   2   6 -22    2.86    7.92
   2   6 -22    6.54   25.57
   2   6 -22    0.74   14.38
   2   6 -22   10.38    8.99
   2   6 -22   15.52    8.99
  -2   6  22   -2.37    7.19
  -2   6  22   21.32   13.89
  -2   6  22    6.45    5.31
   2  -6 -21  -16.01   19.28
   2  -6 -21    3.10   12.83
   2  -6 -21   11.68   14.13
   2  -6 -21  -10.87   42.56
   2  -6 -21  -18.30  114.70
  -2  -6  21  -15.60   33.41
  -2  -6  21    6.70    9.64
  -2  -6  21   12.17    7.11
  -2  -6  21   14.71    7.68
  -2  -6  21   18.79    8.50
   2   6 -21  -10.54   21.49
   2   6 -21    4.98    7.92
   2   6 -21    1.80   13.81
   2   6 -21  -16.91   98.20
   2   6 -21    1.14    8.25
   2   6 -21   -6.29    6.13
   2   6 -21   -3.68   10.05
   2   6 -21   -9.07    8.58
  -2   6  21   75.65   97.71
  -2   6  21    3.35    8.09
  -2   6  21   30.47   42.81
  -2   6  21    2.61    8.17
   2  -6 -20  -15.77   20.26
   2  -6 -20   -7.11   11.68
   2  -6 -20    8.33   13.32
   2  -6 -20   43.05   39.21
   2  -6 -20   46.08   97.14
  -2  -6  20  -62.66  105.88
  -2  -6  20   -3.51   30.64
  -2  -6  20   -6.70    8.74
  -2  -6  20    4.17    6.21
  -2  -6  20   10.21    7.11
  -2  -6  20    4.25   13.24
  -2  -6  20   -1.39    5.96
   2   6 -20   -0.98   16.99
   2   6 -20    1.72    8.66
   2   6 -20    4.49    8.58
   2   6 -20    0.90    8.09
   2   6 -20    7.76    8.01
   2   6 -20    0.33    7.11
   2   6 -20    1.96    7.68
  -2   6  20   -5.15   73.53
  -2   6  20  -11.52   29.41
  -2   6  20    7.68    8.01
  -2   6  20  -11.93   12.99
  -2   6  20   -0.90    6.45
   2  -6 -19   -0.08   12.74
   2  -6 -19   -6.29   12.58
   2  -6 -19   35.87   18.30
   2  -6 -19    5.56   31.45
   2  -6 -19 -137.33   99.75
  -2  -6  19    9.89    9.15
  -2  -6  19   -1.47   10.05
  -2  -6  19   -8.91   31.62
  -2  -6  19    0.25   13.73
  -2  -6  19   -5.80    8.25
  -2  -6  19   23.94    9.80
  -2  -6  19   11.27   13.40
  -2  -6  19    6.21    6.45
  -2  -6  19    6.29    6.86
   2   6 -19    2.21    7.68
   2   6 -19   -1.47   10.54
   2   6 -19    8.41    7.76
   2   6 -19   -5.80   12.34
   2   6 -19   13.48    8.17
   2   6 -19    4.74    8.66
   2   6 -19   -1.88   16.75
  -2   6  19    5.15   14.38
  -2   6  19   46.49   66.01
  -2   6  19   35.13   18.22
  -2   6  19    0.00   23.37
   2  -6 -18   26.23   31.86
   2  -6 -18    1.31   71.81
   2  -6 -18  -11.27   11.03
   2  -6 -18   13.64   17.65
  -2  -6  18    6.37    6.94
  -2  -6  18   12.17   35.54
  -2  -6  18   -6.78   13.32
  -2  -6  18   16.67   12.74
  -2  -6  18   17.81   12.25
  -2  -6  18   39.05   17.48
  -2  -6  18   11.60    8.09
  -2  -6  18   27.53   10.21
  -2  -6  18   -2.61   10.21
   2   6 -18   -4.98    7.27
   2   6 -18   -9.23   12.83
   2   6 -18    4.41   16.67
   2   6 -18   18.30   10.29
   2   6 -18    2.37    7.19
   2   6 -18   13.24    8.33
   2   6 -18   -3.02    9.72
   2   6 -18    5.31    7.27
   2   6 -18    1.96   16.18
  -2   6  18   -3.76   43.63
  -2   6  18   31.94   18.46
  -2   6  18   11.27    8.25
  -2   6  18  -15.20   21.73
  -2   6  18    3.92    8.09
   2  -6 -17   13.07   11.68
   2  -6 -17   10.05   18.22
   2  -6 -17   12.34   34.88
  -2  -6  17   10.70   46.32
  -2  -6  17    9.40   15.28
  -2  -6  17   11.60    7.68
  -2  -6  17    9.07    9.40
  -2  -6  17   -0.82    5.39
  -2  -6  17   12.91    6.37
  -2  -6  17    5.56   11.85
  -2  -6  17    4.74   11.03
   2   6 -17  -10.13    8.17
   2   6 -17    6.78    7.92
   2   6 -17  -10.54   15.52
   2   6 -17    5.96   20.59
   2   6 -17   18.14    9.40
   2   6 -17   41.99   12.09
   2   6 -17    3.27   19.04
  -2   6  17   12.42   17.32
  -2   6  17    6.86    6.13
   2  -6 -16   59.48   47.47
   2  -6 -16    2.78   11.11
  -2  -6  16  -28.76   66.50
  -2  -6  16  156.45   71.57
  -2  -6  16   65.77   27.12
  -2  -6  16   48.69   26.39
  -2  -6  16  105.80   33.17
  -2  -6  16   85.46   22.22
   2   6 -16  147.63   69.85
   2   6 -16  115.19   28.84
   2   6 -16   52.37   16.58
   2   6 -16  -17.81   20.10
   2   6 -16   44.53   31.86
  -2   6  16   22.71   34.56
   2  -6 -15    0.74   19.04
   2  -6 -15   53.84   27.29
   2  -6 -15   26.88   38.15
  -2  -6  15   20.34   10.29
  -2  -6  15   19.36    9.07
  -2  -6  15   13.32    7.03
  -2  -6  15   22.22   71.89
   2   6 -15   20.10   29.00
   2   6 -15   24.51   26.55
   2   6 -15    4.98    8.01
   2   6 -15    8.91    9.31
   2   6 -15  -21.16   18.38
   2   6 -15    5.07    7.84
  -2   6  15    5.31   18.06
  -2   6  15   57.35   27.21
   2  -6 -14   -4.98   29.90
   2  -6 -14   16.42   30.96
   2  -6 -14   21.98   14.62
  -2  -6  14  -34.15   66.58
  -2  -6  14    3.59    8.58
  -2  -6  14    2.53   11.36
  -2  -6  14    2.37    8.58
  -2  -6  14    8.66    6.37
  -2  -6  14    8.01    6.54
   2   6 -14   -2.21   25.41
   2   6 -14    3.02    8.82
   2   6 -14   15.77   13.32
   2   6 -14    3.19    7.03
  -2   6  14    3.43   19.28
  -2   6  14   18.71   11.03
   2  -6 -13   46.81   32.84
   2  -6 -13   18.87   14.46
   2  -6 -13   22.55   31.78
  -2  -6  13  -54.66   62.66
  -2  -6  13   15.44   10.46
  -2  -6  13   14.22    8.50
  -2  -6  13   14.05   16.42
  -2  -6  13   -0.16    9.31
  -2  -6  13   10.29    6.78
   2   6 -13   31.05   11.76
   2   6 -13   13.07   10.54
   2   6 -13   16.34   16.83
   2   6 -13    0.41   20.26
   2   6 -13   13.07   19.93
  -2   6  13   24.59   13.89
  -2   6  13    3.43   23.28
   2  -6 -12   19.20   13.81
  -2  -6  12    6.70    7.92
  -2  -6  12   11.03   50.65
  -2  -6  12   14.95    8.91
  -2  -6  12    2.53   25.57
  -2  -6  12   -6.62   10.46
  -2  -6  12   16.42    8.17
   2   6 -12   13.40   15.11
   2   6 -12   40.60   25.98
   2   6 -12    6.37   30.96
   2   6 -12   18.14   11.52
  -2   6  12   32.60   16.83
   2  -6 -11  -27.37   50.98
   2  -6 -11  -11.27   11.27
  -2  -6  11    3.02   44.69
  -2  -6  11   -7.03   11.19
  -2  -6  11    9.23    8.09
  -2  -6  11   14.38    7.68
   2   6 -11   -0.49   21.98
   2   6 -11   -8.91   10.05
  -2   6  11    6.86    7.03
  -2   6  11    7.03    7.84
  -2   6  11   71.49   31.21
   2  -6 -10   -6.21    9.56
   2  -6 -10  -24.18   57.92
  -2  -6  10  229.73  103.92
  -2  -6  10  164.70   92.65
  -2  -6  10   50.00   14.71
  -2  -6  10   35.70   27.61
   2   6 -10   71.40   30.47
   2   6 -10   28.76   11.52
   2   6 -10  301.63  136.84
   2   6 -10   37.01   27.12
  -2   6  10   27.45   50.24
  -2   6  10   69.12   29.00
   2  -6  -9   73.45   34.07
   2  -6  -9  -71.57   79.98
  -2  -6   9   51.14   24.35
  -2  -6   9  122.47   49.92
  -2  -6   9   51.06   41.91
  -2  -6   9   27.29    9.15
   2   6  -9   66.83   28.27
   2   6  -9   56.21   27.61
   2   6  -9   37.42   45.91
  -2   6   9  118.54   75.24
  -2   6   9   59.97   27.86
  -2   6   9   83.66   34.64
   2  -6  -8  129.49  101.55
   2  -6  -8   99.59   45.67
   2  -6  -8   91.42   41.26
  -2  -6   8   98.61   45.10
  -2  -6   8  139.79   83.01
  -2  -6   8  120.42   49.10
  -2  -6   8   58.17   22.30
   2   6  -8   78.18   32.27
   2   6  -8   46.24   20.59
   2   6  -8   74.02   34.48
   2   6  -8   23.77   16.99
  -2   6   8  105.39   43.22
  -2   6   8  102.78   68.22
  -2   6   8   88.07   40.36
   2  -6  -7  166.42   75.41
   2  -6  -7   18.55   89.54
   2  -6  -7  156.61   64.87
  -2  -6   7  192.07   77.37
  -2  -6   7  198.93   98.94
  -2  -6   7   46.49   58.74
  -2  -6   7  117.07   35.05
   2   6  -7  128.59   51.88
   2   6  -7  131.29   36.27
   2   6  -7   43.38   21.40
   2   6  -7   75.90   68.38
  -2   6   7  156.86   63.40
  -2   6   7   73.69   73.36
  -2   6   7  162.58   73.12
   2  -6  -6   33.25   19.93
   2  -6  -6   27.61   17.07
  -2  -6   6   33.82   35.13
  -2  -6   6  149.02   41.34
  -2  -6   6   47.06   20.42
  -2  -6   6   38.48   18.71
  -2  -6   6   27.94   74.18
   2   6  -6   47.55   23.77
   2   6  -6   49.75   20.83
   2   6  -6  -29.74   88.15
   2   6  -6  123.53   35.38
   2   6  -6   28.51   15.03
  -2   6   6   45.18   20.02
   2  -6  -5  143.13   58.33
   2  -6  -5  930.21  415.52
  -2  -6   5  143.38   71.81
  -2  -6   5   81.94   51.31
  -2  -6   5  316.50  143.13
   2   6  -5  208.90   95.34
   2   6  -5  265.52  121.08
   2   6  -5  -10.29   52.53
   2   6  -5  257.18   64.87
  -2   6   5  526.46  235.21
  -2   6   5  155.47   62.74
   2  -6  -4  665.10  265.27
   2  -6  -4  422.95  192.97
  -2  -6   4  768.61  346.56
  -2  -6   4  557.51  222.22
  -2  -6   4  201.47  106.86
  -2  -6   4  494.76  119.93
   2   6  -4  554.48  221.07
   2   6  -4   67.73   78.92
   2   6  -4  520.17  235.45
   2   6  -4  636.18  152.45
  -2   6   4  842.88  376.22
  -2   6   4  655.38  261.35
   2  -6  -3  -30.23   23.94
  -2  -6   3   77.12   31.94
  -2  -6   3  122.14   36.68
   2   6  -3   79.57   41.75
   2   6  -3  111.19   44.93
   2   6  -3  145.91   39.95
  -2   6   3  134.23   54.49
   2  -6  -2  360.94  144.28
  -2  -6   2  256.94  102.94
  -2  -6   2  378.75   93.54
  -2  -6   2  555.87  250.98
   2   6  -2  308.82  144.28
   2   6  -2  345.91   84.64
   2   6  -2  272.22  123.53
  -2   6   2  398.85  159.39
   2  -6  -1   10.21    8.33
   2  -6  -1   14.79   50.90
  -2  -6   1   13.97    9.64
  -2  -6   1   26.31   35.13
   2   6  -1   35.87   15.44
   2   6  -1    5.80   16.67
   2   6  -1   35.46   16.42
  -2   6   1  -42.89  123.45
  -2   6   1    1.88    8.41
   2  -6   0  291.50  132.84
   2  -6   0  281.94  112.99
  -2  -6   0  176.47   71.16
  -2  -6   0  100.32   46.16
  -2  -6   0  178.67   55.72
  -2  -6   0  -16.91   21.57
   2   6   0  124.92  155.47
   2   6   0  106.70   31.70
  -2   6   0  273.85  130.23
  -2   6   0  239.86   96.24
   2  -6   1   38.81   25.16
   2  -6   1   34.39   16.58
  -2  -6  -1   78.92   33.09
  -2  -6  -1   19.85   21.24
  -2  -6  -1   41.50   29.33
   2   6   1    9.31   16.01
   2   6   1   25.24   18.87
  -2   6  -1   86.93   55.64
  -2   6  -1   34.39   15.69
   2  -6   2  117.56   47.79
   2  -6   2  166.01   75.98
   2  -6   2  100.65   81.45
  -2  -6  -2  115.93   47.63
  -2  -6  -2   77.45   27.86
  -2  -6  -2   64.79   31.62
   2   6   2  105.80   42.73
   2   6   2   59.64   20.91
  -2   6  -2  124.83   60.86
  -2   6  -2  190.36  116.91
   2  -6   3   77.94   37.58
   2  -6   3  -14.87   56.04
   2  -6   3  113.48   46.08
  -2  -6  -3   79.82   33.99
  -2  -6  -3    5.72   17.73
  -2  -6  -3   50.65   24.84
   2   6   3   45.34   21.65
   2   6   3   94.93   38.48
  -2   6  -3   90.19  105.47
  -2   6  -3   87.50   40.11
   2  -6   4   90.68   42.81
  -2  -6  -4   69.52   30.39
  -2  -6  -4   92.07   42.24
   2   6   4   66.01   30.39
  -2   6  -4   48.20   20.75
  -2   6  -4   51.22   23.69
   2  -6   5   -4.49   65.36
  -2  -6  -5   38.72   20.91
  -2  -6  -5   13.32    9.64
   2   6   5   45.75   19.28
  -2   6  -5    5.56   15.77
  -2   6  -5  -26.96  103.10
   2  -6   6  142.56   65.60
   2  -6   6   28.43   68.22
  -2  -6  -6  113.07   48.86
  -2  -6  -6   85.78   40.52
   2   6   6   61.36   25.41
   2   6   6   24.75   14.87
  -2   6  -6  113.64   53.02
  -2   6  -6  101.47   42.81
  -2   6  -6   69.93   64.95
  -2   6  -6   78.27   35.95
   2  -6   7  218.62   87.91
   2  -6   7  212.33   97.38
   2  -6   7  241.66   80.96
  -2  -6  -7  204.08   84.80
  -2  -6  -7  316.91  142.32
   2   6   7  257.68  103.10
   2   6   7  417.39  186.92
  -2   6  -7  265.52  120.99
  -2   6  -7  196.48   80.06
  -2   6  -7  226.14  102.86
   2  -6   8   94.77   39.21
   2  -6   8   20.75   34.07
  -2  -6  -8  128.10   57.11
  -2  -6  -8   33.82   18.71
   2   6   8   95.99   39.13
   2   6   8   59.88   28.84
  -2   6  -8   60.05   31.45
  -2   6  -8   24.59   55.55
   2  -6   9   24.18   20.18
   2  -6   9   42.48   19.93
   2  -6   9    8.01   23.86
  -2  -6  -9   17.32   24.51
   2   6   9   32.43   14.71
  -2   6  -9   59.72   37.34
  -2   6  -9    3.76   17.65
  -2   6  -9   19.44   30.06
  -2   6  -9   34.07   17.89
   2  -6  10  176.96   72.06
   2  -6  10  384.96  173.77
  -2  -6 -10  101.14   49.67
   2   6  10  168.54   67.89
  -2   6 -10  233.33  108.82
  -2   6 -10  297.46   74.35
   2  -6  11  -29.49   43.79
  -2  -6 -11   33.82   32.35
  -2  -6 -11   -0.41   13.07
  -2  -6 -11   17.57   69.77
   2   6  11   78.35   32.60
   2   6  11   19.61   54.82
   2   6  11    0.08    7.43
  -2   6 -11   91.50   42.73
   2  -6  12   21.40   44.12
  -2  -6 -12  101.31   54.08
  -2  -6 -12   10.05   52.61
   2   6  12  162.66   65.85
   2   6  12   84.88   50.16
  -2   6 -12  128.84   60.86
  -2   6 -12  137.82   63.40
   2  -6  13   23.86   15.28
   2  -6  13   33.50   17.89
   2  -6  13   11.36   12.58
  -2  -6 -13   -1.23   35.21
  -2  -6 -13    7.19   18.14
  -2  -6 -13   46.08   69.61
   2   6  13   38.56   18.14
   2   6  13   10.87   51.55
   2   6  13    8.58   10.21
  -2   6 -13  -33.09   31.21
  -2   6 -13    8.50   17.73
  -2   6 -13   56.21   27.29
   2  -6  14   24.67    8.58
   2  -6  14  -20.10   36.52
   2  -6  14   25.82   12.34
  -2  -6 -14   12.01   18.63
  -2  -6 -14    6.05   38.64
  -2  -6 -14   13.32   43.14
   2   6  14   66.09   28.84
   2   6  14   11.68   22.79
   2   6  14   20.26   12.91
  -2   6 -14    4.41   27.37
  -2   6 -14   23.20   14.46
   2  -6  15   70.51   73.85
   2  -6  15   26.96   42.07
   2  -6  15    2.86   10.70
   2  -6  15   28.92   15.60
  -2  -6 -15   17.32   18.87
  -2  -6 -15  -23.12   29.17
  -2  -6 -15   21.00   39.62
   2   6  15    8.33   11.27
   2   6  15  -46.32   38.72
   2   6  15  -21.24   21.81
   2   6  15   13.32   10.46
  -2   6 -15    6.54    8.50
  -2   6 -15  -12.42   38.97
  -2   6 -15   37.09   19.85
   2  -6  16   16.83    7.76
   2  -6  16   12.50   54.33
   2  -6  16   18.46   47.06
   2  -6  16   12.01    8.66
   2  -6  16   23.53   13.97
  -2  -6 -16    4.82   35.05
  -2  -6 -16   13.40   16.50
  -2  -6 -16  -12.42   28.92
   2   6  16    6.86   14.22
   2   6  16   -2.53    7.92
  -2   6 -16  -45.59   62.01
  -2   6 -16   21.90   26.31
  -2   6 -16   20.91   10.87
  -2   6 -16   28.92   17.48
  -2   6 -16   15.69    9.97
   2  -6  17   -0.25    9.64
   2  -6  17   -2.21    9.72
   2  -6  17   12.74   16.99
   2  -6  17   -9.15   41.50
   2  -6  17    2.70    6.37
   2  -6  17    8.66    7.60
   2  -6  17    0.49    8.33
   2  -6  17    0.49   10.29
   2  -6  17   28.59   53.02
  -2  -6 -17    7.27   32.03
  -2  -6 -17  -48.12   58.90
  -2  -6 -17   12.42   15.52
  -2  -6 -17    2.94   13.73
   2   6  17  -14.13   16.50
   2   6  17   14.22   18.30
   2   6  17    4.00    8.17
   2   6  17  -38.32   44.77
  -2   6 -17   -5.07   19.53
  -2   6 -17   18.55   74.51
  -2   6 -17    6.70    9.15
  -2   6 -17    1.47    7.68
  -2   6 -17  -13.32    7.84
  -2   6 -17   18.14   14.62
  -2   6 -17   13.40   21.57
   2  -6  18    0.98    6.54
   2  -6  18  -16.42   55.80
   2  -6  18   11.44   33.90
   2  -6  18   18.22   17.32
   2  -6  18    9.64    8.99
   2  -6  18    1.31    7.92
   2  -6  18   -2.94    8.17
   2  -6  18   19.44   11.76
   2  -6  18    7.60   10.46
  -2  -6 -18  -39.71   34.64
  -2  -6 -18   56.29   76.63
  -2  -6 -18   -9.48   12.74
  -2  -6 -18   10.62   12.83
  -2  -6 -18    8.74   19.44
   2   6  18   -0.57    6.05
   2   6  18   36.76   25.57
   2   6  18  -10.78   16.18
   2   6  18  -51.31   59.97
   2   6  18   10.21    8.41
  -2   6 -18    2.45   19.85
  -2   6 -18  -16.75  125.73
  -2   6 -18   19.20    9.40
  -2   6 -18    2.53   12.91
  -2   6 -18    8.58    8.91
  -2   6 -18   68.63   34.39
  -2   6 -18   17.89   20.34
  -2   6 -18    1.14    9.80
   2  -6  19    6.78   15.93
   2  -6  19    4.74    6.45
   2  -6  19   -2.70   33.50
   2  -6  19    0.98    8.41
   2  -6  19 -126.96   88.40
   2  -6  19    5.39    6.86
   2  -6  19   -6.62   12.83
   2  -6  19   -8.74    7.92
  -2  -6 -19   12.50   13.89
  -2  -6 -19  -10.54   90.52
  -2  -6 -19   24.51   37.25
  -2  -6 -19  -16.83   23.94
  -2  -6 -19   10.78   11.76
   2   6  19  -54.41   76.47
   2   6  19   -9.23   16.50
   2   6  19    2.37   23.86
   2   6  19    2.53    6.45
  -2   6 -19    1.47   17.32
  -2   6 -19   -6.13    7.68
  -2   6 -19   69.69  195.58
  -2   6 -19   10.05    9.31
  -2   6 -19   -8.66    8.01
  -2   6 -19    2.94    7.03
  -2   6 -19    3.51   17.81
  -2   6 -19    1.72   13.64
  -2   6 -19   -4.74    9.23
   2  -6  20   24.02   44.36
   2  -6  20    8.50    6.86
   2  -6  20   14.30   18.14
   2  -6  20   18.46    9.15
   2  -6  20    9.80   15.60
   2  -6  20    9.56    6.13
   2  -6  20  -24.35   91.17
   2  -6  20   -3.92    7.84
  -2  -6 -20 -259.06  164.95
  -2  -6 -20   11.19   23.86
  -2  -6 -20    0.41   12.34
  -2  -6 -20  -67.97   44.93
   2   6  20  -33.82   32.43
   2   6  20    3.84   13.56
   2   6  20   13.07    7.84
  -2   6 -20   -2.12   10.95
  -2   6 -20    7.35    9.23
  -2   6 -20    4.08   16.01
  -2   6 -20  -63.89  206.53
  -2   6 -20   14.62   10.70
  -2   6 -20   29.17   20.34
  -2   6 -20   12.58    8.09
  -2   6 -20    2.04   15.69
  -2   6 -20    0.57    9.31
   2  -6  21   15.60   46.65
   2  -6  21    6.05    6.05
   2  -6  21    8.41    6.05
   2  -6  21    5.15    7.11
   2  -6  21    8.41    8.58
  -2  -6 -21   -3.76   14.05
  -2  -6 -21 -228.92  162.66
  -2  -6 -21   43.87   48.86
  -2  -6 -21   -5.15    8.82
   2   6  21   13.24   11.60
   2   6  21  -63.89   43.05
   2   6  21   -7.19    6.70
   2   6  21   -6.62   12.17
  -2   6 -21    0.90    7.35
  -2   6 -21   -6.37    8.33
  -2   6 -21    4.90   19.85
  -2   6 -21   15.28    8.17
  -2   6 -21   -2.86    7.68
  -2   6 -21   -5.56    7.92
   2  -6  22    4.00    8.99
   2  -6  22   12.25    8.09
   2  -6  22   11.52   37.09
   2  -6  22    3.51    7.11
   2  -6  22    6.13    4.58
  -2  -6 -22   -2.45   13.97
  -2  -6 -22   24.35   58.99
  -2  -6 -22   19.36    8.82
  -2  -6 -22 -150.32  149.51
   2   6  22    1.39    5.88
   2   6  22    6.70   10.87
   2   6  22    5.15   13.15
   2   6  22  -59.88   54.33
  -2   6 -22   17.97   24.67
  -2   6 -22    4.08    8.33
  -2   6 -22    2.04    8.91
  -2   6 -22    9.48    8.74
   2  -6  23    3.43    9.97
   2  -6  23   -5.56   33.74
   2  -6  23    6.62    7.19
   2  -6  23    0.82    7.68
  -2  -6 -23  -10.05   13.73
  -2  -6 -23  -58.58   69.69
  -2  -6 -23   20.67   14.46
  -2  -6 -23    1.14    7.60
   2   6  23   -8.41   58.90
   2   6  23    2.29    5.47
   2   6  23    0.74   12.83
  -2   6 -23   12.17   26.88
  -2   6 -23 -107.02  468.37
  -2   6 -23    8.01    8.58
  -2   6 -23   -4.00    5.96
  -2   6 -23  -13.24   21.65
   2  -6  24   14.87   10.54
   2  -6  24   12.01    8.09
   2  -6  24   -3.92   33.66
   2  -6  24   -0.25    6.54
   2  -6  24   -0.90    3.43
  -2  -6 -24   -3.10   12.99
  -2  -6 -24   25.65   16.58
  -2  -6 -24    5.96    7.52
  -2  -6 -24  -38.56   77.61
   2   6  24  -13.40   74.51
   2   6  24    5.96   14.22
  -2   6 -24    8.82    7.84
  -2   6 -24    6.13    7.43
  -2   6 -24    3.76    6.54
  -2   6 -24    6.13   25.00
   2  -6  25    8.74    4.00
   2  -6  25    0.41    7.92
   2  -6  25    2.37    5.88
  -2  -6 -25   -0.08   12.01
  -2  -6 -25    9.56    9.15
   2   6  25  -10.21   13.07
   2   6  25    1.39    3.59
  -2   6 -25  -10.05   32.92
  -2   6 -25   15.11    8.33
  -2   6 -25    2.04    6.62
   2  -8 -24   18.46   20.67
   2  -8 -24   -5.64   12.83
   2  -8 -24   71.89  106.94
  -2  -8  24    8.82   13.73
  -2  -8  24    9.89   33.66
  -2  -8  24   -0.16    7.35
  -2  -8  24   20.18    8.66
   2   8 -24   11.85   45.59
   2   8 -24   19.61   35.54
   2   8 -24    0.57    5.23
   2   8 -24    0.57    7.27
  -2   8  24 -125.73  129.33
  -2   8  24    0.82   14.22
  -2   8  24    3.35    4.41
   2  -8 -23   10.70   15.03
   2  -8 -23   -2.12   13.56
   2  -8 -23  -74.10   90.60
  -2  -8  23   -4.82   31.86
  -2  -8  23   12.58    8.99
  -2  -8  23   11.60    7.27
   2   8 -23   -2.86   34.72
   2   8 -23  -23.28   33.17
   2   8 -23   -1.80    5.31
  -2   8  23   72.22  114.79
  -2   8  23   -4.58    3.68
  -2   8  23   -7.84   12.83
   2  -8 -22   10.87   14.22
   2  -8 -22  -68.38   92.48
  -2  -8  22    2.29    7.76
  -2  -8  22   16.18   33.90
  -2  -8  22    5.39    3.92
  -2  -8  22    7.27    9.48
   2   8 -22   16.67   32.19
   2   8 -22   -1.80   18.46
   2   8 -22   10.46    7.11
   2   8 -22   -9.80   11.44
  -2   8  22  -16.01   14.05
  -2   8  22  -92.73   95.91
   2  -8 -21   -2.29   15.11
   2  -8 -21   53.43   80.47
   2  -8 -21   23.37   15.03
  -2  -8  21  -10.95   28.02
  -2  -8  21   21.90   12.58
  -2  -8  21    0.90    7.52
  -2  -8  21   -3.84    5.47
   2   8 -21  -13.48   16.26
   2   8 -21   -1.55   26.06
   2   8 -21   17.89   13.81
  -2   8  21   -6.62   12.83
  -2   8  21  -41.01   75.49
  -2   8  21   -0.98    8.58
   2  -8 -20    5.47   18.46
   2  -8 -20   -6.70   16.58
   2  -8 -20  -28.10   58.17
  -2  -8  20   -8.17    8.17
  -2  -8  20  -13.89   27.53
  -2  -8  20   -5.88    6.05
   2   8 -20  -15.69   21.90
   2   8 -20   -7.60   25.16
   2   8 -20    4.49   13.97
   2   8 -20    0.49    4.74
   2   8 -20   -1.06   11.52
  -2   8  20   35.95   62.91
  -2   8  20    9.80   13.48
   2  -8 -19   -1.31   21.00
   2  -8 -19   39.95   23.77
  -2  -8  19   26.88   11.68
  -2  -8  19  -14.87   31.13
  -2  -8  19   20.26   11.44
  -2  -8  19   39.71   12.74
   2   8 -19   12.01    9.15
   2   8 -19   18.71   23.37
  -2   8  19   31.94   17.40
  -2   8  19   11.60   11.27
   2  -8 -18  -38.23   46.65
   2  -8 -18   14.05   15.77
  -2  -8  18   -4.58   34.07
  -2  -8  18   -0.82    8.82
  -2  -8  18    1.63    6.86
  -2  -8  18    7.52   11.68
  -2  -8  18   -0.49    8.33
   2   8 -18  -12.17   13.48
   2   8 -18    2.04   16.67
   2   8 -18   15.11   11.19
   2   8 -18   -2.12    8.50
  -2   8  18   17.16   13.32
  -2   8  18    3.92   13.07
  -2   8  18   45.59   41.75
   2  -8 -17  -34.31   42.65
   2  -8 -17    4.74   13.97
  -2  -8  17   11.03   11.19
  -2  -8  17   -7.52   31.21
  -2  -8  17   16.26   14.79
  -2  -8  17    4.90    9.72
  -2  -8  17    2.12    7.27
   2   8 -17    7.84   14.95
   2   8 -17    2.86   12.34
   2   8 -17    3.02   10.62
   2   8 -17   -7.43   12.17
  -2   8  17   14.38   12.01
  -2   8  17    7.68   10.87
  -2   8  17   46.40   39.87
   2  -8 -16   12.09   14.05
   2  -8 -16   28.02   41.58
   2  -8 -16   31.05   21.98
  -2  -8  16    9.89    9.64
  -2  -8  16   -3.10   36.68
  -2  -8  16   15.60    8.17
  -2  -8  16    9.07   19.36
   2   8 -16   19.28   15.85
   2   8 -16  -10.78   13.15
   2   8 -16   15.20   11.52
   2   8 -16    9.40   11.44
   2   8 -16   13.89   16.26
  -2   8  16   -0.57    8.41
   2  -8 -15  -15.60   22.22
   2  -8 -15   25.41   37.09
  -2  -8  15   34.97   11.52
  -2  -8  15   36.03   18.79
   2   8 -15   41.50   16.26
   2   8 -15    3.27   11.44
   2   8 -15   32.52   14.62
   2   8 -15   -4.08   10.87
  -2   8  15   23.53   17.40
   2  -8 -14  -24.92   28.43
   2  -8 -14  -15.28   32.11
   2  -8 -14    4.17   11.52
  -2  -8  14    4.17    6.37
  -2  -8  14    6.05   14.46
  -2  -8  14   16.99   13.07
  -2  -8  14    7.27    7.52
   2   8 -14    1.96   12.42
   2   8 -14  -14.79   13.40
   2   8 -14  -13.07   10.62
   2   8 -14    2.21   11.52
   2   8 -14  -24.75   14.22
   2   8 -14    4.58   10.13
  -2   8  14   -0.98    7.35
  -2   8  14   -4.49   18.95
   2  -8 -13   25.57   35.13
   2  -8 -13   -0.57   28.68
  -2  -8  13   12.83    9.23
  -2  -8  13   -4.17   42.24
  -2  -8  13   10.46   13.40
  -2  -8  13    3.02    5.88
   2   8 -13   -6.37   12.42
   2   8 -13    4.25    9.89
   2   8 -13    4.25   12.50
   2   8 -13  -15.60   14.13
  -2   8  13  -12.50   25.41
  -2   8  13   -1.80    4.90
   2  -8 -12   42.07   21.73
   2  -8 -12   53.84   36.85
   2  -8 -12  -10.21   27.12
  -2  -8  12   21.73   52.29
  -2  -8  12  -21.57   20.83
  -2  -8  12   45.59   17.57
  -2  -8  12   55.23   26.31
   2   8 -12   65.60   32.52
   2   8 -12   -3.43   12.66
   2   8 -12   12.01    9.89
   2   8 -12   11.68   19.53
   2   8 -12   28.02   16.83
  -2   8  12   35.78   17.89
  -2   8  12    8.99   21.24
   2  -8 -11  -21.40   29.49
   2  -8 -11   -8.41    8.91
   2  -8 -11   44.61   32.84
  -2  -8  11   -2.12   24.02
  -2  -8  11  -41.67   54.08
  -2  -8  11   20.51   13.89
   2   8 -11    7.84   12.34
   2   8 -11   -0.41    6.21
   2   8 -11   -3.51   19.04
  -2   8  11    3.84    7.43
  -2   8  11   12.17   29.08
   2  -8 -10   77.69   36.27
   2  -8 -10   -5.15   40.44
  -2  -8  10  100.98   46.40
  -2  -8  10  -15.36   37.25
  -2  -8  10   18.46   27.12
  -2  -8  10   33.41   18.55
   2   8 -10   18.22   10.78
   2   8 -10   31.29   17.89
   2   8 -10   70.67   34.23
   2   8 -10   18.63   28.02
   2   8 -10   31.37   17.24
  -2   8  10    0.90   35.21
  -2   8  10   92.48   42.32
  -2   8  10   45.26   21.65
   2  -8  -9   29.98   16.67
  -2  -8   9   -8.01   40.44
  -2  -8   9   14.05   24.10
  -2  -8   9   91.99   27.21
   2   8  -9   52.04   24.35
   2   8  -9   64.95   30.47
   2   8  -9   99.75   29.00
   2   8  -9   41.42   39.46
  -2   8   9   37.66   18.14
  -2   8   9   25.73   32.92
  -2   8   9   74.35   34.39
   2  -8  -8   28.19   15.85
  -2  -8   8    7.84    7.92
  -2  -8   8    3.76   34.80
  -2  -8   8   51.22   21.57
  -2  -8   8   14.54   31.29
   2   8  -8   10.70    9.89
   2   8  -8    0.49   40.77
   2   8  -8    4.33   15.36
  -2   8   8    7.03    8.91
  -2   8   8   64.54   30.31
   2  -8  -7   72.30   34.56
  -2  -8   7   -4.58   47.63
  -2  -8   7  110.62   50.65
   2   8  -7  145.83   68.38
   2   8  -7   67.48   29.00
   2   8  -7   -0.57   20.34
   2   8  -7   64.87   22.88
  -2   8   7   87.01   40.03
  -2   8   7  113.23   46.81
   2  -8  -6   30.31   19.36
   2  -8  -6   -1.88   19.69
  -2  -8   6  -21.40   29.98
  -2  -8   6   -0.74   18.38
  -2  -8   6   -2.37   19.61
   2   8  -6    5.56   16.34
   2   8  -6    1.88    8.41
   2   8  -6   31.62   16.91
   2   8  -6   -1.80   17.16
   2   8  -6   26.72   17.81
  -2   8   6   15.93   11.76
  -2   8   6   22.71   13.24
   2  -8  -5   13.48   16.67
   2  -8  -5   -2.53   19.28
  -2  -8   5    9.40   18.87
  -2  -8   5   62.17   29.49
  -2  -8   5   42.97   34.15
  -2  -8   5   16.50   18.63
   2   8  -5    4.66   15.77
   2   8  -5    4.98    8.01
   2   8  -5  -12.74   37.25
   2   8  -5   -8.58   22.88
   2   8  -5   37.42   18.71
  -2   8   5   -9.15   11.93
  -2   8   5   15.69   10.87
   2  -8  -4  324.34  131.21
  -2  -8   4  460.20  207.84
  -2  -8   4  243.79   62.91
   2   8  -4  498.19  199.26
   2   8  -4  301.87  139.21
   2   8  -4  249.10   62.74
   2   8  -4  332.67  151.14
  -2   8   4  203.43   91.66
  -2   8   4  312.33  125.65
   2  -8  -3    7.76   17.07
  -2  -8   3   60.78   25.73
  -2  -8   3   39.71   20.83
   2   8  -3   37.09   46.08
   2   8  -3   17.32   12.01
   2   8  -3   42.97   19.53
   2   8  -3   24.67   12.17
  -2   8   3  139.21  193.05
  -2   8   3   37.91   18.71
   2  -8  -2  101.88   43.71
   2  -8  -2   -1.72   34.07
  -2  -8   2   44.53   24.35
  -2  -8   2   78.76   37.66
  -2  -8   2  107.43   50.73
   2   8  -2  151.71   86.03
   2   8  -2   89.70   41.01
   2   8  -2   46.49   19.85
  -2   8   2 -110.62  222.63
  -2   8   2  187.91   76.55
   2  -8  -1   64.38   30.23
   2  -8  -1   -0.57   31.05
  -2  -8   1   17.32   16.01
  -2  -8   1    5.39   23.45
  -2  -8   1  -22.30   26.23
  -2  -8   1   -0.41   15.69
   2   8  -1   -7.03   14.79
   2   8  -1   37.09   17.32
  -2   8   1  111.44  214.95
   2  -8   0  146.97   69.12
   2  -8   0  170.18   69.93
  -2  -8   0  183.08   86.27
  -2  -8   0  190.60   78.51
   2   8   0  179.57  146.89
  -2   8   0  311.84  168.71
  -2   8   0  216.99   88.07
   2  -8   1  638.96  255.39
  -2  -8  -1  518.13  207.92
  -2  -8  -1  286.35   72.30
  -2   8  -1  627.60  250.98
  -2   8  -1  709.55  321.81
   2  -8   2   -2.45   18.55
   2  -8   2    5.15   12.42
  -2  -8  -2   10.38   15.44
  -2  -8  -2    4.33   15.28
   2   8   2    0.57    9.31
  -2   8  -2    4.58   12.09
  -2   8  -2   16.99    9.64
   2  -8   3    3.10   16.83
   2  -8   3   35.54   18.55
   2  -8   3   55.64   27.45
   2  -8   3  -55.15   40.60
  -2  -8  -3   28.51   15.85
   2   8   3    5.80    8.66
  -2   8  -3   22.55   40.36
  -2   8  -3   27.21   47.55
  -2   8  -3   32.35   17.73
   2  -8   4  441.74  176.88
   2  -8   4   79.41   34.64
  -2  -8  -4  709.14  284.06
   2   8   4  636.18  283.82
  -2   8  -4   90.68   45.18
   2  -8   5   15.36   14.22
   2  -8   5   30.23   17.65
   2  -8   5   -1.72   28.35
  -2  -8  -5   -2.29    8.25
  -2  -8  -5   53.68   29.08
   2   8   5    2.70    7.03
  -2   8  -5   10.70   11.27
  -2   8  -5  -30.06   44.44
  -2   8  -5    7.84    5.64
  -2   8  -5    8.17   29.49
   2  -8   6   -7.35   11.44
   2  -8   6   26.80   14.30
   2  -8   6    5.39   34.23
  -2  -8  -6   21.00   21.49
  -2  -8  -6    1.80    7.35
   2   8   6    7.19    7.84
  -2   8  -6   59.88   48.28
  -2   8  -6    6.62    5.47
  -2   8  -6  -11.36   11.03
   2  -8   7   48.61   26.63
   2  -8   7   63.48   29.98
   2  -8   7    6.78   11.03
   2  -8   7  -13.40   37.74
  -2  -8  -7    4.82   20.67
  -2  -8  -7   37.99   19.28
   2   8   7   10.21    8.09
  -2   8  -7   -3.02   26.06
  -2   8  -7   29.82   49.59
  -2   8  -7   66.99   31.21
   2  -8   8   33.74   23.12
   2  -8   8   13.81   14.05
   2  -8   8    8.17   22.30
   2  -8   8    3.02    5.23
  -2  -8  -8   11.93   24.35
   2   8   8   33.90   17.32
  -2   8  -8    0.41   32.52
  -2   8  -8   10.38   17.97
  -2   8  -8   48.12   23.04
  -2   8  -8    6.94   14.54
   2  -8   9   17.40   21.57
   2  -8   9   83.17   37.99
  -2  -8  -9   15.93   25.57
  -2  -8  -9   67.32   32.19
   2   8   9   50.33   24.67
  -2   8  -9   12.34   16.67
  -2   8  -9   -3.92   35.13
  -2   8  -9  105.31   48.77
   2  -8  10   -5.96    8.66
   2  -8  10   -4.17   24.75
  -2  -8 -10    0.33   29.57
  -2  -8 -10   24.75   15.93
   2   8  10   20.83   13.56
  -2   8 -10    2.45   18.79
  -2   8 -10   -2.61   30.31
  -2   8 -10    1.31   19.36
   2  -8  11  -10.46   32.43
   2  -8  11   -3.02   21.49
  -2  -8 -11   17.73   32.43
  -2  -8 -11   36.60   20.10
   2   8  11   28.02   15.52
  -2   8 -11    2.86   20.26
  -2   8 -11   -2.37   21.32
  -2   8 -11   57.11   28.43
   2  -8  12   40.36   42.07
   2  -8  12   15.28   10.70
   2  -8  12    4.00   12.58
   2  -8  12    1.47   12.50
  -2  -8 -12   33.09   33.41
  -2  -8 -12    0.82   10.78
   2   8  12    5.88    9.48
  -2   8 -12   -6.94   18.95
  -2   8 -12   -3.76   22.71
  -2   8 -12   -3.02   16.01
  -2   8 -12   22.22   14.62
   2  -8  13  -13.32   12.66
   2  -8  13   -0.33   33.09
   2  -8  13    7.35   14.22
   2  -8  13   11.76    8.82
  -2  -8 -13   -8.74   30.96
  -2  -8 -13   21.81   15.20
   2   8  13   23.28   17.97
   2   8  13    1.14    7.84
  -2   8 -13   11.52   14.22
  -2   8 -13  -11.85   16.01
  -2   8 -13   12.09   13.97
  -2   8 -13  -32.03   28.51
   2  -8  14   19.77   46.40
   2  -8  14   -6.05   12.09
   2  -8  14   11.60    9.23
   2  -8  14   11.11   15.28
  -2  -8 -14   -4.82   29.82
  -2  -8 -14   51.06   42.24
  -2  -8 -14  -17.16   13.40
   2   8  14   33.33   23.04
  -2   8 -14   -7.60   14.54
  -2   8 -14   12.66   11.60
  -2   8 -14   11.93   18.46
   2  -8  15    8.01   45.83
   2  -8  15    0.65   12.99
   2  -8  15    2.04   18.63
  -2  -8 -15   -4.33   38.97
  -2  -8 -15   15.11   29.17
   2   8  15  -17.57   21.08
   2   8  15    2.70    8.99
  -2   8 -15    4.90   17.97
   2  -8  16   -1.63   14.38
   2  -8  16    7.11    9.07
   2  -8  16   14.62   16.01
  -2  -8 -16   -1.39   14.22
  -2  -8 -16   -3.35   25.49
  -2  -8 -16    3.43   42.16
   2   8  16  -32.19   17.97
   2   8  16    9.80   10.38
  -2   8 -16   -1.80   13.97
  -2   8 -16   -0.90   14.71
  -2   8 -16    0.98   16.01
   2  -8  17    2.78   35.13
   2  -8  17   25.24   14.30
   2  -8  17   -2.12    8.33
  -2  -8 -17  -20.51   15.20
  -2  -8 -17  -95.67   59.31
  -2  -8 -17  -32.35   21.98
   2   8  17    4.82    8.50
   2   8  17   -5.23   13.48
  -2   8 -17  -12.50   17.81
  -2   8 -17   13.48   29.00
  -2   8 -17   11.11   13.32
   2  -8  18   10.78    6.86
   2  -8  18  -12.34   22.88
   2  -8  18    9.15   47.63
   2  -8  18   10.87   10.87
   2  -8  18   -2.78    6.94
  -2  -8 -18  -89.62   64.05
  -2  -8 -18  -24.18   23.69
  -2  -8 -18    9.80   19.77
   2   8  18  -29.98   14.46
   2   8  18   13.48    9.89
  -2   8 -18    5.72   31.94
  -2   8 -18    2.86   20.10
  -2   8 -18   23.28   19.53
  -2   8 -18   -5.72    8.41
   2  -8  19  -35.95   45.02
   2  -8  19   11.44   23.04
   2  -8  19    3.19    6.13
   2  -8  19   -1.39    7.84
  -2  -8 -19  -24.43   60.62
  -2  -8 -19   16.67   19.93
  -2  -8 -19    2.53   15.60
   2   8  19   -0.90   13.15
   2   8  19   -5.31    8.58
  -2   8 -19   -1.72   22.47
  -2   8 -19   -3.76   52.53
  -2   8 -19    6.05    8.17
  -2   8 -19   22.63   21.98
   2  -8  20    2.04   29.98
   2  -8  20  -19.61   39.62
   2  -8  20   13.56    7.35
   2  -8  20    6.70    7.84
   2  -8  20   10.13    9.89
  -2  -8 -20   32.76   75.65
  -2  -8 -20  -14.79   14.95
  -2  -8 -20    9.40   20.42
   2   8  20    5.47    9.15
   2   8  20    5.72    9.97
  -2   8 -20  -41.42  105.80
  -2   8 -20   17.48   23.69
   2  -8  21   -6.29   36.76
   2  -8  21    6.13    9.40
   2  -8  21   10.21    7.52
  -2  -8 -21   -9.07   86.11
  -2  -8 -21 -250.73  225.73
  -2  -8 -21    1.80   16.01
  -2  -8 -21  -11.19   19.61
   2   8  21    9.15   11.03
  -2   8 -21  240.11  201.71
  -2   8 -21   -0.25    5.96
  -2   8 -21   69.20   43.87
   2  -8  22   -0.33   34.48
   2  -8  22   -5.47    8.01
   2  -8  22  -12.91    7.03
  -2  -8 -22  -12.58   19.28
  -2  -8 -22   13.64   97.71
  -2  -8 -22   -4.25    7.43
   2   8  22   -5.96    9.48
  -2   8 -22   19.69   33.99
  -2   8 -22   -1.72    5.88
  -2   8 -22    2.37   12.74
   2  -8  23   -1.39    8.17
   2  -8  23   -9.72   30.15
   2  -8  23    5.23    6.13
   2  -8  23    1.47    2.70
  -2  -8 -23   14.38   19.36
  -2  -8 -23   13.32  114.46
   2   8  23    3.02    3.35
   2   8  23  -18.79   13.56
  -2   8 -23    2.45    5.88
  -2   8 -23    2.86   37.42
   2 -10 -20   -0.98  138.72
   2 -10 -20   -7.84   15.44
  -2 -10  20  119.93   83.01
  -2 -10  20   -3.19   10.29
   2  10 -20  -54.90   53.92
   2  10 -20   -2.12    8.50
   2  10 -20    0.90   30.64
  -2  10  20   -8.17   11.27
   2 -10 -19    2.21   15.28
   2 -10 -19  -32.35  113.64
  -2 -10  19   56.86   64.87
  -2 -10  19   -5.15    5.72
  -2 -10  19    6.86   10.62
  -2 -10  19    8.91    8.91
   2  10 -19   43.63   51.88
   2  10 -19   18.14   18.79
   2  10 -19  -13.07    7.84
   2  10 -19   10.54   24.59
  -2  10  19   13.24   14.46
  -2  10  19   12.50   13.15
   2 -10 -18    6.78   14.62
   2 -10 -18   73.77  104.74
  -2 -10  18  -20.59   55.06
  -2 -10  18   10.38    8.91
  -2 -10  18    4.00    5.96
   2  10 -18   43.30   46.49
   2  10 -18    2.70   17.16
   2  10 -18    6.70    6.70
  -2  10  18   18.14   13.97
  -2  10  18   25.49   13.81
   2 -10 -17  -15.69   87.74
   2 -10 -17   -9.97   14.62
  -2 -10  17   47.87   54.57
  -2 -10  17    8.99    6.29
  -2 -10  17   -7.68    9.72
  -2 -10  17   13.73   10.62
   2  10 -17    7.11   19.36
   2  10 -17    8.50   14.22
   2  10 -17    5.64    7.35
   2  10 -17  -19.20   38.40
  -2  10  17    2.86   12.99
  -2  10  17    7.60   10.78
   2 -10 -16  -21.49   78.18
  -2 -10  16  -35.62   48.94
  -2 -10  16   18.55   11.60
  -2 -10  16   23.53   12.09
   2  10 -16   18.06   15.52
   2  10 -16   17.65   36.85
   2  10 -16    2.04    8.01
   2  10 -16   12.50   16.01
  -2  10  16   49.59   25.73
  -2  10  16    6.29   18.14
   2 -10 -15   15.28   11.68
   2 -10 -15  -12.42   20.59
   2 -10 -15   62.17   71.89
  -2 -10  15  -10.62   38.72
  -2 -10  15   18.06   13.07
  -2 -10  15   12.17   10.54
   2  10 -15  -26.31   29.08
   2  10 -15    6.29   12.91
   2  10 -15   -2.53   10.95
   2  10 -15   12.01   14.54
  -2  10  15   17.24   18.87
   2 -10 -14   10.95   20.67
   2 -10 -14   35.46   58.58
   2 -10 -14   -1.47    9.48
  -2 -10  14  -14.87   34.48
  -2 -10  14    5.39   54.25
  -2 -10  14    9.23   13.64
  -2 -10  14   -7.84    9.56
   2  10 -14   44.36   31.45
   2  10 -14   14.13   14.62
   2  10 -14   -9.07   11.27
  -2  10  14   -0.41   18.38
  -2  10  14    6.45    8.74
   2 -10 -13   -6.13   20.26
   2 -10 -13   62.99   30.47
   2 -10 -13  -31.13   55.72
  -2 -10  13  -16.18   58.74
  -2 -10  13   21.00   14.22
  -2 -10  13    5.39   33.90
  -2 -10  13   -9.97   15.36
  -2 -10  13   10.78    9.64
   2  10 -13    7.19   22.96
   2  10 -13    8.82   10.87
   2  10 -13   29.74   18.63
  -2  10  13    5.80   19.61
  -2  10  13   41.75   21.08
   2 -10 -12  -34.15   54.17
   2 -10 -12   -1.88    9.72
  -2 -10  12    9.80    7.43
  -2 -10  12  -50.82   38.32
  -2 -10  12    9.56   66.58
  -2 -10  12   -1.80   16.75
  -2 -10  12    5.72   11.60
   2  10 -12   -5.88   14.22
   2  10 -12  -10.21   20.51
   2  10 -12    9.72   11.68
   2  10 -12   13.40   11.03
   2  10 -12    8.82   12.34
  -2  10  12   -7.92   20.10
  -2  10  12   -0.74    7.52
   2 -10 -11    2.29   10.54
   2 -10 -11   23.69   49.75
  -2 -10  11    3.84   11.11
  -2 -10  11   35.38   61.52
  -2 -10  11  -12.91    9.72
  -2 -10  11    3.43    9.31
  -2 -10  11    1.96   32.52
   2  10 -11    9.97   10.62
   2  10 -11   20.51   21.32
   2  10 -11    4.90   13.56
   2  10 -11    1.88   12.91
  -2  10  11   22.71   13.40
   2 -10 -10  -27.37   41.34
   2 -10 -10   -2.04   10.70
  -2 -10  10   -7.92   87.01
  -2 -10  10    8.41   11.03
  -2 -10  10  -18.95   32.19
  -2 -10  10   -4.25   12.74
  -2 -10  10    0.25   13.24
   2  10 -10    6.45   13.64
   2  10 -10   -4.49   18.22
   2  10 -10   -1.39   13.48
   2  10 -10   12.99   11.76
  -2  10  10    2.86    7.92
   2 -10  -9   -3.10   38.97
  -2 -10   9  -23.04   67.40
  -2 -10   9   48.53   23.69
  -2 -10   9   -4.33   11.60
   2  10  -9   29.41   22.22
   2  10  -9   44.44   17.32
   2  10  -9   12.58   14.46
   2  10  -9   39.95   20.91
  -2  10   9   66.42   31.13
   2 -10  -8    9.15   11.27
  -2 -10   8   27.29   73.45
  -2 -10   8   18.22   12.91
  -2 -10   8   14.05   15.28
  -2 -10   8   -0.49   12.17
   2  10  -8   -5.07   12.74
   2  10  -8   35.70   23.69
   2  10  -8    2.53   16.18
   2  10  -8   23.69   14.54
  -2  10   8   15.52   10.70
  -2  10   8    1.31   10.95
   2 -10  -7  111.93   52.45
  -2 -10   7   12.34   10.21
  -2 -10   7   25.98   16.01
  -2 -10   7   15.36   61.85
   2  10  -7   51.47   27.12
   2  10  -7  127.61   59.56
   2  10  -7   44.12   17.07
   2  10  -7   -2.94   13.24
  -2  10   7    8.33   13.64
  -2  10   7  122.06   55.64
   2 -10  -6   -5.47   16.75
  -2 -10   6   43.95   22.30
  -2 -10   6   23.20   15.77
  -2 -10   6    3.10   18.46
   2  10  -6    8.66   16.26
   2  10  -6  -14.54   25.41
   2  10  -6    3.76   18.87
   2  10  -6    1.39   12.83
  -2  10   6   26.96   16.26
  -2  10   6    8.58   14.05
   2 -10  -5    3.59   16.67
  -2 -10   5   -5.80   28.27
  -2 -10   5   24.92   15.20
  -2 -10   5   12.09   15.20
  -2 -10   5    6.78   15.85
   2  10  -5   47.30   25.49
   2  10  -5   -0.08   23.12
   2  10  -5    0.65   12.58
   2  10  -5   51.22   24.51
  -2  10   5   10.29   10.46
  -2  10   5   15.77   14.95
   2 -10  -4   -2.78   10.46
  -2 -10   4   32.68   18.46
  -2 -10   4   14.38   15.03
   2  10  -4   23.45   19.53
   2  10  -4   13.40   13.64
   2  10  -4   46.65   22.47
  -2  10   4   17.48   16.91
   2 -10  -3   27.86   33.90
  -2 -10   3   20.67   12.83
  -2 -10   3    9.23   14.13
  -2 -10   3   53.35   21.49
   2  10  -3    9.89   27.29
   2  10  -3   55.55   28.92
   2  10  -3   49.02   17.24
   2  10  -3   25.16   12.58
  -2  10   3    1.80   70.67
  -2  10   3    4.17   14.95
   2 -10  -2   34.31   29.00
  -2 -10   2   10.46   10.95
  -2 -10   2   28.27   17.16
  -2 -10   2    0.08   13.81
   2  10  -2   41.34   19.53
   2  10  -2  -45.02   34.39
   2  10  -2   47.22   25.08
  -2  10   2  -32.43   70.91
  -2  10   2   39.62   23.12
   2 -10  -1   26.14   26.88
  -2 -10   1  -16.34   13.64
  -2 -10   1   25.16   16.50
  -2 -10   1   -8.41   17.65
   2  10  -1   47.63   22.47
   2  10  -1   29.25   19.04
  -2  10   1  -85.62   84.39
  -2  10   1   16.01   17.57
   2 -10   0   48.61   31.29
  -2 -10   0   11.44   16.18
  -2 -10   0    9.80   18.30
   2  10   0   -3.51   41.09
   2  10   0   20.83   16.75
  -2  10   0   31.86   59.64
  -2  10   0  -27.53   17.81
   2 -10   1  135.37   75.08
   2 -10   1   99.26   47.55
  -2 -10  -1    3.51   14.62
  -2 -10  -1    5.56   10.54
   2  10   1  -32.92   57.60
  -2  10  -1   -8.74   35.38
  -2  10  -1  176.63   80.64
  -2  10  -1  101.71   45.91
   2 -10   2  -15.28   55.39
   2 -10   2   60.46   29.25
   2 -10   2   16.75   22.96
  -2 -10  -2    6.54   15.69
   2  10   2    9.80   13.89
   2  10   2   10.62    9.80
  -2  10  -2    7.52   39.54
  -2  10  -2   21.73   12.25
  -2  10  -2   41.75   26.80
   2 -10   3  -41.67   63.40
   2 -10   3   24.18   23.69
  -2 -10  -3   -1.39   12.17
   2  10   3   27.61   18.22
   2  10   3    4.08    8.74
  -2  10  -3    4.41   27.78
  -2  10  -3   22.30   21.98
   2 -10   4   16.34   47.22
   2 -10   4    7.76   16.42
   2 -10   4   19.44   14.05
   2 -10   4   -7.35   23.37
  -2 -10  -4   85.78   40.28
   2  10   4   47.63   24.10
   2  10   4   50.90   24.51
  -2  10  -4   11.36   29.66
  -2  10  -4    3.19   22.30
  -2  10  -4   24.75   21.81
   2 -10   5   -3.43   16.50
   2 -10   5   50.82   25.08
   2 -10   5  -11.93   34.88
   2 -10   5   -1.55   15.44
   2  10   5   11.60   13.97
  -2  10  -5    2.29   36.60
  -2  10  -5  -17.48   16.09
  -2  10  -5   28.02   23.53
   2 -10   6   -8.17   21.32
   2 -10   6    6.29   18.79
   2 -10   6    3.10   13.81
  -2 -10  -6   35.13   18.79
   2  10   6   49.51   25.41
   2  10   6   60.70   28.68
  -2  10  -6    5.88   33.90
  -2  10  -6   17.65   23.37
  -2  10  -6   12.74   15.11
  -2  10  -6   35.95   17.48
   2 -10   7   89.62   42.24
   2 -10   7    9.72   17.89
  -2 -10  -7  149.02   67.65
   2  10   7   81.62   36.85
   2  10   7  136.35   61.76
  -2  10  -7   12.34   23.53
  -2  10  -7   15.03   23.12
  -2  10  -7   -6.29   10.87
  -2  10  -7  128.67   59.07
   2 -10   8    5.15   19.20
   2 -10   8  -29.08   20.75
   2 -10   8   11.36    8.74
   2 -10   8    3.02   13.97
  -2 -10  -8   36.36   19.04
   2  10   8   -0.08   13.64
   2  10   8   26.63   14.46
  -2  10  -8   -9.89   14.95
  -2  10  -8    5.72   18.79
  -2  10  -8   19.12   12.34
  -2  10  -8    4.33   24.26
   2 -10   9  -14.79   19.69
   2 -10   9  -11.11   20.02
   2 -10   9   11.93   10.70
   2 -10   9  -10.78   15.36
  -2 -10  -9   37.01   19.12
   2  10   9  -16.83   16.34
   2  10   9   21.16   12.99
  -2  10  -9    8.66   24.84
  -2  10  -9   13.40   15.69
  -2  10  -9   14.22   10.78
   2 -10  10   15.52   25.41
   2 -10  10  -26.31   23.53
   2 -10  10   -2.37   11.44
  -2 -10 -10    5.88    9.48
   2  10  10  -14.71   17.16
  -2  10 -10   11.93   12.17
  -2  10 -10   25.82   31.62
  -2  10 -10   -0.25   12.58
  -2  10 -10   17.97   13.07
   2 -10  11    3.35    6.86
   2 -10  11   20.67   23.12
   2 -10  11   10.29   12.17
   2  10  11   17.07   22.22
   2  10  11   36.27   19.44
  -2  10 -11  -17.65   14.13
  -2  10 -11    4.74   11.11
  -2  10 -11   17.48   15.85
   2 -10  12  -12.99   42.97
   2 -10  12    8.01   21.08
   2 -10  12   -7.68   11.19
  -2 -10 -12    7.03   11.68
   2  10  12  -24.26   25.57
   2  10  12   22.63   14.30
  -2  10 -12    0.65   13.89
  -2  10 -12   10.13   39.46
   2 -10  13   29.33   37.66
   2 -10  13   -5.72   25.57
   2 -10  13    8.74   11.44
  -2 -10 -13   12.17   14.87
   2  10  13    8.99   29.74
   2  10  13   62.74   31.29
  -2  10 -13    0.49   41.09
  -2  10 -13    6.62   12.42
  -2  10 -13  117.15   56.45
   2 -10  14    2.04   36.60
   2 -10  14   11.93   11.44
  -2 -10 -14  -17.57   14.95
   2  10  14   11.68   12.91
  -2  10 -14   13.64   16.18
  -2  10 -14   13.48   18.71
  -2  10 -14   14.87   12.74
   2 -10  15  -17.24   43.87
   2 -10  15    6.78    9.97
  -2 -10 -15   15.11   15.44
   2  10  15   15.77   13.73
  -2  10 -15  -17.40   19.04
  -2  10 -15   -9.40    9.48
   2 -10  16   -4.33   10.05
  -2 -10 -16   -5.88   13.32
   2  10  16    9.23   11.60
   2  10  16   -4.58   15.28
  -2  10 -16   -8.58   63.07
  -2  10 -16    8.74   17.89
  -2  10 -16   -4.90    7.19
  -2  10 -16   26.55   25.98
  -2 -10 -17    1.47   13.15
  -2 -10 -17    5.39   17.81
  -2 -10 -17 -149.92  116.50
   2  10  17  -15.36   12.34
   2  10  17    4.17   15.85
  -2  10 -17    5.96   69.93
  -2  10 -17   14.87   19.77
  -2  10 -17   29.57   29.49
  -2  10 -17    5.31    7.11
   2 -10  18  -85.46   54.41
   2 -10  18   -2.61    8.17
  -2 -10 -18  130.55  123.45
  -2 -10 -18    4.08   15.20
   2  10  18   16.09   16.75
  -2  10 -18   66.18   95.91
  -2  10 -18   10.29   27.86
   2 -10  19  -11.27   10.13
   2 -10  19   -5.15    6.94
   2  10  19    3.76    7.68
   2  10  19   12.17   17.40
  -2  10 -19   -1.23   30.72
  -2  10 -19    6.62    9.89
   2 -10  20   -1.39    7.84
   2 -10  20   11.85    7.52
   2  10  20   -0.98   10.95
   2  10  20   -6.45   18.06
  -2  10 -20   -2.12    8.01
   2 -12 -15   35.46  136.93
   2 -12 -15   16.18   12.74
  -2 -12  15  -33.66   87.91
   2  12 -15  -31.37   73.77
   2  12 -15    1.96    8.09
  -2  12  15   -4.17   10.05
   2 -12 -14  247.46  164.95
   2 -12 -14   19.04   15.03
  -2 -12  14  -47.47   80.23
  -2 -12  14    4.25    7.84
   2  12 -14   -2.04    8.01
  -2  12  14   18.95   12.99
   2 -12 -13  193.46  146.48
   2 -12 -13   18.38   14.71
  -2 -12  13  -53.27   84.88
  -2 -12  13    4.41    6.54
   2  12 -13   -0.25   11.76
   2  12 -13   12.91   10.95
  -2  12  13   35.29   19.28
   2 -12 -12   30.47   19.36
   2 -12 -12  -18.06   99.59
  -2 -12  12  -41.99   76.47
  -2 -12  12   -4.49   10.05
  -2 -12  12   -2.04    8.25
   2  12 -12   24.84   23.69
   2  12 -12   -1.55   10.54
  -2  12  12    7.43   10.70
   2 -12 -11  -48.61   88.56
  -2 -12  11  -30.31   64.95
  -2 -12  11   10.05   10.21
   2  12 -11   21.16   20.42
   2  12 -11   63.07   38.07
  -2  12  11   23.94   14.46
   2 -12 -10  -10.13   10.95
   2 -12 -10  -63.15   80.64
  -2 -12  10 -101.80   73.20
  -2 -12  10    6.45   11.27
   2  12 -10    1.55   16.42
   2  12 -10    0.25    9.97
   2  12 -10   40.03   31.70
   2 -12  -9   19.44   14.71
  -2 -12   9    0.90    9.40
  -2 -12   9   23.37   12.25
   2  12  -9   43.14   28.68
   2  12  -9   -6.29   19.36
   2  12  -9    4.74   10.54
  -2  12   9   -5.47    9.31
   2 -12  -8   -9.97   14.13
  -2 -12   8   -7.92   13.40
  -2 -12   8  -22.71   12.99
   2  12  -8  -11.44   13.24
  -2  12   8   21.98   13.64
   2 -12  -7   12.25   16.91
   2 -12  -7  -18.87   53.68
  -2 -12   7  -19.69   54.17
  -2 -12   7  -19.93   16.09
  -2 -12   7  -10.95   10.62
   2  12  -7   -4.08   11.19
   2  12  -7   12.42   28.51
   2  12  -7   42.81   23.61
  -2  12   7   19.12   13.81
   2 -12  -6  -79.00   56.53
   2 -12  -6    1.06   14.54
  -2 -12   6   70.51   60.05
  -2 -12   6   -2.78   12.01
  -2 -12   6   18.95   12.50
   2  12  -6   14.71   25.90
   2  12  -6    4.74    9.72
  -2  12   6   14.79   11.52
  -2 -12   5  -16.83   48.28
  -2 -12   5    4.41   11.11
   2  12  -5   10.21   11.36
  -2  12   5    1.39    6.29
  -2 -12   4  -16.50   48.45
  -2 -12   4   12.58   12.17
   2  12  -4  -22.79   33.33
   2  12  -4    4.82    7.60
  -2  12   4  -44.36   62.34
  -2  12   4  -14.79    8.66
  -2 -12   3  -75.73   53.27
  -2 -12   3    0.57   10.62
   2  12  -3   11.11   24.59
   2  12  -3    5.31    7.43
  -2  12   3  -17.24   50.33
  -2 -12   2    3.92   45.59
  -2 -12   2   -6.94   10.46
   2  12  -2   -7.19   25.82
   2  12  -2   12.83    9.23
  -2  12   2    2.37   42.07
  -2 -12   1   14.95   46.73
   2  12  -1    7.92    8.58
  -2  12   1   12.42   52.78
   2 -12   0  -25.08   48.45
  -2 -12   0   71.08   53.10
  -2  12   0  -21.73   45.51
   2 -12   1    3.92   40.44
  -2 -12  -1  -15.28   40.85
   2  12   1    2.29   33.74
   2  12   1    8.91    6.78
  -2  12  -1   -4.66   34.48
  -2  12  -1   45.51   22.71
   2 -12   2   -4.58   36.85
  -2 -12  -2   -7.92   46.49
   2  12   2   -3.02   29.49
   2  12   2   33.25   17.48
  -2  12  -2  -13.07   35.13
  -2  12  -2   57.92   28.51
   2 -12   3   -3.92   41.34
  -2 -12  -3  -28.84   53.68
  -2 -12  -3  -10.46   14.46
   2  12   3   24.59   15.44
  -2  12  -3   -7.11   35.54
  -2  12  -3   15.52   11.76
   2 -12   4  -74.02   51.71
   2 -12   4   -0.33   14.13
  -2 -12  -4  -11.60   13.15
   2  12   4   14.22   11.03
  -2  12  -4   14.95   10.95
   2 -12   5   -4.00   13.64
  -2 -12  -5    9.56   11.27
   2  12   5    4.17    9.40
  -2  12  -5   11.27   17.73
   2 -12   6    3.68   11.76
  -2 -12  -6   -3.43   10.46
  -2  12  -6  -24.43   37.58
  -2  12  -6   31.86   18.95
  -2  12  -6   -1.63   15.11
   2 -12   7  -31.62   45.51
   2 -12   7    3.10    7.27
   2  12   7    4.00   10.38
  -2  12  -7   -0.16   15.36
  -2  12  -7   -1.14    9.48
   2 -12   8    3.76    7.68
  -2 -12  -8    7.92   12.99
   2  12   8   38.56   19.85
  -2  12  -8   27.78   17.57
  -2  12  -8    4.00   11.36
   2 -12   9   12.83   48.45
   2 -12   9   -3.76    7.35
  -2 -12  -9    7.60   11.27
   2  12   9   30.06   16.50
  -2  12  -9   29.49   32.19
   2 -12  10   -7.76   58.25
   2 -12  10   -6.62    8.33
  -2 -12 -10   12.58   12.66
   2  12  10   14.30   11.36
  -2  12 -10    4.33   21.81
  -2  12 -10   -0.82   11.11
  -2  12 -10   46.81   26.72
   2 -12  11   26.80   54.57
   2 -12  11   -2.37    8.66
  -2 -12 -11   -3.92   10.46
   2  12  11   -1.96    9.07
  -2  12 -11   -1.72   11.03
  -2  12 -11   21.65   18.22
   2 -12  12   24.84   51.96
   2 -12  12   -2.21    7.19
  -2 -12 -12    2.86   11.36
  -2  12 -12    0.98   17.57
  -2  12 -12   -5.96    9.64
   2 -12  13   22.47   66.83
   2 -12  13    3.19   10.70
   2  12  13    0.90    7.68
  -2  12 -13    8.09    8.09
  -2 -12 -14   21.32   16.01
   2  12  14   -3.10    9.40
  -2  12 -14   -3.84    6.86
   2 -12  15   -1.39   84.07
   2 -12  15    4.98    7.19
  -2 -12 -15   -7.76   12.74
   2  12  15   13.73   13.73
  -2 -14  -2  -14.22   12.50
  -2 -14  -3   -1.72    9.40
   3  -1 -29   16.99    8.50
  -3  -1  29   17.07   10.54
  -3  -1  29    2.04    5.23
  -3  -1  29   10.87    6.62
   3   1 -29   -3.43    7.84
   3   1 -29   11.85    4.82
   3   1 -29   14.22    7.19
   3  -1 -28   -2.70    7.35
  -3  -1  28    7.03    6.62
  -3  -1  28   12.01    9.56
  -3  -1  28   -8.58    5.23
  -3  -1  28   -3.59    5.88
   3   1 -28   -0.98    7.60
   3   1 -28   -2.53    3.68
   3   1 -28   11.85    6.94
  -3   1  28    4.82    7.84
   3  -1 -27    1.23    5.72
   3  -1 -27  -19.28  265.03
   3  -1 -27   23.12    8.99
   3  -1 -27  -42.73   59.23
  -3  -1  27   12.66    9.89
  -3  -1  27    7.35    9.15
  -3  -1  27   13.97    7.43
  -3  -1  27   -1.80    6.78
   3   1 -27    1.96    6.86
   3   1 -27    4.98    4.00
   3   1 -27   -3.35    9.64
   3   1 -27    4.66    5.72
   3   1 -27   17.40    6.45
   3   1 -27 -426.22  325.48
  -3   1  27    6.54    4.25
  -3   1  27    1.06    8.50
   3  -1 -26    0.41    7.03
   3  -1 -26    3.59    6.37
   3  -1 -26   -3.10   42.48
  -3  -1  26   -0.49    8.50
  -3  -1  26   -3.10    9.31
  -3  -1  26   -4.82    6.21
  -3  -1  26   -0.74    8.74
   3   1 -26    4.49   10.05
   3   1 -26   -0.57    3.68
   3   1 -26 -116.99  173.77
   3   1 -26  -69.28   51.71
   3   1 -26   -0.74    6.70
   3   1 -26   -0.16    3.92
   3   1 -26    4.33    5.47
  -3   1  26   10.38    5.23
  -3   1  26   -9.40    8.74
   3  -1 -25   -8.50    7.11
   3  -1 -25    6.54    8.01
   3  -1 -25    4.66   34.07
   3  -1 -25   -7.92    6.86
  -3  -1  25    4.74    6.45
  -3  -1  25    4.25    9.48
  -3  -1  25   -2.21    9.07
   3   1 -25   -0.33   10.05
   3   1 -25    1.88    7.52
   3   1 -25    9.56    5.39
   3   1 -25   -0.41    5.15
   3   1 -25    1.31    3.84
  -3   1  25   10.87    5.39
  -3   1  25   -2.21    8.25
   3  -1 -24    8.33    6.62
   3  -1 -24    0.57    7.11
   3  -1 -24  -10.62   11.19
   3  -1 -24    0.98    4.17
   3  -1 -24   11.93    8.66
  -3  -1  24   12.91    7.03
  -3  -1  24    4.00    8.99
  -3  -1  24   -3.68    7.84
  -3  -1  24  -34.23   87.09
  -3  -1  24    7.35    5.56
  -3  -1  24   65.69   54.08
   3   1 -24  -31.54   30.06
   3   1 -24    5.47   10.78
   3   1 -24    4.00    6.94
   3   1 -24    2.94    4.25
   3   1 -24   11.93    4.82
   3   1 -24  110.21  136.93
   3   1 -24   -2.70    7.11
   3   1 -24   10.62    6.05
  -3   1  24  -16.75  110.05
  -3   1  24  -61.93   54.74
  -3   1  24    6.94    4.41
  -3   1  24   29.57   12.91
  -3   1  24   -8.17    9.48
   3  -1 -23   -7.92    9.80
   3  -1 -23   11.36    8.66
   3  -1 -23   10.05   11.03
   3  -1 -23    7.11    6.21
   3  -1 -23    0.33    4.00
  -3  -1  23    4.66    6.13
  -3  -1  23   19.44   17.48
  -3  -1  23    6.70    9.97
  -3  -1  23  -33.01   78.02
  -3  -1  23    9.15    7.52
  -3  -1  23   12.74    6.78
  -3  -1  23   38.72   41.75
   3   1 -23  -91.83   96.65
   3   1 -23    9.15    6.86
   3   1 -23    6.86   11.68
   3   1 -23   32.27   23.77
   3   1 -23    3.27    4.00
   3   1 -23    2.78    4.49
   3   1 -23   15.28    6.05
   3   1 -23   -2.86    7.19
   3   1 -23    1.88    5.88
  -3   1  23   20.26   43.54
  -3   1  23 -144.61  106.53
  -3   1  23    5.72    9.31
  -3   1  23   -1.55    9.48
  -3   1  23    4.58    3.92
  -3   1  23   -1.55   10.87
   3  -1 -22   -1.14    9.31
   3  -1 -22    5.80    9.15
   3  -1 -22    6.37   10.70
   3  -1 -22   11.85    6.37
   3  -1 -22   16.34    6.37
  -3  -1  22   12.42    7.19
  -3  -1  22   14.13   10.70
  -3  -1  22    9.31    5.72
  -3  -1  22   15.60   15.85
  -3  -1  22  -16.91   34.64
  -3  -1  22    5.47    9.80
  -3  -1  22  -90.28   70.02
  -3  -1  22    5.88    5.47
   3   1 -22   55.31   75.57
   3   1 -22   -1.55    6.37
   3   1 -22   -5.31   11.36
   3   1 -22    4.82   15.69
   3   1 -22    4.08    5.96
   3   1 -22    3.92    4.08
   3   1 -22    7.68    6.05
   3   1 -22   11.76    4.90
   3   1 -22   -6.29    6.86
  -3   1  22   19.93    7.35
  -3   1  22   -5.64   63.32
  -3   1  22   39.38   37.91
  -3   1  22   12.25   13.81
  -3   1  22   16.42   10.46
  -3   1  22   -4.90    9.31
   3  -1 -21    1.23    9.40
   3  -1 -21    7.43    8.91
   3  -1 -21   12.34   10.05
   3  -1 -21    0.08    5.47
   3  -1 -21   -5.96   17.32
   3  -1 -21   17.16    6.54
  -3  -1  21    2.53    9.40
  -3  -1  21  -13.56   14.30
  -3  -1  21   12.91   29.49
  -3  -1  21   -0.25   10.46
  -3  -1  21   20.18    7.92
   3   1 -21   13.24    5.64
   3   1 -21    8.41    6.70
   3   1 -21    8.50   11.27
   3   1 -21   16.01    8.66
   3   1 -21   26.39    8.25
   3   1 -21   -6.13   14.46
  -3   1  21   26.80   36.76
  -3   1  21   18.87   11.27
  -3   1  21    2.45   10.62
  -3   1  21   11.19   11.44
  -3   1  21   11.52    5.15
   3  -1 -20   40.20   16.18
   3  -1 -20   25.65   11.60
   3  -1 -20   32.03    8.50
   3  -1 -20    6.94   15.93
   3  -1 -20   24.43   14.13
   3  -1 -20   27.94    9.48
  -3  -1  20    9.48   33.74
  -3  -1  20   22.39   12.34
  -3  -1  20    9.31    8.58
  -3  -1  20   -9.72   22.88
  -3  -1  20   13.81    5.72
  -3  -1  20   15.03   14.38
  -3  -1  20   27.94    8.50
  -3  -1  20    0.74   10.95
   3   1 -20   26.63   16.50
   3   1 -20   28.43    8.74
   3   1 -20   -5.64   13.56
   3   1 -20   24.51   10.21
   3   1 -20   18.55    9.72
   3   1 -20   37.25    9.89
   3   1 -20   22.88    6.54
   3   1 -20  -50.49   52.53
  -3   1  20   -5.39   33.74
  -3   1  20  -13.81   23.04
  -3   1  20   40.03   15.28
  -3   1  20   33.99   10.95
  -3   1  20   28.35   16.91
  -3   1  20   -4.17   10.70
   3  -1 -19   19.93   12.09
   3  -1 -19   18.38   17.65
   3  -1 -19   62.42   29.66
   3  -1 -19   42.40   17.07
   3  -1 -19   41.75   13.24
   3  -1 -19   44.04    9.97
  -3  -1  19   39.38   15.28
  -3  -1  19   33.41   19.20
  -3  -1  19   45.91   11.44
  -3  -1  19   20.26   17.32
  -3  -1  19   26.72    8.25
  -3  -1  19   31.86   10.62
  -3  -1  19    8.74   28.35
   3   1 -19  -21.90   36.19
   3   1 -19   14.38   14.87
   3   1 -19   35.78   20.26
   3   1 -19   40.60   10.38
   3   1 -19   98.12   31.13
   3   1 -19   55.39   15.28
   3   1 -19   32.76   12.74
   3   1 -19   38.15    9.97
  -3   1  19    9.40   19.12
  -3   1  19  -16.50   25.73
  -3   1  19   57.35   18.46
  -3   1  19   -4.90   10.38
  -3   1  19   35.38   11.19
  -3   1  19   49.92   24.84
   3  -1 -18  -10.05   14.95
   3  -1 -18    1.06   10.13
   3  -1 -18   -2.45   11.36
   3  -1 -18    3.27    5.47
   3  -1 -18    4.74    9.40
   3  -1 -18   13.07    5.80
  -3  -1  18  -10.78   11.03
  -3  -1  18    4.08   11.85
  -3  -1  18    6.21    8.58
  -3  -1  18    6.29    5.15
  -3  -1  18  -10.54   18.14
  -3  -1  18   20.34   26.14
  -3  -1  18    8.09    4.98
   3   1 -18   -6.05   12.83
   3   1 -18   14.30    7.19
   3   1 -18    0.90   11.60
   3   1 -18  -17.57   30.39
   3   1 -18    1.06    3.10
   3   1 -18    2.70    8.50
   3   1 -18    1.31    4.74
   3   1 -18   10.78    8.91
   3   1 -18    7.27    5.23
  -3   1  18   -6.70   16.09
  -3   1  18  -28.19   23.37
  -3   1  18   11.11    9.23
  -3   1  18   -2.61   11.85
  -3   1  18    2.86    3.02
  -3   1  18  -13.48   10.87
   3  -1 -17   37.01   18.95
   3  -1 -17   47.38   18.38
   3  -1 -17   37.50    8.99
   3  -1 -17   46.98   18.79
   3  -1 -17   23.61   19.44
  -3  -1  17   22.88   13.32
  -3  -1  17    4.00   22.47
  -3  -1  17   11.76   12.83
  -3  -1  17   81.86   38.97
  -3  -1  17   53.51   12.58
  -3  -1  17   36.52   10.95
  -3  -1  17   -1.55   23.12
  -3  -1  17   27.04    8.25
  -3  -1  17   25.82    8.25
   3   1 -17   32.52    8.50
   3   1 -17  115.03   53.68
   3   1 -17    3.92   16.18
   3   1 -17   35.13   13.48
   3   1 -17   30.80    8.25
   3   1 -17   41.01   10.87
   3   1 -17  -50.24   38.07
  -3   1  17   -0.49   21.08
  -3   1  17  -29.57   17.81
  -3   1  17   46.24   16.09
  -3   1  17   27.45    9.07
  -3   1  17   61.19   28.84
  -3   1  17    4.82   11.93
   3  -1 -16   41.50   20.34
   3  -1 -16   -4.66   12.34
   3  -1 -16   30.39   16.34
   3  -1 -16   10.29    5.96
   3  -1 -16   26.72   23.04
  -3  -1  16   -4.00   12.09
  -3  -1  16    1.31   25.08
  -3  -1  16   10.21   12.83
  -3  -1  16   23.20   15.20
  -3  -1  16   35.62   10.29
  -3  -1  16    5.96    5.23
  -3  -1  16   -8.41   24.02
  -3  -1  16   25.57    8.01
  -3  -1  16   13.07    6.45
   3   1 -16   32.52   20.10
   3   1 -16   -8.17   28.59
   3   1 -16    5.88    3.59
   3   1 -16   44.28   17.07
   3   1 -16   28.19    9.40
   3   1 -16   24.67    7.76
   3   1 -16   32.84    9.48
  -3   1  16   15.11   11.68
  -3   1  16   14.46   12.83
  -3   1  16   16.34   11.76
  -3   1  16    4.17   10.38
   3  -1 -15  245.67   64.79
   3  -1 -15  162.33   73.04
   3  -1 -15  220.83   60.29
   3  -1 -15  240.11   40.36
   3  -1 -15  106.94   50.98
  -3  -1  15  234.72   39.71
  -3  -1  15   54.00   34.64
  -3  -1  15  209.15   94.44
  -3  -1  15  190.44   49.59
  -3  -1  15  272.71   64.79
  -3  -1  15  222.22   58.90
   3   1 -15  256.04   60.62
   3   1 -15    3.76   28.92
   3   1 -15   65.36   47.63
   3   1 -15  226.14   58.99
   3   1 -15  185.21   32.27
   3   1 -15  150.65   69.12
  -3   1  15  215.11   96.57
  -3   1  15  245.42   65.11
   3  -1 -14  149.75   42.16
   3  -1 -14  108.00   19.12
   3  -1 -14  178.02   79.98
   3  -1 -14  106.13   56.70
   3  -1 -14   72.55   39.46
  -3  -1  14  155.63   42.97
  -3  -1  14  130.55   22.79
  -3  -1  14   95.83   40.85
  -3  -1  14  114.30   52.70
  -3  -1  14  107.60   23.53
  -3  -1  14   10.78   24.92
  -3  -1  14  106.45   27.94
  -3  -1  14  141.34   33.99
   3   1 -14  143.05   65.69
   3   1 -14  141.58   33.82
   3   1 -14   36.44   35.78
   3   1 -14  154.65   40.77
   3   1 -14  103.18   22.63
   3   1 -14  111.03   29.41
  -3   1  14  124.02   34.48
  -3   1  14  151.88   68.38
  -3   1  14  256.29   67.48
   3  -1 -13   91.75   41.91
   3  -1 -13   39.95    8.74
   3  -1 -13   48.53   18.30
   3  -1 -13  148.36   64.46
   3  -1 -13  181.29   90.03
  -3  -1  13   89.62   47.38
  -3  -1  13   44.93    9.72
  -3  -1  13   82.51   38.89
  -3  -1  13  132.02   54.57
  -3  -1  13   49.43   19.69
  -3  -1  13   88.48   19.77
  -3  -1  13   22.47   25.08
  -3  -1  13   45.02   11.68
   3   1 -13   24.59   40.20
   3   1 -13   90.19   28.02
   3   1 -13   35.13   12.83
   3   1 -13   57.11   14.13
   3   1 -13   61.52   16.91
   3   1 -13   83.99   18.46
   3   1 -13  100.24   46.89
  -3   1  13   91.09   41.42
  -3   1  13   93.30   27.04
  -3   1  13   71.16   22.47
   3  -1 -12   23.37    6.37
   3  -1 -12    0.90   11.36
   3  -1 -12   44.85   25.49
  -3  -1  12   29.82   17.24
  -3  -1  12   21.24   16.67
  -3  -1  12   17.24    6.62
  -3  -1  12    2.37   13.32
  -3  -1  12   12.34    5.15
  -3  -1  12   37.34   23.53
  -3  -1  12   24.02   13.15
   3   1 -12  105.72   62.09
   3   1 -12  -29.17   58.58
   3   1 -12   59.56   29.00
   3   1 -12   21.65    6.37
   3   1 -12   13.64    8.99
   3   1 -12   36.76    9.40
  -3   1  12    6.05    9.89
  -3   1  12   18.22    6.94
  -3   1  12   11.03    8.09
  -3   1  12   14.95   11.44
  -3   1  12    8.66    8.66
   3  -1 -11    2.94    4.74
   3  -1 -11   20.10   14.13
   3  -1 -11   10.54   23.69
   3  -1 -11   10.46    4.82
   3  -1 -11   -1.14   13.64
   3  -1 -11    0.65   10.78
  -3  -1  11   26.55   14.79
  -3  -1  11   49.18   23.86
  -3  -1  11   16.58    6.13
  -3  -1  11   47.79   25.98
  -3  -1  11   12.34    6.05
   3   1 -11   75.33   49.51
   3   1 -11   -4.98   52.78
   3   1 -11   46.24   23.45
   3   1 -11   15.85    6.78
   3   1 -11   19.12    7.03
   3   1 -11   11.36    8.09
  -3   1  11   12.91   10.78
  -3   1  11    6.13    4.90
  -3   1  11   23.69   11.93
  -3   1  11    3.59    5.64
  -3   1  11  -18.38   16.42
  -3   1  11   56.78   24.75
   3  -1 -10  142.40   62.01
   3  -1 -10  189.87   88.48
   3  -1 -10   83.41   15.11
   3  -1 -10  161.84   79.74
   3  -1 -10  108.98   32.27
  -3  -1  10   73.77   22.96
  -3  -1  10   93.14   20.67
  -3  -1  10  144.11   65.03
  -3  -1  10  251.22  123.20
  -3  -1  10   80.80   25.41
  -3  -1  10   97.55   25.90
  -3  -1  10  100.32   24.51
   3   1 -10  357.43  177.86
   3   1 -10   80.23   24.18
   3   1 -10   76.80   18.79
   3   1 -10  115.11   52.45
   3   1 -10   73.20   20.75
   3   1 -10   90.19   24.35
   3   1 -10   89.70   20.10
  -3   1  10   82.51   15.52
  -3   1  10  107.27   32.19
  -3   1  10  100.98   29.33
  -3   1  10  204.41   92.16
  -3   1  10  114.05   33.01
  -3   1  10  161.52   65.28
   3  -1  -9  484.80  218.71
   3  -1  -9  716.49  117.64
   3  -1  -9  579.89  282.92
   3  -1  -9  452.12  181.70
   3  -1  -9  612.33  178.75
  -3  -1   9  725.31  183.33
  -3  -1   9  714.45  318.54
  -3  -1   9  713.47  208.41
  -3  -1   9  539.61   89.05
  -3  -1   9  541.98  112.33
  -3  -1   9  801.46  206.94
  -3  -1   9  489.37  115.77
   3   1  -9  698.68  311.60
   3   1  -9  488.96  242.40
   3   1  -9  643.13  151.88
   3   1  -9  618.13  101.88
   3   1  -9  536.59  111.35
   3   1  -9  645.00  166.83
   3   1  -9  655.14  191.17
   3   1  -9  818.61  206.45
  -3   1   9  644.02  188.07
  -3   1   9  686.67  174.26
  -3   1   9  292.15  142.73
  -3   1   9  995.00  396.56
  -3   1   9  667.63  173.61
  -3   1   9  760.69  339.62
  -3   1   9  725.80  119.28
   3  -1  -8 1651.52  270.17
   3  -1  -8 1198.51  477.85
   3  -1  -8 1681.67  490.11
  -3  -1   8 1750.21  286.35
  -3  -1   8 1797.84  800.80
  -3  -1   8 1002.68  489.37
  -3  -1   8 1624.97  383.16
  -3  -1   8 1449.24  364.62
  -3  -1   8 2137.71  551.46
  -3  -1   8 1985.83  578.75
   3   1  -8 1981.66  882.75
   3   1  -8 1800.62  524.58
   3   1  -8  725.80  360.21
   3   1  -8 1767.78  289.13
   3   1  -8 1762.47  454.65
   3   1  -8 1814.26  456.04
  -3   1   8 1577.26  258.17
  -3   1   8 1675.62  488.47
  -3   1   8 1583.71  705.87
  -3   1   8 2249.55  895.49
   3  -1  -7  298.61  145.75
   3  -1  -7  100.41   40.93
   3  -1  -7  120.75   35.95
   3  -1  -7  101.55   18.06
  -3  -1   7  106.53   30.23
  -3  -1   7   89.21   16.26
  -3  -1   7  136.60   40.85
  -3  -1   7  147.14   31.37
  -3  -1   7  103.76   46.98
   3   1  -7  105.80   47.96
   3   1  -7   71.57   13.64
   3   1  -7  150.81   44.85
   3   1  -7  149.92   31.78
   3   1  -7  123.36   33.09
  -3   1   7  246.81   99.18
  -3   1   7  206.94  101.14
  -3   1   7  153.84   49.02
  -3   1   7   90.03   16.50
  -3   1   7  111.60   33.58
   3  -1  -6  304.16   83.09
   3  -1  -6  371.81   61.36
   3  -1  -6  721.15  321.81
   3  -1  -6  526.71  256.78
  -3  -1   6  322.46   66.91
  -3  -1   6  242.40   71.40
  -3  -1   6  205.31   56.53
   3   1  -6  277.36   81.45
   3   1  -6  457.26  108.09
   3   1  -6  231.78   63.07
  -3   1   6  723.43  322.71
  -3   1   6  231.94   62.34
  -3   1   6  366.50   60.62
  -3   1   6  260.21   73.36
   3  -1  -5  377.61  100.00
   3  -1  -5  459.06   75.49
   3  -1  -5  598.19  291.66
   3  -1  -5  344.03  100.90
  -3  -1   5  444.93   73.53
  -3  -1   5  467.39   96.89
  -3  -1   5  508.81  226.87
  -3  -1   5  539.61  127.53
  -3  -1   5  465.60  136.19
  -3  -1   5  434.55  114.30
   3   1  -5  508.41  226.63
   3   1  -5  448.68   74.10
   3   1  -5  561.67  164.46
   3   1  -5  380.14   78.92
   3   1  -5  466.98  122.87
   3   1  -5  452.12  106.86
   3   1  -5  544.27  137.42
  -3   1   5  615.35  299.83
  -3   1   5  393.78  103.59
  -3   1   5  479.89   79.00
   3  -1  -4   32.35    7.43
   3  -1  -4   28.84   36.93
   3  -1  -4   73.61   25.57
   3  -1  -4   68.05   31.54
   3  -1  -4    1.55    6.78
  -3  -1   4   45.83   15.44
  -3  -1   4   50.57   22.88
  -3  -1   4   26.55    7.92
  -3  -1   4   25.16   24.35
  -3  -1   4   39.62   10.70
   3   1  -4   87.74   39.46
   3   1  -4   42.07   13.81
   3   1  -4   35.87    9.40
   3   1  -4   32.03    9.23
  -3   1   4   96.98   43.95
  -3   1   4   -5.07    5.80
  -3   1   4   59.88   35.95
  -3   1   4   24.10    6.78
  -3   1   4   70.59   24.35
   3  -1  -3  865.83  141.75
   3  -1  -3  749.17  194.69
   3  -1  -3  954.07  241.66
   3  -1  -3 2602.08 1158.88
   3  -1  -3 1420.73  414.13
  -3  -1   3 1317.70  586.84
  -3  -1   3  904.48  227.61
  -3  -1   3  891.08  184.23
  -3  -1   3  796.88  213.97
  -3  -1   3  939.20  221.48
   3   1  -3 1047.12  246.81
   3   1  -3 1028.33  458.41
   3   1  -3  966.98  243.30
   3   1  -3  928.82  191.91
  -3   1   3 1139.44  332.18
  -3   1   3 3236.46 1441.31
  -3   1   3  855.21  140.03
  -3   1   3  960.52  248.85
   3  -1  -2  144.44   24.18
   3  -1  -2  136.35   40.36
  -3  -1   2  148.36   38.23
  -3  -1   2  196.40   88.56
  -3  -1   2  163.56   38.97
   3   1  -2  178.59   42.48
   3   1  -2  157.02   40.36
  -3   1   2  117.48   34.56
  -3   1   2  144.85   24.18
  -3   1   2  155.14   45.75
   3  -1  -1  147.63   67.89
  -3  -1   1   17.57   39.62
   3   1  -1  122.87   29.41
   3   1  -1    1.06   83.17
  -3   1   1  154.82   25.73
   3  -1   0  703.58  316.91
   3  -1   0  115.68   31.78
  -3  -1   0  148.77   37.66
  -3  -1   0   91.09   22.96
   3   1   0  165.27   41.83
   3   1   0   88.97   22.88
  -3   1   0  108.33   29.90
   3  -1   1  132.92   64.54
   3  -1   1   96.32   44.28
   3  -1   1   61.27   30.88
   3  -1   1   84.56   38.32
   3  -1   1  118.38   32.11
  -3  -1  -1   70.02   33.25
  -3  -1  -1  135.21   61.60
  -3  -1  -1  111.68   28.19
   3   1   1  118.46   29.57
   3   1   1   74.43   30.06
   3   1   1   65.93   33.58
   3   1   1  114.38   29.00
  -3   1  -1  100.73   50.00
  -3   1  -1  100.24   27.29
  -3   1  -1  112.09   67.07
  -3   1  -1   96.65   44.20
   3  -1   2   11.19   26.23
   3  -1   2   38.97   18.46
   3  -1   2   55.31   27.86
   3  -1   2   -6.05    8.99
  -3  -1  -2   42.56   20.02
  -3  -1  -2   12.17    7.76
  -3  -1  -2   20.34   12.17
   3   1   2   23.20   10.05
   3   1   2    2.21    5.64
   3   1   2   47.79   27.37
   3   1   2   13.15   13.32
  -3   1  -2   55.06   27.70
  -3   1  -2   14.46   29.49
  -3   1  -2   29.49   13.89
   3  -1   3  117.48   28.92
   3  -1   3  158.33   77.45
   3  -1   3  175.16   79.66
   3  -1   3  176.55   79.90
   3  -1   3  214.62   56.45
  -3  -1  -3  201.96   90.85
  -3  -1  -3  170.26   68.14
  -3  -1  -3  185.62   44.28
  -3  -1  -3  162.99   41.91
  -3  -1  -3   96.49   45.10
   3   1   3  118.63   59.72
   3   1   3  159.64   63.72
   3   1   3  128.43   33.74
   3   1   3  152.28   69.36
   3   1   3  194.44   46.24
  -3   1  -3  184.31   90.19
  -3   1  -3  188.56   49.35
  -3   1  -3  138.15   62.83
  -3   1  -3  146.32   24.02
   3  -1   4   19.53   10.87
   3  -1   4   50.82   16.42
   3  -1   4   29.98   14.54
   3  -1   4   33.09   16.99
   3  -1   4    7.60    8.91
[truncated: 2,538,802 more chars]
