# Supplementary material for: Crystalline Sponge Method by Three-Dimensional Electron Diffraction
Source: Front Mol Biosci. 2022 Feb 7;8:821927. doi: 10.3389/fmolb.2021.821927 (PMC8859408; doi:10.3389/fmolb.2021.821927)
Supplement: Supplementary file 1 [file DataSheet2.ZIP › 1-Nitrobenzene.cif]

data_test_a
_audit_creation_method             'SHELXL-2018/3'
_shelx_SHELXL_version_number       '2018/3'
_chemical_name_common              ?
_chemical_name_systematic          ?
_chemical_formula_moiety          
 'C2.448 H1.655 I0.414 N0.862 Zn0.207, 0.028(C6 H5 N O2)'
_chemical_formula_sum              'C2.69 H0.21 I0.86 N2.24 O0.07 Zn0.41'
_chemical_formula_weight           201.47
_chemical_melting_point            ?
loop_
  _atom_type_symbol
  _atom_type_description
  _atom_type_scat_dispersion_real
  _atom_type_scat_dispersion_imag


_shelx_space_group_comment
;
The symmetry employed for this shelxl refinement is uniquely defined
by the following loop, which should always be used as a source of
symmetry information in preference to the above space-group names.
They are only intended as comments.
;
_space_group_crystal_system        'triclinic'
_space_group_IT_number             2
_space_group_name_H-M_alt          'P -1'
_space_group_name_Hall             '-P 1'
loop_
  _space_group_symop_operation_xyz
 'x, y, z'
 '-x, -y, -z'

_cell_length_a                     13.810(3)
_cell_length_b                     16.550(3)
_cell_length_c                     26.130(5)
_cell_angle_alpha                  89.87(3)
_cell_angle_beta                   76.74(3)
_cell_angle_gamma                  74.35(3)
_cell_volume                       5586(2)
_cell_formula_units_Z              58
_cell_measurement_reflns_used      11608
_cell_measurement_temperature      100(2)
_cell_measurement_theta_max        0.045
_cell_measurement_theta_min        0.718
_shelx_estimated_absorpt_T_max     ?
_shelx_estimated_absorpt_T_min     ?
_exptl_absorpt_coefficient_mu      0.000
_exptl_absorpt_correction_T_max    ?
_exptl_absorpt_correction_T_min    ?
_exptl_absorpt_correction_type     ?
_exptl_absorpt_process_details     ?
_exptl_absorpt_special_details     ?
_exptl_crystal_colour              yellow
_exptl_crystal_density_diffrn      3.474
_exptl_crystal_density_meas        ?
_exptl_crystal_density_method      ?
_exptl_crystal_description         bulk
_exptl_crystal_F_000               1382
_exptl_crystal_size_max            0.002
_exptl_crystal_size_mid            0.001
_exptl_crystal_size_min            0.0005
_exptl_transmission_factor_max     ?
_exptl_transmission_factor_min     ?
_diffrn_reflns_av_R_equivalents    0.2497
_diffrn_reflns_av_unetI/netI       0.1557
_diffrn_reflns_Laue_measured_fraction_full  0.992
_diffrn_reflns_Laue_measured_fraction_max  0.992
_diffrn_reflns_limit_h_max         13
_diffrn_reflns_limit_h_min         -13
_diffrn_reflns_limit_k_max         16
_diffrn_reflns_limit_k_min         -16
_diffrn_reflns_limit_l_max         26
_diffrn_reflns_limit_l_min         -26
_diffrn_reflns_number              88206
_diffrn_reflns_point_group_measured_fraction_full  0.992
_diffrn_reflns_point_group_measured_fraction_max  0.992
_diffrn_reflns_theta_full          0.718
_diffrn_reflns_theta_max           0.718
_diffrn_reflns_theta_min           0.045
_diffrn_ambient_temperature        100(2)
_diffrn_detector_area_resol_mean   ?
_diffrn_measured_fraction_theta_full  0.992
_diffrn_measured_fraction_theta_max  0.992
_diffrn_measurement_device_type    
;
JEO-2100 PLUS @ 200keV w Quantum Detector MerlinEM detector.
;
_diffrn_measurement_method         MicroED
_diffrn_radiation_type             Electron
_diffrn_radiation_wavelength       0.02506
_diffrn_source                     ?
_reflns_Friedel_coverage           0.000
_reflns_Friedel_fraction_full      .
_reflns_Friedel_fraction_max       .
_reflns_number_gt                  7768
_reflns_number_total               11608
_reflns_special_details
;
 Reflections were merged by SHELXL according to the crystal
 class for the calculation of statistics and refinement.
 
 _reflns_Friedel_fraction is defined as the number of unique
 Friedel pairs measured divided by the number that would be
 possible theoretically, ignoring centric projections and
 systematic absences.
;
_reflns_threshold_expression       'I > 2\s(I)'
_computing_cell_refinement         'XDS (Kabsch, 2010)'
_computing_data_collection         'MerlinEM and Heimdall'
_computing_data_reduction          'XDS (Kabsch, 2010)'
_computing_molecular_graphics      ?
_computing_publication_material    ?
_computing_structure_refinement    'SHELXL-2018/3 (Sheldrick, 2018)'
_computing_structure_solution      'SHELXT 2018/2 (Sheldrick, 2018)'
_refine_diff_density_max           0.524
_refine_diff_density_min           -0.350
_refine_diff_density_rms           0.082
_refine_ls_extinction_coef         .
_refine_ls_extinction_method       none
_refine_ls_goodness_of_fit_ref     1.759
_refine_ls_hydrogen_treatment      constr
_refine_ls_matrix_type             full
_refine_ls_number_parameters       908
_refine_ls_number_reflns           11608
_refine_ls_number_restraints       936
_refine_ls_R_factor_all            0.2664
_refine_ls_R_factor_gt             0.2265
_refine_ls_restrained_S_all        1.695
_refine_ls_shift/su_max            0.000
_refine_ls_shift/su_mean           0.000
_refine_ls_structure_factor_coef   Fsqd
_refine_ls_weighting_details      
 'w=1/[\s^2^(Fo^2^)+(0.2000P)^2^] where P=(Fo^2^+2Fc^2^)/3'
_refine_ls_weighting_scheme        calc
_refine_ls_wR_factor_gt            0.5205
_refine_ls_wR_factor_ref           0.5396
_refine_special_details            ?
_olex2_refinement_description
;
1. Rigid body (RIGU) restrains
 N01B, I01, Zn1, I07, N00M, N013, C00Y, C014, C01T, C02N, C00Q, C025, C01V,
 C02C, C017, C02U, C00O, C00X, N00V, N011, N00L, N00W, C00N, C01O, C019, C01C,
 N01G, C01S, C030, N023, C01P, C01K, C037, C026, C02T, C03D, C01J, C021, N012,
 C02K, C020, C00S, C01M, C03B, C01U, C02F, C02Z, C01Y, N00K, N01Q, N018, N02L,
 Zn3, Zn00, Zn2, I04, I05, N016, I03, I008, I06, I00A, N01F, C00P, C02H, C022,
 C01E, C00T, C02J, C01N, C02G, C02D, C010, C01W, C01D, N00J, N02Q, N00R, C00Z,
 C01H, C01A, C00U, N02E, C015, C01Z, N01L, C02P, C034, C02S, C028, C02W, C02V,
 C02A, C02M, C02B, C038, C01R, C035, C03H, C01X, C027, C029, C033, C03A, N02O,
 N02I, N01I, N02X, Zn4, Zn5, I02, I009, I00B, I00D
 with sigma for 1-2 distances of 0.004 and sigma for 1-3 distances of 0.004
2. Others
 Sof(N7A)=Sof(C3A)=Sof(H3A)=Sof(C2A)=Sof(H2A)=Sof(C1A)=Sof(H1A)=Sof(C6A)=
 Sof(H6A)=Sof(C5A)=Sof(H5A)=Sof(C4A)=Sof(O8A)=Sof(O9A)=FVAR(1)
3.a Aromatic/amide H refined with riding coordinates:
 C020(H020), C037(H037), C026(H026), C00S(H00S), C00Y(H00Y), C00Q(H00Q),
 C025(H025), C014(H014), C00P(H00P), C00T(H00T), C02J(H02J), C02H(H02H),
 C01N(H01N), C022(H022), C01E(H01E), C02G(H02G), N012(H012), C02Z(H02Z),
 C01Y(H01Y), C02K(H02K), C01T(H01T), C01V(H01V), C02C(H02C), C02N(H02N),
 C02S(H02S), C01R(H01R), C035(H035), C028(H028), C01U(H01U), C01J(H01J),
 C021(H021), C02F(H02F), C027(H027), C02A(H02A), C02M(H02M), C029(H029),
 C01M(H01M), C02T(H02T), C03D(H03D), C03B(H03B), C01X(H01X), C03H(H03H),
 C02W(H02W), C02V(H02V), C02B(H02B), C033(H033), C03A(H03A), C038(H038),
 C3A(H3A), C2A(H2A), C1A(H1A), C6A(H6A), C5A(H5A)
3.b Fitted hexagon refined as free rotating group:
 N00K(C020,C037,C01S,C026,C00S), N00M(C00Y,C00Q,C017,C025,C014), C00P(C00T,
 C02D,C02J,C02H,N016), C010(C01N,C022,N01F,C01E,C02G), N012(C02Z,N02L,C01Y,C02K,
 C01K), N013(C01T,C01V,C02U,C02C,C02N), C015(C02S,C01R,N02O,C035,C028),
 N018(C01U,C01J,C01P,C021,C02F), N01I(C027,C02A,C02P,C02M,C029), C01M(C02T,C030,
 C03D,C03B,N01Q), C01X(N02I,C03H,C02W,C01Z,C02V), C02B(C033,N02X,C03A,C038,
 C034), C3A(C2A,C1A,C6A,C5A,C4A)
;
_atom_sites_solution_hydrogens     geom
_atom_sites_solution_primary       ?
_atom_sites_solution_secondary     ?
loop_
  _atom_site_label
  _atom_site_type_symbol
  _atom_site_fract_x
  _atom_site_fract_y
  _atom_site_fract_z
  _atom_site_U_iso_or_equiv
  _atom_site_adp_type
  _atom_site_occupancy
  _atom_site_site_symmetry_order
  _atom_site_calc_flag
  _atom_site_refinement_flags_posn
  _atom_site_refinement_flags_adp
  _atom_site_refinement_flags_occupancy
  _atom_site_disorder_assembly
  _atom_site_disorder_group
 I01 I 0.6064(4) 0.8619(3) 0.5058(2) 0.0884(16) Uani 1 1 d . . . . .
 I02 I 0.9641(4) 0.0487(3) 0.2319(2) 0.0906(17) Uani 1 1 d . . . . .
 I03 I -0.5331(5) 1.0566(3) 0.7311(2) 0.0950(17) Uani 1 1 d . . . . .
 I04 I -0.1129(5) 0.4791(4) 0.3702(2) 0.118(2) Uani 1 1 d . . . . .
 I05 I -0.1015(4) 0.2472(4) 0.4451(3) 0.112(2) Uani 1 1 d . . . . .
 I06 I 0.3644(5) 1.5243(3) 0.7793(2) 0.1036(19) Uani 1 1 d . . . . .
 I07 I 0.3601(5) 0.9291(3) 0.4224(2) 0.109(2) Uani 1 1 d . . . . .
 I008 I -0.5931(5) 1.2808(4) 0.8280(2) 0.107(2) Uani 1 1 d . . . . .
 I009 I 1.0378(6) -0.0593(5) 0.0737(3) 0.139(3) Uani 1 1 d . . . . .
 I00A I 0.0823(6) 1.6781(3) 0.7531(3) 0.131(3) Uani 1 1 d . . . . .
 I00B I -0.8213(6) 1.6478(5) 1.1180(4) 0.181(4) Uani 1 1 d . . . . .
 Zn00 Zn -0.5035(6) 1.1938(4) 0.7453(3) 0.076(2) Uani 1 1 d . . . . .
 I00D I -0.7112(6) 1.7750(5) 0.9761(3) 0.179(4) Uani 1 1 d . . . . .
 Zn1 Zn 0.4295(7) 0.8721(5) 0.4993(3) 0.082(2) Uani 1 1 d . . . . .
 Zn2 Zn 0.1817(8) 1.5465(5) 0.7804(4) 0.100(3) Uani 1 1 d . . . . .
 Zn3 Zn -0.0148(6) 0.3443(5) 0.3955(4) 0.087(3) Uani 1 1 d . . . . .
 Zn4 Zn 0.9380(7) 0.0532(6) 0.1411(4) 0.095(3) Uani 1 1 d . . . . .
 Zn5 Zn -0.7020(8) 1.7117(7) 1.0606(5) 0.140(4) Uani 1 1 d . . . . .
 N00J N 0.4061(17) 0.1340(13) 0.2103(9) 0.083(6) Uani 1 1 d . . . . .
 C01W C 0.3223(16) 0.1167(12) 0.2194(8) 0.063(4) Uani 1 1 d . . . . .
 N01B N 0.2967(16) 0.0541(13) 0.2024(9) 0.085(6) Uani 1 1 d . . . . .
 C01H C 0.3655(19) 0.0097(13) 0.1673(10) 0.081(6) Uani 1 1 d . . . . .
 N02E N 0.4625(19) 0.0193(13) 0.1489(10) 0.094(6) Uani 1 1 d . . . . .
 C00Z C 0.4772(18) 0.0800(14) 0.1723(10) 0.080(5) Uani 1 1 d . . . . .
 N00K N 0.4684(11) 0.2578(7) 0.6871(5) 0.075(5) Uani 1 1 d G . . . .
 C020 C 0.4245(11) 0.2283(6) 0.6508(6) 0.079(6) Uani 1 1 d G . . . .
 H020 H 0.415382 0.174603 0.652798 0.095 Uiso 1 1 calc R U . . .
 C037 C 0.3943(12) 0.2790(7) 0.6116(5) 0.085(6) Uani 1 1 d G . . . .
 H037 H 0.364877 0.259210 0.587338 0.102 Uiso 1 1 calc R U . . .
 C01S C 0.4079(12) 0.3592(7) 0.6087(5) 0.083(6) Uani 1 1 d G . . . .
 C026 C 0.4518(12) 0.3887(6) 0.6450(6) 0.082(6) Uani 1 1 d G . . . .
 H026 H 0.460965 0.442392 0.643043 0.098 Uiso 1 1 calc R U . . .
 C00S C 0.4821(11) 0.3380(7) 0.6842(5) 0.078(6) Uani 1 1 d G . . . .
 H00S H 0.511471 0.357786 0.708504 0.093 Uiso 1 1 calc R U . . .
 N00L N 0.0191(15) 1.1097(10) 0.6800(7) 0.059(4) Uani 1 1 d . . . . .
 C00X C 0.1130(17) 1.1123(12) 0.6719(9) 0.073(6) Uani 1 1 d . . . . .
 N00W N 0.1471(15) 1.1693(12) 0.6880(10) 0.081(6) Uani 1 1 d . . . . .
 C01C C 0.0670(17) 1.2326(12) 0.7170(9) 0.069(5) Uani 1 1 d . . . . .
 N023 N -0.0183(17) 1.2317(13) 0.7235(9) 0.082(6) Uani 1 1 d . . . . .
 C019 C -0.0463(16) 1.1745(13) 0.7072(8) 0.067(5) Uani 1 1 d . . . . .
 N00M N 0.4127(12) 0.7609(7) 0.5037(6) 0.079(5) Uani 1 1 d G . . . .
 C00Y C 0.4477(12) 0.7143(8) 0.5434(6) 0.101(8) Uani 1 1 d G . . . .
 H00Y H 0.481552 0.736000 0.564637 0.121 Uiso 1 1 calc R U . . .
 C00Q C 0.4321(12) 0.6352(8) 0.5515(5) 0.083(6) Uani 1 1 d G . . . .
 H00Q H 0.455514 0.604068 0.578077 0.099 Uiso 1 1 calc R U . . .
 C017 C 0.3815(11) 0.6028(6) 0.5198(6) 0.071(5) Uani 1 1 d G . . . .
 C025 C 0.3465(11) 0.6494(8) 0.4801(5) 0.080(6) Uani 1 1 d G . . . .
 H025 H 0.312627 0.627691 0.458869 0.096 Uiso 1 1 calc R U . . .
 C014 C 0.3621(12) 0.7284(7) 0.4720(5) 0.090(7) Uani 1 1 d G . . . .
 H014 H 0.338664 0.759623 0.445428 0.108 Uiso 1 1 calc R U . . .
 C00N C 0.3760(15) 0.4129(12) 0.5692(8) 0.063(4) Uani 1 1 d . . . . .
 N00V N 0.4019(16) 0.4797(12) 0.5616(10) 0.080(5) Uani 1 1 d . . . . .
 C00O C 0.3635(17) 0.5250(13) 0.5294(11) 0.080(6) Uani 1 1 d . . . . .
 N011 N 0.3039(19) 0.5039(12) 0.5013(10) 0.092(7) Uani 1 1 d . . . . .
 C01O C 0.2802(19) 0.4339(13) 0.5124(10) 0.081(6) Uani 1 1 d . . . . .
 N01G N 0.3160(16) 0.3829(11) 0.5451(8) 0.074(5) Uani 1 1 d . . . . .
 C00P C 0.0765(10) 0.1990(9) 0.3207(6) 0.116(10) Uani 1 1 d G . . . .
 H00P H 0.016990 0.183076 0.335545 0.139 Uiso 1 1 calc R U . . .
 C00T C 0.1532(10) 0.1477(7) 0.2810(6) 0.084(6) Uani 1 1 d G . . . .
 H00T H 0.144991 0.097514 0.269312 0.101 Uiso 1 1 calc R U . . .
 C02D C 0.2421(9) 0.1715(7) 0.2589(5) 0.068(5) Uani 1 1 d G . . . .
 C02J C 0.2544(9) 0.2465(8) 0.2764(6) 0.095(7) Uani 1 1 d G . . . .
 H02J H 0.313898 0.262424 0.261598 0.114 Uiso 1 1 calc R U . . .
 C02H C 0.1777(11) 0.2978(7) 0.3161(6) 0.101(8) Uani 1 1 d G . . . .
 H02H H 0.185899 0.347987 0.327831 0.121 Uiso 1 1 calc R U . . .
 N016 N 0.0888(9) 0.2740(8) 0.3383(5) 0.082(5) Uani 1 1 d G . . . .
 N00R N -0.0674(19) 1.4007(13) 0.9990(11) 0.080(5) Uani 1 1 d . . . . .
 C01D C -0.099(2) 1.4652(13) 0.9754(10) 0.080(5) Uani 1 1 d . . . . .
 N02Q N -0.200(2) 1.5132(13) 0.9861(10) 0.086(5) Uani 1 1 d . . . . .
 C01A C -0.261(2) 1.4895(15) 1.0236(11) 0.086(5) Uani 1 1 d . . . . .
 N01L N -0.2399(18) 1.4259(14) 1.0523(10) 0.090(6) Uani 1 1 d . . . . .
 C00U C -0.131(2) 1.3853(15) 1.0342(11) 0.083(6) Uani 1 1 d . . . . .
 C010 C -0.0356(12) 1.4897(9) 0.9370(6) 0.086(5) Uani 1 1 d G . . . .
 C01N C 0.0655(13) 1.4392(7) 0.9203(6) 0.090(5) Uani 1 1 d G . . . .
 H01N H 0.087424 1.390148 0.936878 0.108 Uiso 1 1 calc R U . . .
 C022 C 0.1338(11) 1.4620(9) 0.8787(7) 0.100(6) Uani 1 1 d G . . . .
 H022 H 0.201475 1.428174 0.867509 0.120 Uiso 1 1 calc R U . . .
 N01F N 0.1010(12) 1.5353(10) 0.8539(6) 0.096(5) Uani 1 1 d G . . . .
 C01E C -0.0001(13) 1.5858(8) 0.8706(6) 0.104(7) Uani 1 1 d G . . . .
 H01E H -0.022037 1.634831 0.854025 0.125 Uiso 1 1 calc R U . . .
 C02G C -0.0684(10) 1.5630(9) 0.9122(7) 0.101(7) Uani 1 1 d G . . . .
 H02G H -0.136090 1.596806 0.923394 0.121 Uiso 1 1 calc R U . . .
 N012 N 0.1997(10) 1.2982(6) 0.7306(6) 0.088(6) Uani 1 1 d G . . . .
 H012 H 0.245988 1.250643 0.722740 0.106 Uiso 1 1 calc R U . . .
 C02Z C 0.2274(9) 1.3692(8) 0.7430(7) 0.087(7) Uani 1 1 d G . . . .
 H02Z H 0.296021 1.365235 0.742757 0.105 Uiso 1 1 calc R U . . .
 N02L N 0.1527(11) 1.4461(6) 0.7558(7) 0.091(7) Uani 1 1 d G . . . .
 C01Y C 0.0502(10) 1.4520(7) 0.7562(8) 0.110(10) Uani 1 1 d G . . . .
 H01Y H 0.000125 1.503450 0.764711 0.132 Uiso 1 1 calc R U . . .
 C02K C 0.0224(9) 1.3810(9) 0.7438(9) 0.133(13) Uani 1 1 d G . . . .
 H02K H -0.046144 1.384988 0.744052 0.159 Uiso 1 1 calc R U . . .
 C01K C 0.0972(11) 1.3041(7) 0.7310(7) 0.092(7) Uani 1 1 d G . . . .
 N013 N 0.3366(9) 0.9345(8) 0.5606(5) 0.078(5) Uani 1 1 d G . . . .
 C01T C 0.2331(10) 0.9348(7) 0.5723(6) 0.080(6) Uani 1 1 d G . . . .
 H01T H 0.212237 0.896012 0.554806 0.096 Uiso 1 1 calc R U . . .
 C01V C 0.1609(8) 0.9930(9) 0.6100(7) 0.097(8) Uani 1 1 d G . . . .
 H01V H 0.091636 0.993239 0.617819 0.116 Uiso 1 1 calc R U . . .
 C02U C 0.1921(9) 1.0510(9) 0.6361(6) 0.095(8) Uani 1 1 d G . . . .
 C02C C 0.2956(10) 1.0507(9) 0.6245(6) 0.100(9) Uani 1 1 d G . . . .
 H02C H 0.316517 1.089458 0.641920 0.120 Uiso 1 1 calc R U . . .
 C02N C 0.3679(8) 0.9924(9) 0.5867(6) 0.089(7) Uani 1 1 d G . . . .
 H02N H 0.437121 0.992230 0.578907 0.107 Uiso 1 1 calc R U . . .
 C015 C 0.5800(9) 0.0865(11) 0.1608(7) 0.089(6) Uani 1 1 d G . . . .
 C02S C 0.6130(10) 0.1226(10) 0.1993(5) 0.081(6) Uani 1 1 d G . . . .
 H02S H 0.564939 0.151997 0.228803 0.098 Uiso 1 1 calc R U . . .
 C01R C 0.7177(11) 0.1146(10) 0.1936(6) 0.107(8) Uani 1 1 d G . . . .
 H01R H 0.739816 0.138768 0.219326 0.129 Uiso 1 1 calc R U . . .
 N02O N 0.7895(9) 0.0706(11) 0.1495(7) 0.094(6) Uani 1 1 d G . . . .
 C035 C 0.7566(10) 0.0346(12) 0.1110(6) 0.146(14) Uani 1 1 d G . . . .
 H035 H 0.804585 0.005147 0.081526 0.175 Uiso 1 1 calc R U . . .
 C028 C 0.6518(11) 0.0425(12) 0.1167(6) 0.114(9) Uani 1 1 d G . . . .
 H028 H 0.629708 0.018376 0.091001 0.137 Uiso 1 1 calc R U . . .
 N018 N -0.3576(7) 1.1812(9) 0.7389(6) 0.090(6) Uani 1 1 d G . . . .
 C01U C -0.2836(9) 1.1147(7) 0.7079(6) 0.075(6) Uani 1 1 d G . . . .
 H01U H -0.303566 1.071290 0.694562 0.090 Uiso 1 1 calc R U . . .
 C01J C -0.1796(8) 1.1129(7) 0.6968(6) 0.076(6) Uani 1 1 d G . . . .
 H01J H -0.130076 1.068363 0.676022 0.091 Uiso 1 1 calc R U . . .
 C01P C -0.1497(8) 1.1777(8) 0.7167(6) 0.073(5) Uani 1 1 d G . . . .
 C021 C -0.2237(10) 1.2443(8) 0.7477(7) 0.091(7) Uani 1 1 d G . . . .
 H021 H -0.203703 1.287622 0.761047 0.109 Uiso 1 1 calc R U . . .
 C02F C -0.3277(9) 1.2460(8) 0.7588(7) 0.104(9) Uani 1 1 d G . . . .
 H02F H -0.377194 1.290551 0.779587 0.125 Uiso 1 1 calc R U . . .
 N01I N -0.5657(10) 1.6272(11) 1.0496(8) 0.117(8) Uani 1 1 d G . . . .
 C027 C -0.5306(12) 1.5813(12) 1.0895(7) 0.149(12) Uani 1 1 d G . . . .
 H027 H -0.576218 1.580995 1.121713 0.179 Uiso 1 1 calc R U . . .
 C02A C -0.4272(13) 1.5357(9) 1.0812(7) 0.098(6) Uani 1 1 d G . . . .
 H02A H -0.403657 1.504990 1.107960 0.117 Uiso 1 1 calc R U . . .
 C02P C -0.3589(10) 1.5362(9) 1.0331(8) 0.101(6) Uani 1 1 d G . . . .
 C02M C -0.3940(13) 1.5821(12) 0.9931(7) 0.152(13) Uani 1 1 d G . . . .
 H02M H -0.348367 1.582407 0.960917 0.182 Uiso 1 1 calc R U . . .
 C029 C -0.4974(14) 1.6277(10) 1.0014(7) 0.125(9) Uani 1 1 d G . . . .
 H029 H -0.520929 1.658413 0.974669 0.150 Uiso 1 1 calc R U . . .
 C01M C 0.1292(13) 0.3143(7) 0.4625(7) 0.109(10) Uani 1 1 d G . . . .
 H01M H 0.117584 0.261499 0.464560 0.131 Uiso 1 1 calc R U . . .
 C02T C 0.2011(12) 0.3324(6) 0.4869(6) 0.086(7) Uani 1 1 d G . . . .
 H02T H 0.237590 0.291627 0.505253 0.103 Uiso 1 1 calc R U . . .
 C030 C 0.2186(10) 0.4113(7) 0.4838(6) 0.071(6) Uani 1 1 d G . . . .
 C03D C 0.1641(13) 0.4722(6) 0.4564(7) 0.112(10) Uani 1 1 d G . . . .
 H03D H 0.175719 0.525069 0.454293 0.134 Uiso 1 1 calc R U . . .
 C03B C 0.0922(14) 0.4542(7) 0.4320(7) 0.122(11) Uani 1 1 d G . . . .
 H03B H 0.055714 0.494943 0.413600 0.146 Uiso 1 1 calc R U . . .
 N01Q N 0.0748(12) 0.3752(8) 0.4350(7) 0.094(7) Uani 1 1 d G . . . .
 C01X C 0.2401(10) -0.1502(9) 0.1389(6) 0.107(8) Uani 1 1 d G . . . .
 H01X H 0.176341 -0.161839 0.148441 0.128 Uiso 1 1 calc R U . . .
 N02I N 0.3223(12) -0.2051(8) 0.1036(7) 0.109(8) Uani 1 1 d G . . . .
 C03H C 0.4176(10) -0.1877(10) 0.0894(7) 0.142(11) Uani 1 1 d G . . . .
 H03H H 0.472598 -0.224402 0.065778 0.170 Uiso 1 1 calc R U . . .
 C02W C 0.4306(10) -0.1153(10) 0.1104(7) 0.128(11) Uani 1 1 d G . . . .
 H02W H 0.494350 -0.103678 0.100888 0.154 Uiso 1 1 calc R U . . .
 C01Z C 0.3484(12) -0.0604(8) 0.1457(6) 0.097(7) Uani 1 1 d G . . . .
 C02V C 0.2531(10) -0.0778(8) 0.1599(6) 0.099(7) Uani 1 1 d G . . . .
 H02V H 0.198093 -0.041113 0.183551 0.119 Uiso 1 1 calc R U . . .
 N7A N 0.418(2) 0.3795(17) 0.3439(12) 0.085(8) Uiso 0.81(3) 1 d . . P A 1
 C02B C -0.1599(13) 1.3047(8) 1.1139(6) 0.093(7) Uani 1 1 d G . . . .
 H02B H -0.210637 1.351323 1.131759 0.111 Uiso 1 1 calc R U . . .
 C033 C -0.1387(14) 1.2292(10) 1.1382(5) 0.108(8) Uani 1 1 d G . . . .
 H033 H -0.175200 1.225409 1.172309 0.130 Uiso 1 1 calc R U . . .
 N02X N -0.0629(15) 1.1595(8) 1.1114(7) 0.105(7) Uani 1 1 d G . . . .
 C03A C -0.0083(14) 1.1652(9) 1.0604(7) 0.134(11) Uani 1 1 d G . . . .
 H03A H 0.042473 1.118588 1.042516 0.161 Uiso 1 1 calc R U . . .
 C038 C -0.0295(14) 1.2407(11) 1.0361(6) 0.120(9) Uani 1 1 d G . . . .
 H038 H 0.007036 1.244500 1.001965 0.144 Uiso 1 1 calc R U . . .
 C034 C -0.1053(15) 1.3104(9) 1.0628(7) 0.111(8) Uani 1 1 d G . . . .
 C3A C 0.4621(13) 0.2371(13) 0.3445(9) 0.106(11) Uiso 0.81(3) 1 d G . P A 1
 H3A H 0.392477 0.238551 0.354317 0.128 Uiso 0.81(3) 1 calc R U P A 1
 C2A C 0.5378(17) 0.1605(10) 0.3364(9) 0.103(10) Uiso 0.81(3) 1 d G . P A 1
 H2A H 0.518861 0.110589 0.340808 0.124 Uiso 0.81(3) 1 calc R U P A 1
 C1A C 0.6418(15) 0.1583(10) 0.3217(9) 0.131(13) Uiso 0.81(3) 1 d G . P A 1
 H1A H 0.692489 0.107019 0.316299 0.157 Uiso 0.81(3) 1 calc R U P A 1
 C6A C 0.6701(13) 0.2328(14) 0.3151(9) 0.102(10) Uiso 0.81(3) 1 d G . P A 1
 H6A H 0.739734 0.231410 0.305299 0.122 Uiso 0.81(3) 1 calc R U P A 1
 C5A C 0.5944(16) 0.3095(11) 0.3232(9) 0.124(13) Uiso 0.81(3) 1 d G . P A 1
 H5A H 0.613351 0.359371 0.318806 0.149 Uiso 0.81(3) 1 calc R U P A 1
 C4A C 0.4904(14) 0.3116(10) 0.3379(9) 0.078(8) Uiso 0.81(3) 1 d G . P A 1
 O8A O 0.447(3) 0.435(2) 0.3554(14) 0.115(10) Uiso 0.81(3) 1 d . . P A 1
 O9A O 0.346(3) 0.388(2) 0.3356(16) 0.130(12) Uiso 0.81(3) 1 d . . P A 1

loop_
  _atom_site_aniso_label
  _atom_site_aniso_U_11
  _atom_site_aniso_U_22
  _atom_site_aniso_U_33
  _atom_site_aniso_U_23
  _atom_site_aniso_U_13
  _atom_site_aniso_U_12
 I01 0.089(3) 0.071(3) 0.102(4) -0.012(3) -0.010(3) -0.029(2)
 I02 0.090(4) 0.090(3) 0.100(4) 0.004(3) -0.042(3) -0.023(3)
 I03 0.123(4) 0.103(3) 0.087(4) 0.023(3) -0.039(3) -0.065(3)
 I04 0.092(4) 0.130(4) 0.106(5) -0.034(4) -0.037(4) 0.024(3)
 I05 0.087(4) 0.134(4) 0.116(5) -0.033(4) -0.010(4) -0.044(3)
 I06 0.117(4) 0.108(4) 0.097(4) -0.016(3) -0.027(4) -0.048(3)
 I07 0.136(5) 0.088(3) 0.097(4) -0.017(3) -0.040(4) -0.009(3)
 I008 0.110(4) 0.126(4) 0.086(4) -0.014(3) -0.038(3) -0.019(3)
 I009 0.122(5) 0.164(6) 0.098(5) -0.014(4) -0.045(4) 0.035(4)
 I00A 0.222(8) 0.085(3) 0.124(5) -0.002(3) -0.107(6) -0.048(4)
 I00B 0.109(5) 0.197(7) 0.230(9) -0.132(7) -0.035(5) -0.036(4)
 Zn00 0.077(5) 0.076(4) 0.083(6) -0.001(4) -0.034(4) -0.021(4)
 I00D 0.159(6) 0.173(6) 0.199(7) -0.087(5) -0.138(6) 0.045(5)
 Zn1 0.087(5) 0.070(4) 0.087(6) -0.016(4) -0.017(5) -0.019(4)
 Zn2 0.141(7) 0.079(5) 0.104(6) -0.006(4) -0.055(6) -0.050(5)
 Zn3 0.069(5) 0.096(5) 0.095(6) -0.027(4) -0.029(4) -0.014(4)
 Zn4 0.080(5) 0.112(6) 0.090(6) 0.014(5) -0.036(5) -0.010(5)
 Zn5 0.103(6) 0.155(8) 0.156(8) -0.091(6) -0.083(6) 0.018(5)
 N00J 0.069(9) 0.090(12) 0.089(13) -0.018(9) -0.026(8) -0.015(8)
 C01W 0.064(8) 0.066(9) 0.061(11) -0.007(7) -0.037(7) -0.004(7)
 N01B 0.074(11) 0.088(11) 0.092(14) -0.032(10) -0.029(9) -0.013(8)
 C01H 0.088(10) 0.073(11) 0.080(14) -0.020(9) -0.028(10) -0.008(8)
 N02E 0.080(10) 0.079(11) 0.108(17) -0.019(10) -0.018(10) -0.001(8)
 C00Z 0.071(8) 0.077(11) 0.085(13) -0.004(9) -0.025(8) -0.003(8)
 N00K 0.047(11) 0.089(9) 0.087(13) -0.005(9) -0.003(10) -0.027(8)
 C020 0.058(13) 0.099(12) 0.090(15) 0.006(9) -0.015(11) -0.038(10)
 C037 0.101(17) 0.061(8) 0.088(14) -0.022(8) -0.025(12) -0.010(9)
 C01S 0.115(17) 0.058(8) 0.084(12) -0.027(7) -0.048(12) -0.014(9)
 C026 0.081(15) 0.067(10) 0.105(14) -0.015(9) -0.054(12) -0.005(9)
 C00S 0.065(13) 0.088(10) 0.098(15) 0.000(10) -0.047(12) -0.028(9)
 N00L 0.078(7) 0.065(9) 0.046(10) -0.005(7) -0.011(8) -0.044(7)
 C00X 0.069(7) 0.065(10) 0.085(14) -0.023(9) -0.003(9) -0.029(7)
 N00W 0.062(9) 0.072(9) 0.110(16) -0.028(10) -0.009(10) -0.027(7)
 C01C 0.060(8) 0.079(9) 0.070(13) -0.023(9) -0.030(9) -0.008(7)
 N023 0.062(8) 0.090(11) 0.093(15) -0.025(10) -0.021(10) -0.018(7)
 C019 0.061(7) 0.089(10) 0.056(12) -0.002(9) -0.017(8) -0.024(6)
 N00M 0.095(15) 0.072(8) 0.077(13) -0.017(7) -0.031(11) -0.026(8)
 C00Y 0.13(2) 0.083(11) 0.110(17) 0.008(10) -0.059(16) -0.044(12)
 C00Q 0.097(17) 0.095(11) 0.075(15) 0.001(10) -0.032(13) -0.048(11)
 C017 0.068(13) 0.075(9) 0.069(12) -0.023(7) -0.012(10) -0.020(8)
 C025 0.097(16) 0.079(10) 0.070(13) -0.023(8) -0.025(11) -0.030(10)
 C014 0.107(18) 0.090(11) 0.088(16) -0.008(10) -0.036(14) -0.041(11)
 C00N 0.060(11) 0.060(8) 0.065(11) -0.033(6) -0.016(8) -0.010(7)
 N00V 0.065(12) 0.072(9) 0.117(15) -0.010(8) -0.047(11) -0.023(8)
 C00O 0.066(14) 0.070(9) 0.110(15) -0.012(8) -0.036(11) -0.017(8)
 N011 0.111(16) 0.070(10) 0.116(17) -0.003(10) -0.063(13) -0.031(9)
 C01O 0.103(15) 0.062(10) 0.092(14) -0.015(8) -0.050(12) -0.023(9)
 N01G 0.092(14) 0.060(9) 0.083(13) -0.018(7) -0.041(10) -0.024(8)
 C00P 0.090(14) 0.122(16) 0.13(2) -0.059(15) -0.002(12) -0.045(11)
 C00T 0.069(10) 0.077(12) 0.103(15) -0.014(10) -0.022(9) -0.012(8)
 C02D 0.068(9) 0.066(9) 0.074(12) -0.016(8) -0.033(8) -0.013(7)
 C02J 0.071(12) 0.095(12) 0.119(18) -0.046(12) -0.018(10) -0.025(9)
 C02H 0.084(12) 0.079(13) 0.126(18) -0.037(12) -0.004(11) -0.015(9)
 N016 0.085(11) 0.096(11) 0.074(12) -0.022(9) -0.032(8) -0.028(9)
 N00R 0.077(12) 0.074(11) 0.097(15) 0.013(9) -0.034(9) -0.022(9)
 C01D 0.107(10) 0.064(11) 0.078(14) 0.000(8) -0.045(9) -0.021(8)
 N02Q 0.112(11) 0.065(11) 0.076(14) -0.014(9) -0.038(9) -0.006(9)
 C01A 0.107(11) 0.075(12) 0.080(15) -0.010(9) -0.043(9) -0.013(9)
 N01L 0.089(11) 0.087(12) 0.085(14) -0.003(9) -0.024(10) -0.005(9)
 C00U 0.080(11) 0.095(12) 0.081(15) 0.018(9) -0.036(10) -0.021(9)
 C010 0.109(11) 0.091(13) 0.081(15) 0.018(9) -0.060(9) -0.034(9)
 C01N 0.110(12) 0.061(11) 0.117(16) -0.003(10) -0.053(10) -0.033(9)
 C022 0.137(16) 0.066(11) 0.093(15) -0.022(9) -0.031(10) -0.021(10)
 N01F 0.126(13) 0.091(11) 0.094(10) -0.004(8) -0.058(9) -0.042(9)
 C01E 0.106(13) 0.116(17) 0.123(18) 0.050(13) -0.066(10) -0.054(10)
 C02G 0.135(16) 0.068(12) 0.105(17) 0.013(10) -0.035(11) -0.030(11)
 N012 0.102(11) 0.081(10) 0.088(16) -0.019(11) -0.029(12) -0.031(8)
 C02Z 0.097(12) 0.081(9) 0.094(18) -0.019(11) -0.042(14) -0.024(8)
 N02L 0.102(11) 0.078(9) 0.109(16) -0.019(11) -0.065(12) -0.019(8)
 C01Y 0.104(12) 0.068(10) 0.18(3) -0.009(15) -0.078(17) -0.017(9)
 C02K 0.092(14) 0.094(11) 0.22(4) -0.050(18) -0.04(2) -0.031(9)
 C01K 0.097(11) 0.086(10) 0.094(18) -0.031(12) -0.016(13) -0.032(8)
 N013 0.085(9) 0.078(10) 0.065(11) -0.008(8) -0.026(8) -0.004(8)
 C01T 0.082(9) 0.057(11) 0.094(14) 0.006(9) -0.031(9) 0.000(8)
 C01V 0.082(12) 0.071(12) 0.137(19) -0.030(12) -0.018(11) -0.027(9)
 C02U 0.074(8) 0.083(13) 0.122(18) -0.034(12) -0.004(10) -0.026(9)
 C02C 0.072(9) 0.097(15) 0.126(19) -0.040(14) -0.002(11) -0.033(10)
 C02N 0.078(11) 0.102(14) 0.081(15) -0.025(11) -0.024(10) -0.009(9)
 C015 0.074(9) 0.101(15) 0.088(13) 0.005(11) -0.028(8) -0.009(9)
 C02S 0.078(9) 0.091(14) 0.071(13) 0.000(11) -0.007(10) -0.024(10)
 C01R 0.078(9) 0.114(18) 0.124(17) -0.010(14) -0.019(11) -0.020(11)
 N02O 0.076(9) 0.092(14) 0.115(15) 0.003(11) -0.021(9) -0.028(10)
 C035 0.075(10) 0.20(3) 0.15(2) -0.06(2) -0.034(12) -0.004(15)
 C028 0.077(9) 0.15(2) 0.103(15) -0.039(15) -0.035(10) -0.001(12)
 N018 0.076(9) 0.098(12) 0.103(16) -0.005(11) -0.017(10) -0.037(8)
 C01U 0.067(8) 0.077(11) 0.089(15) 0.015(9) -0.043(10) -0.013(7)
 C01J 0.074(8) 0.077(11) 0.084(16) -0.001(10) -0.036(10) -0.020(8)
 C01P 0.066(7) 0.086(11) 0.071(14) -0.001(9) -0.018(9) -0.029(7)
 C021 0.068(8) 0.090(13) 0.112(18) -0.019(12) -0.025(11) -0.018(8)
 C02F 0.075(9) 0.110(15) 0.13(2) -0.031(14) -0.030(12) -0.028(10)
 N01I 0.096(13) 0.130(16) 0.122(15) -0.061(13) -0.052(10) -0.002(11)
 C027 0.087(12) 0.23(3) 0.116(18) -0.039(17) -0.049(11) 0.000(16)
 C02A 0.078(10) 0.101(15) 0.137(15) -0.019(13) -0.052(9) -0.042(10)
 C02P 0.103(11) 0.058(12) 0.146(17) -0.001(12) -0.040(9) -0.020(10)
 C02M 0.101(15) 0.15(3) 0.17(2) 0.03(2) -0.029(13) 0.022(18)
 C029 0.106(14) 0.13(2) 0.119(16) -0.048(15) -0.055(11) 0.020(14)
 C01M 0.16(2) 0.052(10) 0.15(2) -0.019(10) -0.101(19) -0.032(11)
 C02T 0.106(16) 0.063(9) 0.105(18) -0.006(10) -0.063(14) -0.020(9)
 C030 0.073(13) 0.059(8) 0.081(14) -0.018(8) -0.032(11) -0.009(7)
 C03D 0.14(2) 0.054(10) 0.17(2) -0.010(11) -0.11(2) -0.009(10)
 C03B 0.15(2) 0.076(10) 0.17(3) 0.001(13) -0.12(2) -0.029(12)
 N01Q 0.128(17) 0.071(9) 0.093(15) -0.029(9) -0.061(13) -0.015(9)
 C01X 0.116(14) 0.094(13) 0.125(19) -0.042(13) -0.088(12) -0.004(9)
 N02I 0.109(13) 0.096(13) 0.133(18) -0.039(12) -0.083(13) 0.001(9)
 C03H 0.113(14) 0.097(15) 0.22(3) -0.060(16) -0.080(16) -0.003(12)
 C02W 0.088(13) 0.148(18) 0.15(2) -0.095(17) -0.065(12) -0.008(10)
 C01Z 0.099(12) 0.101(12) 0.096(16) -0.040(11) -0.053(11) -0.010(9)
 C02V 0.099(12) 0.066(11) 0.13(2) -0.034(12) -0.051(13) -0.002(9)
 C02B 0.137(19) 0.091(11) 0.061(10) -0.007(9) -0.037(11) -0.041(11)
 C033 0.19(2) 0.095(12) 0.051(12) -0.009(8) -0.054(12) -0.047(12)
 N02X 0.119(19) 0.109(13) 0.097(14) 0.012(11) -0.039(12) -0.039(11)
 C03A 0.17(3) 0.098(14) 0.110(17) 0.022(14) -0.017(16) -0.018(15)
 C038 0.10(2) 0.111(14) 0.13(2) 0.035(12) -0.002(14) -0.013(12)
 C034 0.115(18) 0.121(14) 0.078(13) 0.033(10) -0.031(11) 0.004(11)

_geom_special_details
;
 All esds (except the esd in the dihedral angle between two l.s. planes)
 are estimated using the full covariance matrix.  The cell esds are taken
 into account individually in the estimation of esds in distances, angles
 and torsion angles; correlations between esds in cell parameters are only
 used when they are defined by crystal symmetry.  An approximate (isotropic)
 treatment of cell esds is used for estimating esds involving l.s. planes.
;
loop_
  _geom_bond_atom_site_label_1
  _geom_bond_atom_site_label_2
  _geom_bond_distance
  _geom_bond_site_symmetry_2
  _geom_bond_publ_flag
 I01 Zn1 2.448(10) . ?
 I02 Zn4 2.478(10) . ?
 I03 Zn00 2.457(9) . ?
 I04 Zn3 2.454(10) . ?
 I05 Zn3 2.453(13) . ?
 I06 Zn2 2.444(12) . ?
 I07 Zn1 2.497(10) . ?
 I008 Zn00 2.469(9) . ?
 I009 Zn4 2.446(10) . ?
 I00A Zn2 2.442(11) . ?
 I00B Zn5 2.43(2) . ?
 Zn00 N00K 1.904(13) 1_465 ?
 Zn00 N018 1.937(12) . ?
 I00D Zn5 2.456(17) . ?
 Zn1 N00M 1.916(12) . ?
 Zn1 N013 1.905(12) . ?
 Zn2 N01F 2.024(19) . ?
 Zn2 N02L 1.953(11) . ?
 Zn3 N016 1.941(12) . ?
 Zn3 N01Q 1.946(10) . ?
 Zn4 N02O 1.951(14) . ?
 Zn4 N02X 1.9(3) 1_644 ?
 Zn5 N01I 1.978(14) . ?
 Zn5 N02I 1.92(13) 1_476 ?
 N00J C01W 1.24(3) . ?
 N00J C00Z 1.35(3) . ?
 C01W N01B 1.29(3) . ?
 C01W C02D 1.43(2) . ?
 N01B C01H 1.23(3) . ?
 C01H N02E 1.37(4) . ?
 C01H C01Z 1.39(2) . ?
 N02E C00Z 1.26(3) . ?
 C00Z C015 1.42(3) . ?
 N00K C020 1.3900 . ?
 N00K C00S 1.3900 . ?
 C020 H020 0.9300 . ?
 C020 C037 1.3900 . ?
 C037 H037 0.9300 . ?
 C037 C01S 1.3900 . ?
 C01S C026 1.3900 . ?
 C01S C00N 1.43(2) . ?
 C026 H026 0.9300 . ?
 C026 C00S 1.3900 . ?
 C00S H00S 0.9300 . ?
 N00L C00X 1.28(3) . ?
 N00L C019 1.29(3) . ?
 C00X N00W 1.27(3) . ?
 C00X C02U 1.43(2) . ?
 N00W C01C 1.37(3) . ?
 C01C N023 1.16(3) . ?
 C01C C01K 1.43(2) . ?
 N023 C019 1.23(3) . ?
 C019 C01P 1.38(2) . ?
 N00M C00Y 1.3900 . ?
 N00M C014 1.3900 . ?
 C00Y H00Y 0.9300 . ?
 C00Y C00Q 1.3900 . ?
 C00Q H00Q 0.9300 . ?
 C00Q C017 1.3900 . ?
 C017 C025 1.3900 . ?
 C017 C00O 1.39(3) . ?
 C025 H025 0.9300 . ?
 C025 C014 1.3900 . ?
 C014 H014 0.9300 . ?
 C00N N00V 1.25(3) . ?
 C00N N01G 1.34(3) . ?
 N00V C00O 1.24(3) . ?
 C00O N011 1.33(3) . ?
 N011 C01O 1.30(3) . ?
 C01O N01G 1.29(3) . ?
 C01O C030 1.37(2) . ?
 C00P H00P 0.9300 . ?
 C00P C00T 1.3900 . ?
 C00P N016 1.3900 . ?
 C00T H00T 0.9300 . ?
 C00T C02D 1.3900 . ?
 C02D C02J 1.3900 . ?
 C02J H02J 0.9300 . ?
 C02J C02H 1.3900 . ?
 C02H H02H 0.9300 . ?
 C02H N016 1.3900 . ?
 N00R C01D 1.26(3) . ?
 N00R C00U 1.20(3) . ?
 C01D N02Q 1.36(3) . ?
 C01D C010 1.32(3) . ?
 N02Q C01A 1.27(4) . ?
 C01A N01L 1.30(3) . ?
 C01A C02P 1.33(3) . ?
 N01L C00U 1.43(4) . ?
 C00U C034 1.45(3) . ?
 C010 C01N 1.3900 . ?
 C010 C02G 1.3900 . ?
 C01N H01N 0.9300 . ?
 C01N C022 1.3900 . ?
 C022 H022 0.9300 . ?
 C022 N01F 1.3900 . ?
 N01F C01E 1.3900 . ?
 C01E H01E 0.9300 . ?
 C01E C02G 1.3900 . ?
 C02G H02G 0.9300 . ?
 N012 H012 0.8600 . ?
 N012 C02Z 1.3900 . ?
 N012 C01K 1.3900 . ?
 C02Z H02Z 0.9300 . ?
 C02Z N02L 1.3900 . ?
 N02L C01Y 1.3900 . ?
 C01Y H01Y 0.9300 . ?
 C01Y C02K 1.3900 . ?
 C02K H02K 0.9300 . ?
 C02K C01K 1.3900 . ?
 N013 C01T 1.3900 . ?
 N013 C02N 1.3900 . ?
 C01T H01T 0.9300 . ?
 C01T C01V 1.3900 . ?
 C01V H01V 0.9300 . ?
 C01V C02U 1.3900 . ?
 C02U C02C 1.3900 . ?
 C02C H02C 0.9300 . ?
 C02C C02N 1.3900 . ?
 C02N H02N 0.9300 . ?
 C015 C02S 1.3900 . ?
 C015 C028 1.3900 . ?
 C02S H02S 0.9300 . ?
 C02S C01R 1.3900 . ?
 C01R H01R 0.9300 . ?
 C01R N02O 1.3900 . ?
 N02O C035 1.3900 . ?
 C035 H035 0.9300 . ?
 C035 C028 1.3900 . ?
 C028 H028 0.9300 . ?
 N018 C01U 1.3900 . ?
 N018 C02F 1.3900 . ?
 C01U H01U 0.9300 . ?
 C01U C01J 1.3900 . ?
 C01J H01J 0.9300 . ?
 C01J C01P 1.3900 . ?
 C01P C021 1.3900 . ?
 C021 H021 0.9300 . ?
 C021 C02F 1.3900 . ?
 C02F H02F 0.9300 . ?
 N01I C027 1.3900 . ?
 N01I C029 1.3900 . ?
 C027 H027 0.9300 . ?
 C027 C02A 1.3900 . ?
 C02A H02A 0.9300 . ?
 C02A C02P 1.3900 . ?
 C02P C02M 1.3900 . ?
 C02M H02M 0.9300 . ?
 C02M C029 1.3900 . ?
 C029 H029 0.9300 . ?
 C01M H01M 0.9300 . ?
 C01M C02T 1.3900 . ?
 C01M N01Q 1.3900 . ?
 C02T H02T 0.9300 . ?
 C02T C030 1.3900 . ?
 C030 C03D 1.3900 . ?
 C03D H03D 0.9300 . ?
 C03D C03B 1.3900 . ?
 C03B H03B 0.9300 . ?
 C03B N01Q 1.3900 . ?
 C01X H01X 0.9300 . ?
 C01X N02I 1.3900 . ?
 C01X C02V 1.3900 . ?
 N02I C03H 1.3900 . ?
 C03H H03H 0.9300 . ?
 C03H C02W 1.3900 . ?
 C02W H02W 0.9300 . ?
 C02W C01Z 1.3900 . ?
 C01Z C02V 1.3900 . ?
 C02V H02V 0.9300 . ?
 N7A C4A 1.27(3) . ?
 N7A O8A 1.16(4) . ?
 N7A O9A 1.05(4) . ?
 C02B H02B 0.9300 . ?
 C02B C033 1.3900 . ?
 C02B C034 1.3900 . ?
 C033 H033 0.9300 . ?
 C033 N02X 1.3900 . ?
 N02X C03A 1.3900 . ?
 C03A H03A 0.9300 . ?
 C03A C038 1.3900 . ?
 C038 H038 0.9300 . ?
 C038 C034 1.3900 . ?
 C3A H3A 0.9300 . ?
 C3A C2A 1.3900 . ?
 C3A C4A 1.3900 . ?
 C2A H2A 0.9300 . ?
 C2A C1A 1.3900 . ?
 C1A H1A 0.9300 . ?
 C1A C6A 1.3900 . ?
 C6A H6A 0.9300 . ?
 C6A C5A 1.3900 . ?
 C5A H5A 0.9300 . ?
 C5A C4A 1.3900 . ?
 C4A O8A 1.99(4) . ?
 O8A O9A 1.93(6) . ?

loop_
  _geom_angle_atom_site_label_1
  _geom_angle_atom_site_label_2
  _geom_angle_atom_site_label_3
  _geom_angle
  _geom_angle_site_symmetry_1
  _geom_angle_site_symmetry_3
  _geom_angle_publ_flag
 I03 Zn00 I008 120.5(5) . . ?
 N00K Zn00 I03 107.1(5) 1_465 . ?
 N00K Zn00 I008 109.2(5) 1_465 . ?
 N00K Zn00 N018 103.1(8) 1_465 . ?
 N018 Zn00 I03 110.4(5) . . ?
 N018 Zn00 I008 105.3(5) . . ?
 I01 Zn1 I07 123.1(5) . . ?
 N00M Zn1 I01 107.2(6) . . ?
 N00M Zn1 I07 105.0(5) . . ?
 N013 Zn1 I01 108.1(5) . . ?
 N013 Zn1 I07 106.7(5) . . ?
 N013 Zn1 N00M 105.4(8) . . ?
 I00A Zn2 I06 120.5(5) . . ?
 N01F Zn2 I06 110.0(6) . . ?
 N01F Zn2 I00A 104.6(7) . . ?
 N02L Zn2 I06 112.7(6) . . ?
 N02L Zn2 I00A 114.3(6) . . ?
 N02L Zn2 N01F 89.7(8) . . ?
 I05 Zn3 I04 121.7(4) . . ?
 N016 Zn3 I04 115.0(7) . . ?
 N016 Zn3 I05 104.4(6) . . ?
 N016 Zn3 N01Q 99.9(7) . . ?
 N01Q Zn3 I04 104.1(5) . . ?
 N01Q Zn3 I05 109.4(7) . . ?
 I009 Zn4 I02 121.3(4) . . ?
 N02O Zn4 I02 105.2(7) . . ?
 N02O Zn4 I009 111.1(6) . . ?
 N02X Zn4 I02 113(6) 1_644 . ?
 N02X Zn4 I009 108.8(18) 1_644 . ?
 N02X Zn4 N02O 94(10) 1_644 . ?
 I00B Zn5 I00D 130.1(5) . . ?
 N01I Zn5 I00B 104.7(9) . . ?
 N01I Zn5 I00D 107.1(9) . . ?
 N02I Zn5 I00B 107(10) 1_476 . ?
 N02I Zn5 I00D 105(10) 1_476 . ?
 N02I Zn5 N01I 99(8) 1_476 . ?
 C01W N00J C00Z 110.9(19) . . ?
 N00J C01W N01B 131(2) . . ?
 N00J C01W C02D 114.6(17) . . ?
 N01B C01W C02D 114(2) . . ?
 C01H N01B C01W 113(2) . . ?
 N01B C01H N02E 126(2) . . ?
 N01B C01H C01Z 119(2) . . ?
 N02E C01H C01Z 115.1(19) . . ?
 C00Z N02E C01H 113(2) . . ?
 N00J C00Z C015 117.7(19) . . ?
 N02E C00Z N00J 126(3) . . ?
 N02E C00Z C015 116(2) . . ?
 C020 N00K Zn00 120.2(7) . 1_645 ?
 C020 N00K C00S 120.0 . . ?
 C00S N00K Zn00 119.4(7) . 1_645 ?
 N00K C020 H020 120.0 . . ?
 C037 C020 N00K 120.0 . . ?
 C037 C020 H020 120.0 . . ?
 C020 C037 H037 120.0 . . ?
 C020 C037 C01S 120.0 . . ?
 C01S C037 H037 120.0 . . ?
 C037 C01S C026 120.0 . . ?
 C037 C01S C00N 121.0(10) . . ?
 C026 C01S C00N 119.0(10) . . ?
 C01S C026 H026 120.0 . . ?
 C00S C026 C01S 120.0 . . ?
 C00S C026 H026 120.0 . . ?
 N00K C00S H00S 120.0 . . ?
 C026 C00S N00K 120.0 . . ?
 C026 C00S H00S 120.0 . . ?
 C00X N00L C019 113.5(16) . . ?
 N00L C00X C02U 119.4(16) . . ?
 N00W C00X N00L 128.0(19) . . ?
 N00W C00X C02U 112(2) . . ?
 C00X N00W C01C 111(2) . . ?
 N00W C01C C01K 114.1(19) . . ?
 N023 C01C N00W 122.0(19) . . ?
 N023 C01C C01K 123.3(18) . . ?
 C01C N023 C019 124(2) . . ?
 N00L C019 C01P 117.3(18) . . ?
 N023 C019 N00L 122(2) . . ?
 N023 C019 C01P 121.1(19) . . ?
 C00Y N00M Zn1 116.5(7) . . ?
 C00Y N00M C014 120.0 . . ?
 C014 N00M Zn1 123.4(7) . . ?
 N00M C00Y H00Y 120.0 . . ?
 N00M C00Y C00Q 120.0 . . ?
 C00Q C00Y H00Y 120.0 . . ?
 C00Y C00Q H00Q 120.0 . . ?
 C00Y C00Q C017 120.0 . . ?
 C017 C00Q H00Q 120.0 . . ?
 C025 C017 C00Q 120.0 . . ?
 C00O C017 C00Q 119.4(12) . . ?
 C00O C017 C025 120.6(12) . . ?
 C017 C025 H025 120.0 . . ?
 C017 C025 C014 120.0 . . ?
 C014 C025 H025 120.0 . . ?
 N00M C014 H014 120.0 . . ?
 C025 C014 N00M 120.0 . . ?
 C025 C014 H014 120.0 . . ?
 N00V C00N C01S 120.8(16) . . ?
 N00V C00N N01G 128(2) . . ?
 N01G C00N C01S 111.2(19) . . ?
 C00O N00V C00N 115.7(19) . . ?
 N00V C00O C017 121.1(19) . . ?
 N00V C00O N011 124(2) . . ?
 N011 C00O C017 115(2) . . ?
 C01O N011 C00O 116(2) . . ?
 N011 C01O C030 116(2) . . ?
 N01G C01O N011 125(2) . . ?
 N01G C01O C030 119(2) . . ?
 C01O N01G C00N 112(2) . . ?
 C00T C00P H00P 120.0 . . ?
 C00T C00P N016 120.0 . . ?
 N016 C00P H00P 120.0 . . ?
 C00P C00T H00T 120.0 . . ?
 C00P C00T C02D 120.0 . . ?
 C02D C00T H00T 120.0 . . ?
 C00T C02D C01W 119.5(12) . . ?
 C00T C02D C02J 120.0 . . ?
 C02J C02D C01W 120.5(12) . . ?
 C02D C02J H02J 120.0 . . ?
 C02D C02J C02H 120.0 . . ?
 C02H C02J H02J 120.0 . . ?
 C02J C02H H02H 120.0 . . ?
 N016 C02H C02J 120.0 . . ?
 N016 C02H H02H 120.0 . . ?
 C00P N016 Zn3 120.7(8) . . ?
 C02H N016 Zn3 119.3(7) . . ?
 C02H N016 C00P 120.0 . . ?
 C00U N00R C01D 115(3) . . ?
 N00R C01D N02Q 124(3) . . ?
 N00R C01D C010 121(2) . . ?
 C010 C01D N02Q 115(2) . . ?
 C01A N02Q C01D 115(2) . . ?
 N02Q C01A N01L 129(3) . . ?
 N02Q C01A C02P 114(3) . . ?
 N01L C01A C02P 117(3) . . ?
 C01A N01L C00U 107(3) . . ?
 N00R C00U N01L 131(3) . . ?
 N00R C00U C034 120(2) . . ?
 N01L C00U C034 109(3) . . ?
 C01D C010 C01N 118.6(15) . . ?
 C01D C010 C02G 121.4(15) . . ?
 C01N C010 C02G 120.0 . . ?
 C010 C01N H01N 120.0 . . ?
 C022 C01N C010 120.0 . . ?
 C022 C01N H01N 120.0 . . ?
 C01N C022 H022 120.0 . . ?
 N01F C022 C01N 120.0 . . ?
 N01F C022 H022 120.0 . . ?
 C022 N01F Zn2 118.4(10) . . ?
 C022 N01F C01E 120.0 . . ?
 C01E N01F Zn2 118.4(10) . . ?
 N01F C01E H01E 120.0 . . ?
 N01F C01E C02G 120.0 . . ?
 C02G C01E H01E 120.0 . . ?
 C010 C02G H02G 120.0 . . ?
 C01E C02G C010 120.0 . . ?
 C01E C02G H02G 120.0 . . ?
 C02Z N012 H012 120.0 . . ?
 C02Z N012 C01K 120.0 . . ?
 C01K N012 H012 120.0 . . ?
 N012 C02Z H02Z 120.0 . . ?
 N012 C02Z N02L 120.0 . . ?
 N02L C02Z H02Z 120.0 . . ?
 C02Z N02L Zn2 122.8(7) . . ?
 C01Y N02L Zn2 116.9(7) . . ?
 C01Y N02L C02Z 120.0 . . ?
 N02L C01Y H01Y 120.0 . . ?
 N02L C01Y C02K 120.0 . . ?
 C02K C01Y H01Y 120.0 . . ?
 C01Y C02K H02K 120.0 . . ?
 C01K C02K C01Y 120.0 . . ?
 C01K C02K H02K 120.0 . . ?
 N012 C01K C01C 121.2(11) . . ?
 C02K C01K C01C 118.8(11) . . ?
 C02K C01K N012 120.0 . . ?
 C01T N013 Zn1 119.7(7) . . ?
 C01T N013 C02N 120.0 . . ?
 C02N N013 Zn1 118.9(7) . . ?
 N013 C01T H01T 120.0 . . ?
 N013 C01T C01V 120.0 . . ?
 C01V C01T H01T 120.0 . . ?
 C01T C01V H01V 120.0 . . ?
 C02U C01V C01T 120.0 . . ?
 C02U C01V H01V 120.0 . . ?
 C01V C02U C00X 117.0(12) . . ?
 C02C C02U C00X 122.9(12) . . ?
 C02C C02U C01V 120.0 . . ?
 C02U C02C H02C 120.0 . . ?
 C02U C02C C02N 120.0 . . ?
 C02N C02C H02C 120.0 . . ?
 N013 C02N H02N 120.0 . . ?
 C02C C02N N013 120.0 . . ?
 C02C C02N H02N 120.0 . . ?
 C02S C015 C00Z 118.8(13) . . ?
 C02S C015 C028 120.0 . . ?
 C028 C015 C00Z 119.9(13) . . ?
 C015 C02S H02S 120.0 . . ?
 C015 C02S C01R 120.0 . . ?
 C01R C02S H02S 120.0 . . ?
 C02S C01R H01R 120.0 . . ?
 N02O C01R C02S 120.0 . . ?
 N02O C01R H01R 120.0 . . ?
 C01R N02O Zn4 121.7(9) . . ?
 C035 N02O Zn4 118.2(9) . . ?
 C035 N02O C01R 120.0 . . ?
 N02O C035 H035 120.0 . . ?
 N02O C035 C028 120.0 . . ?
 C028 C035 H035 120.0 . . ?
 C015 C028 H028 120.0 . . ?
 C035 C028 C015 120.0 . . ?
 C035 C028 H028 120.0 . . ?
 C01U N018 Zn00 120.2(7) . . ?
 C01U N018 C02F 120.0 . . ?
 C02F N018 Zn00 119.0(7) . . ?
 N018 C01U H01U 120.0 . . ?
 C01J C01U N018 120.0 . . ?
 C01J C01U H01U 120.0 . . ?
 C01U C01J H01J 120.0 . . ?
 C01P C01J C01U 120.0 . . ?
 C01P C01J H01J 120.0 . . ?
 C019 C01P C01J 120.0(11) . . ?
 C019 C01P C021 120.0(11) . . ?
 C01J C01P C021 120.0 . . ?
 C01P C021 H021 120.0 . . ?
 C01P C021 C02F 120.0 . . ?
 C02F C021 H021 120.0 . . ?
 N018 C02F H02F 120.0 . . ?
 C021 C02F N018 120.0 . . ?
 C021 C02F H02F 120.0 . . ?
 C027 N01I Zn5 123.6(11) . . ?
 C027 N01I C029 120.0 . . ?
 C029 N01I Zn5 115.3(11) . . ?
 N01I C027 H027 120.0 . . ?
 C02A C027 N01I 120.0 . . ?
 C02A C027 H027 120.0 . . ?
 C027 C02A H02A 120.0 . . ?
 C02P C02A C027 120.0 . . ?
 C02P C02A H02A 120.0 . . ?
 C01A C02P C02A 120.8(19) . . ?
 C01A C02P C02M 119.1(18) . . ?
 C02A C02P C02M 120.0 . . ?
 C02P C02M H02M 120.0 . . ?
 C029 C02M C02P 120.0 . . ?
 C029 C02M H02M 120.0 . . ?
 N01I C029 H029 120.0 . . ?
 C02M C029 N01I 120.0 . . ?
 C02M C029 H029 120.0 . . ?
 C02T C01M H01M 120.0 . . ?
 C02T C01M N01Q 120.0 . . ?
 N01Q C01M H01M 120.0 . . ?
 C01M C02T H02T 120.0 . . ?
 C01M C02T C030 120.0 . . ?
 C030 C02T H02T 120.0 . . ?
 C01O C030 C02T 121.1(13) . . ?
 C01O C030 C03D 118.5(12) . . ?
 C03D C030 C02T 120.0 . . ?
 C030 C03D H03D 120.0 . . ?
 C030 C03D C03B 120.0 . . ?
 C03B C03D H03D 120.0 . . ?
 C03D C03B H03B 120.0 . . ?
 C03D C03B N01Q 120.0 . . ?
 N01Q C03B H03B 120.0 . . ?
 C01M N01Q Zn3 118.8(7) . . ?
 C03B N01Q Zn3 120.9(8) . . ?
 C03B N01Q C01M 120.0 . . ?
 N02I C01X H01X 120.0 . . ?
 N02I C01X C02V 120.0 . . ?
 C02V C01X H01X 120.0 . . ?
 C01X N02I Zn5 120.3(8) . 1_634 ?
 C01X N02I C03H 120.0 . . ?
 C03H N02I Zn5 117.7(9) . 1_634 ?
 N02I C03H H03H 120.0 . . ?
 C02W C03H N02I 120.0 . . ?
 C02W C03H H03H 120.0 . . ?
 C03H C02W H02W 120.0 . . ?
 C03H C02W C01Z 120.0 . . ?
 C01Z C02W H02W 120.0 . . ?
 C02W C01Z C01H 118.3(14) . . ?
 C02V C01Z C01H 121.7(14) . . ?
 C02V C01Z C02W 120.0 . . ?
 C01X C02V H02V 120.0 . . ?
 C01Z C02V C01X 120.0 . . ?
 C01Z C02V H02V 120.0 . . ?
 O8A N7A C4A 110(3) . . ?
 O9A N7A C4A 127(3) . . ?
 O9A N7A O8A 123(4) . . ?
 C033 C02B H02B 120.0 . . ?
 C033 C02B C034 120.0 . . ?
 C034 C02B H02B 120.0 . . ?
 C02B C033 H033 120.0 . . ?
 C02B C033 N02X 120.0 . . ?
 N02X C033 H033 120.0 . . ?
 C033 N02X Zn4 116.4(10) . 1_466 ?
 C033 N02X C03A 120.0 . . ?
 C03A N02X Zn4 122.0(10) . 1_466 ?
 N02X C03A H03A 120.0 . . ?
 C038 C03A N02X 120.0 . . ?
 C038 C03A H03A 120.0 . . ?
 C03A C038 H038 120.0 . . ?
 C03A C038 C034 120.0 . . ?
 C034 C038 H038 120.0 . . ?
 C02B C034 C00U 121.8(16) . . ?
 C038 C034 C00U 117.9(16) . . ?
 C038 C034 C02B 120.0 . . ?
 C2A C3A H3A 120.0 . . ?
 C2A C3A C4A 120.0 . . ?
 C4A C3A H3A 120.0 . . ?
 C3A C2A H2A 120.0 . . ?
 C3A C2A C1A 120.0 . . ?
 C1A C2A H2A 120.0 . . ?
 C2A C1A H1A 120.0 . . ?
 C6A C1A C2A 120.0 . . ?
 C6A C1A H1A 120.0 . . ?
 C1A C6A H6A 120.0 . . ?
 C1A C6A C5A 120.0 . . ?
 C5A C6A H6A 120.0 . . ?
 C6A C5A H5A 120.0 . . ?
 C4A C5A C6A 120.0 . . ?
 C4A C5A H5A 120.0 . . ?
 N7A C4A C3A 117(2) . . ?
 N7A C4A C5A 123(2) . . ?
 N7A C4A O8A 33.2(17) . . ?
 C3A C4A O8A 145.8(16) . . ?
 C5A C4A C3A 120.0 . . ?
 C5A C4A O8A 92.3(15) . . ?
 N7A O8A C4A 36.8(18) . . ?
 N7A O8A O9A 27.1(19) . . ?
 O9A O8A C4A 63.8(17) . . ?
 N7A O9A O8A 30(2) . . ?

loop_
  _geom_torsion_atom_site_label_1
  _geom_torsion_atom_site_label_2
  _geom_torsion_atom_site_label_3
  _geom_torsion_atom_site_label_4
  _geom_torsion
  _geom_torsion_site_symmetry_1
  _geom_torsion_site_symmetry_2
  _geom_torsion_site_symmetry_3
  _geom_torsion_site_symmetry_4
  _geom_torsion_publ_flag
 Zn00 N00K C020 C037 173.3(11) 1_645 . . . ?
 Zn00 N00K C00S C026 -173.4(11) 1_645 . . . ?
 Zn00 N018 C01U C01J 170.1(12) . . . . ?
 Zn00 N018 C02F C021 -170.2(12) . . . . ?
 Zn1 N00M C00Y C00Q 175.7(11) . . . . ?
 Zn1 N00M C014 C025 -175.4(12) . . . . ?
 Zn1 N013 C01T C01V -166.6(12) . . . . ?
 Zn1 N013 C02N C02C 166.7(11) . . . . ?
 Zn2 N01F C01E C02G 159.3(10) . . . . ?
 Zn2 N02L C01Y C02K -174.2(12) . . . . ?
 Zn4 N02O C035 C028 177.3(14) . . . . ?
 Zn4 N02X C03A C038 164.8(14) 1_466 . . . ?
 Zn5 N01I C027 C02A -167.3(13) . . . . ?
 Zn5 N01I C029 C02M 168.3(11) . . . . ?
 Zn5 N02I C03H C02W 164.2(12) 1_634 . . . ?
 N00J C01W N01B C01H -8(4) . . . . ?
 N00J C01W C02D C00T -165.3(18) . . . . ?
 N00J C01W C02D C02J 12(2) . . . . ?
 N00J C00Z C015 C02S 24(3) . . . . ?
 N00J C00Z C015 C028 -169.4(18) . . . . ?
 C01W N00J C00Z N02E 0(4) . . . . ?
 C01W N00J C00Z C015 -174(2) . . . . ?
 C01W N01B C01H N02E 4(4) . . . . ?
 C01W N01B C01H C01Z 179(2) . . . . ?
 C01W C02D C02J C02H -177.7(14) . . . . ?
 N01B C01W C02D C00T 10(2) . . . . ?
 N01B C01W C02D C02J -172.6(16) . . . . ?
 N01B C01H N02E C00Z 1(4) . . . . ?
 N01B C01H C01Z C02W -172.8(19) . . . . ?
 N01B C01H C01Z C02V 5(3) . . . . ?
 C01H N02E C00Z N00J -3(4) . . . . ?
 C01H N02E C00Z C015 171(2) . . . . ?
 C01H C01Z C02V C01X -177.7(19) . . . . ?
 N02E C01H C01Z C02W 3(3) . . . . ?
 N02E C01H C01Z C02V -179.0(17) . . . . ?
 N02E C00Z C015 C02S -151(2) . . . . ?
 N02E C00Z C015 C028 16(3) . . . . ?
 C00Z N00J C01W N01B 7(4) . . . . ?
 C00Z N00J C01W C02D -179.4(18) . . . . ?
 C00Z C015 C02S C01R 167.0(18) . . . . ?
 C00Z C015 C028 C035 -166.8(19) . . . . ?
 N00K C020 C037 C01S 0.0 . . . . ?
 C020 N00K C00S C026 0.0 . . . . ?
 C020 C037 C01S C026 0.0 . . . . ?
 C020 C037 C01S C00N -179.1(16) . . . . ?
 C037 C01S C026 C00S 0.0 . . . . ?
 C037 C01S C00N N00V -169.3(17) . . . . ?
 C037 C01S C00N N01G 13(2) . . . . ?
 C01S C026 C00S N00K 0.0 . . . . ?
 C01S C00N N00V C00O -175(2) . . . . ?
 C01S C00N N01G C01O 174.9(18) . . . . ?
 C026 C01S C00N N00V 12(3) . . . . ?
 C026 C01S C00N N01G -166.6(13) . . . . ?
 C00S N00K C020 C037 0.0 . . . . ?
 N00L C00X N00W C01C 0(4) . . . . ?
 N00L C00X C02U C01V 3(3) . . . . ?
 N00L C00X C02U C02C 178.6(17) . . . . ?
 N00L C019 C01P C01J 0(3) . . . . ?
 N00L C019 C01P C021 177.3(15) . . . . ?
 C00X N00L C019 N023 -1(3) . . . . ?
 C00X N00L C019 C01P 179(2) . . . . ?
 C00X N00W C01C N023 -2(4) . . . . ?
 C00X N00W C01C C01K -173(2) . . . . ?
 C00X C02U C02C C02N -176(2) . . . . ?
 N00W C00X C02U C01V -170.6(18) . . . . ?
 N00W C00X C02U C02C 5(3) . . . . ?
 N00W C01C N023 C019 2(5) . . . . ?
 N00W C01C C01K N012 -20(3) . . . . ?
 N00W C01C C01K C02K 158.3(16) . . . . ?
 C01C N023 C019 N00L -1(4) . . . . ?
 C01C N023 C019 C01P 180(3) . . . . ?
 N023 C01C C01K N012 169(2) . . . . ?
 N023 C01C C01K C02K -12(3) . . . . ?
 N023 C019 C01P C01J 179(2) . . . . ?
 N023 C019 C01P C021 -4(3) . . . . ?
 C019 N00L C00X N00W 1(4) . . . . ?
 C019 N00L C00X C02U -171(2) . . . . ?
 C019 C01P C021 C02F -177.8(17) . . . . ?
 N00M C00Y C00Q C017 0.0 . . . . ?
 C00Y N00M C014 C025 0.0 . . . . ?
 C00Y C00Q C017 C025 0.0 . . . . ?
 C00Y C00Q C017 C00O -177.9(17) . . . . ?
 C00Q C017 C025 C014 0.0 . . . . ?
 C00Q C017 C00O N00V -8(3) . . . . ?
 C00Q C017 C00O N011 172.3(18) . . . . ?
 C017 C025 C014 N00M 0.0 . . . . ?
 C017 C00O N011 C01O -175(2) . . . . ?
 C025 C017 C00O N00V 173.8(19) . . . . ?
 C025 C017 C00O N011 -6(3) . . . . ?
 C014 N00M C00Y C00Q 0.0 . . . . ?
 C00N C01S C026 C00S 179.1(16) . . . . ?
 C00N N00V C00O C017 176(2) . . . . ?
 C00N N00V C00O N011 -4(4) . . . . ?
 N00V C00N N01G C01O -3(3) . . . . ?
 N00V C00O N011 C01O 5(4) . . . . ?
 C00O C017 C025 C014 177.9(17) . . . . ?
 C00O N011 C01O N01G -5(4) . . . . ?
 C00O N011 C01O C030 180(2) . . . . ?
 N011 C01O N01G C00N 4(4) . . . . ?
 N011 C01O C030 C02T 170.4(19) . . . . ?
 N011 C01O C030 C03D -17(3) . . . . ?
 C01O C030 C03D C03B -172.7(19) . . . . ?
 N01G C00N N00V C00O 3(4) . . . . ?
 N01G C01O C030 C02T -5(3) . . . . ?
 N01G C01O C030 C03D 167.8(18) . . . . ?
 C00P C00T C02D C01W 177.7(14) . . . . ?
 C00P C00T C02D C02J 0.0 . . . . ?
 C00T C00P N016 Zn3 -177.5(11) . . . . ?
 C00T C00P N016 C02H 0.0 . . . . ?
 C00T C02D C02J C02H 0.0 . . . . ?
 C02D C01W N01B C01H 177.6(19) . . . . ?
 C02D C02J C02H N016 0.0 . . . . ?
 C02J C02H N016 Zn3 177.6(11) . . . . ?
 C02J C02H N016 C00P 0.0 . . . . ?
 N016 C00P C00T C02D 0.0 . . . . ?
 N00R C01D N02Q C01A 2(3) . . . . ?
 N00R C01D C010 C01N 5(3) . . . . ?
 N00R C01D C010 C02G -176.9(16) . . . . ?
 N00R C00U C034 C02B 156(2) . . . . ?
 N00R C00U C034 C038 -30(3) . . . . ?
 C01D N00R C00U N01L 4(4) . . . . ?
 C01D N00R C00U C034 177.2(19) . . . . ?
 C01D N02Q C01A N01L 0(4) . . . . ?
 C01D N02Q C01A C02P -178.8(17) . . . . ?
 C01D C010 C01N C022 178.0(16) . . . . ?
 C01D C010 C02G C01E -178.0(17) . . . . ?
 N02Q C01D C010 C01N -173.7(13) . . . . ?
 N02Q C01D C010 C02G 4(2) . . . . ?
 N02Q C01A N01L C00U 1(3) . . . . ?
 N02Q C01A C02P C02A -159.9(17) . . . . ?
 N02Q C01A C02P C02M 23(3) . . . . ?
 C01A N01L C00U N00R -2(4) . . . . ?
 C01A N01L C00U C034 -176.5(19) . . . . ?
 C01A C02P C02M C029 176.7(18) . . . . ?
 N01L C01A C02P C02A 22(3) . . . . ?
 N01L C01A C02P C02M -155.2(17) . . . . ?
 N01L C00U C034 C02B -29(2) . . . . ?
 N01L C00U C034 C038 145.1(15) . . . . ?
 C00U N00R C01D N02Q -3(3) . . . . ?
 C00U N00R C01D C010 178(2) . . . . ?
 C010 C01D N02Q C01A -180(2) . . . . ?
 C010 C01N C022 N01F 0.0 . . . . ?
 C01N C010 C02G C01E 0.0 . . . . ?
 C01N C022 N01F Zn2 -159.3(10) . . . . ?
 C01N C022 N01F C01E 0.0 . . . . ?
 C022 N01F C01E C02G 0.0 . . . . ?
 N01F C01E C02G C010 0.0 . . . . ?
 C02G C010 C01N C022 0.0 . . . . ?
 N012 C02Z N02L Zn2 173.8(13) . . . . ?
 N012 C02Z N02L C01Y 0.0 . . . . ?
 C02Z N012 C01K C01C 178.2(19) . . . . ?
 C02Z N012 C01K C02K 0.0 . . . . ?
 C02Z N02L C01Y C02K 0.0 . . . . ?
 N02L C01Y C02K C01K 0.0 . . . . ?
 C01Y C02K C01K C01C -178.3(19) . . . . ?
 C01Y C02K C01K N012 0.0 . . . . ?
 C01K C01C N023 C019 172(2) . . . . ?
 C01K N012 C02Z N02L 0.0 . . . . ?
 N013 C01T C01V C02U 0.0 . . . . ?
 C01T N013 C02N C02C 0.0 . . . . ?
 C01T C01V C02U C00X 176.2(19) . . . . ?
 C01T C01V C02U C02C 0.0 . . . . ?
 C01V C02U C02C C02N 0.0 . . . . ?
 C02U C00X N00W C01C 172(2) . . . . ?
 C02U C02C C02N N013 0.0 . . . . ?
 C02N N013 C01T C01V 0.0 . . . . ?
 C015 C02S C01R N02O 0.0 . . . . ?
 C02S C015 C028 C035 0.0 . . . . ?
 C02S C01R N02O Zn4 -177.2(14) . . . . ?
 C02S C01R N02O C035 0.0 . . . . ?
 C01R N02O C035 C028 0.0 . . . . ?
 N02O C035 C028 C015 0.0 . . . . ?
 C028 C015 C02S C01R 0.0 . . . . ?
 N018 C01U C01J C01P 0.0 . . . . ?
 C01U N018 C02F C021 0.0 . . . . ?
 C01U C01J C01P C019 177.8(17) . . . . ?
 C01U C01J C01P C021 0.0 . . . . ?
 C01J C01P C021 C02F 0.0 . . . . ?
 C01P C021 C02F N018 0.0 . . . . ?
 C02F N018 C01U C01J 0.0 . . . . ?
 N01I C027 C02A C02P 0.0 . . . . ?
 C027 N01I C029 C02M 0.0 . . . . ?
 C027 C02A C02P C01A -176.7(19) . . . . ?
 C027 C02A C02P C02M 0.0 . . . . ?
 C02A C02P C02M C029 0.0 . . . . ?
 C02P C01A N01L C00U 178.9(19) . . . . ?
 C02P C02M C029 N01I 0.0 . . . . ?
 C029 N01I C027 C02A 0.0 . . . . ?
 C01M C02T C030 C01O 172.5(19) . . . . ?
 C01M C02T C030 C03D 0.0 . . . . ?
 C02T C01M N01Q Zn3 173.9(13) . . . . ?
 C02T C01M N01Q C03B 0.0 . . . . ?
 C02T C030 C03D C03B 0.0 . . . . ?
 C030 C01O N01G C00N 179(2) . . . . ?
 C030 C03D C03B N01Q 0.0 . . . . ?
 C03D C03B N01Q Zn3 -173.8(13) . . . . ?
 C03D C03B N01Q C01M 0.0 . . . . ?
 N01Q C01M C02T C030 0.0 . . . . ?
 C01X N02I C03H C02W 0.0 . . . . ?
 N02I C01X C02V C01Z 0.0 . . . . ?
 N02I C03H C02W C01Z 0.0 . . . . ?
 C03H C02W C01Z C01H 177.8(18) . . . . ?
 C03H C02W C01Z C02V 0.0 . . . . ?
 C02W C01Z C02V C01X 0.0 . . . . ?
 C01Z C01H N02E C00Z -175(2) . . . . ?
 C02V C01X N02I Zn5 -163.8(13) . . . 1_634 ?
 C02V C01X N02I C03H 0.0 . . . . ?
 C02B C033 N02X Zn4 -165.7(13) . . . 1_466 ?
 C02B C033 N02X C03A 0.0 . . . . ?
 C033 C02B C034 C00U 174(2) . . . . ?
 C033 C02B C034 C038 0.0 . . . . ?
 C033 N02X C03A C038 0.0 . . . . ?
 N02X C03A C038 C034 0.0 . . . . ?
 C03A C038 C034 C00U -174.4(19) . . . . ?
 C03A C038 C034 C02B 0.0 . . . . ?
 C034 C02B C033 N02X 0.0 . . . . ?
 C3A C2A C1A C6A 0.0 . . . . ?
 C2A C3A C4A N7A 177(2) . . . . ?
 C2A C3A C4A C5A 0.0 . . . . ?
 C2A C3A C4A O8A -159(3) . . . . ?
 C2A C1A C6A C5A 0.0 . . . . ?
 C1A C6A C5A C4A 0.0 . . . . ?
 C6A C5A C4A N7A -177(2) . . . . ?
 C6A C5A C4A C3A 0.0 . . . . ?
 C6A C5A C4A O8A 168.2(16) . . . . ?
 C4A N7A O8A O9A 173(7) . . . . ?
 C4A N7A O9A O8A -172(8) . . . . ?
 C4A C3A C2A C1A 0.0 . . . . ?
 O8A N7A C4A C3A 155(3) . . . . ?
 O8A N7A C4A C5A -27(4) . . . . ?
 O9A N7A C4A C3A -31(5) . . . . ?
 O9A N7A C4A C5A 146(4) . . . . ?
 O9A N7A C4A O8A 173(7) . . . . ?
 O9A N7A O8A C4A -173(7) . . . . ?

_shelx_res_file
;
TITL test_a.res in P-1
    test_a.res
    created by SHELXL-2018/3 at 17:01:15 on 14-Nov-2021
REM Old TITL test in P-1
REM SHELXT solution in P-1: R1 0.404, Rweak 0.240, Alpha 0.271
REM <I/s> 0.000 for 0 systematic absences, Orientation as input
REM Formula found by SHELXT: C81 N40 Zn7
CELL 0.02506 13.81 16.55 26.13 89.87 76.74 74.35
ZERR 58 0.0028 0.0033 0.0052 0.03 0.03 0.03
LATT 1
SFAC  C 0.731 36.995 1.195 11.297 0.456 2.814 0.125 0.346 0 0 0 0 0.77 12.011
SFAC  N 0.572 28.847 1.042 9.054 0.465 2.421 0.131 0.317 0 0 0 0 0.75 14.007
SFAC  Zn 1.942 54.162 1.95 12.518 1.619 2.416 0.543 0.33 0 0 0 0 1.25 65.39
SFAC  I 3.473 39.441 4.06 11.816 2.521 2.415 0.84 0.298 0 0 0 0 1.33 126.9
SFAC  O 0.455 23.78 0.917 7.622 0.472 2.144 0.138 0.296 0 0 0 0 0.73 15.999
SFAC  H 0.375 15.495 0.141 4.126 0.022 0.025 -0.101 46.884 0 0 0 0 0.32 1.008
UNIT 156 130 24 50 4 12

RIGU N01B I01 Zn1 I07 N00M N013 C00Y C014 C01T C02N C00Q C025 C01V C02C =
 C017 C02U C00O C00X N00V N011 N00L N00W C00N C01O C019 C01C N01G C01S C030 =
 N023 C01P C01K C037 C026 C02T C03D C01J C021 N012 C02K C020 C00S C01M C03B =
 C01U C02F C02Z C01Y N00K N01Q N018 N02L ZN3 ZN00 ZN2 I04 I05 N016 I03 I008 =
 I06 I00A N01F C00P C02H C022 C01E C00T C02J C01N C02G C02D C010 C01W C01D =
 N00J N02Q N00R C00Z C01H C01A C00U N02E C015 C01Z N01L C02P C034 C02S C028 =
 C02W C02V C02A C02M C02B C038 C01R C035 C03H C01X C027 C029 C033 C03A N02O =
 N02I N01I N02X ZN4 ZN5 I02 I009 I00B I00D

L.S. 50
PLAN  53
CONF
LIST 6
MORE -1
BOND $H
fmap 2
acta
REM <olex2.extras>
REM <HklSrc "%.\\test1p0.hkl">
REM </olex2.extras>

WGHT    0.200000
FVAR       0.17774   0.81051
I01   4    0.606392    0.861863    0.505823    11.00000    0.08937    0.07146 =
         0.10165   -0.01158   -0.00984   -0.02853
I02   4    0.964101    0.048659    0.231851    11.00000    0.08989    0.09032 =
         0.09988    0.00399   -0.04172   -0.02256
I03   4   -0.533076    1.056561    0.731062    11.00000    0.12252    0.10272 =
         0.08692    0.02287   -0.03876   -0.06497
I04   4   -0.112905    0.479143    0.370233    11.00000    0.09207    0.13019 =
         0.10629   -0.03366   -0.03728    0.02377
I05   4   -0.101545    0.247165    0.445064    11.00000    0.08695    0.13421 =
         0.11587   -0.03309   -0.01035   -0.04359
I06   4    0.364394    1.524287    0.779327    11.00000    0.11721    0.10754 =
         0.09746   -0.01589   -0.02730   -0.04835
I07   4    0.360071    0.929111    0.422407    11.00000    0.13615    0.08761 =
         0.09724   -0.01650   -0.03980   -0.00873
I008  4   -0.593071    1.280764    0.828000    11.00000    0.10959    0.12643 =
         0.08562   -0.01406   -0.03818   -0.01931
I009  4    1.037759   -0.059330    0.073744    11.00000    0.12221    0.16372 =
         0.09752   -0.01439   -0.04485    0.03474
I00A  4    0.082330    1.678056    0.753065    11.00000    0.22213    0.08537 =
         0.12357   -0.00173   -0.10688   -0.04825
I00B  4   -0.821251    1.647776    1.117996    11.00000    0.10924    0.19691 =
         0.23040   -0.13246   -0.03504   -0.03605
ZN00  3   -0.503510    1.193783    0.745333    11.00000    0.07713    0.07633 =
         0.08299   -0.00056   -0.03421   -0.02127
I00D  4   -0.711198    1.775037    0.976092    11.00000    0.15948    0.17304 =
         0.19915   -0.08691   -0.13828    0.04495
ZN1   3    0.429534    0.872057    0.499289    11.00000    0.08688    0.06985 =
         0.08696   -0.01591   -0.01710   -0.01944
ZN2   3    0.181692    1.546457    0.780353    11.00000    0.14137    0.07868 =
         0.10395   -0.00591   -0.05502   -0.04963
ZN3   3   -0.014817    0.344342    0.395533    11.00000    0.06932    0.09607 =
         0.09484   -0.02676   -0.02936   -0.01371
ZN4   3    0.937960    0.053220    0.141055    11.00000    0.07996    0.11216 =
         0.08996    0.01410   -0.03615   -0.01007
ZN5   3   -0.701975    1.711735    1.060582    11.00000    0.10262    0.15459 =
         0.15642   -0.09078   -0.08283    0.01777
N00J  2    0.406129    0.133973    0.210257    11.00000    0.06898    0.09016 =
         0.08950   -0.01768   -0.02577   -0.01467
C01W  1    0.322285    0.116710    0.219430    11.00000    0.06372    0.06611 =
         0.06103   -0.00702   -0.03742   -0.00399
N01B  2    0.296655    0.054052    0.202389    11.00000    0.07399    0.08832 =
         0.09231   -0.03212   -0.02935   -0.01305
C01H  1    0.365495    0.009693    0.167278    11.00000    0.08758    0.07251 =
         0.07996   -0.02006   -0.02841   -0.00821
N02E  2    0.462499    0.019347    0.148908    11.00000    0.07967    0.07932 =
         0.10808   -0.01896   -0.01831   -0.00072
C00Z  1    0.477206    0.080014    0.172273    11.00000    0.07132    0.07677 =
         0.08467   -0.00382   -0.02460   -0.00298
AFIX  66
N00K  2    0.468434    0.257805    0.687141    11.00000    0.04714    0.08883 =
         0.08704   -0.00468   -0.00268   -0.02732
C020  1    0.424519    0.228276    0.650843    11.00000    0.05803    0.09873 =
         0.08999    0.00563   -0.01494   -0.03820
AFIX  43
H020  6    0.415382    0.174603    0.652798    11.00000   -1.20000
AFIX  65
C037  1    0.394259    0.278967    0.611624    11.00000    0.10084    0.06107 =
         0.08805   -0.02174   -0.02481   -0.01000
AFIX  43
H037  6    0.364877    0.259210    0.587338    11.00000   -1.20000
AFIX  65
C01S  1    0.407914    0.359188    0.608701    11.00000    0.11475    0.05848 =
         0.08385   -0.02659   -0.04815   -0.01417
C026  1    0.451829    0.388719    0.644999    11.00000    0.08145    0.06696 =
         0.10461   -0.01465   -0.05425   -0.00539
AFIX  43
H026  6    0.460965    0.442392    0.643043    11.00000   -1.20000
AFIX  65
C00S  1    0.482089    0.338028    0.684218    11.00000    0.06520    0.08787 =
         0.09810    0.00033   -0.04679   -0.02817
AFIX  43
H00S  6    0.511471    0.357786    0.708504    11.00000   -1.20000
AFIX   0
N00L  2    0.019121    1.109698    0.679951    11.00000    0.07755    0.06508 =
         0.04627   -0.00522   -0.01084   -0.04447
C00X  1    0.113017    1.112292    0.671938    11.00000    0.06924    0.06535 =
         0.08460   -0.02272   -0.00301   -0.02929
N00W  2    0.147143    1.169344    0.688020    11.00000    0.06181    0.07162 =
         0.10978   -0.02842   -0.00887   -0.02718
C01C  1    0.067015    1.232569    0.717026    11.00000    0.05953    0.07874 =
         0.06981   -0.02286   -0.03046   -0.00814
N023  2   -0.018307    1.231660    0.723542    11.00000    0.06175    0.08985 =
         0.09315   -0.02471   -0.02052   -0.01750
C019  1   -0.046314    1.174522    0.707195    11.00000    0.06055    0.08852 =
         0.05561   -0.00194   -0.01670   -0.02415
AFIX  66
N00M  2    0.412690    0.760892    0.503701    11.00000    0.09544    0.07205 =
         0.07741   -0.01658   -0.03051   -0.02629
C00Y  1    0.447694    0.714292    0.543437    11.00000    0.13257    0.08321 =
         0.10989    0.00789   -0.05884   -0.04362
AFIX  43
H00Y  6    0.481552    0.736000    0.564637    11.00000   -1.20000
AFIX  65
C00Q  1    0.432094    0.635246    0.551490    11.00000    0.09667    0.09547 =
         0.07476    0.00051   -0.03160   -0.04767
AFIX  43
H00Q  6    0.455514    0.604068    0.578077    11.00000   -1.20000
AFIX  65
C017  1    0.381490    0.602801    0.519805    11.00000    0.06808    0.07498 =
         0.06927   -0.02314   -0.01213   -0.01969
C025  1    0.346485    0.649400    0.480068    11.00000    0.09677    0.07852 =
         0.07042   -0.02335   -0.02536   -0.02964
AFIX  43
H025  6    0.312627    0.627691    0.458869    11.00000   -1.20000
AFIX  65
C014  1    0.362084    0.728445    0.472015    11.00000    0.10670    0.08954 =
         0.08797   -0.00784   -0.03640   -0.04074
AFIX  43
H014  6    0.338664    0.759623    0.445428    11.00000   -1.20000
AFIX   0
C00N  1    0.375976    0.412942    0.569154    11.00000    0.05992    0.06021 =
         0.06475   -0.03264   -0.01632   -0.00959
N00V  2    0.401888    0.479697    0.561584    11.00000    0.06538    0.07183 =
         0.11719   -0.00976   -0.04668   -0.02255
C00O  1    0.363518    0.525028    0.529357    11.00000    0.06627    0.07047 =
         0.11048   -0.01202   -0.03638   -0.01669
N011  2    0.303947    0.503919    0.501273    11.00000    0.11109    0.06964 =
         0.11589   -0.00303   -0.06263   -0.03094
C01O  1    0.280163    0.433896    0.512383    11.00000    0.10265    0.06182 =
         0.09159   -0.01484   -0.05013   -0.02340
N01G  2    0.316043    0.382935    0.545111    11.00000    0.09202    0.05958 =
         0.08287   -0.01814   -0.04092   -0.02356
AFIX  66
C00P  1    0.076499    0.198980    0.320724    11.00000    0.09014    0.12207 =
         0.13260   -0.05873   -0.00237   -0.04450
AFIX  43
H00P  6    0.016990    0.183076    0.335545    11.00000   -1.20000
AFIX  65
C00T  1    0.153189    0.147717    0.281041    11.00000    0.06876    0.07691 =
         0.10320   -0.01415   -0.02178   -0.01209
AFIX  43
H00T  6    0.144991    0.097514    0.269312    11.00000   -1.20000
AFIX  65
C02D  1    0.242133    0.171487    0.258889    11.00000    0.06754    0.06643 =
         0.07413   -0.01633   -0.03309   -0.01272
C02J  1    0.254388    0.246520    0.276420    11.00000    0.07128    0.09506 =
         0.11910   -0.04642   -0.01788   -0.02535
AFIX  43
H02J  6    0.313898    0.262424    0.261598    11.00000   -1.20000
AFIX  65
C02H  1    0.177699    0.297784    0.316102    11.00000    0.08411    0.07940 =
         0.12561   -0.03705   -0.00406   -0.01544
AFIX  43
H02H  6    0.185899    0.347987    0.327831    11.00000   -1.20000
AFIX  65
N016  2    0.088754    0.274015    0.338255    11.00000    0.08540    0.09643 =
         0.07421   -0.02173   -0.03172   -0.02849
AFIX   0
N00R  2   -0.067381    1.400673    0.998998    11.00000    0.07704    0.07415 =
         0.09661    0.01339   -0.03352   -0.02192
C01D  1   -0.099422    1.465248    0.975422    11.00000    0.10691    0.06398 =
         0.07799   -0.00024   -0.04476   -0.02053
N02Q  2   -0.199508    1.513229    0.986137    11.00000    0.11233    0.06537 =
         0.07570   -0.01414   -0.03805   -0.00585
C01A  1   -0.260626    1.489538    1.023582    11.00000    0.10656    0.07464 =
         0.08037   -0.00962   -0.04315   -0.01301
N01L  2   -0.239878    1.425851    1.052277    11.00000    0.08899    0.08691 =
         0.08471   -0.00345   -0.02448   -0.00516
C00U  1   -0.131390    1.385324    1.034172    11.00000    0.08036    0.09472 =
         0.08115    0.01777   -0.03639   -0.02062
AFIX  66
C010  1   -0.035640    1.489706    0.937014    11.00000    0.10908    0.09082 =
         0.08065    0.01813   -0.05964   -0.03363
C01N  1    0.065484    1.439190    0.920272    11.00000    0.11035    0.06071 =
         0.11743   -0.00283   -0.05285   -0.03305
AFIX  43
H01N  6    0.087424    1.390148    0.936878    11.00000   -1.20000
AFIX  65
C022  1    0.133816    1.461973    0.878711    11.00000    0.13743    0.06610 =
         0.09301   -0.02173   -0.03077   -0.02129
AFIX  43
H022  6    0.201475    1.428174    0.867509    11.00000   -1.20000
AFIX  65
N01F  2    0.101025    1.535273    0.853890    11.00000    0.12620    0.09068 =
         0.09449   -0.00362   -0.05809   -0.04193
C01E  1   -0.000098    1.585789    0.870631    11.00000    0.10592    0.11586 =
         0.12294    0.04997   -0.06572   -0.05380
AFIX  43
H01E  6   -0.022037    1.634831    0.854025    11.00000   -1.20000
AFIX  65
C02G  1   -0.068431    1.563007    0.912193    11.00000    0.13494    0.06753 =
         0.10506    0.01253   -0.03514   -0.02965
AFIX  43
H02G  6   -0.136090    1.596806    0.923394    11.00000   -1.20000
AFIX  66
N012  2    0.199720    1.298217    0.730639    11.00000    0.10219    0.08068 =
         0.08785   -0.01857   -0.02889   -0.03079
AFIX  43
H012  6    0.245988    1.250643    0.722740    11.00000   -1.20000
AFIX  65
C02Z  1    0.227440    1.369193    0.743016    11.00000    0.09695    0.08096 =
         0.09435   -0.01919   -0.04244   -0.02429
AFIX  43
H02Z  6    0.296021    1.365235    0.742757    11.00000   -1.20000
AFIX  65
N02L  2    0.152660    1.446086    0.755782    11.00000    0.10233    0.07787 =
         0.10861   -0.01900   -0.06472   -0.01890
C01Y  1    0.050158    1.452003    0.756170    11.00000    0.10438    0.06810 =
         0.17700   -0.00949   -0.07800   -0.01729
AFIX  43
H01Y  6    0.000125    1.503450    0.764711    11.00000   -1.20000
AFIX  65
C02K  1    0.022437    1.381028    0.743792    11.00000    0.09200    0.09383 =
         0.21567   -0.04951   -0.03721   -0.03055
AFIX  43
H02K  6   -0.046144    1.384988    0.744052    11.00000   -1.20000
AFIX  65
C01K  1    0.097216    1.304134    0.731027    11.00000    0.09696    0.08630 =
         0.09392   -0.03121   -0.01644   -0.03212
AFIX  66
N013  2    0.336635    0.934481    0.560609    11.00000    0.08486    0.07828 =
         0.06502   -0.00763   -0.02590   -0.00414
C01T  1    0.233139    0.934784    0.572266    11.00000    0.08201    0.05676 =
         0.09414    0.00639   -0.03067   -0.00026
AFIX  43
H01T  6    0.212237    0.896012    0.554806    11.00000   -1.20000
AFIX  65
C01V  1    0.160882    0.993037    0.610019    11.00000    0.08243    0.07098 =
         0.13672   -0.03037   -0.01793   -0.02663
AFIX  43
H01V  6    0.091636    0.993239    0.617819    11.00000   -1.20000
AFIX  65
C02U  1    0.192121    1.050987    0.636116    11.00000    0.07359    0.08298 =
         0.12206   -0.03372   -0.00383   -0.02558
C02C  1    0.295617    1.050685    0.624459    11.00000    0.07234    0.09750 =
         0.12588   -0.04005   -0.00216   -0.03270
AFIX  43
H02C  6    0.316517    1.089458    0.641920    11.00000   -1.20000
AFIX  65
C02N  1    0.367875    0.992433    0.586706    11.00000    0.07795    0.10158 =
         0.08084   -0.02542   -0.02433   -0.00945
AFIX  43
H02N  6    0.437121    0.992230    0.578907    11.00000   -1.20000
AFIX  66
C015  1    0.579985    0.086498    0.160842    11.00000    0.07391    0.10082 =
         0.08795    0.00465   -0.02778   -0.00887
C02S  1    0.612971    0.122564    0.199284    11.00000    0.07752    0.09058 =
         0.07132   -0.00036   -0.00723   -0.02393
AFIX  43
H02S  6    0.564939    0.151997    0.228803    11.00000   -1.20000
AFIX  65
C01R  1    0.717746    0.114638    0.193606    11.00000    0.07782    0.11404 =
         0.12387   -0.00965   -0.01945   -0.02038
AFIX  43
H01R  6    0.739816    0.138768    0.219326    11.00000   -1.20000
AFIX  65
N02O  2    0.789537    0.070646    0.149486    11.00000    0.07622    0.09223 =
         0.11521    0.00314   -0.02111   -0.02790
C035  1    0.756552    0.034581    0.111044    11.00000    0.07492    0.19713 =
         0.14815   -0.06051   -0.03385   -0.00351
AFIX  43
H035  6    0.804585    0.005147    0.081526    11.00000   -1.20000
AFIX  65
C028  1    0.651777    0.042506    0.116722    11.00000    0.07722    0.15070 =
         0.10299   -0.03891   -0.03491   -0.00080
AFIX  43
H028  6    0.629708    0.018376    0.091001    11.00000   -1.20000
AFIX  66
N018  2   -0.357580    1.181210    0.738912    11.00000    0.07628    0.09760 =
         0.10271   -0.00481   -0.01724   -0.03700
C01U  1   -0.283550    1.114650    0.707888    11.00000    0.06705    0.07745 =
         0.08928    0.01497   -0.04347   -0.01295
AFIX  43
H01U  6   -0.303566    1.071290    0.694562    11.00000   -1.20000
AFIX  65
C01J  1   -0.179606    1.112896    0.696780    11.00000    0.07375    0.07733 =
         0.08419   -0.00132   -0.03553   -0.02047
AFIX  43
H01J  6   -0.130076    1.068363    0.676022    11.00000   -1.20000
AFIX  65
C01P  1   -0.149691    1.177702    0.716697    11.00000    0.06629    0.08567 =
         0.07121   -0.00130   -0.01814   -0.02874
C021  1   -0.223719    1.244262    0.747721    11.00000    0.06807    0.09042 =
         0.11238   -0.01928   -0.02509   -0.01753
AFIX  43
H021  6   -0.203703    1.287622    0.761047    11.00000   -1.20000
AFIX  65
C02F  1   -0.327664    1.246017    0.758829    11.00000    0.07542    0.11030 =
         0.13081   -0.03098   -0.02960   -0.02792
AFIX  43
H02F  6   -0.377194    1.290551    0.779587    11.00000   -1.20000
AFIX  66
N01I  2   -0.565682    1.627239    1.049555    11.00000    0.09550    0.12958 =
         0.12224   -0.06106   -0.05228   -0.00226
C027  1   -0.530550    1.581278    1.089484    11.00000    0.08745    0.23028 =
         0.11596   -0.03947   -0.04933   -0.00003
AFIX  43
H027  6   -0.576218    1.580995    1.121713    11.00000   -1.20000
AFIX  65
C02A  1   -0.427162    1.535741    1.081244    11.00000    0.07827    0.10123 =
         0.13686   -0.01875   -0.05153   -0.04194
AFIX  43
H02A  6   -0.403657    1.504990    1.107960    11.00000   -1.20000
AFIX  65
C02P  1   -0.358905    1.536164    1.033075    11.00000    0.10266    0.05785 =
         0.14552   -0.00103   -0.04043   -0.02043
C02M  1   -0.394036    1.582125    0.993145    11.00000    0.10116    0.15168 =
         0.16653    0.03288   -0.02923    0.02240
AFIX  43
H02M  6   -0.348367    1.582407    0.960917    11.00000   -1.20000
AFIX  65
C029  1   -0.497424    1.627662    1.001384    11.00000    0.10570    0.13328 =
         0.11932   -0.04793   -0.05453    0.01997
AFIX  43
H029  6   -0.520929    1.658413    0.974669    11.00000   -1.20000
AFIX  66
C01M  1    0.129236    0.314326    0.462502    11.00000    0.16256    0.05199 =
         0.14764   -0.01886   -0.10149   -0.03201
AFIX  43
H01M  6    0.117584    0.261499    0.464560    11.00000   -1.20000
AFIX  65
C02T  1    0.201136    0.332377    0.486883    11.00000    0.10638    0.06266 =
         0.10536   -0.00603   -0.06329   -0.01994
AFIX  43
H02T  6    0.237590    0.291627    0.505253    11.00000   -1.20000
AFIX  65
C030  1    0.218551    0.411334    0.483807    11.00000    0.07291    0.05878 =
         0.08133   -0.01849   -0.03213   -0.00880
C03D  1    0.164066    0.472241    0.456351    11.00000    0.13978    0.05365 =
         0.16734   -0.00967   -0.10721   -0.00890
AFIX  43
H03D  6    0.175719    0.525069    0.454293    11.00000   -1.20000
AFIX  65
C03B  1    0.092167    0.454192    0.431970    11.00000    0.15452    0.07626 =
         0.17122    0.00124   -0.11554   -0.02917
AFIX  43
H03B  6    0.055714    0.494943    0.413600    11.00000   -1.20000
AFIX  65
N01Q  2    0.074751    0.375235    0.435046    11.00000    0.12826    0.07062 =
         0.09292   -0.02883   -0.06109   -0.01457
AFIX  66
C01X  1    0.240080   -0.150182    0.138910    11.00000    0.11620    0.09447 =
         0.12463   -0.04234   -0.08757   -0.00431
AFIX  43
H01X  6    0.176341   -0.161839    0.148441    11.00000   -1.20000
AFIX  65
N02I  2    0.322313   -0.205088    0.103629    11.00000    0.10864    0.09572 =
         0.13291   -0.03908   -0.08279    0.00120
C03H  1    0.417578   -0.187665    0.089384    11.00000    0.11282    0.09691 =
         0.22167   -0.05993   -0.07972   -0.00342
AFIX  43
H03H  6    0.472598   -0.224402    0.065778    11.00000   -1.20000
AFIX  65
C02W  1    0.430611   -0.115335    0.110419    11.00000    0.08779    0.14826 =
         0.15330   -0.09451   -0.06538   -0.00759
AFIX  43
H02W  6    0.494350   -0.103678    0.100888    11.00000   -1.20000
AFIX  65
C01Z  1    0.348378   -0.060427    0.145700    11.00000    0.09926    0.10138 =
         0.09611   -0.04021   -0.05341   -0.00979
C02V  1    0.253112   -0.077850    0.159946    11.00000    0.09895    0.06624 =
         0.13254   -0.03371   -0.05055   -0.00237
AFIX  43
H02V  6    0.198093   -0.041113    0.183551    11.00000   -1.20000
AFIX   0

PART 1
N7A   2    0.418342    0.379538    0.343858    21.00000    0.08526

PART 0
AFIX  66
C02B  1   -0.159906    1.304676    1.113872    11.00000    0.13740    0.09120 =
         0.06117   -0.00657   -0.03654   -0.04089
AFIX  43
H02B  6   -0.210637    1.351323    1.131759    11.00000   -1.20000
AFIX  65
C033  1   -0.138674    1.229236    1.138167    11.00000    0.19449    0.09534 =
         0.05114   -0.00853   -0.05362   -0.04667
AFIX  43
H033  6   -0.175200    1.225409    1.172309    11.00000   -1.20000
AFIX  65
N02X  2   -0.062850    1.159516    1.111433    11.00000    0.11946    0.10919 =
         0.09739    0.01205   -0.03869   -0.03866
C03A  1   -0.008258    1.165236    1.060403    11.00000    0.17416    0.09799 =
         0.10976    0.02181   -0.01750   -0.01824
AFIX  43
H03A  6    0.042473    1.118588    1.042516    11.00000   -1.20000
AFIX  65
C038  1   -0.029489    1.240674    1.036108    11.00000    0.09620    0.11143 =
         0.13136    0.03545   -0.00191   -0.01303
AFIX  43
H038  6    0.007036    1.244500    1.001965    11.00000   -1.20000
AFIX  65
C034  1   -0.105312    1.310395    1.062841    11.00000    0.11474    0.12146 =
         0.07808    0.03255   -0.03113    0.00379
AFIX  66

PART 1
C3A   1    0.462078    0.237120    0.344492    21.00000    0.10642
PART 0
AFIX  43
H3A   6    0.392477    0.238551    0.354317    21.00000   -1.20000
AFIX  65
PART 1
C2A   1    0.537800    0.160453    0.336399    21.00000    0.10330
PART 0
AFIX  43
H2A   6    0.518861    0.110589    0.340808    21.00000   -1.20000
AFIX  65
PART 1
C1A   1    0.641827    0.158314    0.321714    21.00000    0.13063
PART 0
AFIX  43
H1A   6    0.692489    0.107019    0.316299    21.00000   -1.20000
AFIX  65
PART 1
C6A   1    0.670133    0.232841    0.315123    21.00000    0.10177
PART 0
AFIX  43
H6A   6    0.739734    0.231410    0.305299    21.00000   -1.20000
AFIX  65
PART 1
C5A   1    0.594412    0.309508    0.323216    21.00000    0.12416
PART 0
AFIX  43
H5A   6    0.613351    0.359371    0.318806    21.00000   -1.20000
AFIX  65
PART 1
C4A   1    0.490385    0.311648    0.337901    21.00000    0.07763
AFIX   0
O8A   5    0.447033    0.434808    0.355375    21.00000    0.11505
O9A   5    0.345721    0.388116    0.335620    21.00000    0.12959
HKLF 4


REM  test_a.res in P-1
REM wR2 = 0.5396, GooF = S = 1.759, Restrained GooF = 1.695 for all data
REM R1 = 0.2265 for 7768 Fo > 4sig(Fo) and 0.2664 for all 11608 data
REM 908 parameters refined using 936 restraints

END

WGHT      0.2000      0.0000

REM Highest difference peak  0.524,  deepest hole -0.350,  1-sigma level  0.082
Q1    1  -0.0846  1.2437  0.5909  11.00000  0.05    0.52
Q2    1   0.0110  0.1615  0.5563  11.00000  0.05    0.42
Q3    1  -0.6667  1.4390  1.1979  11.00000  0.05    0.41
Q4    1  -0.6486  1.4263  1.1897  11.00000  0.05    0.39
Q5    1  -0.2422  1.5158  0.7660  11.00000  0.05    0.37
Q6    1   0.2009  0.7437  0.3901  11.00000  0.05    0.36
Q7    1   0.2375  0.6365  0.3535  11.00000  0.05    0.35
Q8    1   0.1066  1.2345  0.8930  11.00000  0.05    0.34
Q9    1   0.2679  0.3873  0.1752  11.00000  0.05    0.33
Q10   1   0.2275  0.6760  0.3664  11.00000  0.05    0.33
Q11   1   0.8193 -0.1184  0.1817  11.00000  0.05    0.33
Q12   1   0.0402  0.6728  0.3873  11.00000  0.05    0.32
Q13   1   0.7712 -0.1617  0.1297  11.00000  0.05    0.32
Q14   1   0.7998 -0.1810  0.1151  11.00000  0.05    0.32
Q15   1   0.7455 -0.1459  0.1460  11.00000  0.05    0.32
Q16   1   0.3650  0.1137  0.0388  11.00000  0.05    0.30
Q17   1   0.6815 -0.1823  0.0023  11.00000  0.05    0.30
Q18   1   0.7022 -0.1629  0.0555  11.00000  0.05    0.30
Q19   1   0.2378  1.2170  0.9392  11.00000  0.05    0.30
Q20   1  -0.4721  1.6460  0.8450  11.00000  0.05    0.29
Q21   1  -0.3308  1.6860  0.8606  11.00000  0.05    0.29
Q22   1  -0.2823  1.8023  0.9176  11.00000  0.05    0.27
Q23   1   0.6007  0.0012 -0.0013  11.00000  0.05    0.27
Q24   1   0.9555 -0.2066  0.1397  11.00000  0.05    0.26
Q25   1   0.7265 -0.0225 -0.0220  11.00000  0.05    0.26
Q26   1  -0.2497  1.7593  0.8741  11.00000  0.05    0.25
Q27   1  -0.2748  1.4366  0.7139  11.00000  0.05    0.24
Q28   1   0.1806  0.1205  0.4926  11.00000  0.05    0.23
Q29   1   0.2438  1.1094  1.0772  11.00000  0.05    0.23
Q30   1   0.2087  1.1080  1.0897  11.00000  0.05    0.22
Q31   1   0.6054 -0.2237 -0.0029  11.00000  0.05    0.22
Q32   1  -0.4374  1.6844  0.8844  11.00000  0.05    0.21
Q33   1  -0.1613  1.8199  0.8656  11.00000  0.05    0.21
Q34   1   0.9244  0.0222  0.2925  11.00000  0.05    0.20
Q35   1  -0.6842  1.3020  0.9326  11.00000  0.05    0.20
Q36   1  -0.1494  1.3161  0.7189  11.00000  0.05    0.19
Q37   1   0.2760  0.2197  0.6187  11.00000  0.05    0.19
Q38   1   1.0450  0.0079  0.0884  11.00000  0.05    0.19
Q39   1   0.1973  0.3302  0.5965  11.00000  0.05    0.18
Q40   1  -0.0409  1.0561  0.5271  11.00000  0.05    0.18
Q41   1   0.2275  0.9598  0.5210  11.00000  0.05    0.18
Q42   1  -0.4235  1.7886  0.9331  11.00000  0.05    0.17
Q43   1   0.7364  0.0399  0.2359  11.00000  0.05    0.17
Q44   1   0.1253  0.1048  0.1374  11.00000  0.05    0.17
Q45   1   0.4927  0.2133  0.3339  11.00000  0.05    0.16
Q46   1  -0.8528  1.5145  1.1563  11.00000  0.05    0.16
Q47   1  -0.3505  1.3296  1.1881  11.00000  0.05    0.16
Q48   1  -0.0314  0.9781  0.5401  11.00000  0.05    0.16
Q49   1  -0.1254  1.4075  0.6618  11.00000  0.05    0.16
Q50   1  -0.1823  1.5357  0.8362  11.00000  0.05    0.16
Q51   1  -0.4017  1.4169  0.7963  11.00000  0.05    0.15
Q52   1  -0.1414  1.5777  0.7874  11.00000  0.05    0.15
Q53   1   0.4808  1.4582  0.7674  11.00000  0.05    0.15
;
_shelx_res_checksum                714
_shelx_hkl_file
;
   0   0   2    8.18    2.19
   0   0   2   11.90    4.20
   0   0   2    3.41    0.93
   0   0   2    7.82    2.87
   0   0  -2    9.51    3.37
   0   0  -2    5.29    1.29
   0   0  -2    7.46    1.61
   0   0   3   26.25    6.19
   0   0   3   35.38   12.27
   0   0   3   42.00    8.00
   0   0   3   43.45    8.21
   0   0  -3   25.17    8.74
   0   0  -3   41.76    7.99
   0   0  -3   49.62    9.36
   0   0   4   92.18   31.84
   0   0   4   63.17   14.61
   0   0   4  118.11   22.35
   0   0   4  106.06   19.91
   0   0  -4   98.63   34.07
   0   0  -4  121.76   22.85
   0   0  -4  107.43   20.36
   0   0   5   39.31    7.51
   0   0   5   40.00   13.88
   0   0   5   33.51    6.37
   0   0   5   34.89    8.20
   0   0  -5   43.38   15.04
   0   0  -5   37.93    7.21
   0   0  -5   34.31    6.63
   0   0   6   32.80    6.29
   0   0   6   25.99    6.22
   0   0   6   26.58    9.27
   0   0   6   23.47    4.53
   0   0   6   16.59    4.88
   0   0  -6   30.47   10.60
   0   0  -6   28.23    5.41
   0   0  -6   27.30    5.32
   0   0   7   12.03    2.46
   0   0   7   28.26    9.86
   0   0   7   14.80    3.86
   0   0   7    8.63    3.65
   0   0   7   11.52    2.40
   0   0  -7   21.51    7.51
   0   0  -7    8.87    1.96
   0   0  -7   12.61    2.67
   0   0   8   54.80   10.43
   0   0   8   31.32    7.47
   0   0   8   39.40   13.68
   0   0   8   50.32   12.93
   0   0   8   52.34    9.93
   0   0  -8   43.25   15.00
   0   0  -8   48.46    9.19
   0   0   9    2.46    1.58
   0   0   9    1.79    0.74
   0   0   9    4.87    3.35
   0   0   9    2.91    1.12
   0   0  -9    1.01    0.81
   0   0  10   15.82    3.12
   0   0  10   17.64    4.38
   0   0  10   14.89    5.26
   0   0  10    5.41    3.33
   0   0  10   13.15    2.79
   0   0 -10   16.87    5.91
   0   0 -10   15.90    3.16
   0   0  11   15.91    3.14
   0   0  11   12.09    3.19
   0   0  11   14.31    5.08
   0   0  11   12.53    4.57
   0   0  11   15.07    3.16
   0   0 -11   15.75    5.53
   0   0 -11   14.96    3.02
   0   0  12   14.33    2.86
   0   0  12   19.51    4.78
   0   0  12   25.95    9.06
   0   0  12   10.69    4.45
   0   0  12   10.96    2.50
   0   0 -12   24.59    8.56
   0   0 -12   12.22    2.55
   0   0  13    1.35    0.67
   0   0  13    1.74    1.39
   0   0  13    2.55    1.15
   0   0  13    1.21    3.64
   0   0  13    0.72    1.18
   0   0 -13    1.53    0.79
   0   0 -13    0.43    0.90
   0   0  14    9.60    1.99
   0   0  14   10.91    2.90
   0   0  14   15.54    5.46
   0   0  14   16.94    6.10
   0   0  14   13.67    2.96
   0   0 -14   15.43    5.40
   0   0 -14    9.08    2.04
   0   0  15    1.67    0.63
   0   0  15    0.32    0.58
   0   0  15   -0.04    1.20
   0   0  15    5.19    4.09
   0   0  15    0.30    1.22
   0   0 -15    0.69    0.52
   0   0 -15    2.34    1.08
   0   0 -15    0.82    0.92
   0   0  16    1.76    0.66
   0   0  16    5.61    1.87
   0   0  16    5.01    3.90
   0   0  16    0.90    1.32
   0   0 -16    4.15    1.54
   0   0 -16    0.76    1.01
   0   0 -16    3.12    1.15
   0   0  17    3.43    0.93
   0   0  17    4.54    1.66
   0   0  17    5.21    3.39
   0   0  17    1.83    1.41
   0   0 -17    6.48    2.32
   0   0 -17    3.05    1.26
   0   0 -17    3.71    1.25
   0   0  18    3.87    1.00
   0   0  18    0.86    1.10
   0   0  18    3.01    2.93
   0   0  18    4.32    1.65
   0   0 -18    5.14    1.86
   0   0 -18    3.09    1.22
   0   0 -18    3.41    1.26
   0   0  19    0.30    0.53
   0   0  19    0.81    1.03
   0   0  19   -0.49    2.52
   0   0  19    1.55    1.25
   0   0 -19   -0.07    0.32
   0   0 -19    1.86    1.03
   0   0 -19   -0.47    0.86
   0   0  20    1.30    0.64
   0   0  20    2.73    1.15
   0   0  20    0.15    2.38
   0   0  20    0.96    1.24
   0   0 -20    2.53    0.98
   0   0 -20    0.80    0.98
   0   0 -20    1.50    0.99
   0   0  21    0.52    0.52
   0   0  21    0.26    0.82
   0   0  21    1.56    2.04
   0   0  21    1.25    1.10
   0   0 -21    0.94    0.48
   0   0 -21    0.24    0.90
   0   0 -21    0.86    0.88
   0   0  22    0.03    0.71
   0   0  22    0.20    0.33
   0   0  22   -0.07    0.94
   0   0  22   -1.71    1.94
   0   0 -22    0.32    0.31
   0   0 -22    0.42    0.87
   0   0 -22    0.28    0.77
   0   0  23   -0.32    0.61
   0   0  23   -0.33    0.28
   0   0  23   -0.33    2.02
   0   0  23    0.03    0.91
   0   0 -23   -0.04    0.25
   0   0 -23    0.18    0.83
   0   0  24    0.16    0.25
   0   0  24   -0.45    0.74
   0   0 -24    0.33    0.25
   0   0 -24   -0.88    0.69
   0   0  25    0.08    0.18
   0   0  25    0.42    0.70
   0   0 -25   -0.48    0.26
   0   0 -25    0.65    0.65
   0   1 -25    0.14    0.23
   0   1 -25    0.24    0.62
   0  -1  25    0.15    0.19
   0   1 -24    0.49    0.30
   0   1 -24    0.28    0.66
   0  -1  24    0.46    0.30
   0  -1  24    0.70    0.58
   0   1 -23   -0.70    0.70
   0   1 -23    0.40    2.24
   0  -1  23    0.74    0.57
   0  -1  23   -0.43    1.87
   0   1 -22    1.01    0.80
   0   1 -22    0.62    0.38
   0   1 -22    0.68    0.75
   0   1 -22   -0.36    1.99
   0  -1  22    0.57    0.38
   0  -1  22   -0.97    1.81
   0  -1  22    0.20    0.67
   0   1 -21    0.34    0.79
   0   1 -21   -0.38    1.31
   0   1 -21    0.65    0.41
   0   1 -21    3.19    2.46
   0   1 -21   -0.02    0.79
   0  -1  21   -0.04    0.50
   0  -1  21    0.72    0.45
   0  -1  21   -1.98    2.01
   0  -1  21   -0.35    0.73
   0   1 -20    2.47    1.05
   0   1 -20    2.09    1.61
   0   1 -20    3.97    1.46
   0   1 -20   -3.06    2.53
   0   1 -20    0.93    0.97
   0  -1  20    2.88    1.11
   0  -1  20    0.69    0.85
   0  -1  20    1.15    0.61
   0  -1  20    1.42    2.69
   0   1 -19    0.13    0.81
   0   1 -19    1.29    0.56
   0   1 -19   -0.11    0.93
   0   1 -19   -0.36    2.72
   0   1 -19    0.65    1.63
   0  -1  19    1.51    0.67
   0  -1  19   -0.30    0.94
   0  -1  19    0.28    2.51
   0  -1  19    0.62    0.61
   0   1 -18    0.11    0.34
   0   1 -18    0.43    0.82
   0   1 -18    2.22    3.06
   0   1 -18    0.73    1.60
   0  -1  18    0.52    0.97
   0  -1  18    0.74    0.41
   0  -1  18   -0.82    2.67
   0  -1  18   -0.46    1.59
   0  -1  18    0.10    0.56
   0   1 -17    5.35    1.94
   0   1 -17    4.22    1.29
   0   1 -17    1.50    3.30
   0   1 -17    0.85    1.67
   0  -1  17    3.62    1.41
   0  -1  17    4.04    1.51
   0  -1  17    5.99    3.53
   0  -1  17    1.99    1.69
   0  -1  17    2.84    0.85
   0   1 -16    3.76    1.43
   0   1 -16    1.41    0.93
   0   1 -16   -0.12    3.58
   0   1 -16    2.01    1.95
   0  -1  16    2.51    1.29
   0  -1  16    2.44    1.01
   0  -1  16   -2.32    3.52
   0  -1  16    1.21    1.61
   0  -1  16    1.80    0.69
   0   1 -15    0.84    0.58
   0   1 -15    0.87    0.85
   0   1 -15    5.24    4.19
   0   1 -15   -2.42    1.85
   0  -1  15    0.57    1.14
   0  -1  15    0.91    0.61
   0  -1  15    0.73    3.62
   0  -1  15   -0.45    1.44
   0  -1  15    0.75    0.59
   0   1 -14    8.52    1.98
   0   1 -14    5.61    2.28
   0   1 -14    9.60    3.42
   0   1 -14    8.27    4.96
   0   1 -14    8.35    2.26
   0  -1  14   10.37    2.75
   0  -1  14    8.97    3.19
   0  -1  14    4.36    1.76
   0  -1  14    7.16    1.56
   0  -1  14    9.38    4.94
   0   1 -13   13.56    2.88
   0   1 -13   10.30    3.06
   0   1 -13   17.29    6.05
   0   1 -13   13.69    5.45
   0   1 -13   14.44    3.09
   0  -1  13   19.49    6.81
   0  -1  13   17.66    3.84
   0  -1  13   12.07    3.12
   0   1 -12    8.63    2.00
   0   1 -12    3.67    1.96
   0   1 -12    4.61    1.78
   0   1 -12    1.25    3.49
   0   1 -12   10.29    2.38
   0  -1  12    8.48    3.12
   0  -1  12    9.58    2.50
   0  -1  12    9.27    2.52
   0   1 -11    1.33    0.96
   0   1 -11    0.45    1.64
   0   1 -11    1.92    1.23
   0  -1  11    2.47    1.35
   0  -1  11    3.34    1.62
   0   1 -10  129.19   44.66
   0   1 -10   97.46   18.52
   0   1 -10   98.24   22.70
   0   1 -10   71.66   13.56
   0  -1  10   92.51   32.01
   0  -1  10   99.74   22.99
   0  -1  10   67.23   17.26
   0  -1  10   72.18   13.71
   0   1  -9    2.36    1.02
   0   1  -9    2.83    1.79
   0   1  -9    8.50    1.99
   0  -1   9    4.69    1.69
   0  -1   9   -2.12    3.25
   0  -1   9    8.14    2.07
   0   1  -8  162.67   37.51
   0   1  -8  130.23   24.69
   0   1  -8  105.60   19.88
   0   1  -8  151.34   37.35
   0  -1   8  179.61   41.33
   0  -1   8  140.72   34.76
   0  -1   8  118.18   22.26
   0   1  -7  353.36   81.17
   0   1  -7  285.28   98.50
   0   1  -7  329.90   62.34
   0   1  -7  306.91   75.18
   0  -1   7  331.01   81.11
   0  -1   7  364.17   83.65
   0   1  -6   16.09    3.31
   0   1  -6   21.71    5.42
   0   1  -6   26.14    9.22
   0   1  -6   18.85    5.34
   0   1  -6   21.45    4.26
   0  -1   6   17.97    3.64
   0  -1   6   22.45    5.47
   0  -1   6   19.04    5.38
   0   1  -5   44.24    8.49
   0   1  -5   50.35   11.76
   0   1  -5   39.06    7.47
   0   1  -5   41.05   14.34
   0  -1   5   44.09   10.30
   0  -1   5   34.07    6.52
   0  -1   5   56.63   10.80
   0   1  -4  112.64   38.96
   0   1  -4  133.03   30.64
   0  -1   4   81.30   15.44
   0  -1   4  127.10   29.25
   0   1  -3   22.60    5.48
   0   1  -3   17.36    6.23
   0   1  -3    9.36    2.03
   0  -1   3   10.82    2.24
   0  -1   3   23.09    5.52
   0   1  -2   30.10    7.11
   0   1  -2   23.82    4.58
   0  -1   2   33.56    7.87
   0  -1   2   25.77    4.93
   0   1  -1   29.08   11.17
   0  -1   1   18.57    4.53
   0   1   0   12.52    2.97
   0   1   0   33.68    6.46
   0   1   0   35.02   11.99
   0   1   0   13.99    3.85
   0   1   0   15.45    2.95
   0   1   0   60.98   15.04
   0   1   0   22.03    8.35
   0  -1   0   20.44    7.76
   0  -1   0   29.90   10.24
   0  -1   0   26.57    5.19
   0  -1   0   16.97    3.24
   0   1   1   21.67    4.99
   0   1   1   17.49    2.93
   0   1   1   18.93    7.52
   0   1   1   25.34    8.70
   0   1   1   20.96    4.00
   0   1   1   12.06    4.60
   0   1   1   16.55    4.17
   0  -1  -1   23.26    8.00
   0  -1  -1   18.96    3.64
   0  -1  -1   15.38    2.63
   0  -1  -1   16.63    3.84
   0   1   2   37.59    7.18
   0   1   2   43.81   16.62
   0   1   2   28.22    9.65
   0   1   2   48.34    9.17
   0   1   2   50.02   12.32
   0   1   2   68.53   12.88
   0   1   2   19.99    7.04
   0  -1  -2   28.05    9.78
   0  -1  -2   27.17    9.30
   0  -1  -2   52.05   12.80
   0  -1  -2   59.74   11.22
   0  -1  -2   37.99    7.26
   0   1   3   52.10    9.88
   0   1   3   47.49   16.24
   0   1   3   38.23   13.24
   0   1   3   47.49    9.06
   0  -1  -3   31.07   10.77
   0  -1  -3   44.59   15.24
   0  -1  -3   67.17   12.63
   0  -1  -3   50.37    9.61
   0  -1  -3   46.24    7.49
   0   1   4    6.18    2.12
   0   1   4    9.67    2.06
   0   1   4   11.05    2.25
   0   1   4   12.68    3.58
   0   1   4   18.22    3.58
   0  -1  -4   19.96    3.49
   0  -1  -4   11.21    3.30
   0  -1  -4   17.28    3.41
   0  -1  -4   15.28    4.09
   0  -1  -4    9.41    1.96
   0  -1  -4    8.03    1.75
   0   1   5   35.24    6.76
   0   1   5   52.96   10.10
   0   1   5   49.34    8.07
   0   1   5   18.97    5.55
   0   1   5   37.31    9.37
   0   1   5   52.01    9.81
   0   1   5   50.87   17.61
   0  -1  -5   37.12   12.85
   0  -1  -5   50.55    8.20
   0  -1  -5   35.35    8.92
   0  -1  -5   50.59    9.54
   0  -1  -5   40.09    7.66
   0   1   6    8.41    3.20
   0   1   6   10.23    2.45
   0   1   6   14.29    2.85
   0   1   6   14.96    4.24
   0  -1  -6    3.90    3.36
   0  -1  -6   12.07    2.61
   0  -1  -6   14.19    4.07
   0  -1  -6   13.66    2.69
   0   1   7    6.83    3.10
   0   1   7    8.76    3.15
   0   1   7    5.59    2.15
   0   1   7    0.91    2.32
   0  -1  -7    8.63    2.36
   0  -1  -7   11.44    4.04
   0  -1  -7    5.99    2.87
   0  -1  -7    2.57    4.36
   0   1   8    4.34    1.25
   0   1   8    7.82    2.50
   0  -1  -8    5.51    5.30
   0  -1  -8    6.12    1.79
   0  -1  -8    3.04    2.31
   0  -1  -8    4.55    1.16
   0   1   9   99.15   26.74
   0   1   9  111.73   21.03
   0  -1  -9  119.09   32.31
   0  -1  -9  100.78   18.95
   0  -1  -9   90.29   17.18
   0   1  10   45.85   12.50
   0   1  10   44.80    8.55
   0   1  10   34.57    9.18
   0  -1 -10   57.54   15.89
   0  -1 -10   39.03    7.43
   0  -1 -10   37.34    7.24
   0   1  11    7.62    2.52
   0   1  11    5.23    2.02
   0   1  11   17.95    3.66
   0   1  11   18.76    5.70
   0  -1 -11    9.35    3.87
   0  -1 -11   12.64    4.25
   0  -1 -11   16.73    3.31
   0  -1 -11   10.39    2.29
   0   1  12   29.95    5.84
   0   1  12   21.44    7.49
   0   1  12   31.11    8.57
   0  -1 -12   21.54    6.54
   0  -1 -12   28.36    7.90
   0  -1 -12   27.36    5.29
   0   1  13    1.42    1.04
   0   1  13    2.23    0.79
   0   1  13   -1.09    3.41
   0  -1 -13    3.00    1.22
   0  -1 -13   -0.14    1.58
   0  -1 -13   -0.87    3.30
   0  -1 -13    1.75    0.89
   0   1  14    2.60    1.16
   0   1  14    1.96    0.71
   0   1  14    2.92    3.63
   0  -1 -14    2.47    1.13
   0  -1 -14   -0.89    1.47
   0  -1 -14    1.89    3.48
   0  -1 -14    4.24    1.22
   0   1  15    1.50    1.07
   0   1  15   -0.18    0.50
   0   1  15    5.76    3.83
   0  -1 -15    1.51    1.52
   0  -1 -15    1.36    0.65
   0  -1 -15    0.01    0.84
   0  -1 -15   -0.78    3.26
   0  -1 -15    2.57    1.02
   0   1  16    2.94    1.55
   0   1  16    2.31    0.75
   0   1  16    8.16    3.74
   0  -1 -16    0.66    1.44
   0  -1 -16    2.19    0.92
   0  -1 -16    2.64    1.12
   0  -1 -16    4.29    3.34
   0  -1 -16    1.68    0.99
   0   1  17   -0.50    0.48
   0   1  17    3.49    3.14
   0  -1 -17    0.35    1.23
   0  -1 -17   -0.16    0.42
   0  -1 -17    0.45    0.89
   0  -1 -17   -1.05    2.69
   0  -1 -17    0.39    0.87
   0   1  18    0.16    0.49
   0   1  18   -1.42    2.51
   0  -1 -18    0.23    1.11
   0  -1 -18    1.40    0.65
   0  -1 -18   -0.49    0.82
   0  -1 -18    0.94    2.63
   0  -1 -18    0.79    0.82
   0   1  19    0.85    0.53
   0   1  19   -1.09    2.42
   0  -1 -19   -0.02    1.05
   0  -1 -19    0.06    0.35
   0  -1 -19    0.09    0.79
   0  -1 -19    2.13    2.46
   0  -1 -19    0.09    0.80
   0   1  20    0.68    0.52
   0   1  20   -2.88    2.44
   0  -1 -20    0.18    1.04
   0  -1 -20    2.33    0.92
   0  -1 -20    2.70    1.08
   0  -1 -20    3.48    2.63
   0  -1 -20    1.18    0.86
   0   1  21    0.01    0.28
   0   1  21    0.37    0.47
   0   1  21    2.85    2.26
   0   1  21    0.18    1.07
   0  -1 -21    0.03    0.95
   0  -1 -21    0.71    0.44
   0  -1 -21   -0.31    2.07
   0  -1 -21    0.69    0.82
   0  -1 -21   -0.08    0.77
   0   1  22    1.05    0.97
   0   1  22    0.35    0.29
   0   1  22    0.31    1.16
   0   1  22   -0.15    1.89
   0  -1 -22   -0.06    0.86
   0  -1 -22    0.30    0.29
   0  -1 -22   -0.49    0.77
   0  -1 -22   -0.11    0.72
   0  -1 -22   -4.03    2.35
   0   1  23    1.44    0.60
   0   1  23    0.87    0.98
   0  -1 -23    2.53    0.95
   0  -1 -23    0.74    0.81
   0  -1 -23    0.07    0.71
   0   1  24    0.62    0.35
   0   1  24   -0.30    0.68
   0  -1 -24    0.35    0.29
   0  -1 -24   -0.08    0.63
   0   1  25    0.53    0.30
   0   1  25   -0.77    0.59
   0  -1 -25   -0.06    0.21
   0   2 -25    0.17    0.74
   0   2 -25   -0.03    0.24
   0   2 -25    0.27    0.71
   0  -2  25    0.14    0.20
   0  -2  25   -0.65    0.75
   0   2 -24   -0.74    0.82
   0   2 -24    0.29    0.31
   0   2 -24    0.35    0.64
   0  -2  24    0.31    0.29
   0  -2  24    0.58    0.83
   0  -2  24    1.10    0.58
   0   2 -23   -1.14    0.88
   0   2 -23    0.28    0.32
   0   2 -23    2.93    2.47
   0   2 -23   -0.25    0.74
   0  -2  23    0.07    0.29
   0  -2  23    0.15    0.95
   0  -2  23    0.41    0.55
   0   2 -22   -0.67    0.73
   0   2 -22    0.88    1.00
   0   2 -22   -0.23    0.25
   0   2 -22    2.68    2.34
   0   2 -22    1.58    0.87
   0  -2  22   -0.03    0.33
   0  -2  22    1.47    1.10
   0  -2  22   -0.59    0.65
   0   2 -21    0.43    0.35
   0   2 -21   -0.72    0.77
   0   2 -21   -1.00    1.12
   0   2 -21    0.44    2.92
   0   2 -21    0.26    0.95
   0  -2  21    1.39    0.85
   0  -2  21    0.52    0.39
   0  -2  21   -2.97    2.02
   0  -2  21    2.43    1.30
   0  -2  21    0.49    0.63
   0   2 -20    2.64    1.09
   0   2 -20    2.92    1.47
   0   2 -20    6.78    2.45
   0   2 -20    4.59    1.49
   0  -2  20    0.34    2.26
   0  -2  20    9.04    3.20
   0  -2  20    3.95    1.30
   0  -2  20    5.50    1.92
   0  -2  20    5.02    1.23
   0   2 -19    1.74    0.98
   0   2 -19    0.81    1.38
   0   2 -19    5.22    1.63
   0  -2  19    2.32    1.09
   0  -2  19    1.35    0.66
   0  -2  19    3.87    2.66
   0  -2  19    7.53    2.22
   0  -2  19    1.74    0.74
   0   2 -18    3.58    1.21
   0   2 -18    2.53    1.59
   0   2 -18    2.77    1.41
   0  -2  18    1.22    1.00
   0  -2  18    2.36    0.98
   0  -2  18    1.21    2.62
   0  -2  18    1.48    1.63
   0  -2  18    2.44    0.81
   0   2 -17    3.42    1.57
   0   2 -17    2.54    1.13
   0   2 -17   -0.54    3.57
   0  -2  17    2.57    0.81
   0  -2  17    1.16    0.59
   0  -2  17   -7.63    3.42
   0  -2  17    5.12    1.98
   0   2 -16    4.34    1.65
   0   2 -16    3.51    1.94
   0   2 -16    1.75    3.60
   0   2 -16    5.55    1.58
   0  -2  16    3.58    1.50
   0  -2  16    4.78    1.19
   0  -2  16    5.77    4.21
   0  -2  16    4.42    2.00
   0   2 -15   15.10    4.13
   0   2 -15   11.36    4.03
   0   2 -15    8.85    2.26
   0   2 -15   10.91    5.31
   0  -2  15    9.70    4.58
   0  -2  15    8.12    2.34
   0   2 -14   37.13    7.26
   0   2 -14   31.36   10.90
   0   2 -14   29.15    5.83
   0   2 -14   45.08   12.38
   0  -2  14   31.79    9.47
   0  -2  14   35.01    6.74
   0   2 -13   15.86    5.61
   0   2 -13   10.20    2.33
   0   2 -13   11.91    4.99
   0   2 -13    8.13    2.81
   0  -2  13   11.11    2.93
   0  -2  13   14.17    4.98
   0  -2  13   15.11    5.99
   0  -2  13    6.56    2.15
   0  -2  13   12.55    2.57
   0   2 -12    2.17    1.12
   0   2 -12    4.42    2.26
   0   2 -12    4.25    1.67
   0   2 -12    0.21    3.41
   0   2 -12    2.55    1.43
   0  -2  12    9.74    2.63
   0  -2  12    1.75    1.31
   0  -2  12    1.54    1.58
   0  -2  12    3.07    0.96
   0  -2  12    1.75    3.75
   0   2 -11    1.40    0.94
   0   2 -11    0.86    0.98
   0   2 -11    0.92    1.19
   0   2 -11   -0.65    2.71
   0   2 -11    3.76    2.13
   0  -2  11    7.78    2.23
   0  -2  11    0.93    1.08
   0  -2  11   -2.06    3.99
   0  -2  11    2.18    1.52
   0  -2  11    1.67    0.77
   0   2 -10    3.64    1.61
   0   2 -10    0.55    1.78
   0   2 -10    4.33    1.27
   0   2 -10    2.52    1.16
   0  -2  10    2.54    1.42
   0  -2  10    2.86    1.37
   0  -2  10    2.34    1.40
   0  -2  10    2.46    0.85
   0   2  -9   21.71    5.45
   0   2  -9   12.02    2.54
   0  -2   9   23.15    5.51
   0   2  -8   19.57    7.07
   0   2  -8   12.61    3.78
   0  -2   8   23.52    8.29
   0  -2   8   12.68    2.58
   0  -2   8   10.58    2.78
   0   2  -7   44.74   15.60
   0   2  -7   54.78   12.88
   0  -2   7   39.94   13.95
   0  -2   7   56.10   13.04
   0   2  -6   13.70    3.82
   0   2  -6    7.07    2.97
   0   2  -6   12.98    2.75
   0  -2   6    4.67    2.32
   0  -2   6   11.95    2.54
   0  -2   6   17.45    4.33
   0   2  -5  117.72   27.17
   0   2  -5   91.27   17.32
   0  -2   5  104.43   24.07
   0  -2   5   86.32   16.35
   0   2  -4    0.45    1.78
   0   2  -4    3.28    1.00
   0  -2   4    0.82    1.57
   0  -2   4    3.89    0.99
   0   2  -3   50.09   11.75
   0  -2   3   41.99    9.80
   0   2  -2   56.42   21.49
   0  -2   2   91.47   21.11
   0  -2   2   39.72    7.83
   0   2  -1    5.79    2.27
   0  -2   1   38.10   13.06
   0  -2   1   18.55    8.65
   0   2   0    8.45    2.01
   0   2   0    4.88    1.03
   0   2   0    1.84    0.89
   0   2   0   17.83    6.19
   0   2   0   10.17    2.91
   0   2   0    3.03    2.32
   0   2   0    4.06    0.96
   0   2   0   10.97    4.18
   0  -2   0    4.05    1.93
   0  -2   0   12.67    4.46
   0  -2   0    3.55    1.17
   0  -2   0    5.37    1.18
   0  -2   0    2.77    0.77
   0  -2   0    3.81    2.87
   0   2   1   62.74   11.91
   0   2   1   71.99   13.67
   0   2   1   78.05   26.63
   0   2   1   64.15   17.26
   0   2   1   57.75   10.85
   0   2   1   50.59   12.44
   0   2   1   55.86   21.17
   0  -2  -1   55.54   14.96
   0  -2  -1   65.28   22.29
   0  -2  -1   60.92   11.59
   0  -2  -1   53.67    8.58
   0  -2  -1   54.42   13.36
   0   2   2   69.32   15.91
   0   2   2   67.49   18.17
   0   2   2   69.77   23.86
   0   2   2   79.74   15.07
   0   2   2   57.54   21.82
   0   2   2   91.86   22.53
   0  -2  -2   68.27   18.37
   0  -2  -2   92.44   17.49
   0  -2  -2   53.46   18.30
   0  -2  -2   86.12   13.66
   0  -2  -2   66.58   15.29
   0  -2  -2   71.01   17.42
   0   2   3   60.83   13.97
   0   2   3   70.36   13.34
   0   2   3   62.09   16.70
   0   2   3  114.40   39.55
   0   2   3  106.25   36.26
   0   2   3   67.36   12.81
   0   2   3   76.03   28.81
   0   2   3   99.48   18.67
   0   2   3   79.48   19.58
   0  -2  -3   82.54   31.28
   0  -2  -3   56.95   15.32
   0  -2  -3   62.00   11.80
   0  -2  -3   95.37   32.55
   0  -2  -3   73.36   13.90
   0  -2  -3   79.35   12.59
   0  -2  -3   71.79   13.49
   0  -2  -3   59.32   13.62
   0   2   4   10.87    2.22
   0   2   4    8.54    3.03
   0   2   4   11.02    2.32
   0   2   4   25.86    9.85
   0   2   4   26.74    9.41
   0  -2  -4    7.17    2.56
   0  -2  -4   21.00    8.06
   0  -2  -4   13.20    2.71
   0  -2  -4    9.04    2.00
   0   2   5  133.55   35.88
   0   2   5  174.59   27.54
   0   2   5  194.07   67.04
   0   2   5  225.80   77.07
   0   2   5  187.04   35.38
   0   2   5  177.46   43.47
   0   2   5  159.48   30.12
   0  -2  -5  163.00   55.62
   0  -2  -5  171.86   32.50
   0  -2  -5  184.30   29.04
   0  -2  -5  178.83   33.85
   0  -2  -5  142.54   38.30
   0   2   6   60.46   11.51
   0   2   6   90.68   30.96
   0   2   6   65.15   10.51
   0   2   6   91.99   31.79
   0   2   6   78.96   14.86
   0   2   6   76.55   14.56
   0  -2  -6   71.92   24.57
   0  -2  -6   73.09   11.72
   0  -2  -6   76.61   14.41
   0  -2  -6   70.94   13.54
   0  -2  -6   70.03   13.32
   0   2   7   57.72   11.02
   0   2   7   72.57   19.58
   0   2   7   42.03    8.10
   0   2   7   55.71   13.92
   0   2   7   63.39   21.94
   0   2   7   51.38    8.35
   0  -2  -7   51.12    8.28
   0  -2  -7   70.49   19.06
   0  -2  -7   58.40   11.02
   0  -2  -7   49.41   12.40
   0  -2  -7   51.83    9.92
   0  -2  -7   58.31   11.19
   0   2   8   33.49    9.09
   0   2   8   28.55    5.54
   0   2   8   32.40    6.29
   0   2   8   19.23    5.25
   0   2   8   25.99    4.49
   0   2   8   16.54    3.25
   0  -2  -8   39.58   10.75
   0  -2  -8   26.65    4.49
   0  -2  -8   21.20    4.15
   0  -2  -8   16.13    4.49
   0  -2  -8   29.17    5.69
   0  -2  -8   29.67    5.81
   0   2   9    4.06    1.41
   0   2   9    4.07    1.22
   0   2   9    0.63    0.61
   0   2   9    0.34    0.73
   0  -2  -9    2.14    1.10
   0  -2  -9    2.00    0.92
   0  -2  -9    1.76    0.76
   0  -2  -9    0.62    0.89
   0   2  10    1.85    0.75
   0   2  10    0.76    0.87
   0   2  10    1.62    0.83
   0   2  10   -1.56    2.24
   0   2  10    1.10    0.79
   0   2  10    1.38    1.65
   0  -2 -10    2.09    0.92
   0  -2 -10    1.31    1.17
   0  -2 -10    0.79    0.60
   0  -2 -10    0.93    0.81
   0   2  11   15.52    3.17
   0   2  11   17.36    3.47
   0   2  11   24.87    4.56
   0   2  11   27.09    7.50
   0   2  11   20.60    5.95
   0   2  11   20.54    4.06
   0   2  11   24.74    8.62
   0  -2 -11   22.74    7.93
   0  -2 -11   20.30    3.65
   0  -2 -11   16.52    5.00
   0  -2 -11   18.41    3.61
   0  -2 -11   17.23    3.49
   0   2  12   10.25    2.25
   0   2  12    3.32    1.88
   0   2  12    9.52    3.40
   0   2  12   14.27    4.75
   0   2  12    7.79    2.61
   0  -2 -12    6.33    2.31
   0  -2 -12    4.93    2.78
   0  -2 -12    8.87    1.91
   0  -2 -12   10.20    3.76
   0  -2 -12    5.57    1.64
   0  -2 -12    8.02    1.87
   0   2  13    7.93    2.85
   0   2  13    5.25    2.24
   0  -2 -13    1.51    2.76
   0  -2 -13    9.47    3.37
   0  -2 -13    6.50    3.39
   0  -2 -13    6.56    1.62
   0  -2 -13    6.23    1.63
   0   2  14   28.58    7.92
   0   2  14   47.26   16.36
   0   2  14   55.49   10.61
   0  -2 -14   52.78   18.26
   0  -2 -14   50.61   13.11
   0   2  15    0.69    1.28
   0   2  15    6.31    2.28
   0   2  15    6.77    2.30
   0   2  15    1.00    1.13
   0  -2 -15    5.15    1.90
   0  -2 -15    8.05    3.31
   0  -2 -15    2.55    3.01
   0  -2 -15    1.62    1.17
   0   2  16    2.93    1.42
   0   2  16    0.95    0.56
   0   2  16    1.12    1.19
   0  -2 -16    1.76    2.20
   0  -2 -16    1.00    0.62
   0  -2 -16    6.88    3.16
   0  -2 -16    1.87    0.94
   0  -2 -16    0.18    0.98
   0  -2 -16   -0.16    0.92
   0   2  17    0.93    0.52
   0   2  17   -0.97    1.16
   0   2  17    0.90    0.99
   0  -2 -17    1.01    1.89
   0  -2 -17    1.50    0.74
   0  -2 -17    2.64    2.75
   0  -2 -17    0.42    0.75
   0  -2 -17    1.25    0.97
   0   2  18    2.76    1.07
   0   2  18    1.10    0.96
   0   2  18    4.87    2.82
   0   2  18    2.96    1.39
   0  -2 -18    3.58    1.36
   0  -2 -18    0.70    1.69
   0  -2 -18    1.02    0.89
   0  -2 -18    2.13    0.99
   0   2  19    2.04    1.00
   0   2  19    3.43    1.28
   0   2  19    0.27    1.13
   0   2  19    2.74    2.47
   0  -2 -19    1.34    0.64
   0  -2 -19   -1.28    1.29
   0  -2 -19    0.12    0.80
   0  -2 -19    0.76    0.76
   0   2  20    0.92    0.49
   0   2  20    1.94    1.01
   0   2  20    2.92    2.39
   0   2  20    1.46    1.16
   0  -2 -20    2.44    0.95
   0  -2 -20    2.77    1.56
   0  -2 -20    1.02    0.89
   0  -2 -20    3.97    1.20
   0   2  21   -0.17    0.32
   0   2  21    0.65    0.67
   0   2  21    0.38    2.03
   0   2  21    0.19    0.92
   0  -2 -21    1.68    1.22
   0  -2 -21    0.12    0.80
   0  -2 -21    1.13    0.78
   0   2  22   -0.23    0.74
   0   2  22    2.11    0.84
   0   2  22    0.37    0.89
   0   2  22    1.49    2.17
   0  -2 -22   -0.33    0.99
   0  -2 -22   -0.55    0.77
   0  -2 -22    0.86    0.76
   0   2  23    1.38    0.62
   0   2  23    1.01    0.90
   0  -2 -23   -0.21    0.84
   0  -2 -23    0.80    0.72
   0   2  24    0.52    0.34
   0   2  24    0.88    0.67
   0  -2 -24    0.01    0.66
   0   3 -25    0.00    0.67
   0   3 -25   -0.42    0.69
   0  -3  25    0.24    0.27
   0  -3  25   -0.40    0.48
   0  -3  25    0.57    0.78
   0   3 -24   -0.50    0.72
   0   3 -24    0.18    0.73
   0  -3  24    0.22    0.26
   0  -3  24    0.10    0.52
   0  -3  24   -2.79    2.11
   0   3 -23   -0.49    0.78
   0   3 -23    0.85    0.83
   0   3 -23    1.09    2.25
   0   3 -23    0.63    0.38
   0  -3  23    0.46    0.56
   0  -3  23   -0.26    2.14
   0   3 -22    1.55    0.94
   0   3 -22    0.52    0.96
   0   3 -22    0.97    0.50
   0   3 -22   -1.25    2.38
   0   3 -22    0.49    0.80
   0  -3  22    0.20    2.11
   0  -3  22    1.19    0.73
   0   3 -21    1.46    0.99
   0   3 -21    2.32    1.30
   0   3 -21    0.46    0.43
   0   3 -21    1.00    2.36
   0   3 -21   -0.25    0.82
   0  -3  21    1.10    0.84
   0  -3  21    2.41    0.83
   0  -3  21    0.73    2.19
   0   3 -20    0.00    0.95
   0   3 -20    0.95    1.36
   0   3 -20    2.25    3.07
   0   3 -20    1.59    0.76
   0  -3  20   -1.18    0.87
   0  -3  20   -1.19    2.69
   0  -3  20   -0.54    1.26
   0  -3  20    0.68    0.69
   0   3 -19    1.37    0.67
   0   3 -19    1.41    1.02
   0   3 -19   -2.95    3.13
   0   3 -19   -0.29    1.43
   0  -3  19    1.03    1.00
   0  -3  19    1.21    0.60
   0  -3  19    3.53    3.05
   0  -3  19    0.46    1.24
   0  -3  19    2.09    0.84
   0   3 -18    0.44    0.48
   0   3 -18   -1.24    0.93
   0   3 -18   -0.23    1.33
   0   3 -18   -1.83    3.11
   0   3 -18    1.43    1.48
   0  -3  18    1.39    1.02
   0  -3  18   -0.24    0.42
   0  -3  18   -1.73    2.72
   0  -3  18   -1.02    1.36
   0  -3  18    0.35    0.69
   0   3 -17    0.33    0.95
   0   3 -17    0.07    1.61
   0   3 -17    0.47    0.50
   0   3 -17    2.50    3.30
   0   3 -17    0.85    1.20
   0  -3  17    0.03    1.03
   0  -3  17    1.25    0.65
   0  -3  17   -0.44    1.42
   0  -3  17    0.90    0.71
   0  -3  17   -4.91    3.41
   0   3 -16    3.87    1.42
   0   3 -16    2.52    2.01
   0   3 -16    3.45    1.35
   0   3 -16    1.76    1.47
   0   3 -16   -2.66    3.38
   0  -3  16    4.76    1.77
   0  -3  16    5.92    1.83
   0  -3  16    1.33    1.68
   0  -3  16    4.26    1.14
   0   3 -15   10.24    3.29
   0   3 -15   12.64    4.47
   0   3 -15    8.52    4.99
   0   3 -15    5.53    1.77
   0  -3  15   10.51    3.72
   0  -3  15    4.59    1.94
   0  -3  15   11.34    2.95
   0   3 -14   13.58    3.88
   0   3 -14   10.01    3.58
   0   3 -14    7.75    1.91
   0  -3  14    9.69    3.47
   0  -3  14   11.84    2.45
   0  -3  14   13.18    3.35
   0   3 -13    6.59    2.42
   0   3 -13   14.52    4.13
   0   3 -13    5.18    1.73
   0  -3  13    7.62    2.74
   0  -3  13   13.56    3.49
   0   3 -12    3.04    2.27
   0   3 -12    1.39    0.84
   0  -3  12    1.30    0.94
   0  -3  12    2.61    0.92
   0  -3  12    3.92    1.59
   0   3 -11   31.63   11.03
   0   3 -11   28.27    7.02
   0  -3  11   35.80   12.46
   0  -3  11   19.53    3.92
   0  -3  11   18.82    4.59
   0   3 -10   12.49    4.49
   0   3 -10   25.33    6.31
   0  -3  10   14.84    5.31
   0  -3  10   23.16    5.53
   0   3  -9    3.51    1.49
   0   3  -9    1.40    0.95
   0  -3   9    5.22    2.32
   0  -3   9    2.77    1.09
   0   3  -8    2.74    2.09
   0   3  -8    3.33    1.19
   0  -3   8    2.54    1.24
   0  -3   8    3.84    1.13
   0   3  -7   25.62    6.37
   0   3  -7   32.07    6.23
   0  -3   7   22.81    5.46
   0  -3   7   31.94    6.16
   0   3  -6   27.71    6.84
   0   3  -6   36.33    6.98
   0  -3   6   31.61    7.50
   0  -3   6   36.73    7.04
   0   3  -5   20.65    5.36
   0   3  -5   11.78    2.44
   0  -3   5   12.52    3.36
   0  -3   5   10.42    2.16
   0   3  -4  318.37   73.16
   0  -3   4  394.33   90.55
   0   3  -3   68.99   26.26
   0  -3   3   67.62   23.29
   0  -3   3   41.99    8.24
   0  -3   3   60.66   23.16
   0   3  -2   78.70   26.89
   0   3  -2   55.52   21.08
   0  -3   2   78.96   26.99
   0  -3   2   59.36   22.53
   0   3  -1   24.29    8.40
   0   3  -1   17.54    4.93
   0   3  -1   20.53    7.39
   0   3  -1    8.57    2.00
   0   3  -1   13.24    3.30
   0   3  -1   27.44   10.41
   0  -3   1   13.08    3.23
   0  -3   1   22.32    7.72
   0  -3   1   22.09    8.39
   0  -3   1    6.14    1.73
   0  -3   1    5.02    7.07
   0  -3   1   15.97    3.10
   0   3   0    8.31    1.66
   0   3   0   11.66    3.28
   0   3   0    9.20    2.32
   0   3   0    7.77    1.98
   0   3   0   12.85    4.90
   0   3   0    5.76    1.27
   0   3   0    5.18    2.66
   0  -3   0   10.70    2.62
   0  -3   0   12.07    3.48
   0  -3   0   18.18    6.33
   0  -3   0    4.75    1.09
   0  -3   0   -0.30    1.74
   0  -3   0   10.85    4.15
   0  -3   0    1.28    2.64
   0  -3   0    4.46    1.70
   0   3   1   27.15    5.37
   0   3   1   48.01   12.94
   0   3   1   40.96    7.81
   0   3   1   32.27    5.45
   0   3   1   36.05    8.35
   0   3   1   28.37    5.38
   0   3   1   26.81    6.71
   0   3   1   39.45   14.96
   0  -3  -1   33.31   11.40
   0  -3  -1   51.13   13.79
   0  -3  -1   40.63    9.39
   0  -3  -1   37.19    6.12
   0  -3  -1   26.39    5.00
   0  -3  -1   27.64    6.87
   0  -3  -1   36.34   13.78
   0  -3  -1   38.63    7.37
   0  -3  -1   31.40    6.17
   0   3   2   57.78   11.00
   0   3   2   42.39   11.44
   0   3   2   52.89   10.09
   0   3   2   60.38    9.67
   0   3   2   52.45   12.07
   0   3   2   65.60   22.42
   0   3   2   49.19    9.27
   0   3   2   64.53   24.46
   0   3   2   38.06    9.40
   0  -3  -2   48.86   13.19
   0  -3  -2   58.62   13.48
   0  -3  -2   64.39   10.27
   0  -3  -2   59.12   11.13
   0  -3  -2   30.17    7.48
   0  -3  -2   57.46   21.79
   0  -3  -2   52.70   10.10
   0  -3  -2   66.58   12.68
   0   3   3   59.08   11.20
   0   3   3   51.47   13.87
   0   3   3   44.15    7.13
   0   3   3   63.69   21.80
   0   3   3   68.21   16.79
   0   3   3   60.93   13.99
   0   3   3   25.58    9.74
   0  -3  -3   54.40   18.65
   0  -3  -3   40.18   10.86
   0  -3  -3   51.67   11.87
   0  -3  -3   33.13   12.60
   0  -3  -3   56.37   13.88
   0  -3  -3   46.81    7.55
   0  -3  -3   62.56   11.87
   0   3   4    2.99    0.87
   0   3   4    4.28    1.29
   0   3   4    5.04    1.18
   0   3   4    4.07    1.67
   0   3   4   12.46    4.79
   0   3   4   15.48    4.15
   0   3   4    3.58    1.97
   0  -3  -4    5.64    1.31
   0  -3  -4    3.21    1.39
   0  -3  -4    9.11    3.48
   0  -3  -4    9.36    3.67
   0  -3  -4   16.70    4.36
   0  -3  -4    4.72    1.37
   0  -3  -4    3.68    1.19
   0  -3  -4    4.02    1.01
   0   3   5   83.45   22.45
   0   3   5   66.65   25.28
   0   3   5   70.42   11.24
   0   3   5   68.93   13.13
   0   3   5   59.18   20.63
   0   3   5   81.56   20.11
   0   3   5   82.87   15.60
   0  -3  -5   74.72   20.11
   0  -3  -5   74.79   11.92
   0  -3  -5   77.85   14.63
   0  -3  -5   78.96   19.45
   0  -3  -5   73.03   13.94
   0  -3  -5   69.19   26.27
   0   3   6  184.69   34.89
   0   3   6  147.56   27.94
   0   3   6  226.65   77.33
   0   3   6  150.03   23.76
   0   3   6  133.75   25.13
   0   3   6  202.15   49.54
   0  -3  -6  173.36   42.50
   0  -3  -6  220.20   75.11
   0  -3  -6  147.62   27.69
   0  -3  -6  173.88   32.96
   0  -3  -6  174.79   33.08
   0   3   7   58.45   20.03
   0   3   7   52.86    8.54
   0   3   7   52.61   14.18
   0   3   7   40.83    7.86
   0   3   7   41.60   15.81
   0   3   7   59.19   20.56
   0  -3  -7   63.37   21.73
   0  -3  -7   55.84   15.06
   0  -3  -7   64.67   24.58
   0  -3  -7   62.55   11.79
   0  -3  -7   56.31   10.85
   0  -3  -7   54.49    8.76
   0  -3  -7   43.30    8.38
   0   3   8    5.64    1.52
   0   3   8    5.08    1.26
   0   3   8    3.64    1.45
   0   3   8    3.17    1.10
   0   3   8    3.77    1.09
   0   3   8    1.36    0.74
   0   3   8    1.65    2.05
   0  -3  -8    4.73    2.11
   0  -3  -8    4.93    1.88
   0  -3  -8    1.52    0.90
   0  -3  -8    1.26    0.64
   0  -3  -8    3.79    1.39
   0  -3  -8    9.29    1.92
   0  -3  -8    6.05    1.59
   0   3   9   20.13    7.03
   0   3   9   21.49    4.23
   0   3   9   14.54    2.79
   0   3   9   24.07    4.65
   0   3   9   24.52    8.44
   0   3   9   20.10    3.97
   0  -3  -9   19.52    6.82
   0  -3  -9   22.96    7.92
   0  -3  -9   25.19    5.02
   0  -3  -9   19.04    3.69
   0  -3  -9   19.99    3.57
   0  -3  -9   24.05    4.73
   0   3  10    5.70    1.44
   0   3  10    5.77    1.86
   0   3  10    6.29    1.63
   0   3  10    5.50    1.36
   0   3  10    6.45    1.52
   0   3  10    6.33    2.95
   0   3  10   30.33   10.40
   0  -3 -10    4.84    1.71
   0  -3 -10    6.63    1.55
   0  -3 -10    7.22    1.59
   0  -3 -10    6.06    1.70
   0  -3 -10    6.38    1.64
   0   3  11    5.12    1.69
   0   3  11    3.52    1.29
   0   3  11    3.30    1.02
   0   3  11    9.02    3.69
   0  -3 -11    1.81    1.06
   0  -3 -11    2.85    1.31
   0  -3 -11    3.85    2.80
   0  -3 -11    6.78    1.58
   0   3  12   23.18    4.54
   0   3  12   38.03   10.32
   0   3  12   20.25    4.09
   0   3  12   15.13    4.90
   0   3  12   26.13    4.67
   0   3  12   11.79    2.50
   0  -3 -12   23.53    4.06
   0  -3 -12   39.48   10.72
   0  -3 -12   23.05    6.59
   0  -3 -12   26.67    5.31
   0  -3 -12   22.00    4.39
   0   3  13    5.82    1.57
   0   3  13    5.45    1.76
   0   3  13    4.80    1.76
   0   3  13    3.49    0.98
   0   3  13    6.76    1.64
   0  -3 -13    3.04    1.26
   0  -3 -13    4.20    1.57
   0  -3 -13   11.39    4.24
   0  -3 -13    8.33    1.82
   0  -3 -13    5.69    1.59
   0  -3 -13    5.03    1.43
   0   3  14   16.00    3.33
   0   3  14   19.71    3.91
   0   3  14   15.04    4.24
   0   3  14   14.05    2.82
   0   3  14   17.61    3.57
   0   3  14   16.16    5.41
   0   3  14   14.40    5.05
   0  -3 -14   11.49    3.28
   0  -3 -14   17.21    3.42
   0  -3 -14   16.31    3.37
   0   3  15    4.22    1.05
   0   3  15    4.30    1.40
   0   3  15    7.02    2.23
   0   3  15    4.97    3.15
   0   3  15    5.29    1.49
   0   3  15   11.75    4.14
   0  -3 -15    2.03    1.51
   0  -3 -15    4.97    1.41
   0  -3 -15    4.56    1.20
   0  -3 -15    4.12    1.31
   0   3  16    6.86    1.75
   0   3  16    3.56    0.95
   0   3  16    8.94    3.16
   0   3  16   10.08    2.54
   0   3  16    4.44    1.39
   0   3  16    4.04    2.94
   0  -3 -16    6.68    1.67
   0  -3 -16   -0.54    2.46
   0  -3 -16    3.88    1.13
   0  -3 -16    5.83    1.56
   0   3  17   13.20    2.91
   0   3  17   12.68    2.73
   0   3  17   20.73    7.22
   0   3  17   14.53    4.12
   0   3  17   10.20    2.12
   0   3  17   13.25    2.96
   0   3  17   11.29    4.01
   0  -3 -17   14.15    4.21
   0  -3 -17   17.91    3.59
   0  -3 -17   10.43    3.83
   0  -3 -17   12.91    2.77
   0  -3 -17   14.41    2.76
   0   3  18    2.34    0.96
   0   3  18    0.49    0.90
   0   3  18    0.00    1.30
   0   3  18    3.73    1.38
   0   3  18    0.35    0.54
   0  -3 -18    0.29    1.29
   0  -3 -18    1.33    1.00
   0  -3 -18    0.49    2.26
   0  -3 -18    0.33    0.78
   0  -3 -18    2.28    1.03
   0   3  19   -0.74    1.20
   0   3  19   -0.76    0.91
   0   3  19    0.90    0.63
   0   3  19    0.72    0.43
   0  -3 -19    0.65    0.48
   0  -3 -19    0.08    1.20
   0  -3 -19    0.14    0.72
   0  -3 -19    1.67    2.18
   0  -3 -19    0.52    0.91
   0  -3 -19   -0.37    0.71
   0   3  20    0.91    0.47
   0   3  20    0.49    1.14
   0   3  20    0.57    1.03
   0   3  20   -1.16    2.00
   0   3  20   -0.56    0.85
   0  -3 -20   -0.93    1.43
   0  -3 -20    0.43    0.37
   0  -3 -20    1.98    2.24
   0  -3 -20   -0.87    0.82
   0  -3 -20   -0.26    0.88
   0   3  21    0.18    0.65
   0   3  21   -0.20    0.28
   0   3  21    0.91    1.15
   0   3  21    1.08    2.00
   0   3  21    0.10    0.83
   0  -3 -21    0.60    0.42
   0  -3 -21    0.37    0.82
   0   3  22    1.71    0.79
   0   3  22    1.46    0.60
   0   3  22    0.00    0.77
   0   3  22    0.74    0.90
   0  -3 -22    0.64    0.40
   0  -3 -22    0.86    0.76
   0  -3 -22   -0.30    1.11
   0   3  23    0.00    0.27
   0   3  23   -0.12    0.47
   0   3  23   -0.57    0.73
   0  -3 -23    0.81    0.42
   0  -3 -23   -0.30    0.79
   0   3  24    1.17    0.50
   0   3  24    0.37    0.49
   0   3  24    0.52    0.67
   0  -3 -24    0.37    0.32
   0  -3 -24    0.47    0.77
   0   4 -24    0.42    0.75
   0   4 -24    0.35    0.36
   0   4 -24    1.92    2.23
   0  -4  24   -0.20    0.69
   0  -4  24    0.63    0.36
   0  -4  24    2.78    2.37
   0  -4  24    0.94    0.57
   0   4 -23    0.20    0.83
   0   4 -23    0.38    0.39
   0   4 -23    0.30    0.90
   0   4 -23    1.41    2.27
   0  -4  23   -1.02    0.76
   0  -4  23    0.02    0.32
   0  -4  23    1.01    2.33
   0  -4  23    0.59    0.56
   0   4 -22   -0.11    0.79
   0   4 -22    2.01    1.11
   0   4 -22    0.68    0.44
   0   4 -22    2.90    2.32
   0   4 -22    1.49    0.90
   0  -4  22    1.20    0.57
   0  -4  22    1.39    0.95
   0  -4  22    0.85    0.65
   0   4 -21   -1.04    0.77
   0   4 -21   -0.50    1.24
   0   4 -21    1.09    0.61
   0   4 -21    0.90    0.93
   0   4 -21    0.79    2.07
   0  -4  21    1.54    0.69
   0  -4  21    0.62    0.78
   0  -4  21    1.38    0.98
   0  -4  21    1.15    0.73
   0   4 -20    1.92    1.48
   0   4 -20    5.15    1.89
   0   4 -20    6.68    3.35
   0   4 -20    1.98    1.18
   0  -4  20    4.14    1.56
   0  -4  20    1.19    1.24
   0  -4  20    3.41    1.20
   0   4 -19    2.74    1.78
   0   4 -19    3.34    1.30
   0   4 -19    1.75    1.14
   0  -4  19    3.25    1.26
   0  -4  19    0.10    1.23
   0  -4  19    2.70    1.23
   0   4 -18   -0.15    1.57
   0   4 -18    3.95    1.51
   0   4 -18    0.96    1.13
   0   4 -18    1.24    1.01
   0  -4  18    4.10    1.55
   0  -4  18    4.04    1.14
   0  -4  18    1.76    1.14
   0   4 -17   -0.89    1.68
   0   4 -17    1.27    0.69
   0   4 -17    2.08    1.39
   0  -4  17    1.33    0.69
   0  -4  17    0.69    0.73
   0  -4  17    1.76    1.13
   0   4 -16    1.12    0.63
   0   4 -16    5.73    2.42
   0  -4  16    1.15    0.63
   0  -4  16    3.06    1.01
   0  -4  16    1.89    1.23
   0   4 -15    7.26    2.66
   0   4 -15    4.51    2.44
   0  -4  15    7.37    2.67
   0  -4  15    7.93    1.80
   0  -4  15    4.51    1.63
   0   4 -14    0.91    0.69
   0   4 -14   -1.17    2.17
   0  -4  14    2.47    1.09
   0  -4  14    4.76    1.68
   0   4 -13   23.88    8.34
   0   4 -13   14.32    4.15
   0   4 -13   14.11    3.09
   0  -4  13   17.17    6.03
   0  -4  13   14.60    3.66
   0   4 -12    6.30    2.32
   0   4 -12    8.06    3.00
   0   4 -12    8.29    2.06
   0  -4  12    3.44    1.67
   0  -4  12    5.63    1.84
   0   4 -11    1.68    2.30
   0   4 -11    4.86    1.54
   0  -4  11    2.54    1.28
   0  -4  11    4.63    1.29
   0   4 -10    0.49    2.21
   0   4 -10    0.91    1.03
   0  -4  10    1.81    1.14
   0  -4  10    3.78    1.17
   0   4  -9   14.87    4.10
   0   4  -9   17.61    3.55
   0  -4   9   13.90    3.51
   0  -4   9   21.40    4.18
   0   4  -8    3.13    2.15
   0   4  -8    4.63    1.28
   0  -4   8    3.65    1.55
   0  -4   8    3.80    1.05
   0   4  -7    1.98    2.08
   0   4  -7    2.28    1.07
   0  -4   7    4.52    1.74
   0   4  -6   79.67   18.55
   0   4  -6   99.54   18.88
   0  -4   6   94.33   21.79
   0  -4   6  115.05   21.79
   0   4  -5   97.26   18.47
   0   4  -5   49.95   11.77
   0   4  -5  100.98   38.38
   0  -4   5   54.82   12.77
   0  -4   5  205.15   77.85
   0  -4   5   99.67   18.91
   0   4  -4   23.85    5.92
   0   4  -4   38.07   14.69
   0  -4   4   24.07    8.57
   0  -4   4   20.90    8.51
   0  -4   4   30.12    6.15
   0   4  -3    3.66    3.09
   0   4  -3    1.47    1.33
   0  -4   3    9.47    3.53
   0  -4   3    3.29    1.97
   0   4  -2   16.92    8.16
   0   4  -2   26.93    9.28
   0   4  -2    9.74    3.78
   0   4  -2   -1.98    2.26
   0  -4   2   11.07    4.25
   0  -4   2   28.54    9.83
   0  -4   2    3.19    3.00
   0  -4   2    9.80    8.95
   0   4  -1   24.89    9.45
   0   4  -1   27.61    7.58
   0   4  -1   27.77    5.79
   0   4  -1   25.77    8.87
   0   4  -1    7.96    5.83
   0   4  -1   26.50    6.25
   0   4  -1   18.55    3.62
   0  -4   1   29.95    7.01
   0  -4   1   22.12    7.64
   0  -4   1   19.86    3.91
   0  -4   1   -4.85    5.21
   0  -4   1   20.63    5.24
   0  -4   1   26.62   10.10
   0   4   0    3.55    2.70
   0   4   0   32.96    6.47
   0   4   0   21.08    4.05
   0   4   0   32.43   11.17
   0   4   0   17.36    4.79
   0   4   0   20.25    4.79
   0   4   0   25.66    4.89
   0   4   0   22.83    6.13
   0   4   0   46.21   17.52
   0  -4   0   21.02    5.66
   0  -4   0   26.06    7.17
   0  -4   0   28.62    9.88
   0  -4   0   27.63   10.50
   0  -4   0   25.80    4.93
   0  -4   0   28.50    5.79
   0  -4   0   21.66    5.08
   0  -4   0    8.33    3.25
   0   4   1   18.54    5.08
   0   4   1   26.44   10.03
   0   4   1   17.20    4.07
   0   4   1   14.05    2.81
   0   4   1   21.20    4.06
   0   4   1   20.52    5.22
   0  -4  -1   23.45    8.08
   0  -4  -1   24.20    6.62
   0  -4  -1   14.83    3.52
   0  -4  -1   24.78    4.73
   0  -4  -1   19.08    4.90
   0  -4  -1   28.99   11.00
   0  -4  -1   12.83    2.62
   0  -4  -1    5.29    2.12
   0   4   2   27.72    7.51
   0   4   2   42.93    8.25
   0   4   2   30.87    5.10
   0   4   2   31.85    6.20
   0   4   2   27.20   10.33
   0   4   2   26.64    5.07
   0   4   2   26.43    6.64
   0   4   2   49.17   16.81
   0  -4  -2   26.18    7.14
   0  -4  -2   23.86    4.01
   0  -4  -2   40.68   13.92
   0  -4  -2   30.55    5.81
   0  -4  -2   24.39    6.15
   0  -4  -2   35.44   13.45
   0  -4  -2   30.58    6.01
   0  -4  -2   38.89    7.51
   0   4   3  102.67   23.58
   0   4   3   84.43   22.71
   0   4   3  136.81   46.67
   0   4   3  116.29   18.39
   0   4   3  147.49   55.88
   0  -4  -3   94.59   25.46
   0  -4  -3  100.52   24.70
   0  -4  -3   87.17   29.77
   0  -4  -3  124.43   19.70
   0  -4  -3  105.73   24.27
   0  -4  -3  112.51   21.15
   0   4   4   12.51    2.52
   0   4   4    8.31    3.00
   0   4   4   13.54    5.22
   0   4   4    3.13    3.72
   0  -4  -4    6.03    2.34
   0  -4  -4   13.09    5.09
   0  -4  -4    8.69    1.90
   0   4   5   40.98    9.41
   0   4   5   50.73    8.16
   0   4   5   53.86   18.46
   0   4   5   40.68   10.99
   0   4   5   39.62    7.56
   0   4   5   41.48    8.01
   0   4   5   48.42   18.37
   0  -4  -5   40.05   15.23
   0  -4  -5   51.23   17.58
   0  -4  -5   40.84   11.04
   0  -4  -5   37.58    7.32
   0  -4  -5   47.58    9.07
   0  -4  -5   43.57   10.01
   0  -4  -5   50.35    8.11
   0   4   6    2.31    1.07
   0   4   6   11.16    2.31
   0   4   6   16.78    4.58
   0   4   6    6.05    2.54
   0   4   6    2.58    1.11
   0   4   6    4.02    1.20
   0   4   6    8.63    3.35
   0   4   6    5.38    1.27
   0   4   6    7.32    2.79
   0  -4  -6    5.15    1.88
   0  -4  -6    5.96    2.53
   0  -4  -6    2.37    1.52
   0  -4  -6    3.88    1.39
   0  -4  -6    2.94    0.95
   0  -4  -6   11.73    2.43
   0  -4  -6   12.53    3.47
   0  -4  -6    3.95    0.95
   0   4   7   33.86    5.58
   0   4   7   31.27    6.04
   0   4   7   40.85   11.02
   0   4   7   27.92    9.78
   0   4   7   36.03   12.34
   0   4   7   27.23    5.30
   0   4   7   31.46    8.20
   0  -4  -7   37.99   13.00
   0  -4  -7   21.38    5.54
   0  -4  -7   33.69   11.75
   0  -4  -7   34.32    6.70
   0  -4  -7   34.61    5.65
   0  -4  -7   32.54    6.36
   0  -4  -7   46.56   12.57
   0  -4  -7   24.86    9.53
   0   4   8   30.26   11.52
   0   4   8    6.03    1.51
   0   4   8    5.11    1.34
   0   4   8    4.50    2.27
   0   4   8    7.99    1.77
   0   4   8    5.08    1.90
   0  -4  -8    8.57    2.11
   0  -4  -8    3.35    1.29
   0  -4  -8    8.07    1.70
   0  -4  -8    8.79    2.77
   0  -4  -8    7.30    1.84
   0  -4  -8   18.95    7.41
   0   4   9    2.67    1.23
   0   4   9    1.66    0.90
   0   4   9    2.30    0.78
   0   4   9   16.57    4.54
   0   4   9    4.83    1.40
   0   4   9    0.77    1.12
   0   4   9    2.62    0.96
   0   4   9    3.98    1.75
   0  -4  -9    2.62    1.29
   0  -4  -9    0.45    0.72
   0  -4  -9   15.84    4.38
   0  -4  -9    6.66    2.99
   0  -4  -9    1.86    0.72
   0  -4  -9   -0.18    1.71
   0  -4  -9    3.72    1.11
   0  -4  -9    6.24    1.86
   0  -4  -9    1.40    1.11
   0   4  10   89.84   14.39
   0   4  10   68.86   13.09
   0   4  10   83.06   28.72
   0   4  10   71.27   19.19
   0   4  10  111.53   21.05
   0   4  10  110.75   27.43
   0   4  10   87.75   16.71
   0  -4 -10   81.63   27.92
   0  -4 -10   83.06   28.71
   0  -4 -10   96.03   25.86
   0  -4 -10   93.29   17.82
   0  -4 -10   82.09   13.09
   0  -4 -10   85.60   21.29
   0   4  11   31.92   10.95
   0   4  11   21.34    4.23
   0   4  11   24.74    6.74
   0   4  11   23.41    4.62
   0   4  11   13.92    4.54
   0   4  11   17.85    3.57
   0   4  11   24.44    8.50
   0  -4 -11   22.39    6.14
   0  -4 -11   22.29    7.76
   0  -4 -11   16.33    3.23
   0  -4 -11   11.31    3.90
   0  -4 -11   18.32    3.83
   0  -4 -11   17.05    3.10
   0  -4 -11   19.06    3.84
   0   4  12   10.03    2.15
   0   4  12    2.71    1.36
   0   4  12    5.46    1.96
   0   4  12    5.40    1.36
   0  -4 -12    8.48    2.54
   0  -4 -12    5.13    1.47
   0  -4 -12    1.92    2.43
   0  -4 -12    4.61    1.41
   0  -4 -12    7.30    1.78
   0   4  13    3.35    1.16
   0   4  13    6.36    1.55
   0   4  13    4.28    1.45
   0   4  13    2.67    1.07
   0   4  13    1.78    0.78
   0   4  13    2.73    1.00
   0   4  13    2.93    2.98
   0   4  13    4.44    1.18
   0  -4 -13    4.20    1.56
   0  -4 -13    2.46    1.12
   0  -4 -13    3.55    1.37
   0  -4 -13    3.57    1.23
   0  -4 -13    5.25    1.33
   0  -4 -13    1.70    0.73
   0  -4 -13    4.76    1.64
   0   4  14    3.80    1.39
   0   4  14    2.00    1.16
   0   4  14    3.11    1.13
   0   4  14    2.63    1.07
   0   4  14   -0.85    2.81
   0   4  14    3.09    0.94
   0  -4 -14    2.59    1.22
   0  -4 -14    4.24    1.61
   0  -4 -14    2.70    1.06
   0  -4 -14    1.85    0.71
   0  -4 -14    3.10    1.04
   0  -4 -14    2.60    1.07
   0   4  15    2.69    1.26
   0   4  15    2.21    1.04
   0   4  15    2.84    1.13
   0   4  15    1.35    0.81
   0   4  15   -0.07    0.89
   0   4  15    1.53    0.74
   0   4  15    4.44    2.75
   0  -4 -15    2.74    1.17
   0  -4 -15    1.46    0.90
   0  -4 -15    1.76    0.92
   0   4  16    3.30    1.16
   0   4  16    5.23    1.75
   0   4  16    2.96    1.07
   0   4  16    2.03    0.78
   0   4  16    1.90    2.50
   0   4  16    2.27    1.03
   0  -4 -16    2.44    0.96
   0  -4 -16    2.90    1.16
   0  -4 -16    3.35    1.10
   0  -4 -16    3.31    1.17
   0  -4 -16    3.30    1.18
   0  -4 -16    0.74    2.42
   0   4  17    1.40    0.67
   0   4  17    1.19    0.72
   0   4  17    0.84    0.83
   0   4  17   -0.52    0.81
   0  -4 -17    0.39    0.72
   0  -4 -17    0.44    0.38
   0  -4 -17    0.74    0.74
   0  -4 -17   -0.29    0.66
   0  -4 -17    3.43    2.35
   0  -4 -17    1.01    0.98
   0  -4 -17    0.62    0.90
   0   4  18    2.17    0.78
   0   4  18    3.10    1.01
   0   4  18    1.77    0.80
   0   4  18    4.05    1.30
   0   4  18    3.32    1.22
   0  -4 -18    2.30    0.90
   0  -4 -18    0.84    0.66
   0  -4 -18    4.44    2.68
   0  -4 -18    3.88    1.14
   0  -4 -18    2.86    1.21
   0   4  19    0.73    0.68
   0   4  19    3.95    1.45
   0   4  19    4.53    1.66
   0   4  19    2.22    0.81
   0   4  19    0.79    2.09
   0   4  19    3.05    1.16
   0   4  19    2.27    1.04
   0  -4 -19    3.86    1.41
   0  -4 -19    2.80    1.00
   0  -4 -19    2.72    1.00
   0  -4 -19    3.16    1.17
   0   4  20    0.00    0.73
   0   4  20   -0.18    1.26
   0   4  20    1.54    0.63
   0   4  20   -0.04    0.50
   0   4  20   -0.67    0.81
   0   4  20    0.03    2.16
   0  -4 -20    0.05    0.73
   0  -4 -20    0.69    0.43
   0  -4 -20   -0.48    0.73
   0  -4 -20   -0.18    0.84
   0  -4 -20    0.08    0.76
   0   4  21    1.66    0.87
   0   4  21    2.21    1.23
   0   4  21    4.04    1.46
   0   4  21    2.03    0.72
   0   4  21    2.04    0.97
   0   4  21    1.44    2.35
   0  -4 -21    2.07    0.81
   0  -4 -21    1.49    0.85
   0  -4 -21    2.52    1.07
   0   4  22    0.10    0.52
   0   4  22    0.60    0.35
   0   4  22    0.92    0.76
   0  -4 -22    0.27    0.28
   0  -4 -22    0.95    0.82
   0   4  23    0.01    0.27
   0   4  23   -0.11    0.50
   0  -4 -23    0.44    0.29
   0  -4 -23    0.05    0.57
   0   4  24    0.37    0.24
   0   4  24   -0.32    0.44
   0  -4 -24    0.24    0.22
   0  -4 -24    0.12    0.52
   0   5 -24   -0.97    0.84
   0   5 -24    0.66    0.39
   0   5 -24   -0.40    0.67
   0  -5  24    0.23    0.26
   0  -5  24   -0.09    0.61
   0  -5  24    0.18    0.52
   0   5 -23    1.21    0.62
   0   5 -23    1.58    1.04
   0   5 -23    0.53    0.75
   0  -5  23    1.72    0.74
   0  -5  23    0.87    0.59
   0   5 -22    1.07    0.56
   0   5 -22    0.23    1.03
   0   5 -22    0.64    0.86
   0  -5  22    0.78    0.47
   0  -5  22    0.14    0.56
   0   5 -21   -0.22    1.12
   0   5 -21    0.24    0.44
   0  -5  21    0.08    0.34
   0  -5  21   -0.33    0.67
   0  -5  21    0.48    0.73
   0   5 -20   -0.41    1.35
   0   5 -20   -0.04    0.31
   0  -5  20    0.74    0.49
   0  -5  20    0.91    0.72
   0  -5  20   -0.15    0.76
   0   5 -19    0.77    1.52
   0   5 -19   -0.07    0.43
   0  -5  19    0.26    0.41
   0  -5  19    0.59    0.70
   0  -5  19    0.51    0.84
   0   5 -18    2.70    1.08
   0   5 -18    1.13    1.74
   0  -5  18    2.10    0.88
   0  -5  18    0.77    0.81
   0  -5  18    0.43    0.93
   0   5 -17    0.59    0.52
   0   5 -17    0.45    1.74
   0  -5  17    0.53    0.51
   0  -5  17    1.16    1.01
   0   5 -16    1.34    0.75
   0   5 -16    3.16    2.03
   0   5 -16    0.86    0.89
   0  -5  16    0.79    0.61
   0  -5  16    1.54    1.08
   0   5 -15    1.57    0.76
   0   5 -15    0.93    2.03
   0   5 -15    1.20    1.04
   0  -5  15    2.49    1.07
   0  -5  15    0.88    1.04
   0   5 -14    7.90    3.00
   0   5 -14    7.90    2.02
   0  -5  14   10.25    3.65
   0  -5  14   10.29    2.70
   0  -5  14    9.56    2.12
   0   5 -13   17.05    4.78
   0   5 -13   21.17    4.31
   0  -5  13   22.37    5.37
   0  -5  13   24.98    4.90
   0   5 -12    4.78    2.63
   0   5 -12    1.65    1.20
   0  -5  12    5.35    1.84
   0  -5  12    2.44    1.06
   0   5 -11   39.19    9.44
   0   5 -11   29.16    5.74
   0  -5  11   35.67    8.41
   0  -5  11   32.49    6.27
   0   5 -10   24.54    6.22
   0   5 -10   27.36    5.37
   0  -5  10   21.02    5.12
   0  -5  10   27.86    5.41
   0   5  -9   16.57    4.51
   0  -5   9   17.92    4.39
   0   5  -8    6.69    2.73
   0   5  -8    6.41    1.62
   0  -5   8    5.26    1.79
   0  -5   8    6.83    1.48
   0   5  -7   40.12    9.56
   0   5  -7   36.70    7.16
   0  -5   7   36.89    8.63
   0  -5   7   33.69    6.47
   0   5  -6   13.73    2.96
   0   5  -6   17.79    4.54
   0   5  -6   17.01    6.68
   0  -5   6   22.20    5.29
   0  -5   6   30.31   11.75
   0  -5   6   14.76    3.09
   0   5  -5   19.00    4.75
   0   5  -5   18.10    7.06
   0  -5   5   35.04   12.16
   0  -5   5   14.35    6.24
   0  -5   5   10.12    2.40
   0   5  -4   31.24   11.93
   0  -5   4    6.41    5.61
   0  -5   4   38.51   14.74
   0   5  -3   35.84    9.91
   0   5  -3   43.09   14.78
   0  -5   3   49.58   16.98
   0  -5   3   61.39   23.31
   0   5  -2   32.05    6.11
   0   5  -2   52.86   14.32
   0   5  -2   45.13   17.12
   0  -5   2   54.98   12.74
   0  -5   2   44.95   17.05
   0  -5   2   31.49    6.01
   0   5  -1   24.80    9.42
   0   5  -1   38.78    9.04
   0   5  -1   43.08    8.54
   0   5  -1   45.64    8.67
   0   5  -1   54.23   18.55
   0  -5   1   61.19   20.93
   0  -5   1   45.45   10.55
   0  -5   1   46.91    9.77
   0  -5   1   44.26    8.46
   0  -5   1    2.64    5.44
   0  -5   1   33.26    6.33
   0  -5   1   27.84   10.58
   0   5   0   43.04    8.36
   0   5   0   39.73    7.57
   0   5   0   40.58    9.41
   0   5   0   35.93   12.35
   0   5   0   36.78    9.96
   0   5   0   46.23   11.71
   0   5   0   43.32    8.20
   0   5   0   26.57   10.09
   0  -5   0   34.62   11.93
   0  -5   0   50.10   12.61
   0  -5   0   48.95   13.28
   0  -5   0   40.18    9.32
   0  -5   0   40.98    7.77
   0  -5   0   15.51    5.93
   0  -5   0    8.32    3.48
   0  -5   0   36.18    7.28
   0   5   1    4.45    1.87
   0   5   1    8.35    1.98
   0   5   1    2.14    1.60
   0   5   1   17.92    6.25
   0   5   1   12.09    3.42
   0   5   1    0.77    0.87
   0   5   1    1.94    0.79
   0   5   1    2.45    1.88
   0   5   1    5.87    2.27
   0  -5  -1    1.28    1.73
   0  -5  -1   13.41    3.80
   0  -5  -1   15.78    5.53
   0  -5  -1    6.83    2.64
   0  -5  -1    2.96    1.02
   0  -5  -1    5.72    1.74
   0  -5  -1    2.47    1.06
   0  -5  -1    3.81    1.45
   0   5   2    2.03    0.97
   0   5   2    1.53    1.06
   0   5   2    1.76    0.93
   0   5   2    0.96    0.90
   0   5   2   15.65    5.96
   0   5   2    2.30    1.41
   0  -5  -2    1.09    0.98
   0  -5  -2   10.81    3.77
   0  -5  -2    0.86    1.07
   0  -5  -2    2.39    1.29
   0  -5  -2   17.42    6.63
   0  -5  -2    2.46    1.40
   0  -5  -2    2.94    1.10
   0  -5  -2   -0.59    1.09
   0   5   3   35.18    6.78
   0   5   3   26.64    5.20
   0   5   3   15.41    5.33
   0   5   3   25.22    6.87
   0   5   3   19.43    3.77
   0   5   3   23.69    5.99
   0  -5  -3   21.65    5.52
   0  -5  -3   28.53    7.80
   0  -5  -3   20.22    6.97
   0  -5  -3   29.08    5.72
   0  -5  -3   41.17   15.62
   0  -5  -3   23.04    5.37
   0  -5  -3   40.87    7.99
   0   5   4   11.93    2.44
   0   5   4   16.79    3.34
   0   5   4   13.99    2.51
   0   5   4   16.62    5.75
   0   5   4   13.20    3.09
   0   5   4   18.26    4.77
   0   5   4   12.25    2.47
   0   5   4   15.31    5.87
   0  -5  -4   12.10    2.84
   0  -5  -4   16.00    5.56
   0  -5  -4   17.67    4.60
   0  -5  -4   14.22    5.53
   0  -5  -4    9.46    2.29
   0  -5  -4   13.23    2.43
   0   5   5   17.16    3.97
   0   5   5   16.07    2.84
   0   5   5   15.48    4.27
   0   5   5   -4.14    3.01
   0   5   5   17.06    5.94
   0   5   5   18.06    3.53
   0   5   5   18.22    6.96
   0   5   5   18.84    5.02
   0  -5  -5   21.83    5.96
   0  -5  -5   11.92    4.27
   0  -5  -5   23.92    6.11
   0  -5  -5   15.42    3.26
   0  -5  -5   16.38    3.26
   0  -5  -5   16.77    2.93
   0  -5  -5   14.99    3.47
   0  -5  -5   20.08    7.69
   0   5   6    3.14    0.88
   0   5   6    3.15    1.14
   0   5   6    1.42    0.78
   0   5   6    5.91    2.22
   0   5   6    0.96    0.64
   0   5   6    2.54    1.15
   0   5   6    1.92    0.73
   0   5   6    6.09    2.40
   0  -5  -6    2.22    1.52
   0  -5  -6    4.36    1.78
   0  -5  -6    2.97    1.09
   0  -5  -6    1.59    1.06
   0  -5  -6    1.78    1.16
   0  -5  -6    1.88    0.90
   0  -5  -6    3.16    0.97
   0   5   7    9.30    1.92
   0   5   7    7.26    1.58
   0   5   7    5.36    1.25
   0   5   7    7.19    2.07
   0   5   7    9.93    3.53
   0   5   7    4.57    2.04
   0   5   7    7.64    1.66
   0   5   7    6.11    2.32
   0   5   7    6.48    2.56
   0   5   7    4.91    1.42
   0  -5  -7    5.01    2.07
   0  -5  -7    6.19    2.28
   0  -5  -7    7.09    2.04
   0  -5  -7    5.79    1.58
   0  -5  -7    4.88    2.04
   0  -5  -7    4.81    1.13
   0  -5  -7   10.16    2.16
   0   5   8   25.64    6.94
   0   5   8   21.82    4.33
   0   5   8   24.09    5.54
   0   5   8   32.78    5.43
   0   5   8   27.46   10.46
   0   5   8   41.07    7.82
   0   5   8   34.62    8.90
   0   5   8   39.51   13.52
   0  -5  -8   28.12    7.62
   0  -5  -8   44.40   15.19
   0  -5  -8   28.79    6.63
   0  -5  -8   36.55   13.97
   0  -5  -8   35.90    6.82
   0  -5  -8   34.73    8.85
   0  -5  -8   26.18    4.33
   0  -5  -8   35.88    7.01
   0  -5  -8   21.97    4.43
   0   5   9    4.65    1.35
   0   5   9    3.92    1.26
   0   5   9    4.50    1.29
   0   5   9    4.14    1.22
   0   5   9   15.73    6.07
   0   5   9    3.12    1.46
   0  -5  -9    4.43    1.74
   0  -5  -9    3.00    1.16
   0  -5  -9    6.11    1.36
   0  -5  -9   10.45    4.25
   0  -5  -9    7.28    2.90
   0  -5  -9    4.68    1.59
   0  -5  -9    3.48    1.34
   0   5  10   47.69    9.11
   0   5  10   47.74    9.18
   0   5  10   76.48   26.12
   0   5  10   35.79    5.99
   0   5  10   64.06   16.10
   0   5  10   78.50   29.78
   0  -5 -10   46.17   11.69
   0  -5 -10   70.75   24.16
   0  -5 -10   61.04   11.76
   0  -5 -10   63.84   12.06
   0  -5 -10   49.71    9.68
   0   5  11    2.30    1.00
   0   5  11    4.04    1.22
   0   5  11    3.22    1.01
   0   5  11    5.41    1.62
   0   5  11    2.75    1.16
   0   5  11    0.88    0.85
   0   5  11    2.78    0.97
   0   5  11    3.44    1.64
   0  -5 -11    3.67    1.50
   0  -5 -11    1.23    0.83
   0  -5 -11    4.46    1.47
   0  -5 -11    5.32    2.56
   0  -5 -11    2.73    0.84
   0  -5 -11    1.93    2.15
   0  -5 -11    2.47    0.88
   0  -5 -11    3.13    1.56
   0  -5 -11    2.88    1.18
   0   5  12    3.63    1.45
   0   5  12   -0.53    0.98
   0   5  12    1.48    0.77
   0   5  12    3.43    1.10
   0   5  12    1.15    2.24
   0   5  12    0.51    0.89
   0  -5 -12    1.57    0.83
   0  -5 -12    0.92    0.55
   0  -5 -12    1.44    0.65
   0  -5 -12    3.15    1.15
   0  -5 -12    0.40    0.63
   0   5  13    6.02    1.44
   0   5  13    5.71    1.69
   0   5  13    9.52    2.11
   0   5  13    5.06    1.34
   0   5  13    6.91    2.47
   0   5  13    6.31    2.90
   0   5  13    5.23    1.36
   0  -5 -13    6.41    1.93
   0  -5 -13    6.72    1.46
   0  -5 -13    8.92    3.22
   0  -5 -13    7.77    1.89
   0  -5 -13    5.17    1.46
   0   5  14    7.69    2.18
   0   5  14    8.89    2.00
   0   5  14    9.51    3.36
   0   5  14   11.79    4.10
   0   5  14    9.16    1.99
   0   5  14    9.97    2.18
   0   5  14    4.92    2.63
   0  -5 -14   11.80    4.12
   0  -5 -14    7.37    3.11
   0  -5 -14    9.95    3.52
   0  -5 -14   10.24    2.31
   0  -5 -14    7.74    1.75
   0  -5 -14    8.00    1.93
   0  -5 -14   12.05    3.39
   0  -5 -14    9.54    2.00
   0   5  15    3.79    1.12
   0   5  15    2.98    1.13
   0   5  15    0.04    0.99
   0   5  15    1.01    0.72
   0   5  15    0.54    0.86
   0   5  15    1.40    0.67
   0  -5 -15    2.97    1.16
   0  -5 -15    4.03    1.49
   0  -5 -15    1.91    0.91
   0  -5 -15    2.40    0.83
   0  -5 -15    0.56    1.81
   0  -5 -15    3.81    1.28
   0  -5 -15    1.98    1.04
   0   5  16    0.87    1.05
   0   5  16    0.90    0.76
   0   5  16    0.31    0.54
   0   5  16    0.07    0.35
   0   5  16    0.83    0.47
   0   5  16    0.06    0.61
   0   5  16    0.91    0.81
   0   5  16    1.66    2.22
   0  -5 -16    0.16    0.38
   0  -5 -16    0.29    0.37
   0  -5 -16    0.29    1.04
   0  -5 -16    0.05    0.90
   0  -5 -16    0.53    0.60
   0  -5 -16    0.23    0.80
   0   5  17    2.09    1.16
   0   5  17    1.65    0.76
   0   5  17    1.93    0.79
   0   5  17    3.06    1.15
   0   5  17    7.24    2.53
   0   5  17    1.67    0.75
   0   5  17    0.58    2.15
   0  -5 -17    2.30    2.16
   0  -5 -17    1.52    0.89
   0  -5 -17    3.56    1.34
   0  -5 -17    2.01    1.00
   0  -5 -17    2.54    1.21
   0  -5 -17    0.69    0.62
   0  -5 -17    1.71    0.80
   0   5  18    2.02    0.81
   0   5  18    1.74    0.75
   0   5  18    0.16    2.20
   0   5  18    1.74    0.74
   0  -5 -18    2.75    1.08
   0  -5 -18    2.07    0.81
   0  -5 -18    1.01    0.73
   0  -5 -18    0.54    2.19
   0  -5 -18    1.10    0.93
   0  -5 -18    2.07    0.96
   0   5  19    1.19    1.09
   0   5  19    2.09    0.83
   0   5  19    0.43    0.36
   0   5  19   -0.06    0.51
   0   5  19   -0.80    0.74
   0   5  19   -0.47    0.60
   0   5  19   -0.55    2.06
   0  -5 -19    0.77    0.71
   0  -5 -19    0.68    0.75
   0  -5 -19    1.45    0.79
   0   5  20    1.40    1.06
   0   5  20    0.49    0.69
   0   5  20    0.57    0.35
   0   5  20    0.99    0.60
   0   5  20    0.50    0.62
   0   5  20    0.16    0.80
   0   5  20    0.59    2.18
   0  -5 -20    1.13    0.47
   0  -5 -20    2.73    1.02
   0  -5 -20    0.92    0.78
   0  -5 -20    1.59    0.97
   0   5  21    0.72    0.53
   0   5  21    1.23    0.70
   0   5  21    0.63    0.78
   0  -5 -21    0.58    0.36
   0  -5 -21    0.36    0.60
   0  -5 -21    1.07    1.00
   0   5  22    0.48    0.32
   0   5  22    0.66    0.47
   0   5  22   -0.29    0.66
   0  -5 -22    0.49    0.30
   0  -5 -22   -0.06    0.50
   0   5  23    0.17    0.21
   0   5  23   -0.07    0.43
   0  -5 -23    0.11    0.21
   0  -5 -23    0.18    0.35
   0   6 -24   -0.06    0.20
   0   6 -24   -0.33    0.84
   0  -6  24    0.03    0.23
   0  -6  24    0.18    0.49
   0   6 -23    0.24    0.34
   0   6 -23    0.37    0.90
   0  -6  23    0.39    0.29
   0  -6  23    0.22    0.53
   0   6 -22    1.06    0.53
   0   6 -22    1.37    1.07
   0  -6  22    1.42    0.66
   0  -6  22    0.80    0.59
   0   6 -21    2.25    0.95
   0   6 -21    0.30    1.14
   0  -6  21    0.56    0.44
   0  -6  21    0.63    0.78
   0  -6  21    0.17    0.60
   0   6 -20    2.91    1.15
   0   6 -20    1.64    1.51
   0   6 -20    1.31    0.95
   0  -6  20    3.64    1.39
   0  -6  20    0.66    0.75
   0   6 -19    0.56    0.55
   0   6 -19    1.44    1.46
   0   6 -19    0.23    0.84
   0  -6  19    0.92    0.58
   0  -6  19    0.32    0.75
   0   6 -18    0.80    0.50
   0   6 -18    0.65    1.58
   0   6 -18    1.73    1.04
   0  -6  18    1.14    0.63
   0  -6  18    1.67    0.91
   0   6 -17    1.39    1.70
   0   6 -17    0.98    0.95
   0  -6  17    0.71    0.50
   0  -6  17    0.82    0.84
   0  -6  17    0.91    0.83
   0   6 -16    1.90    1.87
   0   6 -16    0.01    0.93
   0  -6  16    0.74    1.00
   0  -6  16    0.22    0.67
   0   6 -15    1.67    2.03
   0   6 -15    0.81    1.03
   0  -6  15   -0.68    1.04
   0  -6  15    0.06    0.74
   0   6 -14   -0.38    2.06
   0   6 -14    0.62    1.09
   0  -6  14    0.10    1.18
   0  -6  14    0.38    0.77
   0   6 -13    9.67    3.16
   0   6 -13    8.38    2.07
   0  -6  13   11.13    2.93
   0  -6  13    7.45    1.68
   0   6 -12    9.01    3.09
   0   6 -12   10.72    2.39
   0  -6  12    7.13    2.15
   0  -6  12    8.14    1.81
   0   6 -11   -0.22    2.11
   0  -6  11    2.58    1.52
   0  -6  11    3.77    1.11
   0   6 -10   14.93    4.30
   0   6 -10   19.24    3.86
   0  -6  10   15.32    3.89
   0  -6  10   15.41    3.09
   0   6  -9   10.47    3.64
   0   6  -9    8.03    1.93
   0  -6   9   18.01    4.43
   0  -6   9    8.76    1.91
   0   6  -8   68.01   13.12
   0  -6   8   57.06   10.91
   0  -6   8   88.66   33.71
   0   6  -7    1.76    1.37
   0  -6   7    1.93    1.19
   0   6  -6    5.39    2.11
   0   6  -6   13.17    5.19
   0  -6   6    9.84    3.73
   0  -6   6    7.71    3.38
   0  -6   6    4.65    1.67
   0   6  -5   25.21    6.17
   0   6  -5   40.21   13.81
   0   6  -5   42.61   16.22
   0  -6   5   35.57   12.25
   0  -6   5   49.32   18.81
   0  -6   5   11.81    6.16
   0   6  -4    5.35    2.59
   0   6  -4    5.66    2.23
   0   6  -4    4.07    1.71
   0  -6   4    4.22    1.68
   0  -6   4    5.84    2.39
   0   6  -3   15.78    6.03
   0   6  -3   24.21    8.37
   0   6  -3   14.40    3.19
   0  -6   3   25.24    8.70
   0  -6   3   15.26    3.69
   0  -6   3   12.16    3.52
   0  -6   3   18.49    7.05
   0   6  -2    1.18    1.06
   0   6  -2   -1.16    2.17
   0   6  -2    1.92    1.08
   0   6  -2    4.10    1.70
   0   6  -2    1.08    0.71
   0   6  -2    3.09    1.27
   0   6  -2    0.98    0.96
   0  -6   2    2.32    1.52
   0  -6   2    1.96    0.94
   0  -6   2    2.07    1.55
   0  -6   2    3.88    1.54
   0  -6   2    1.78    0.58
   0  -6   2    0.62    0.84
   0  -6   2    4.05    4.96
   0   6  -1   21.83    4.22
   0   6  -1   17.97    3.86
   0   6  -1   15.69    3.80
   0   6  -1   25.04    8.61
   0   6  -1   15.38    4.27
   0   6  -1    9.88    5.55
   0   6  -1   18.25    3.56
   0   6  -1   18.04    6.87
   0  -6   1   22.33    7.71
   0  -6   1    9.09    5.12
   0  -6   1   13.26    3.82
   0  -6   1   17.43    4.15
   0  -6   1   16.38    4.29
   0  -6   1   19.27    3.70
   0  -6   1   24.07    5.17
   0  -6   1   18.99    3.75
   0   6   0   12.91    2.80
   0   6   0   13.44    2.66
   0   6   0   12.33    3.01
   0   6   0   19.04    6.59
   0   6   0   14.72    4.09
   0   6   0   10.89    3.69
   0   6   0   12.31    2.46
   0   6   0   11.95    4.56
   0  -6   0   20.29    7.04
   0  -6   0    9.96    3.25
   0  -6   0   17.26    4.83
   0  -6   0   10.98    2.70
   0  -6   0   11.97    2.40
   0  -6   0    8.53    3.31
   0  -6   0    4.88    2.42
   0  -6   0   14.55    3.44
   0   6   1    8.48    1.96
   0   6   1    2.47    1.23
   0   6   1    9.79    2.17
   0   6   1    9.81    2.42
   0   6   1    9.32    2.67
   0   6   1   25.05    8.64
   0   6   1    6.09    2.35
   0   6   1   14.79    5.63
   0  -6  -1    9.62    2.78
   0  -6  -1   15.88    5.56
   0  -6  -1   10.22    2.53
   0  -6  -1    9.68    2.09
   0  -6  -1    7.13    2.43
   0  -6  -1   11.17    2.32
   0  -6  -1   20.96    7.97
   0   6   2   24.01    4.67
   0   6   2   35.47    6.96
   0   6   2   27.82    4.73
   0   6   2   32.01    8.68
   0   6   2   28.09    6.54
   0   6   2   27.57    7.03
   0   6   2   37.60    7.15
   0   6   2   16.60    6.31
   0  -6  -2   36.08   12.36
   0  -6  -2   26.12    6.63
   0  -6  -2   30.41    8.26
   0  -6  -2   24.40    5.71
   0  -6  -2   41.35    8.10
   0  -6  -2   20.30    7.72
   0  -6  -2   27.81    5.32
   0  -6  -2   35.97    6.00
   0  -6  -2   25.94    5.10
   0   6   3    4.15    1.21
   0   6   3    6.41    1.62
   0   6   3    4.77    1.24
   0   6   3    3.26    1.17
   0   6   3    6.90    1.85
   0   6   3    2.57    1.61
   0   6   3    4.72    1.85
   0   6   3    4.03    1.03
   0  -6  -3    6.96    2.20
   0  -6  -3    5.74    2.07
   0  -6  -3    4.46    1.55
   0  -6  -3    4.88    1.24
   0  -6  -3    3.67    1.39
   0  -6  -3    5.07    2.00
   0  -6  -3    4.66    1.61
   0  -6  -3    6.06    1.38
   0   6   4    2.97    1.00
   0   6   4    1.85    0.96
   0   6   4    3.17    1.06
   0   6   4    2.51    1.03
   0   6   4    2.98    1.09
   0   6   4    5.10    2.00
   0   6   4    2.53    0.94
   0   6   4    5.26    1.94
   0  -6  -4    2.29    0.70
   0  -6  -4    4.24    1.49
   0  -6  -4    5.49    1.95
   0  -6  -4    2.84    1.60
   0  -6  -4    3.77    1.29
   0  -6  -4    4.34    1.23
   0  -6  -4    7.30    2.93
   0   6   5    1.75    0.83
   0   6   5    3.19    0.98
   0   6   5    1.65    0.84
   0   6   5    0.69    0.67
   0   6   5    1.41    0.59
   0   6   5    1.30    1.46
   0   6   5    1.21    0.68
   0   6   5    5.34    2.12
   0  -6  -5    4.65    1.74
   0  -6  -5    1.03    0.86
   0  -6  -5    1.22    0.56
   0  -6  -5    1.80    0.80
   0  -6  -5    4.53    2.07
   0  -6  -5    2.08    0.99
   0  -6  -5    0.34    1.27
   0   6   6    9.86    2.78
   0   6   6    2.20    0.81
   0   6   6    5.24    1.27
   0   6   6    2.25    0.96
   0   6   6   12.37    4.36
   0   6   6    0.84    1.71
   0   6   6    5.79    2.30
   0   6   6    1.91    1.82
   0  -6  -6    3.28    0.84
   0  -6  -6   13.65    3.79
   0  -6  -6    8.22    3.09
   0  -6  -6    8.71    3.47
   0  -6  -6    1.49    0.85
   0  -6  -6    0.02    1.43
   0  -6  -6    4.21    1.14
   0  -6  -6    0.37    0.77
   0  -6  -6    3.53    1.31
   0   6   7   63.55   10.20
   0   6   7   56.66   10.80
   0   6   7   64.50   14.81
   0   6   7   82.93   28.73
   0   6   7   77.98   20.99
   0   6   7   63.73   15.87
   0   6   7   70.29   13.27
   0   6   7   55.13   10.61
   0  -6  -7   83.13   22.37
   0  -6  -7   76.48   26.48
   0  -6  -7   78.63   26.95
   0  -6  -7   68.99   17.10
   0  -6  -7   66.51   12.57
   0  -6  -7   53.84   10.42
   0  -6  -7   68.53   15.74
   0  -6  -7   68.34   10.93
   0   6   8    2.93    0.72
   0   6   8    1.48    0.76
   0   6   8    0.67    0.62
   0   6   8    0.86    0.79
   0   6   8    2.85    1.26
   0   6   8    4.89    2.30
   0   6   8   20.53    7.84
   0   6   8    3.15    1.25
   0  -6  -8    0.52    0.61
   0  -6  -8    6.87    2.47
   0  -6  -8    1.52    0.94
   0  -6  -8    1.10    0.70
   0  -6  -8    2.38    1.21
   0  -6  -8    2.41    0.87
   0  -6  -8    2.76    0.68
   0  -6  -8   15.11    5.92
   0   6   9    7.93    1.78
   0   6   9    1.58    1.01
   0   6   9    2.11    0.92
   0   6   9    4.83    1.45
   0   6   9    2.85    1.17
   0   6   9   12.23    4.73
   0   6   9    1.39    0.74
   0   6   9    2.41    1.21
   0   6   9    0.21    2.15
   0  -6  -9    6.05    1.79
   0  -6  -9    1.24    0.65
   0  -6  -9    1.52    0.91
   0  -6  -9   10.96    4.41
   0  -6  -9    0.23    0.62
   0  -6  -9    0.53    0.95
   0  -6  -9    3.04    0.91
   0  -6  -9   11.39    2.42
   0   6  10    0.30    0.78
   0   6  10    1.03    0.95
   0   6  10    2.77    1.03
   0   6  10   -0.02    0.94
   0   6  10    0.97    0.50
   0   6  10    1.27    0.88
   0   6  10    3.20    2.17
   0   6  10   13.88    5.36
   0  -6 -10    1.80    0.85
   0  -6 -10    5.00    2.22
   0  -6 -10    0.89    0.80
   0  -6 -10    0.84    0.59
   0  -6 -10    1.13    0.62
   0   6  11    2.43    0.99
   0   6  11    3.14    0.99
   0   6  11    1.17    0.62
   0   6  11    1.95    0.78
   0   6  11    3.02    1.47
   0   6  11    4.02    2.34
   0   6  11    4.23    1.24
   0  -6 -11    2.34    0.97
   0  -6 -11    2.12    0.85
   0  -6 -11    2.15    1.10
   0  -6 -11    1.51    1.18
   0  -6 -11    4.69    2.33
   0  -6 -11    2.32    0.77
   0   6  12    3.89    1.24
   0   6  12    4.71    1.72
   0   6  12    5.06    1.94
   0   6  12    8.64    1.85
   0   6  12    5.74    1.46
   0   6  12   17.79    6.86
   0  -6 -12    4.54    1.75
   0  -6 -12    4.98    1.78
   0  -6 -12    5.44    1.87
   0  -6 -12    7.58    1.87
   0   6  13    4.33    1.24
   0   6  13    1.91    0.80
   0   6  13    1.84    0.80
   0   6  13    2.16    1.07
   0   6  13    1.06    0.63
   0   6  13   -1.42    2.35
   0   6  13    4.01    1.13
   0   6  13    1.34    1.03
   0   6  13    2.00    1.01
   0  -6 -13    1.12    0.80
   0  -6 -13    2.80    1.02
   0  -6 -13    1.96    0.82
   0  -6 -13    3.32    0.92
   0  -6 -13    0.55    1.85
   0  -6 -13    4.67    2.41
   0  -6 -13    3.01    1.53
   0  -6 -13    2.26    1.10
   0   6  14   10.35    2.23
   0   6  14    9.69    2.69
   0   6  14   10.78    2.22
   0   6  14   11.23    3.92
   0   6  14    8.21    2.97
   0   6  14    3.04    2.18
   0   6  14    8.27    3.33
   0  -6 -14    9.65    2.72
   0  -6 -14    9.58    1.83
   0  -6 -14    8.84    3.75
   0  -6 -14    8.47    1.81
   0  -6 -14    4.45    1.55
   0  -6 -14   11.23    2.47
   0   6  15    4.21    1.20
   0   6  15    4.33    1.12
   0   6  15    6.82    1.65
   0   6  15    4.11    2.29
   0   6  15    4.23    1.41
   0  -6 -15    5.93    2.12
   0  -6 -15    3.60    1.37
   0  -6 -15    3.59    1.01
   0  -6 -15    1.27    2.03
   0  -6 -15    4.65    1.44
   0   6  16   -0.06    1.00
   0   6  16    0.82    0.64
   0   6  16    1.10    0.53
   0   6  16    1.67    0.68
   0   6  16    2.29    2.16
   0   6  16    0.34    0.79
   0   6  16    1.99    0.86
   0  -6 -16    2.01    0.83
   0  -6 -16    0.50    0.42
   0  -6 -16    1.45    2.00
   0  -6 -16    1.66    1.00
   0  -6 -16    2.47    1.21
   0  -6 -16    0.53    0.73
   0   6  17    0.52    0.47
   0   6  17    0.07    0.68
   0   6  17    0.55    0.40
   0   6  17    1.05    0.48
   0   6  17    1.28    0.71
   0   6  17    1.20    0.85
   0   6  17    0.90    2.07
   0  -6 -17   -0.84    1.93
   0  -6 -17    0.01    0.31
   0  -6 -17    1.92    0.78
   0  -6 -17    0.85    0.66
   0  -6 -17    0.57    0.81
   0  -6 -17    0.28    0.60
   0  -6 -17    0.02    0.96
   0   6  18    1.04    0.71
   0   6  18    0.94    0.44
   0   6  18    1.34    1.03
   0   6  18    1.35    0.73
   0   6  18   -0.14    0.70
   0   6  18    1.01    0.51
   0  -6 -18    1.10    0.48
   0  -6 -18    2.41    0.92
   0  -6 -18    0.09    0.59
   0  -6 -18   -0.29    0.64
   0  -6 -18    2.01    1.98
   0  -6 -18   -0.09    0.99
   0  -6 -18    0.77    0.84
   0   6  19    0.11    0.91
   0   6  19    0.22    0.31
   0   6  19    0.02    0.22
   0   6  19    0.23    0.44
   0   6  19   -0.38    0.61
   0   6  19    0.60    0.80
   0   6  19    0.30    0.64
   0   6  19    2.32    2.07
   0  -6 -19    0.78    0.41
   0  -6 -19    0.38    0.29
   0  -6 -19   -0.03    0.77
   0  -6 -19   -0.03    0.97
   0  -6 -19    0.30    0.73
   0   6  20   -0.03    0.87
   0   6  20    1.01    0.61
   0   6  20    2.22    0.86
   0   6  20    2.46    0.87
   0   6  20    1.79    0.69
   0  -6 -20    2.46    0.92
   0  -6 -20    1.68    0.67
   0  -6 -20    1.40    0.77
   0  -6 -20    2.96    1.21
   0  -6 -20    0.95    0.61
   0   6  21    0.86    0.38
   0   6  21    0.66    0.36
   0   6  21    0.00    0.43
   0   6  21    0.89    0.65
   0  -6 -21    1.23    0.53
   0  -6 -21    0.63    0.64
   0  -6 -21    1.03    0.69
   0   6  22    0.40    0.39
   0   6  22    0.21    0.25
   0  -6 -22   -0.13    0.50
   0  -6 -22    0.02    0.54
   0   7 -23   -0.19    0.27
   0   7 -23    0.58    0.90
   0  -7  23    0.06    0.19
   0  -7  23   -0.32    0.46
   0   7 -22    0.27    0.38
   0   7 -22   -0.49    0.95
   0   7 -22    0.27    0.66
   0  -7  22    0.76    0.48
   0  -7  22    0.65    0.53
   0   7 -21    0.61    0.50
   0   7 -21   -0.51    1.00
   0   7 -21   -0.40    0.72
   0  -7  21    0.83    0.45
   0  -7  21    0.22    0.51
   0   7 -20   -0.52    1.18
   0   7 -20    0.18    0.87
   0  -7  20    3.25    1.27
   0  -7  20    0.93    0.65
   0  -7  20   -0.20    0.76
   0   7 -19   -1.87    1.53
   0   7 -19   -0.76    0.92
   0  -7  19    0.95    0.59
   0  -7  19    0.23    0.83
   0  -7  19    0.99    0.72
   0   7 -18    2.27    1.64
   0   7 -18    6.88    1.75
   0  -7  18    2.74    1.12
   0  -7  18    5.17    1.33
   0   7 -17    0.87    1.67
   0   7 -17    0.75    0.98
   0  -7  17    0.11    0.93
   0  -7  17    1.07    0.74
   0   7 -16    2.22    1.87
   0   7 -16    1.50    1.03
   0  -7  16    1.39    1.08
   0  -7  16    0.79    0.73
   0   7 -15   -0.26    1.59
   0   7 -15    0.83    1.07
   0  -7  15    0.90    1.04
   0  -7  15    0.37    0.67
   0   7 -14    1.85    1.75
   0   7 -14    0.95    1.00
   0  -7  14    0.75    1.03
   0  -7  14    2.00    0.87
   0   7 -13    2.63    1.96
   0  -7  13    1.37    1.19
   0  -7  13   -0.61    0.73
   0   7 -12    7.22    2.70
   0   7 -12    8.80    2.00
   0  -7  12    9.29    2.52
   0   7 -11   -0.06    2.18
   0   7 -11    1.51    1.12
   0  -7  11    2.98    1.39
   0  -7  11    3.12    0.91
   0   7 -10   48.92   11.67
   0   7 -10   33.23    6.54
   0  -7  10   36.95    8.66
   0  -7  10   31.16    6.01
   0   7  -9    1.28    1.44
   0   7  -9   15.68    4.33
   0   7  -9    1.18    1.04
   0  -7   9   10.84    2.82
   0  -7   9    2.36    1.76
   0   7  -8   11.28    3.33
   0   7  -8   17.52    6.80
   0  -7   8   15.36    3.82
   0  -7   8   13.72    2.93
   0   7  -7   14.37    3.88
   0   7  -7   30.09   11.51
   0  -7   7   39.66   13.70
   0  -7   7   20.21    7.86
   0  -7   7   29.26    5.87
   0   7  -6   25.27    6.26
   0   7  -6   43.21   14.85
   0   7  -6   48.60   18.47
   0  -7   6   38.80   13.35
   0  -7   6   49.75   18.95
   0  -7   6   19.43    7.13
   0   7  -5   18.76    5.74
   0   7  -5   21.54    7.49
   0   7  -5   16.51    6.34
   0  -7   5   18.80    6.54
   0  -7   5   26.57   10.16
   0  -7   5   25.35    8.51
   0   7  -4    3.66    1.91
   0   7  -4    5.90    2.27
   0   7  -4    3.12    1.35
   0  -7   4    6.19    2.30
   0  -7   4    4.22    1.72
   0   7  -3   27.06    5.20
   0   7  -3   24.61    6.78
   0   7  -3   28.82   10.95
   0   7  -3   24.49    8.46
   0  -7   3   25.67    7.19
   0  -7   3   25.98    9.88
   0  -7   3   25.34    4.85
   0  -7   3   24.44    5.76
   0   7  -2    1.79    2.82
   0   7  -2    2.47    1.82
   0   7  -2    0.28    1.07
   0   7  -2    4.67    1.78
   0   7  -2    4.31    1.66
   0   7  -2    1.99    0.73
   0   7  -2    1.59    0.90
   0  -7   2   -0.05    1.11
   0  -7   2    3.62    1.86
   0  -7   2    3.53    1.36
   0  -7   2   -0.38    0.86
   0  -7   2    1.18    3.84
   0  -7   2    1.30    0.56
   0  -7   2    1.08    0.60
   0  -7   2   -3.27    3.53
   0   7  -1   19.00    5.24
   0   7  -1   22.44    4.31
   0   7  -1   12.87    3.21
   0   7  -1   29.18   10.01
   0   7  -1   16.68    3.36
   0   7  -1   11.41    6.13
   0  -7   1   30.59   10.50
   0  -7   1   12.16    3.53
   0  -7   1    9.94    2.49
   0  -7   1   24.75    9.43
   0  -7   1   15.21    3.04
   0  -7   1    4.60    4.04
   0  -7   1   20.02    4.36
   0  -7   1    6.63    3.27
   0  -7   1   13.59    2.66
   0   7   0   14.57    3.54
   0   7   0   21.02    4.28
   0   7   0   10.86    3.79
   0   7   0   19.92    5.47
   0   7   0   14.34    2.86
   0   7   0   18.44    3.57
   0   7   0   24.63    6.76
   0  -7   0   18.31    5.09
   0  -7   0   14.03    4.89
   0  -7   0   19.36    5.37
   0  -7   0   17.30    4.01
   0  -7   0   15.97    3.16
   0  -7   0   21.49    5.07
   0  -7   0    8.45    2.56
   0   7   1   28.03    4.91
   0   7   1   39.33    9.12
   0   7   1   23.97    6.53
   0   7   1   35.52   12.18
   0   7   1   34.98    6.70
   0   7   1   39.13    9.95
   0  -7  -1   37.81   12.98
   0  -7  -1   27.28    7.45
   0  -7  -1   33.71   12.80
   0  -7  -1   34.78    6.63
   0  -7  -1   37.56    8.72
   0  -7  -1   33.41    5.59
   0   7   2    6.52    1.59
   0   7   2    0.61    1.20
   0   7   2    3.67    1.19
   0   7   2    9.20    3.21
   0   7   2    3.90    1.37
   0   7   2    5.27    1.33
   0   7   2    3.70    1.87
   0  -7  -2    3.91    1.25
   0  -7  -2    4.48    1.50
   0  -7  -2    3.17    1.87
   0  -7  -2    2.28    1.61
   0  -7  -2    2.55    1.09
   0  -7  -2    5.15    1.64
   0  -7  -2    7.21    1.66
   0   7   3    1.59    0.93
   0   7   3    0.93    0.86
   0   7   3   18.83    6.48
   0   7   3    1.54    0.95
   0   7   3    3.16    1.12
   0   7   3   -0.35    1.73
   0  -7  -3    2.62    1.51
   0  -7  -3   21.64    7.45
   0  -7  -3    3.79    1.56
   0  -7  -3    0.68    1.14
   0  -7  -3    2.44    1.05
   0   7   4   23.35    4.60
   0   7   4   21.92    5.99
   0   7   4   25.97    5.12
   0   7   4   16.65    6.34
   0  -7  -4   19.56    4.59
   0  -7  -4   15.79    5.47
   0  -7  -4   26.95    7.37
   0  -7  -4   26.37    5.27
   0  -7  -4   19.23    3.79
   0  -7  -4   19.13    3.38
   0  -7  -4   26.63    5.42
   0   7   5    4.31    1.20
   0   7   5    5.53    1.38
   0   7   5    4.34    1.40
   0   7   5    4.56    1.21
   0   7   5   11.43    4.38
   0   7   5    5.57    2.04
   0   7   5    5.55    1.36
   0  -7  -5    2.03    0.90
   0  -7  -5    2.44    1.51
   0  -7  -5    3.15    1.27
   0  -7  -5    4.48    1.15
   0  -7  -5    4.91    1.24
   0  -7  -5   10.76    4.24
   0  -7  -5    7.25    1.77
   0  -7  -5    3.34    1.05
   0  -7  -5    2.09    1.65
   0   7   6    4.67    1.23
   0   7   6    7.02    2.02
   0   7   6    7.21    1.62
   0   7   6    8.14    1.97
   0   7   6    8.91    1.76
   0   7   6    8.80    1.88
   0   7   6   10.03    3.17
   0   7   6   15.38    5.88
   0   7   6   10.89    3.82
   0  -7  -6    8.70    3.17
   0  -7  -6    9.53    2.28
   0  -7  -6    9.33    1.98
   0  -7  -6    7.88    2.46
   0  -7  -6   11.19    4.44
   0  -7  -6    9.49    1.86
   0  -7  -6    7.82    2.11
   0   7   7    6.91    1.65
   0   7   7    4.33    1.17
   0   7   7    6.22    1.42
   0   7   7   -2.30    1.47
   0   7   7    5.25    1.95
   0   7   7    5.86    1.73
   0   7   7    5.05    2.04
   0   7   7    9.69    3.17
   0  -7  -7    4.88    1.21
   0  -7  -7    6.94    2.05
   0  -7  -7    6.87    2.58
   0  -7  -7    7.11    2.39
   0  -7  -7    6.85    1.58
   0  -7  -7    6.91    1.81
   0  -7  -7    7.68    3.11
   0  -7  -7    6.30    1.50
   0  -7  -7    4.10    1.07
   0   7   8    0.70    0.71
   0   7   8    0.18    0.89
   0   7   8    1.26    0.42
   0   7   8    0.48    1.11
   0   7   8    2.03    0.82
   0   7   8    0.53    0.59
   0   7   8   -0.96    1.64
   0   7   8    0.44    0.66
   0  -7  -8   -0.27    1.55
   0  -7  -8    1.88    0.89
   0  -7  -8    0.92    0.96
   0  -7  -8    0.15    0.56
   0  -7  -8    0.28    0.58
   0  -7  -8    1.66    0.49
   0  -7  -8    1.22    1.00
   0   7   9   19.71    4.53
   0   7   9   14.29    2.87
   0   7   9   18.25    3.23
   0   7   9   19.76    4.01
   0   7   9   15.08    4.26
   0   7   9   11.74    4.53
   0  -7  -9   18.54    4.27
   0  -7  -9   15.27    2.65
   0  -7  -9   17.89    6.95
   0  -7  -9   13.71    2.93
   0  -7  -9   17.94    3.55
   0   7  10    1.94    0.91
   0   7  10    1.62    0.71
   0   7  10    1.90    0.74
   0   7  10    0.95    0.76
   0   7  10    1.98    0.87
   0   7  10    2.54    1.14
   0   7  10    0.22    0.65
   0  -7 -10    1.00    0.61
   0  -7 -10    3.09    1.27
   0  -7 -10   -0.07    1.49
   0  -7 -10    1.17    0.65
   0  -7 -10   -0.02    0.68
   0  -7 -10    0.83    0.86
   0  -7 -10    1.06    0.67
   0  -7 -10   -1.67    1.40
   0   7  11    1.88    0.47
   0   7  11    2.55    0.97
   0   7  11    1.29    0.97
   0   7  11    1.29    0.90
   0   7  11    3.47    1.29
   0   7  11    2.65    0.90
   0   7  11    1.76    1.00
   0   7  11    3.42    0.99
   0   7  11    1.95    1.93
   0  -7 -11    0.95    0.61
   0  -7 -11    2.32    1.17
   0  -7 -11    2.76    1.06
   0  -7 -11    1.97    1.74
   0  -7 -11    1.68    0.88
   0  -7 -11    1.15    0.88
   0  -7 -11    4.09    2.22
   0  -7 -11    2.78    0.70
   0  -7 -11    1.87    0.71
   0  -7 -11    1.68    0.68
   0   7  12   19.44    3.89
   0   7  12   18.80    3.34
   0   7  12   25.64    6.95
   0   7  12   15.55    6.01
   0   7  12   22.37    6.15
   0  -7 -12   14.37    5.08
   0  -7 -12   25.26    6.86
   0  -7 -12   26.24    8.99
   0  -7 -12   22.28    4.32
   0  -7 -12   21.88    5.90
   0  -7 -12   19.34    3.28
   0  -7 -12   13.28    5.35
   0   7  13    0.65    0.52
   0   7  13   -0.26    0.73
   0   7  13    3.24    1.38
   0   7  13    0.59    0.45
   0   7  13    3.67    2.07
   0   7  13    0.33    0.93
   0   7  13    1.43    0.87
   0  -7 -13    2.37    1.04
   0  -7 -13    0.65    0.37
   0  -7 -13    0.66    0.60
   0  -7 -13    1.01    1.44
   0  -7 -13    1.69    1.03
   0  -7 -13    0.12    1.44
   0  -7 -13    0.84    0.60
   0   7  14    1.52    0.69
   0   7  14    1.31    0.87
   0   7  14    1.17    0.86
   0   7  14    1.43    0.73
   0   7  14    8.25    3.35
   0   7  14    0.92    1.91
   0   7  14    2.98    0.99
   0   7  14    1.46    0.80
   0  -7 -14    0.79    0.60
   0  -7 -14    1.60    0.71
   0  -7 -14    0.92    1.97
   0  -7 -14    1.30    1.48
   0  -7 -14    2.41    1.06
   0   7  15    1.42    1.03
   0   7  15    0.77    0.67
   0   7  15    1.34    0.62
   0   7  15    0.86    0.63
   0   7  15    0.18    0.34
   0   7  15    0.99    0.75
   0   7  15   -1.72    1.86
   0   7  15    2.10    0.94
   0  -7 -15    1.00    0.63
   0  -7 -15    0.00    0.56
   0  -7 -15    3.99    2.35
   0  -7 -15   -0.03    1.50
   0  -7 -15    0.26    0.84
   0  -7 -15    0.48    1.45
   0  -7 -15    0.53    0.66
   0  -7 -15    2.02    0.76
   0   7  16    2.91    1.22
   0   7  16    2.08    0.86
   0   7  16    1.35    0.59
   0   7  16    1.53    0.85
   0   7  16    2.70    1.02
   0   7  16    2.06    1.05
   0   7  16    0.78    0.90
   0  -7 -16    1.33    0.67
   0  -7 -16    0.71    1.84
   0  -7 -16    1.89    0.81
   0  -7 -16    2.07    0.79
   0  -7 -16    1.58    0.90
   0  -7 -16    0.61    1.41
   0  -7 -16    1.24    0.66
   0  -7 -16    0.30    1.36
   0   7  17    0.61    0.58
   0   7  17    1.28    1.08
   0   7  17    1.16    0.59
   0   7  17    3.45    1.05
   0   7  17    1.62    0.97
   0   7  17    1.50    1.82
   0  -7 -17    1.55    0.69
   0  -7 -17    2.75    1.07
   0  -7 -17    2.42    0.94
   0  -7 -17    3.61    1.25
   0  -7 -17    2.23    0.79
   0  -7 -17    1.27    0.70
   0   7  18    1.67    1.01
   0   7  18    1.26    0.75
   0   7  18    1.45    0.63
   0   7  18    0.96    0.51
   0   7  18    0.30    0.28
   0   7  18    2.01    0.81
   0   7  18    1.61    0.86
   0   7  18   -0.64    1.77
   0  -7 -18    0.12    1.87
   0  -7 -18    0.97    0.48
   0  -7 -18    0.48    0.37
   0  -7 -18    0.79    1.01
   0  -7 -18    0.81    0.81
   0  -7 -18    1.96    0.81
   0  -7 -18    0.98    0.72
   0   7  19    0.17    0.42
   0   7  19    0.00    0.74
   0   7  19    0.17    0.35
   0   7  19    0.53    0.33
   0   7  19    1.38    0.73
   0   7  19   -0.57    0.74
   0   7  19    0.50    1.93
   0  -7 -19    0.66    0.34
   0  -7 -19    0.11    0.25
   0  -7 -19    0.15    0.66
   0  -7 -19    1.23    1.01
   0  -7 -19    0.76    0.59
   0   7  20    0.41    0.44
   0   7  20    0.06    0.22
   0   7  20    0.27    0.30
   0   7  20   -0.49    0.56
   0  -7 -20   -0.61    0.93
   0  -7 -20   -0.10    0.22
   0  -7 -20    0.34    0.25
   0  -7 -20    0.91    0.61
   0  -7 -20   -0.29    0.62
   0   7  21    0.05    0.25
   0   7  21    0.21    0.21
   0   7  21    0.35    0.54
   0  -7 -21    0.12    0.22
   0  -7 -21   -0.08    0.18
   0  -7 -21    0.40    0.65
   0  -7 -21    0.18    0.46
   0   7  22    0.18    0.20
   0   7  22    0.41    0.24
   0   7  22   -0.37    0.31
   0  -7 -22    0.18    0.17
   0  -7 -22    0.01    0.57
   0  -7 -22   -0.06    0.17
   0   8 -22   -0.22    0.86
   0   8 -22    0.35    0.68
   0  -8  22    1.03    0.46
   0  -8  22   -0.28    0.54
   0   8 -21    1.05    1.03
   0   8 -21   -0.11    0.67
   0  -8  21   -0.26    0.56
   0  -8  21    0.02    0.55
   0   8 -20    0.94    1.10
   0   8 -20    0.44    0.79
   0  -8  20    0.29    0.62
   0  -8  20    0.15    0.62
   0   8 -19    1.29    1.33
   0   8 -19   -0.07    0.85
   0  -8  19    1.00    0.78
   0  -8  19    1.22    0.75
   0   8 -18    2.06    1.56
   0   8 -18    1.35    0.99
   0  -8  18    0.21    0.84
   0  -8  18    2.41    0.86
   0   8 -17    0.35    1.41
   0   8 -17    0.26    0.89
   0  -8  17    0.24    0.89
   0  -8  17    0.78    0.62
   0   8 -16    0.28    1.50
   0   8 -16    0.27    0.87
   0  -8  16    0.46    0.91
   0  -8  16    1.25    0.68
   0   8 -15    2.67    1.76
   0  -8  15    3.88    1.44
   0  -8  15    2.37    0.85
   0   8 -14    3.69    1.93
   0   8 -14    1.52    1.01
   0  -8  14    4.48    1.51
   0   8 -13    1.62    1.86
   0   8 -13   -1.20    0.97
   0  -8  13    3.12    1.29
   0  -8  13    0.91    0.64
   0   8 -12    4.69    2.39
   0   8 -12    4.24    1.36
   0  -8  12    2.74    1.24
   0  -8  12    3.85    1.07
   0   8 -11   10.18    3.28
   0  -8  11    6.89    1.97
   0  -8  11    4.89    1.23
   0   8 -10   19.00    3.94
   0   8 -10   10.51    3.24
   0   8 -10   12.35    4.78
   0  -8  10    8.89    2.39
   0  -8  10   24.77    9.57
   0  -8  10   17.92    3.62
   0   8  -9    2.70    1.87
   0  -8   9    1.42    1.11
   0  -8   9    3.65    2.17
   0   8  -8    3.86    1.91
   0   8  -8    6.27    2.59
   0  -8   8    7.73    2.95
   0  -8   8    2.87    1.63
   0  -8   8    4.08    1.40
   0   8  -7    8.12    2.65
   0   8  -7    5.09    1.98
   0   8  -7   12.83    4.95
   0  -8   7    6.51    2.50
   0  -8   7    8.98    3.59
   0  -8   7   21.04    6.83
   0   8  -6   15.81    5.23
   0  -8   6   11.25    4.01
   0  -8   6   18.03    6.96
   0   8  -5    2.68    1.40
   0   8  -5    0.21    1.89
   0   8  -5    2.21    1.06
   0  -8   5    1.13    0.80
   0   8  -4   14.87    5.21
   0   8  -4   13.21    5.06
   0  -8   4   13.32    4.66
   0  -8   4   12.79    4.89
   0  -8   4   16.91    4.07
   0   8  -3    0.91    2.65
   0   8  -3    1.81    3.21
   0   8  -3    1.65    1.21
   0   8  -3    0.53    0.46
   0   8  -3    3.50    1.02
   0  -8   3    2.06    1.60
   0  -8   3    6.30    2.28
   0  -8   3   -0.71    0.92
   0  -8   3    0.85    0.51
   0  -8   3    3.13    0.83
   0  -8   3   -0.60    5.14
   0   8  -2   40.46    8.16
   0   8  -2   19.07    3.80
   0   8  -2   36.55    9.95
   0   8  -2   34.51    8.11
   0   8  -2   39.26   13.45
   0   8  -2   46.14    8.75
   0   8  -2   16.67    6.53
   0   8  -2   49.49   18.77
   0  -8   2   27.90    9.58
   0  -8   2   35.84    9.82
   0  -8   2   41.60   15.79
   0  -8   2   40.88    7.81
   0  -8   2   41.20    9.58
   0  -8   2   38.37    8.61
   0   8  -1   34.72    8.14
   0   8  -1   30.97    5.56
   0   8  -1   41.03   14.05
   0   8  -1   31.66    8.61
   0   8  -1   27.42   10.41
   0   8  -1   32.94   10.40
   0  -8   1   35.38    9.65
   0  -8   1   45.99   15.73
   0  -8   1   15.62    5.63
   0  -8   1   27.88   10.61
   0  -8   1   30.98    5.65
   0  -8   1   35.37    8.24
   0   8   0    4.49    1.60
   0   8   0    5.55    1.32
   0   8   0    1.51    1.06
   0   8   0    2.83    1.14
   0   8   0    2.47    0.79
   0   8   0   -1.72    2.74
   0   8   0    9.97    3.49
   0  -8   0    2.94    1.38
   0  -8   0    2.36    1.03
   0  -8   0   11.24    3.93
   0  -8   0    2.39    0.92
   0  -8   0    3.61    2.36
   0  -8   0    3.56    1.54
   0  -8   0    0.71    1.65
   0  -8   0    6.66    2.51
   0   8   1    6.72    1.82
   0   8   1    7.62    2.00
   0   8   1    4.00    1.52
   0   8   1    7.99    2.38
   0   8   1   11.10    3.71
   0   8   1   14.07    2.79
   0  -8  -1    9.17    2.34
   0  -8  -1    5.16    1.94
   0  -8  -1    8.57    2.76
   0  -8  -1    4.05    2.40
   0  -8  -1   11.48    4.42
   0  -8  -1    9.03    2.06
   0  -8  -1   12.80    2.58
   0   8   2   12.33    2.56
   0   8   2   14.23    2.96
   0   8   2   20.09    4.74
   0   8   2   22.74    6.21
   0   8   2   12.49    4.77
   0   8   2   17.77    3.52
   0   8   2   19.00    5.12
   0   8   2   19.73    6.79
   0  -8  -2   24.21    8.33
   0  -8  -2   25.03    6.84
   0  -8  -2   21.59    5.09
   0  -8  -2   17.98    3.53
   0  -8  -2   16.61    4.43
   0  -8  -2   16.19    2.98
   0  -8  -2   10.89    2.61
   0   8   3    0.98    0.73
   0   8   3    1.72    0.99
   0   8   3    0.52    0.84
   0   8   3    0.29    1.12
   0   8   3    3.85    1.54
   0   8   3    1.69    0.84
   0   8   3    1.17    1.57
   0   8   3    2.62    1.01
   0  -8  -3    0.79    0.84
   0  -8  -3    3.87    1.43
   0  -8  -3    1.97    0.88
   0  -8  -3    0.63    1.71
   0  -8  -3    4.20    1.71
   0  -8  -3    1.94    1.16
   0  -8  -3    0.20    1.13
   0   8   4    0.86    0.99
   0   8   4    3.81    1.16
   0   8   4    3.40    1.08
   0   8   4    4.56    1.65
   0   8   4    1.99    0.86
   0   8   4    3.87    2.06
   0   8   4    1.21    0.73
   0   8   4    1.90    0.86
   0  -8  -4    2.24    1.01
   0  -8  -4    1.44    1.62
   0  -8  -4    3.40    1.30
   0  -8  -4    3.89    1.42
   0  -8  -4    3.26    1.27
   0  -8  -4    3.06    1.33
   0  -8  -4    1.72    0.80
   0  -8  -4    1.75    0.86
   0  -8  -4    1.85    1.47
   0   8   5    1.90    1.03
   0   8   5    2.12    0.88
   0   8   5    2.69    1.07
   0   8   5    1.68    0.76
   0   8   5    1.57    0.80
   0  -8  -5   -0.41    1.30
   0  -8  -5    3.66    1.43
   0  -8  -5    3.81    1.40
   0  -8  -5    1.74    0.73
   0  -8  -5    2.15    1.20
   0  -8  -5    1.11    0.84
   0  -8  -5    2.91    1.61
   0   8   6   98.76   37.41
   0   8   6   79.87   18.36
   0   8   6   68.73   18.51
   0   8   6  107.10   26.48
   0  -8  -6   65.54   17.67
   0  -8  -6  104.63   35.76
   0  -8  -6  103.06   19.43
   0  -8  -6   99.15   24.48
   0  -8  -6  100.98   23.20
   0   8   7    0.93    0.70
   0   8   7    1.57    0.80
   0   8   7    0.62    0.53
   0   8   7    1.76    0.79
   0   8   7    0.21    0.58
   0   8   7    1.06    0.70
   0   8   7    0.32    0.48
   0   8   7    1.63    0.73
   0  -8  -7    0.72    0.62
   0  -8  -7    2.45    1.48
   0  -8  -7    1.82    0.94
   0  -8  -7    0.10    1.31
   0  -8  -7    0.35    1.20
   0  -8  -7    0.91    1.06
   0  -8  -7    0.81    0.71
   0  -8  -7    0.35    0.49
   0  -8  -7    1.56    0.70
   0   8   8    4.06    1.06
   0   8   8    4.45    1.68
   0   8   8    5.32    1.25
   0   8   8    3.58    1.16
   0   8   8    0.55    1.05
   0   8   8    3.72    2.03
   0   8   8    4.64    1.14
   0   8   8    8.97    3.46
   0  -8  -8    3.83    0.96
   0  -8  -8    3.99    1.65
   0  -8  -8    5.82    1.73
   0  -8  -8    8.78    3.50
   0  -8  -8    3.07    0.91
   0  -8  -8    2.37    1.39
   0  -8  -8    5.00    1.13
   0  -8  -8    3.52    1.04
   0  -8  -8    4.30    1.36
   0   8   9    0.32    0.42
   0   8   9    0.73    0.97
   0   8   9    0.47    0.60
   0   8   9    1.52    0.46
   0   8   9    1.50    0.76
   0   8   9    1.50    1.55
   0   8   9    0.99    0.62
   0   8   9    0.32    0.52
   0   8   9    1.00    1.13
   0  -8  -9    0.81    0.74
   0  -8  -9    1.99    0.85
   0  -8  -9    1.82    0.51
   0  -8  -9    0.53    0.60
   0  -8  -9    1.17    1.34
   0  -8  -9    0.25    0.87
   0  -8  -9    0.83    0.58
   0  -8  -9    0.94    0.69
   0   8  10    0.20    0.85
   0   8  10    0.44    0.49
   0   8  10    0.70    0.64
   0   8  10    1.21    0.73
   0   8  10    1.15    0.79
   0   8  10    2.73    1.17
   0   8  10    0.33    1.61
   0   8  10    1.02    0.33
   0   8  10    0.81    0.67
   0  -8 -10    0.60    0.28
   0  -8 -10    1.21    0.88
   0  -8 -10    0.57    0.53
   0  -8 -10    1.89    1.47
   0  -8 -10    0.04    0.54
   0  -8 -10    1.23    1.52
   0  -8 -10    1.04    0.60
   0  -8 -10    0.55    0.68
   0  -8 -10    0.34    0.87
   0   8  11   -0.24    0.52
   0   8  11    0.47    0.63
   0   8  11    0.60    0.23
   0   8  11    1.61    0.71
   0   8  11    0.74    0.54
   0   8  11    2.73    1.87
   0   8  11   -0.21    0.64
   0   8  11    1.31    1.01
   0   8  11    1.41    0.91
   0  -8 -11   -0.02    0.55
   0  -8 -11    0.25    0.49
   0  -8 -11    0.01    0.81
   0  -8 -11    0.47    1.40
   0  -8 -11    0.41    0.52
   0  -8 -11   -0.10    0.75
   0   8  12    5.50    1.43
   0   8  12    2.29    0.91
   0   8  12    4.01    0.95
   0   8  12    5.95    2.21
   0   8  12    3.64    1.14
   0   8  12    3.26    1.17
   0   8  12    5.94    1.42
   0   8  12    8.00    3.16
   0   8  12   -0.28    1.74
   0  -8 -12    4.32    1.02
   0  -8 -12    4.16    1.64
   0  -8 -12    4.79    1.44
   0  -8 -12    8.25    3.51
   0  -8 -12    3.96    1.25
   0  -8 -12    3.54    1.22
   0  -8 -12    4.95    1.18
   0  -8 -12    5.27    1.15
   0   8  13    3.42    0.83
   0   8  13    4.46    1.20
   0   8  13    3.81    1.19
   0   8  13    2.10    1.17
   0   8  13    3.14    1.17
   0   8  13    2.44    0.89
   0   8  13    3.57    1.06
   0   8  13    1.29    1.97
   0   8  13    2.93    1.38
   0  -8 -13    2.33    0.87
   0  -8 -13    6.91    2.64
   0  -8 -13    3.44    1.99
   0  -8 -13    4.04    1.19
   0  -8 -13    3.73    0.92
   0  -8 -13    5.59    1.29
   0  -8 -13    2.81    0.72
   0   8  14    4.54    1.19
   0   8  14    2.75    1.06
   0   8  14    5.90    1.71
   0   8  14    4.29    1.22
   0  -8 -14    7.59    2.20
   0  -8 -14    6.64    2.62
   0  -8 -14    6.98    2.53
   0  -8 -14    7.39    2.58
   0  -8 -14    2.72    0.81
   0  -8 -14    2.84    1.82
   0  -8 -14    3.95    1.27
   0  -8 -14    5.16    1.27
   0  -8 -14    2.47    1.32
   0   8  15   -0.16    0.56
   0   8  15    0.20    0.74
   0   8  15    0.48    0.63
   0   8  15    0.03    0.26
   0   8  15   -0.20    0.79
   0   8  15    0.38    0.70
   0   8  15   -0.16    1.84
   0  -8 -15    1.36    0.71
   0  -8 -15    0.59    0.35
   0  -8 -15    0.10    0.53
   0  -8 -15    0.46    0.82
   0  -8 -15   -0.46    1.16
   0  -8 -15    0.66    0.55
   0  -8 -15   -0.36    1.24
   0   8  16    0.88    0.45
   0   8  16    0.75    0.71
   0   8  16    1.27    0.66
   0   8  16    0.40    0.73
   0   8  16    1.52    0.65
   0   8  16    1.87    0.87
   0   8  16    1.39    1.82
   0   8  16    3.55    1.58
   0   8  16    1.45    0.74
   0  -8 -16    1.32    0.68
   0  -8 -16    0.29    0.65
   0  -8 -16    3.32    2.09
   0  -8 -16    1.41    1.37
   0  -8 -16    1.12    0.84
   0   8  17    0.85    0.42
   0   8  17   -0.95    0.59
   0   8  17    1.79    0.70
   0   8  17    0.13    0.87
   0   8  17    1.58    0.77
   0   8  17    0.43    0.72
   0   8  17   -0.20    1.56
   0   8  17   -0.01    0.40
   0  -8 -17    0.42    0.38
   0  -8 -17    0.85    0.54
   0  -8 -17    0.32    0.49
   0  -8 -17    0.36    0.98
   0  -8 -17    0.31    1.74
   0  -8 -17   -1.14    1.24
   0  -8 -17    1.68    0.91
   0   8  18    1.87    0.70
   0   8  18    0.64    0.90
   0   8  18    1.89    0.83
   0   8  18    1.19    0.53
   0   8  18    2.38    0.86
   0   8  18    1.11    0.81
   0  -8 -18    0.87    0.96
   0  -8 -18    0.84    0.48
   0  -8 -18    1.79    1.38
   0  -8 -18    1.94    0.86
   0  -8 -18    2.26    0.85
   0   8  19    1.20    0.58
   0   8  19    1.10    0.52
   0   8  19    1.01    0.54
   0   8  19    0.94    0.64
   0  -8 -19    1.43    0.59
   0  -8 -19    0.69    0.73
   0  -8 -19    0.99    0.61
   0   8  20    0.69    0.44
   0   8  20    1.11    0.66
   0  -8 -20    0.52    0.32
   0  -8 -20    0.29    0.29
   0  -8 -20    0.14    0.63
   0  -8 -20    1.59    0.71
   0   8  21    1.41    0.55
   0   8  21    1.65    0.66
   0   8  21    1.14    0.50
   0   8  21    1.43    0.67
   0  -8 -21    1.12    0.47
   0  -8 -21    0.88    0.39
   0  -8 -21    0.73    0.51
   0  -8 -21    1.41    0.73
   0   9 -21    0.85    0.98
   0   9 -21    0.45    0.61
   0  -9  21   -0.28    0.54
   0  -9  21   -0.49    0.53
   0   9 -20   -0.45    1.02
   0   9 -20    1.83    0.81
   0  -9  20    0.29    0.56
   0  -9  20    0.53    0.56
   0   9 -19    0.60    1.08
   0   9 -19    1.03    0.74
   0  -9  19   -0.71    0.59
   0  -9  19    0.36    0.54
   0   9 -18   -1.12    1.18
   0   9 -18    0.71    0.87
   0  -9  18    0.48    0.65
   0  -9  18    0.26    0.53
   0   9 -17   -0.08    1.38
   0  -9  17    0.50    0.86
   0  -9  17    1.06    0.61
   0   9 -16    0.88    1.52
   0   9 -16   -0.76    0.80
   0  -9  16    2.56    1.07
   0  -9  16    0.12    0.62
   0   9 -15    0.62    1.57
   0   9 -15    0.57    0.82
   0  -9  15    0.19    0.86
   0   9 -14    1.58    1.84
   0   9 -14    0.04    0.86
   0  -9  14    4.15    1.37
   0  -9  14    1.52    0.64
   0   9 -13    6.00    2.47
   0   9 -13    1.11    1.07
   0  -9  13    1.94    1.00
   0  -9  13    3.49    0.95
   0   9 -12    6.05    1.87
   0   9 -12    6.29    2.49
   0  -9  12    3.67    1.27
   0  -9  12    6.81    2.91
   0  -9  12    3.95    1.09
   0   9 -11    3.74    1.38
   0   9 -11    2.89    1.87
   0   9 -11    1.11    0.76
   0  -9  11    0.74    0.96
   0  -9  11    4.06    2.03
   0  -9  11    3.14    1.09
   0   9 -10    3.79    1.86
   0   9 -10    3.26    1.54
   0  -9  10    7.90    2.20
   0  -9  10    9.59    4.00
   0   9  -9   -0.67    1.45
   0   9  -9    5.78    2.35
   0  -9   9    1.04    1.07
   0  -9   9    2.41    1.44
   0  -9   9    0.52    0.86
   0   9  -8    4.24    1.83
   0   9  -8    1.85    1.04
   0   9  -8    0.39    0.56
   0  -9   8    0.19    0.91
   0  -9   8    0.20    0.79
   0  -9   8    0.65    2.45
   0   9  -7    7.17    2.40
   0   9  -7    3.96    1.63
   0   9  -6    1.30    1.72
   0   9  -6    2.15    1.07
   0   9  -6    2.90    1.23
   0  -9   6    0.37    0.68
   0  -9   6    4.06    1.68
   0   9  -5    1.78    0.91
   0   9  -5    1.16    1.26
   0   9  -5    1.76    0.83
   0  -9   5    2.21    0.99
   0  -9   5    1.39    0.71
   0  -9   5    1.07    0.94
   0   9  -4    5.63    3.09
   0   9  -4    6.45    2.09
   0   9  -4    5.82    2.14
   0   9  -4    1.28    2.48
   0   9  -4    4.36    1.63
   0  -9   4    5.19    2.03
   0  -9   4    7.70    2.60
   0  -9   4    5.58    1.22
   0  -9   4   -2.38    3.78
   0  -9   4    4.55    1.43
   0   9  -3    1.98    1.22
   0   9  -3   -0.72    2.44
   0   9  -3    1.93    1.29
   0   9  -3   -3.23    3.10
   0   9  -3    0.59    0.83
   0   9  -3    0.53    0.41
   0   9  -3    1.75    0.92
   0   9  -3    4.59    1.71
   0  -9   3    1.80    1.42
   0  -9   3    0.19    0.84
   0  -9   3    2.57    1.06
   0  -9   3    1.08    0.56
   0  -9   3   -0.40    1.31
   0  -9   3    0.89    0.44
   0  -9   3   -1.17    2.53
   0  -9   3   -2.92    4.03
   0   9  -2    2.08    2.60
   0   9  -2    1.55    2.03
   0   9  -2    3.79    1.44
   0   9  -2    4.68    1.62
   0   9  -2    3.65    1.46
   0   9  -2    2.06    0.97
   0   9  -2    4.18    4.85
   0  -9   2    2.02    3.85
   0  -9   2    5.25    1.57
   0  -9   2    3.49    1.34
   0  -9   2    3.61    1.75
   0  -9   2    2.74    0.68
   0  -9   2    5.02    2.01
   0  -9   2    3.19    1.08
   0  -9   2    0.00    1.58
   0  -9   2    2.65    3.28
   0   9  -1    2.98    1.35
   0   9  -1    2.99    1.81
   0   9  -1    6.37    2.28
   0   9  -1    3.53    1.29
   0   9  -1    3.05    1.57
   0   9  -1    3.40    1.36
   0   9  -1    3.69    5.42
   0  -9   1    2.58    1.24
   0  -9   1    5.56    2.00
   0  -9   1    2.87    3.52
   0  -9   1    3.56    1.54
   0  -9   1    3.81    2.17
   0  -9   1    3.45    1.20
   0   9   0    4.70    1.64
   0   9   0    5.73    1.78
   0   9   0    3.71    1.36
   0   9   0    6.28    2.24
   0   9   0    3.89    0.98
   0   9   0    2.66    2.67
   0  -9   0    5.98    1.66
   0  -9   0    4.37    1.63
   0  -9   0    4.69    1.74
   0  -9   0    6.02    1.40
   0  -9   0    6.81    3.06
   0  -9   0    5.10    2.09
   0  -9   0    3.15    1.68
   0  -9   0    6.63    2.49
   0   9   1    2.80    1.26
   0   9   1    4.09    1.39
   0   9   1    3.26    1.54
   0   9   1    4.83    1.88
   0   9   1    5.44    1.25
   0   9   1    6.25    2.25
   0  -9  -1    6.81    2.45
   0  -9  -1    2.04    0.99
   0  -9  -1    3.70    1.19
   0  -9  -1    4.32    1.09
   0  -9  -1    3.61    1.74
   0  -9  -1    0.33    1.85
   0  -9  -1    1.74    1.02
   0   9   2    7.93    2.33
   0   9   2    0.13    1.19
   0   9   2    1.87    1.06
   0   9   2    1.80    0.94
   0   9   2    1.45    1.23
   0   9   2    1.39    0.67
   0   9   2   -1.39    1.69
   0   9   2    2.45    0.98
   0   9   2    1.80    0.78
   0  -9  -2    6.68    2.02
   0  -9  -2    2.33    0.99
   0  -9  -2    2.22    0.98
   0  -9  -2    2.05    0.94
   0  -9  -2    2.32    0.83
   0  -9  -2    1.16    1.65
   0  -9  -2    2.56    1.02
   0  -9  -2    1.27    1.43
   0  -9  -2   -0.91    1.22
   0   9   3    3.20    1.10
   0   9   3    0.77    0.84
   0   9   3    1.88    1.11
   0   9   3    2.36    1.02
   0   9   3    1.89    0.95
   0   9   3    1.91    1.71
   0   9   3    1.59    0.72
   0   9   3    8.21    3.15
   0  -9  -3    1.27    0.59
   0  -9  -3    2.62    1.55
   0  -9  -3    2.60    1.06
   0  -9  -3    0.59    0.89
   0  -9  -3    1.60    1.13
   0  -9  -3   14.42    5.52
   0  -9  -3    2.26    0.84
   0  -9  -3    1.20    0.96
   0  -9  -3    2.88    1.41
   0   9   4   13.15    2.44
   0   9   4    9.47    2.19
   0   9   4   12.37    3.06
   0   9   4   10.46    3.63
   0   9   4   12.29    3.42
   0   9   4    9.27    1.96
   0   9   4    8.25    2.77
   0   9   4   13.56    2.78
   0  -9  -4   14.74    3.13
   0  -9  -4   11.26    3.92
   0  -9  -4   10.33    3.08
   0  -9  -4   10.74    4.14
   0  -9  -4   10.52    2.00
   0   9   5    4.02    1.14
   0   9   5    5.51    1.42
   0   9   5    7.07    1.87
   0   9   5    3.95    1.45
   0   9   5    5.88    1.74
   0   9   5    3.13    1.74
   0   9   5   11.00    4.21
   0   9   5    4.42    1.20
   0  -9  -5    5.59    2.02
   0  -9  -5    4.88    1.20
   0  -9  -5    3.27    1.29
   0  -9  -5    4.72    1.39
   0  -9  -5    7.37    2.11
   0  -9  -5    4.98    1.43
   0  -9  -5    4.75    1.19
   0  -9  -5    8.93    3.50
   0   9   6    0.64    0.80
   0   9   6    1.45    0.65
   0   9   6    0.75    0.70
   0   9   6    1.50    0.67
   0   9   6    2.32    0.90
   0   9   6    0.42    0.60
   0   9   6    1.51    0.69
   0   9   6    0.06    1.40
   0  -9  -6    0.24    0.52
   0  -9  -6    1.30    0.96
   0  -9  -6   -0.30    1.36
   0  -9  -6    0.03    0.69
   0  -9  -6    2.52    1.07
   0  -9  -6    1.52    1.18
   0  -9  -6   -0.15    1.29
   0  -9  -6    1.48    0.75
   0   9   7    0.78    0.62
   0   9   7    0.23    0.59
   0   9   7    0.88    0.56
   0   9   7    0.93    0.61
   0   9   7    0.47    1.32
   0   9   7    1.14    0.67
   0  -9  -7    2.58    1.09
   0  -9  -7    0.58    0.66
   0  -9  -7    1.89    0.69
   0  -9  -7    2.34    1.35
   0  -9  -7    0.80    0.66
   0   9   8    3.85    1.01
   0   9   8    3.90    1.03
   0   9   8    1.18    0.66
   0   9   8    4.24    1.57
   0   9   8    4.39    1.34
   0   9   8    3.86    1.05
   0   9   8    5.04    1.93
   0   9   8    3.84    1.00
   0   9   8    6.59    2.56
   0  -9  -8    9.82    3.64
   0  -9  -8    4.30    1.77
   0  -9  -8    4.42    1.73
   0  -9  -8    4.32    1.32
   0  -9  -8    4.27    1.37
   0  -9  -8    4.57    2.06
   0  -9  -8    4.28    1.09
   0  -9  -8    4.00    1.05
   0  -9  -8    4.61    1.07
   0   9   9    1.48    0.51
   0   9   9    2.68    0.87
   0   9   9    1.42    0.67
   0   9   9   -0.22    0.84
   0   9   9    3.37    1.30
   0   9   9    1.63    0.69
   0   9   9    2.21    0.97
   0   9   9    1.46    0.68
   0   9   9   -0.43    1.54
   0  -9  -9    1.16    0.66
   0  -9  -9    1.90    1.02
   0  -9  -9    3.23    1.48
   0  -9  -9    2.40    0.66
   0  -9  -9    3.99    1.81
   0  -9  -9    0.23    0.75
   0  -9  -9    2.03    0.84
   0  -9  -9    1.11    0.65
   0  -9  -9    2.13    0.71
   0   9  10    4.51    1.40
   0   9  10    8.03    3.12
   0   9  10    7.42    1.51
   0   9  10    7.09    1.67
   0   9  10   12.56    4.37
   0   9  10    4.77    1.16
   0   9  10    5.77    2.15
   0  -9 -10    6.76    2.00
   0  -9 -10    5.68    1.36
   0  -9 -10    7.45    1.46
   0  -9 -10    5.27    1.24
   0  -9 -10    4.63    1.78
   0  -9 -10    5.87    2.56
   0  -9 -10    6.57    1.49
   0  -9 -10    4.68    1.40
   0   9  11    2.29    0.79
   0   9  11    0.98    0.52
   0   9  11    0.94    0.72
   0   9  11    1.62    0.44
   0   9  11    1.69    0.73
   0   9  11    1.03    0.85
   0   9  11    0.78    0.58
   0   9  11    2.27    1.01
   0   9  11    1.82    0.89
   0  -9 -11    1.83    0.85
   0  -9 -11    2.33    1.05
   0  -9 -11    2.32    0.90
   0  -9 -11    1.56    0.45
   0  -9 -11    0.53    1.18
   0  -9 -11    1.01    0.59
   0  -9 -11   -0.75    1.28
   0  -9 -11    1.36    0.62
   0  -9 -11    2.62    0.88
   0  -9 -11    1.28    0.90
   0   9  12    0.79    0.46
   0   9  12    1.05    0.92
   0   9  12    0.34    0.52
   0   9  12    0.57    0.24
   0   9  12    0.29    0.46
   0   9  12    0.10    0.70
   0   9  12    0.62    1.66
   0   9  12    0.67    0.68
   0  -9 -12   -0.06    0.46
   0  -9 -12    1.23    0.38
   0  -9 -12    1.65    0.83
   0  -9 -12    1.29    1.31
   0  -9 -12    2.73    1.54
   0  -9 -12    0.45    0.70
   0  -9 -12    0.41    0.48
   0  -9 -12    0.68    0.81
   0   9  13    0.34    0.64
   0   9  13    2.73    1.06
   0   9  13    1.69    0.85
   0   9  13    1.46    0.40
   0   9  13    1.77    0.72
   0   9  13    1.39    0.73
   0   9  13    3.24    1.30
   0   9  13    0.64    0.86
   0  -9 -13    2.52    1.08
   0  -9 -13    1.40    0.69
   0  -9 -13    1.04    0.63
   0  -9 -13    1.56    0.43
   0  -9 -13    0.96    1.35
   0  -9 -13    0.83    0.65
   0  -9 -13    0.02    1.50
   0  -9 -13    0.80    0.58
   0  -9 -13    0.65    0.83
   0  -9 -13    1.44    0.87
   0   9  14    4.28    1.27
   0   9  14    8.36    2.91
   0   9  14    4.60    1.22
   0   9  14    3.93    1.20
   0   9  14    2.55    2.00
   0   9  14    5.56    1.38
   0   9  14    4.54    1.87
   0   9  14    4.52    1.07
   0  -9 -14    4.65    1.10
   0  -9 -14    5.44    1.95
   0  -9 -14    4.03    1.27
   0  -9 -14    4.40    2.17
   0  -9 -14    4.84    1.19
   0  -9 -14    3.78    1.17
   0  -9 -14    4.52    1.03
   0  -9 -14    3.89    1.23
   0   9  15    3.25    0.84
   0   9  15    3.32    1.05
   0   9  15    3.82    1.19
   0   9  15    2.70    1.20
   0   9  15    3.70    1.32
   0   9  15    4.78    1.30
   0   9  15    7.67    1.77
   0   9  15    3.85    1.61
   0   9  15    3.18    1.83
   0  -9 -15    2.37    0.91
   0  -9 -15    1.77    1.56
   0  -9 -15    7.13    1.69
   0  -9 -15    3.96    0.93
   0  -9 -15    2.76    0.76
   0   9  16    0.24    0.69
   0   9  16    0.33    0.68
   0   9  16    1.15    0.57
   0   9  16    0.53    0.46
   0   9  16    1.13    0.46
   0   9  16    0.44    0.67
   0   9  16   -0.01    0.59
   0  -9 -16    0.99    0.55
   0  -9 -16    0.60    0.33
   0  -9 -16    2.02    1.75
   0  -9 -16    0.68    1.11
   0  -9 -16    0.28    0.72
   0  -9 -16    0.85    0.62
   0  -9 -16    0.23    0.93
   0   9  17    0.33    0.44
   0   9  17    0.45    0.28
   0   9  17    1.67    0.76
   0   9  17   -0.06    1.57
   0  -9 -17    0.43    0.36
   0  -9 -17    0.01    0.49
   0  -9 -17    0.79    0.87
   0  -9 -17    0.37    0.64
   0  -9 -17   -1.08    1.20
   0   9  18    0.31    0.29
   0   9  18    0.29    0.34
   0   9  18    0.58    0.45
   0   9  18    1.06    0.63
   0  -9 -18   -0.20    0.30
   0  -9 -18   -0.39    0.66
   0   9  19    2.58    0.94
   0   9  19    1.03    0.49
   0   9  19    2.18    0.75
   0   9  19    2.73    0.84
   0  -9 -19    1.54    0.64
   0  -9 -19    1.35    0.59
   0  -9 -19    1.92    0.81
   0  -9 -19    3.33    1.20
   0   9  20    0.51    0.42
   0   9  20    0.42    0.33
   0   9  20    0.37    0.55
   0  -9 -20    0.35    0.30
   0  -9 -20    0.60    0.58
   0  -9 -20    1.02    0.52
   0  10 -20   -0.30    0.85
   0  10 -20    0.62    0.60
   0 -10  20    0.22    0.56
   0 -10  20    0.35    0.42
   0  10 -19    0.01    0.98
   0 -10  19   -0.06    0.57
   0 -10  19    0.11    0.45
   0  10 -18   -0.57    1.08
   0  10 -18    0.80    0.67
   0 -10  18   -0.34    0.60
   0 -10  18   -0.10    0.51
   0  10 -17    1.28    1.23
   0  10 -17    1.90    0.79
   0 -10  17    0.91    0.70
   0  10 -16   -0.08    1.47
   0  10 -16    0.16    0.77
   0 -10  16    1.32    0.81
   0 -10  16    0.12    0.50
   0  10 -15    0.07    1.64
   0  10 -15    0.55    0.76
   0 -10  15    1.73    0.89
   0 -10  15    0.29    0.57
   0  10 -14    5.56    2.32
   0 -10  14    3.19    1.10
   0 -10  14    3.21    0.83
   0  10 -13    0.59    0.90
   0  10 -13    0.89    1.76
   0  10 -13    1.37    0.76
   0 -10  13    1.63    0.89
   0 -10  13    1.74    1.18
   0 -10  13    0.63    0.73
   0  10 -12    0.61    0.94
   0  10 -12    3.36    1.86
   0  10 -12   -0.19    0.53
   0 -10  12    1.53    0.99
   0 -10  12   -0.16    0.97
   0 -10  12    0.82    0.76
   0  10 -11   -1.03    1.02
   0  10 -11    2.38    1.57
   0  10 -11   -0.03    0.51
   0 -10  11    0.58    1.07
   0  10 -10    2.65    1.56
   0  10 -10    4.35    1.83
   0 -10  10    1.44    0.99
   0 -10  10    3.06    1.52
   0 -10  10    0.29    0.79
   0  10  -9    0.80    1.29
   0  10  -9   -0.07    0.61
   0  10  -9    0.55    0.63
   0 -10   9    0.01    0.71
   0 -10   9   -0.01    0.73
   0  10  -8    0.81    1.33
   0  10  -8    0.43    0.57
   0  10  -8    1.28    0.73
   0 -10   8   -1.82    2.61
   0 -10   8    0.23    0.74
   0  10  -7    1.50    1.57
   0  10  -7    0.23    0.67
   0  10  -7    1.15    0.65
   0 -10   7    0.67    0.65
   0 -10   7    1.26    0.76
   0 -10   7    0.76    2.54
   0  10  -6    9.56    3.39
   0  10  -6    2.90    1.52
   0 -10   6    8.17    2.90
   0 -10   6    5.22    2.07
   0  10  -5    3.16    2.06
   0  10  -5    3.72    1.48
   0  10  -5    4.15    1.65
   0  10  -5    2.65    1.30
   0 -10   5    4.37    1.74
   0 -10   5    3.82    1.49
   0 -10   5   -0.02    1.73
   0 -10   5    1.36    1.82
   0 -10   5    6.32    1.73
   0  10  -4    1.86    0.77
   0  10  -4    2.20    1.13
   0  10  -4    2.55    2.16
   0  10  -4    1.42    1.20
   0  10  -4    0.74    0.46
   0 -10   4    1.33    0.90
   0 -10   4    1.48    1.44
   0 -10   4    5.48    2.02
   0 -10   4    1.13    0.66
   0 -10   4   -0.19    1.58
   0 -10   4   -1.19    2.68
   0 -10   4    3.79    0.95
   0  10  -3    5.73    2.24
   0  10  -3    5.01    1.71
   0  10  -3    8.60    2.40
   0  10  -3    7.31    2.60
   0  10  -3    4.33    1.20
   0 -10   3    3.86    1.46
   0 -10   3    4.96    2.06
   0 -10   3    7.20    1.93
   0 -10   3   13.20    5.05
   0 -10   3    6.31    1.61
   0 -10   3    2.23    2.76
   0 -10   3    5.69    1.19
   0  10  -2    2.10    1.19
   0  10  -2    2.22    0.94
   0  10  -2    4.20    1.96
   0  10  -2    4.53    1.91
   0  10  -2    2.49    1.03
   0  10  -2    2.28    0.91
   0  10  -2    7.30    5.13
   0  10  -2    1.70    0.79
   0 -10   2    1.41    0.85
   0 -10   2    0.37    1.61
   0 -10   2    1.38    0.69
   0 -10   2    3.43    1.12
   0 -10   2    0.16    3.53
   0 -10   2    3.76    1.58
   0 -10   2    0.65    2.74
   0 -10   2    3.51    0.79
   0  10  -1    8.83    2.60
   0  10  -1    9.97    2.58
   0  10  -1    7.75    2.17
   0  10  -1   13.58    4.70
   0  10  -1    7.91    2.28
   0  10  -1   15.99    6.09
   0  10  -1    8.01    1.74
   0  10  -1    2.46    4.02
   0 -10   1   14.24    4.94
   0 -10   1    9.18    2.77
   0 -10   1    7.91    2.04
   0 -10   1    8.34    3.29
   0 -10   1   15.20    2.97
   0 -10   1   10.04    2.15
   0 -10   1   12.08    3.02
   0  10   0   13.92    3.09
   0  10   0   18.44    5.05
   0  10   0   13.62    3.34
   0  10   0    8.53    2.99
   0  10   0   17.80    3.46
   0  10   0   12.72    3.94
   0 -10   0   15.70    3.75
   0 -10   0   18.05    5.03
   0 -10   0    6.38    2.29
   0 -10   0   17.39    3.41
   0 -10   0   12.87    4.13
   0 -10   0    5.05    2.10
   0 -10   0   10.26    2.49
   0 -10   0   13.46    3.64
   0  10   1    0.92    1.18
   0  10   1    0.79    0.94
   0  10   1   -0.12    0.93
   0  10   1    0.38    0.48
   0  10   1    0.14    0.83
   0  10   1    3.16    2.37
   0  10   1    0.66    0.56
   0  10   1    2.12    0.88
   0 -10  -1    0.77    0.52
   0 -10  -1   -0.87    1.48
   0 -10  -1    0.36    0.75
   0 -10  -1    0.28    0.91
   0 -10  -1   -0.97    0.78
   0 -10  -1    1.93    0.99
   0 -10  -1    0.43    1.65
   0 -10  -1    1.22    0.67
   0  10   2    0.70    1.05
   0  10   2    0.37    0.88
   0  10   2    0.56    0.90
   0  10   2    1.88    0.78
   0  10   2    1.10    0.67
   0  10   2    1.33    0.82
   0  10   2    2.61    0.77
   0  10   2    1.92    1.92
   0  10   2    2.32    0.96
   0 -10  -2    2.55    1.00
   0 -10  -2    1.39    1.55
   0 -10  -2    1.37    0.67
   0 -10  -2    1.56    0.80
   0 -10  -2    1.09    0.73
   0 -10  -2    1.15    0.76
   0 -10  -2   -0.73    1.30
   0 -10  -2   -0.05    1.03
   0 -10  -2    1.36    0.84
   0  10   3    0.93    0.70
   0  10   3   -0.15    0.71
   0  10   3    0.74    0.74
   0  10   3    1.03    0.83
   0  10   3    1.28    0.57
   0  10   3    0.27    1.36
   0  10   3    1.80    0.70
   0  10   3    0.58    0.38
   0 -10  -3    1.06    0.75
   0 -10  -3    1.32    0.81
   0 -10  -3    1.11    0.67
   0 -10  -3    0.95    1.57
   0 -10  -3    2.23    1.27
   0 -10  -3   -0.19    0.98
   0  10   4    2.95    1.01
   0  10   4    0.15    0.54
   0  10   4    1.23    0.59
   0  10   4    1.26    0.88
   0  10   4   -0.32    1.34
   0  10   4    0.44    0.40
   0 -10  -4    0.18    0.69
   0 -10  -4    0.12    0.78
   0 -10  -4    2.76    1.07
   0 -10  -4    0.47    1.25
   0 -10  -4    0.61    1.06
   0 -10  -4    1.31    0.76
   0 -10  -4    1.78    0.97
   0  10   5    5.01    1.24
   0  10   5    2.91    1.03
   0  10   5    1.72    0.72
   0  10   5    2.28    0.89
   0  10   5    2.40    0.85
   0  10   5    1.87    0.97
   0  10   5    2.99    1.21
   0  10   5    1.79    1.62
   0  10   5    3.69    1.01
   0 -10  -5    3.27    1.14
   0 -10  -5    4.29    1.76
   0 -10  -5    4.49    1.64
   0 -10  -5    1.99    0.93
   0 -10  -5    2.59    1.00
   0 -10  -5    2.85    1.24
   0 -10  -5    3.69    1.50
   0 -10  -5    5.50    1.27
   0 -10  -5    2.54    0.87
   0  10   6    0.70    0.68
   0  10   6    1.16    0.67
   0  10   6    2.62    1.00
   0  10   6    3.98    1.31
   0  10   6    1.45    0.67
   0  10   6    1.51    1.50
   0 -10  -6    1.03    1.11
   0 -10  -6    1.65    0.95
   0 -10  -6    3.55    1.34
   0 -10  -6    1.23    0.76
   0 -10  -6    1.32    0.96
   0 -10  -6    1.25    0.66
   0 -10  -6    0.06    1.18
   0  10   7    0.91    0.70
   0  10   7    1.05    0.58
   0  10   7    0.93    0.72
   0  10   7    1.39    0.71
   0  10   7    0.95    0.77
   0  10   7   -0.47    1.27
   0  10   7    0.60    0.59
   0  10   7    1.17    0.60
   0 -10  -7    0.17    0.37
   0 -10  -7    1.42    1.21
   0 -10  -7    2.08    0.97
   0 -10  -7    0.15    0.52
   0 -10  -7    1.39    0.77
   0 -10  -7    2.84    1.50
   0 -10  -7   -0.04    0.60
   0 -10  -7    0.53    0.66
   0 -10  -7   -0.70    1.12
   0  10   8   12.82    2.59
   0  10   8   13.02    2.63
   0  10   8   16.81    3.93
   0  10   8   14.33    2.52
   0  10   8   14.53    2.91
   0  10   8   13.96    3.84
   0  10   8   12.66    4.84
   0 -10  -8   15.73    5.48
   0 -10  -8   14.42    3.40
   0 -10  -8   10.68    4.26
   0 -10  -8   11.09    3.14
   0 -10  -8   12.06    2.19
   0  10   9    0.26    0.63
   0  10   9    0.34    0.54
   0  10   9    0.35    0.50
   0  10   9    0.51    0.45
   0  10   9    0.67    0.52
   0  10   9   -0.80    1.09
   0  10   9    0.46    0.58
   0  10   9    0.05    0.43
   0 -10  -9    0.78    0.67
   0 -10  -9    0.58    0.55
   0 -10  -9    0.41    0.47
   0 -10  -9   -0.27    0.93
   0 -10  -9    1.35    1.13
   0 -10  -9    1.00    0.63
   0 -10  -9    0.42    0.54
   0  10  10    0.73    0.60
   0  10  10    0.14    0.36
   0  10  10    0.76    0.55
   0  10  10    0.63    0.38
   0  10  10    3.43    0.93
   0  10  10    0.35    0.62
   0  10  10   -0.71    0.74
   0  10  10    2.18    1.42
   0  10  10    2.76    1.18
   0 -10 -10    0.66    0.38
   0 -10 -10    1.01    0.71
   0 -10 -10    2.08    0.83
   0 -10 -10    4.68    2.11
   0 -10 -10    0.57    0.58
   0 -10 -10    1.95    1.19
   0 -10 -10    3.31    0.86
   0 -10 -10    0.52    0.73
   0 -10 -10    0.60    0.72
   0  10  11    1.99    0.57
   0  10  11    2.33    0.81
   0  10  11    4.46    1.64
   0  10  11    2.37    0.88
   0  10  11    1.97    0.93
   0  10  11    1.52    0.69
   0  10  11    3.99    1.77
   0 -10 -11    1.86    0.53
   0 -10 -11    1.10    0.72
   0 -10 -11    2.75    1.56
   0 -10 -11    1.48    0.93
   0 -10 -11    1.02    1.01
   0 -10 -11    2.68    0.90
   0 -10 -11    2.45    0.74
   0 -10 -11    1.85    0.71
   0  10  12    1.68    0.47
   0  10  12    1.25    0.70
   0  10  12    0.92    0.56
   0  10  12    1.74    0.86
   0  10  12    1.19    0.59
   0  10  12    4.40    1.27
   0  10  12    2.91    0.87
   0 -10 -12    2.42    1.42
   0 -10 -12    0.45    0.64
   0 -10 -12    0.77    0.66
   0 -10 -12    1.34    1.36
   0 -10 -12    3.49    1.16
   0 -10 -12    2.55    0.74
   0 -10 -12    1.44    0.72
   0 -10 -12    1.36    0.43
   0  10  13    0.71    0.26
   0  10  13    1.67    0.67
   0  10  13    0.43    0.46
   0  10  13    0.14    0.31
   0  10  13    1.23    1.56
   0  10  13    0.77    0.62
   0  10  13    0.27    0.76
   0 -10 -13    0.44    0.53
   0 -10 -13    0.07    0.53
   0 -10 -13    0.85    0.28
   0 -10 -13    0.34    0.81
   0 -10 -13    0.50    0.73
   0 -10 -13   -0.14    0.96
   0 -10 -13    0.27    0.49
   0  10  14    0.31    0.55
   0  10  14    0.75    0.51
   0  10  14    0.75    0.72
   0  10  14    2.04    0.78
   0  10  14    1.74    0.73
   0  10  14   -1.49    1.61
   0  10  14   -0.13    0.66
   0  10  14    0.32    0.77
   0  10  14    1.32    0.74
   0 -10 -14    0.46    0.45
   0 -10 -14    0.27    0.40
   0 -10 -14    0.54    0.51
   0 -10 -14    0.35    0.69
   0 -10 -14    0.82    1.41
   0 -10 -14    0.60    0.22
   0 -10 -14    1.63    0.92
   0  10  15    1.58    0.65
   0  10  15   -0.18    0.68
   0  10  15    0.78    0.26
   0  10  15   -0.37    0.73
   0  10  15    0.34    0.70
   0  10  15    0.40    0.73
   0  10  15    0.10    1.53
   0  10  15    0.39    0.40
   0 -10 -15    1.70    0.73
   0 -10 -15    0.22    0.50
   0 -10 -15    0.90    0.29
   0 -10 -15   -0.68    0.96
   0 -10 -15   -0.97    1.79
   0 -10 -15    0.01    0.77
   0 -10 -15    0.10    0.65
   0  10  16   -0.16    0.40
   0  10  16    0.13    0.25
   0  10  16    0.01    0.20
   0  10  16    1.13    1.69
   0  10  16   -0.29    0.43
   0  10  16    0.75    0.70
   0 -10 -16    1.01    0.65
   0 -10 -16    0.58    0.41
   0 -10 -16   -0.68    0.56
   0 -10 -16    0.77    0.92
   0 -10 -16    0.29    0.24
   0 -10 -16   -0.79    0.73
   0  10  17    0.48    0.46
   0  10  17    0.96    0.54
   0  10  17    0.31    0.33
   0  10  17    0.73    0.61
   0 -10 -17    0.48    0.61
   0 -10 -17    0.31    0.34
   0 -10 -17    0.85    0.58
   0 -10 -17    0.86    0.37
   0  10  18    0.83    0.36
   0  10  18    0.76    0.43
   0  10  18    0.52    0.41
   0  10  18    0.52    0.58
   0 -10 -18    0.10    0.25
   0 -10 -18    1.31    0.62
   0 -10 -18    1.65    0.74
   0  11 -19    0.11    0.46
   0  11 -18   -0.42    0.51
   0 -11  18   -0.18    0.47
   0  11 -17   -0.60    1.19
   0  11 -17    0.68    0.53
   0 -11  17   -0.84    0.61
   0 -11  17    0.16    0.41
   0  11 -16    0.07    1.25
   0  11 -16    0.32    0.57
   0 -11  16    0.43    0.57
   0 -11  16    1.91    0.64
   0  11 -15    1.26    1.48
   0 -11  15    0.71    0.63
   0 -11  15   -0.55    0.69
   0 -11  15    1.07    0.55
   0  11 -14    0.88    0.76
   0  11 -14    0.95    1.56
   0  11 -14    0.21    0.50
   0 -11  14    1.88    0.90
   0 -11  14    1.01    0.94
   0  11 -13   -0.07    1.50
   0  11 -13    0.68    0.53
   0 -11  13    1.40    0.88
   0 -11  13    0.54    0.91
   0 -11  13    1.28    0.74
   0  11 -12   -0.17    0.64
   0  11 -12    3.49    1.61
   0  11 -12    0.05    0.43
   0 -11  12    0.40    0.93
   0  11 -11    3.24    1.59
   0  11 -11    2.39    1.15
   0 -11  11    1.39    0.92
   0 -11  11    1.39    0.97
   0 -11  11    0.15    0.53
   0  11 -10    1.06    1.24
   0  11 -10    0.17    0.62
   0  11 -10    0.49    0.66
   0 -11  10    1.29    0.80
   0 -11  10    0.03    0.55
   0  11  -9    0.55    1.31
   0  11  -9    0.92    0.62
   0  11  -9   -0.23    0.51
   0 -11   9   -0.70    1.83
   0 -11   9   -1.04    0.81
   0  11  -8    4.19    1.79
   0  11  -8    2.79    1.55
   0  11  -8    6.45    2.53
   0  11  -8    4.39    1.67
   0 -11   8    3.86    1.52
   0 -11   8    8.70    3.40
   0 -11   8    0.33    1.55
   0  11  -7    1.37    1.18
   0  11  -7    1.70    0.85
   0  11  -7    1.15    0.61
   0 -11   7    0.37    0.56
   0 -11   7    1.53    0.76
   0  11  -6    0.32    0.90
   0  11  -6    0.17    0.56
   0  11  -6    0.51    0.43
   0 -11   6    1.39    0.78
   0 -11   6    0.65    0.76
   0 -11   6    0.28    0.44
   0  11  -5    0.07    1.67
   0  11  -5    2.05    1.01
   0  11  -5    2.40    1.05
   0  11  -5    1.45    1.20
   0  11  -5    1.26    0.60
   0 -11   5   -2.29    2.01
   0 -11   5    2.00    0.89
   0 -11   5    1.60    0.77
   0 -11   5    1.88    2.15
   0 -11   5    1.27    0.84
   0  11  -4    2.96    1.77
   0  11  -4    4.87    1.82
   0  11  -4    1.97    1.03
   0  11  -4    4.44    2.29
   0  11  -4    3.64    1.17
   0  11  -4    9.18    3.53
   0 -11   4    3.93    1.49
   0 -11   4    3.88    1.72
   0 -11   4    8.50    3.27
   0 -11   4    1.34    2.08
   0 -11   4    7.50    1.98
   0  11  -3    0.64    1.47
   0  11  -3    0.82    0.51
   0  11  -3    1.36    1.14
   0  11  -3    0.37    0.59
   0  11  -3    0.33    0.65
   0  11  -3    0.14    0.31
   0  11  -3    0.99    0.98
   0 -11   3    0.16    0.41
   0 -11   3   -1.38    1.33
   0 -11   3   -1.80    2.43
   0 -11   3    1.64    0.78
   0 -11   3    0.50    0.82
   0 -11   3   -0.66    1.14
   0  11  -2    2.10    0.92
   0  11  -2    1.49    1.20
   0  11  -2    1.94    1.12
   0  11  -2   -0.05    1.32
   0  11  -2    2.38    0.99
   0  11  -2    2.59    2.75
   0  11  -2    1.33    0.72
   0  11  -2    1.91    0.85
   0 -11   2    2.29    0.94
   0 -11   2    2.85    1.14
   0 -11   2    1.87    0.99
   0 -11   2   -1.80    2.71
   0 -11   2   -0.44    0.91
   0 -11   2   -1.52    2.06
   0  11  -1    0.65    1.36
   0  11  -1    1.56    1.33
   0  11  -1    0.82    0.48
   0  11  -1    0.97    1.01
   0  11  -1    1.76    0.78
   0  11  -1   -0.99    2.44
   0  11  -1    1.17    0.56
   0 -11   1    1.43    0.82
   0 -11   1    0.48    0.66
   0 -11   1    2.39    2.06
   0 -11   1    1.21    0.76
   0 -11   1    2.55    1.80
   0  11   0    1.74    0.81
   0  11   0    2.23    0.74
   0  11   0    0.40    0.96
   0  11   0    2.23    1.23
   0  11   0    3.36    0.88
   0  11   0    2.93    1.82
   0  11   0    2.18    0.85
   0 -11   0    1.42    1.06
   0 -11   0    2.56    0.96
   0 -11   0    3.33    1.26
   0 -11   0    2.53    1.21
   0 -11   0    2.15    0.76
   0 -11   0    1.59    1.88
   0 -11   0    1.74    1.38
   0 -11   0    2.72    2.14
   0 -11   0    2.25    0.78
   0  11   1    0.36    0.95
   0  11   1    0.56    0.75
   0  11   1    0.22    0.92
   0  11   1    1.00    0.50
   0  11   1    0.95    0.83
   0  11   1   -0.93    1.54
   0  11   1    0.04    0.47
   0  11   1    3.15    1.26
   0 -11  -1   -1.82    1.33
   0 -11  -1    1.13    0.76
   0 -11  -1   -0.13    0.37
   0 -11  -1    0.13    0.81
   0 -11  -1    0.16    0.64
   0 -11  -1    2.74    1.18
   0 -11  -1    0.25    0.62
   0 -11  -1   -0.12    0.89
   0 -11  -1    0.93    1.57
   0  11   2    2.47    1.16
   0  11   2    0.91    0.89
   0  11   2    0.76    0.78
   0  11   2    0.28    0.34
   0  11   2   -0.28    0.64
   0  11   2    0.60    0.78
   0  11   2    0.88    0.55
   0  11   2    0.60    1.82
   0  11   2    0.81    0.44
   0 -11  -2    0.79    0.76
   0 -11  -2    0.46    0.94
   0 -11  -2    0.52    0.44
   0 -11  -2   -1.59    1.31
   0 -11  -2    1.33    0.83
   0 -11  -2    0.50    0.53
   0 -11  -2    0.62    0.67
   0  11   3    1.05    0.69
   0  11   3    2.33    0.93
   0  11   3    0.42    0.74
   0  11   3    1.27    0.60
   0  11   3    0.82    0.66
   0  11   3    2.18    0.84
   0 -11  -3    1.98    0.89
   0 -11  -3    1.92    0.91
   0 -11  -3    0.47    0.76
   0 -11  -3    1.08    0.62
   0 -11  -3    2.29    1.47
   0 -11  -3    0.35    0.45
   0 -11  -3    2.58    1.28
   0 -11  -3    1.95    1.11
   0  11   4    3.44    1.16
   0  11   4    3.51    1.17
   0  11   4    4.20    1.51
   0  11   4    3.91    1.26
   0  11   4    4.43    1.23
   0  11   4    3.42    1.36
   0  11   4    4.23    1.67
   0 -11  -4    4.88    1.56
   0 -11  -4    5.02    1.57
   0 -11  -4    2.81    1.08
   0 -11  -4    3.39    1.12
   0 -11  -4    3.96    1.62
   0 -11  -4    2.67    1.60
   0  11   5    3.83    1.08
   0  11   5    4.99    1.33
   0  11   5    2.87    1.09
   0  11   5    3.33    1.23
   0  11   5    1.99    0.74
   0  11   5    3.58    0.99
   0  11   5    6.80    2.63
   0  11   5    4.09    1.07
   0  11   5    1.23    1.24
   0 -11  -5    2.60    1.01
   0 -11  -5    2.74    1.63
   0 -11  -5    2.50    1.05
   0 -11  -5    5.88    2.33
   0 -11  -5    3.72    1.02
   0  11   6    3.12    0.94
   0  11   6    2.43    0.87
   0  11   6    2.53    0.97
   0  11   6    0.63    0.55
   0  11   6   -0.06    0.77
   0  11   6    0.42    1.32
   0  11   6    2.05    0.88
   0  11   6    2.22    0.86
   0 -11  -6    1.70    0.89
   0 -11  -6    2.40    0.95
   0 -11  -6    1.44    0.90
   0 -11  -6    2.09    1.05
   0 -11  -6    2.25    0.78
   0 -11  -6   -1.48    1.46
   0 -11  -6    2.77    0.91
   0 -11  -6    3.40    1.52
   0 -11  -6    1.12    0.83
   0  11   7    0.40    0.62
   0  11   7    0.76    0.51
   0  11   7    0.56    0.62
   0  11   7    0.36    0.33
   0  11   7    2.59    1.00
   0  11   7    0.75    0.46
   0  11   7    0.80    0.64
   0 -11  -7    3.74    1.31
   0 -11  -7    0.88    0.95
   0 -11  -7    0.51    0.42
   0 -11  -7    4.00    1.62
   0 -11  -7   -0.03    1.14
   0 -11  -7    2.30    0.93
   0 -11  -7    0.81    0.54
   0 -11  -7    0.69    0.61
   0  11   8    2.23    0.75
   0  11   8    3.79    1.07
   0  11   8    3.52    1.13
   0  11   8    2.92    1.20
   0 -11  -8    2.51    1.29
   0 -11  -8    1.81    0.91
   0 -11  -8    0.84    0.54
   0 -11  -8    5.57    1.42
   0 -11  -8    1.01    1.08
   0 -11  -8    3.66    0.93
   0 -11  -8    3.53    1.01
   0  11   9    0.26    0.59
   0  11   9    0.91    0.54
   0  11   9    0.71    0.49
   0  11   9   -0.11    0.48
   0  11   9   -0.63    0.55
   0  11   9   -1.23    1.16
   0  11   9    0.22    0.45
   0 -11  -9    0.26    1.03
   0 -11  -9    0.97    0.58
   0 -11  -9    0.59    0.49
   0 -11  -9    0.18    0.97
   0 -11  -9    0.93    1.11
   0 -11  -9    0.18    0.55
   0  11  10    1.95    0.73
   0  11  10    0.24    0.49
   0  11  10    2.76    0.81
   0  11  10    2.50    1.20
   0  11  10    1.34    0.65
   0  11  10    1.14    1.36
   0  11  10    2.06    0.79
   0  11  10    2.63    1.13
   0 -11 -10    3.13    1.41
   0 -11 -10    1.68    0.73
   0 -11 -10    3.42    1.39
   0 -11 -10    2.55    1.13
   0 -11 -10    1.98    1.15
   0 -11 -10    1.16    0.56
   0 -11 -10    3.51    0.93
   0 -11 -10    3.02    0.86
   0  11  11    0.09    0.33
   0  11  11    0.33    0.51
   0  11  11   -0.49    0.56
   0  11  11    0.41    0.70
   0  11  11    0.14    0.30
   0  11  11   -0.26    0.47
   0  11  11    1.20    0.65
   0  11  11    0.13    0.64
   0  11  11   -0.26    1.33
   0 -11 -11    0.45    0.55
   0 -11 -11   -0.60    0.53
   0 -11 -11   -1.33    1.12
   0 -11 -11    0.48    0.34
   0 -11 -11    0.01    0.94
   0 -11 -11    0.02    0.61
   0 -11 -11   -0.54    0.73
   0 -11 -11    0.07    0.59
   0 -11 -11   -0.08    0.45
   0  11  12    0.26    0.29
   0  11  12    0.31    0.54
   0  11  12   -0.40    0.48
   0  11  12    0.63    0.60
   0  11  12    0.18    0.33
   0  11  12    0.53    0.54
   0  11  12    1.51    1.50
   0  11  12    0.18    0.61
   0 -11 -12    0.96    0.65
   0 -11 -12    0.53    0.54
   0 -11 -12    0.08    1.52
   0 -11 -12    0.27    0.70
   0 -11 -12    0.14    0.75
   0 -11 -12    1.21    0.41
   0 -11 -12    0.82    0.86
   0  11  13    0.51    0.29
   0  11  13    1.00    0.61
   0  11  13    1.23    0.66
   0  11  13    1.28    0.61
   0  11  13    0.83    0.61
   0  11  13    0.21    0.63
   0  11  13    1.15    0.77
   0 -11 -13    1.08    0.69
   0 -11 -13    1.24    0.62
   0 -11 -13    1.31    0.71
   0 -11 -13    0.43    0.69
   0 -11 -13    1.18    0.39
   0 -11 -13    0.31    0.80
   0  11  14    0.52    0.42
   0  11  14    2.50    0.64
   0  11  14    2.45    0.94
   0  11  14    3.42    1.83
   0  11  14    3.97    1.44
   0 -11 -14    2.22    0.88
   0 -11 -14    2.41    1.03
   0 -11 -14    2.41    0.87
   0 -11 -14    1.59    0.81
   0 -11 -14    1.22    0.94
   0 -11 -14    2.71    0.67
   0 -11 -14    3.41    1.12
   0  11  15    0.75    0.50
   0  11  15    0.64    0.35
   0  11  15    0.22    0.29
   0  11  15    0.56    0.25
   0  11  15    0.70    1.61
   0  11  15    0.28    0.67
   0 -11 -15    0.00    0.30
   0 -11 -15    0.30    0.59
   0 -11 -15    0.32    0.36
   0  11  16    0.97    0.50
   0  11  16    0.65    0.34
   0  11  16    0.14    0.30
   0  11  16    0.30    0.62
   0  11  16    0.71    0.25
   0 -11 -16    0.19    0.26
   0 -11 -16    0.26    0.32
   0 -11 -16    0.78    0.28
   0 -11 -16   -0.15    0.47
   0 -11 -16   -0.18    0.54
   0  11  17    0.59    0.40
   0  11  17    0.84    0.37
   0  11  17    0.49    0.31
   0  11  17   -0.54    0.57
   0  11  17    0.19    0.20
   0 -11 -17    0.30    0.23
   0 -11 -17    0.20    0.29
   0 -11 -17    0.41    0.22
   0 -11 -17    0.20    0.42
   0 -11 -17   -0.25    0.47
   0 -12  17    0.20    0.36
   0  12 -16    1.10    0.58
   0 -12  16    0.07    0.37
   0  12 -15    0.64    0.51
   0 -12  15    0.78    0.54
   0 -12  14    1.20    0.58
   0  12 -13    0.48    0.57
   0  12 -13   -0.02    1.06
   0  12 -13    0.10    0.45
   0 -12  13    0.47    0.59
   0 -12  13    0.82    0.81
   0  12 -12    0.97    1.22
   0  12 -12    1.83    0.93
   0 -12  12    1.82    0.98
   0 -12  12    0.51    0.70
   0 -12  12    1.41    0.59
   0  12 -11    0.73    0.75
   0  12 -11    1.41    1.24
   0  12 -11    0.99    0.74
   0 -12  11    0.64    0.75
   0 -12  11   -0.19    0.46
   0  12 -10    1.25    1.21
   0  12 -10    0.92    0.67
   0  12 -10    0.53    0.52
   0 -12  10    0.74    0.66
   0 -12  10    0.86    1.24
   0  12  -9    0.81    1.26
   0 -12   9    1.62    0.83
   0 -12   9    1.48    0.89
   0  12  -8    0.47    1.04
   0  12  -8    1.01    0.63
   0  12  -8    0.70    0.47
   0 -12   8   -0.18    0.48
   0 -12   8    0.63    0.54
   0  12  -7    0.60    0.89
   0  12  -7    2.08    0.91
   0 -12   7    2.75    1.14
   0 -12   7    1.25    0.65
   0 -12   7    0.84    0.78
   0  12  -6    1.71    0.83
   0  12  -6   -0.35    1.29
   0  12  -6    1.06    0.55
   0  12  -6    1.45    0.91
   0 -12   6    0.76    1.21
   0 -12   6    0.11    0.56
   0 -12   6   -1.22    1.23
   0 -12   6    1.12    0.60
   0 -12   6    0.78    0.79
   0  12  -5    0.35    0.56
   0  12  -5    0.51    0.75
   0  12  -5    0.61    1.26
   0  12  -5    0.89    0.64
   0  12  -5    1.18    0.96
   0  12  -5    0.44    0.34
   0 -12   5    1.90    1.17
   0 -12   5   -0.10    0.74
   0 -12   5    1.42    1.53
   0 -12   5    0.26    0.45
   0 -12   5    1.77    1.33
   0 -12   5    3.13    2.60
   0 -12   5    0.46    0.42
   0  12  -4    1.19    1.41
   0  12  -4    1.92    1.47
   0  12  -4    0.23    0.39
   0  12  -4    0.05    0.84
   0  12  -4    0.99    0.75
   0  12  -4    1.53    0.69
   0  12  -4    0.88    0.71
   0 -12   4   -0.10    0.97
   0 -12   4    0.53    0.45
   0 -12   4    1.95    1.16
   0 -12   4    0.68    0.73
   0 -12   4    1.42    0.69
   0 -12   4    0.47    0.33
   0 -12   4    0.60    1.11
   0 -12   4    0.40    2.25
   0  12  -3    0.13    1.28
   0  12  -3   -0.04    1.17
   0  12  -3    2.34    1.18
   0  12  -3    2.89    1.14
   0  12  -3    2.08    1.04
   0  12  -3    1.92    0.83
   0  12  -3    2.00    0.80
   0  12  -3    0.28    2.14
   0 -12   3    3.36    1.28
   0 -12   3    0.51    1.23
   0 -12   3    1.32    1.98
   0 -12   3    2.62    1.11
   0 -12   3    1.98    0.91
   0 -12   3    2.33    0.85
   0  12  -2    0.63    1.19
   0  12  -2    1.93    0.79
   0  12  -2    0.58    0.61
   0  12  -2    0.96    0.97
   0  12  -2    0.87    1.30
   0  12  -2    3.60    2.44
   0  12  -2    0.69    0.65
   0  12  -2    0.41    0.58
   0  12  -2    0.23    0.29
   0 -12   2    0.57    0.73
   0 -12   2    1.02    0.55
   0 -12   2    0.38    0.34
   0 -12   2   -0.04    0.64
   0 -12   2    0.64    1.03
   0 -12   2   -0.10    1.81
   0  12  -1    1.56    1.43
   0  12  -1    1.85    1.13
   0  12  -1    3.59    0.95
   0  12  -1    4.53    1.63
   0  12  -1    4.43    1.44
   0  12  -1    4.56    1.50
   0  12  -1    3.38    1.34
   0  12  -1    3.80    1.04
   0  12  -1    3.10    2.07
   0 -12   1    3.06    1.06
   0 -12   1    2.24    1.17
   0 -12   1   -2.59    2.29
   0 -12   1    3.35    0.81
   0 -12   1    1.06    0.74
   0 -12   1    2.04    1.73
   0 -12   1    1.93    1.50
   0 -12   1    3.03    0.91
   0  12   0    2.76    1.03
   0  12   0    2.72    1.12
   0  12   0    4.02    1.29
   0  12   0    1.35    0.99
   0  12   0    2.43    1.68
   0  12   0    2.51    0.77
   0 -12   0    2.30    0.91
   0 -12   0    2.91    1.11
   0 -12   0    2.01    1.13
   0 -12   0    3.23    0.89
   0 -12   0    3.33    1.90
   0 -12   0    1.96    1.03
   0 -12   0    1.06    1.23
   0 -12   0    1.97    1.88
   0  12   1    0.36    0.91
   0  12   1    0.21    0.70
   0  12   1   -0.16    1.21
   0  12   1    0.54    0.37
   0  12   1    0.76    0.80
   0  12   1   -0.03    1.40
   0  12   1    0.64    0.51
   0  12   1    2.26    0.93
   0 -12  -1    1.82    1.44
   0 -12  -1    0.27    0.70
   0 -12  -1    1.23    0.59
   0 -12  -1   -0.34    0.72
   0 -12  -1    0.04    0.62
   0 -12  -1    2.84    1.26
   0 -12  -1    1.02    0.57
   0 -12  -1    0.62    0.84
   0 -12  -1    0.80    1.63
   0  12   2    2.23    1.20
   0  12   2    0.89    0.86
   0  12   2    0.54    0.79
   0  12   2    1.58    0.64
   0  12   2    1.20    0.63
   0  12   2    0.90    0.76
   0  12   2    1.69    0.73
   0  12   2    0.97    0.60
   0  12   2    0.87    1.67
   0 -12  -2    1.69    0.71
   0 -12  -2   -0.98    1.15
   0 -12  -2    0.94    0.68
   0 -12  -2    1.41    0.78
   0 -12  -2    0.57    0.98
   0 -12  -2    2.50    1.09
   0 -12  -2    1.64    0.88
   0 -12  -2    1.73    0.71
   0  12   3   -1.15    0.88
   0  12   3    0.41    0.77
   0  12   3    0.34    0.72
   0  12   3    0.61    0.37
   0  12   3    0.04    0.52
   0  12   3    1.27    1.55
   0  12   3    0.34    0.31
   0  12   3   -0.49    0.84
   0 -12  -3    2.14    1.36
   0 -12  -3    0.53    0.70
   0 -12  -3    0.68    0.39
   0 -12  -3    0.32    0.72
   0 -12  -3   -0.20    1.23
   0 -12  -3    0.55    1.00
   0 -12  -3   -0.02    0.50
   0 -12  -3    0.22    0.73
   0  12   4    1.83    0.85
   0  12   4    0.89    0.74
   0  12   4    0.58    0.93
   0  12   4    1.84    0.81
   0  12   4    1.06    0.77
   0  12   4   -0.19    1.36
   0  12   4    1.03    0.52
   0  12   4    0.85    0.56
   0 -12  -4    1.90    0.99
   0 -12  -4   -0.09    0.28
   0 -12  -4    1.25    0.76
   0 -12  -4    0.21    1.25
   0 -12  -4    0.28    0.75
   0 -12  -4    1.99    0.95
   0 -12  -4    1.65    1.24
   0 -12  -4    0.39    0.54
   0  12   5    0.82    0.71
   0  12   5    0.40    0.59
   0  12   5    2.07    0.80
   0  12   5    1.03    0.80
   0  12   5    0.65    0.40
   0  12   5    0.25    0.63
   0  12   5    1.32    1.57
   0 -12  -5    1.23    1.28
   0 -12  -5    1.33    0.70
   0 -12  -5    2.97    1.11
   0 -12  -5   -0.43    0.95
   0 -12  -5    1.25    0.83
   0 -12  -5    0.65    0.66
   0  12   6    0.82    0.64
   0  12   6    0.88    0.75
   0  12   6    0.45    0.56
   0  12   6    0.87    0.44
   0  12   6    0.25    0.50
   0  12   6    0.63    0.79
   0  12   6    0.77    0.47
   0  12   6    0.01    0.58
   0  12   6   -0.49    1.42
   0 -12  -6    0.51    0.36
   0 -12  -6    1.09    1.35
   0 -12  -6   -0.06    0.60
   0 -12  -6   -0.11    0.55
   0 -12  -6    1.07    0.67
   0 -12  -6   -2.39    1.25
   0 -12  -6    0.72    0.58
   0 -12  -6    0.89    0.65
   0  12   7    4.05    1.25
   0  12   7    4.79    1.22
   0  12   7    6.40    2.24
   0  12   7    7.08    2.02
   0  12   7    6.74    2.59
   0  12   7    3.83    1.74
   0  12   7    3.44    0.97
   0 -12  -7    5.89    2.07
   0 -12  -7    8.44    2.95
   0 -12  -7    5.58    1.73
   0 -12  -7    4.78    1.27
   0 -12  -7    3.99    1.09
   0 -12  -7    2.79    1.33
   0 -12  -7    4.63    1.18
   0 -12  -7    5.20    1.79
   0  12   8    2.05    0.78
   0  12   8    3.36    0.87
   0  12   8    3.14    0.89
   0  12   8    1.98    0.83
   0  12   8    2.81    0.92
   0  12   8    1.11    1.34
   0  12   8    3.50    1.28
   0  12   8    3.80    1.51
   0 -12  -8    3.52    1.27
   0 -12  -8    2.16    0.71
   0 -12  -8    3.57    0.97
   0 -12  -8    2.97    1.49
   0 -12  -8    2.00    0.76
   0 -12  -8    2.06    1.35
   0 -12  -8    3.11    0.98
   0  12   9    1.38    0.56
   0  12   9    1.09    0.61
   0  12   9    1.32    0.57
   0  12   9    0.58    0.51
   0  12   9    0.16    0.45
   0  12   9    1.75    1.64
   0  12   9    0.29    0.40
   0 -12  -9    1.26    0.74
   0 -12  -9   -0.07    0.56
   0 -12  -9    3.38    1.28
   0 -12  -9    0.84    0.72
   0 -12  -9    0.51    0.50
   0 -12  -9    1.32    1.34
   0  12  10    0.51    0.60
   0  12  10    0.00    0.44
   0  12  10    0.93    0.56
   0  12  10    0.79    0.51
   0  12  10    0.36    0.43
   0  12  10   -0.89    1.18
   0  12  10    1.16    0.71
   0  12  10    0.89    0.56
   0 -12 -10    0.05    0.51
   0 -12 -10    0.70    0.51
   0 -12 -10    1.10    1.03
   0 -12 -10   -0.07    1.14
   0 -12 -10    1.87    1.25
   0  12  11    2.29    0.99
   0  12  11    3.17    0.87
   0  12  11    2.86    0.95
   0  12  11    2.48    0.87
   0  12  11    4.64    1.84
   0  12  11    1.62    0.63
   0 -12 -11    2.67    1.08
   0 -12 -11    2.37    1.02
   0 -12 -11    3.64    1.14
   0 -12 -11    3.62    1.22
   0 -12 -11    1.41    0.96
   0 -12 -11    3.10    0.82
   0  12  12   -0.06    0.26
   0  12  12    0.37    0.34
   0  12  12    0.44    0.46
   0  12  12   -0.63    1.55
   0  12  12   -0.10    0.46
   0 -12 -12   -0.49    0.36
   0 -12 -12    0.67    0.57
   0 -12 -12    0.99    0.63
   0 -12 -12   -0.15    0.57
   0 -12 -12   -0.98    1.25
   0 -12 -12    0.14    0.30
   0 -12 -12    0.57    0.76
   0  12  13    0.84    0.51
   0  12  13    0.81    0.52
   0  12  13    2.16    0.84
   0  12  13    2.14    1.58
   0  12  13    0.78    0.33
   0 -12 -13    0.50    0.35
   0 -12 -13    0.94    0.70
   0 -12 -13    1.77    0.50
   0 -12 -13    1.23    0.69
   0  12  14    0.21    0.27
   0  12  14    1.23    0.60
   0  12  14    0.40    0.35
   0  12  14    0.15    0.63
   0  12  14   -2.44    1.74
   0 -12 -14   -0.45    0.55
   0 -12 -14    0.54    0.34
   0 -12 -14    0.41    0.41
   0 -12 -14    0.40    0.27
   0 -12 -14    0.61    0.59
   0  12  15    0.34    0.24
   0  12  15    0.08    0.22
   0  12  15   -0.41    0.52
   0  12  15    0.07    0.26
   0 -12 -15    0.62    0.39
   0 -12 -15   -0.13    0.53
   0 -12 -15    0.25    0.22
   0 -12 -15    0.94    0.58
   0  13 -16    0.53    0.40
   0 -13  16    0.23    0.38
   0 -13  15    0.12    0.42
   0  13 -14    0.31    0.48
   0 -13  14   -0.53    0.46
   0 -13  13    0.80    0.51
   0 -13  13    0.29    0.39
   0  13 -12   -0.54    0.42
   0 -13  12   -0.06    0.44
   0 -13  12   -0.04    0.45
   0  13 -11    0.43    0.42
   0 -13  11    0.20    0.43
   0 -13  11    0.54    0.64
   0 -13  10    3.76    1.42
   0 -13  10    3.83    1.62
   0  13  -9    2.51    1.03
   0  13  -9    1.13    0.62
   0 -13   9    1.42    0.79
   0 -13   9    2.82    1.19
   0  13  -8   -0.80    0.57
   0  13  -8    0.28    0.84
   0  13  -8    0.26    0.34
   0 -13   8   -0.24    0.56
   0  13  -7    0.38    0.54
   0  13  -7   -0.56    0.79
   0  13  -7    0.11    0.30
   0 -13   7    0.44    0.60
   0 -13   7   -0.66    1.17
   0 -13   7    0.26    0.36
   0 -13   7   -0.32    0.68
   0  13  -6    0.02    1.04
   0  13  -6    0.27    0.55
   0  13  -6    0.33    0.32
   0  13  -6    0.54    0.92
   0  13  -6    0.14    0.60
   0 -13   6   -0.92    0.60
   0 -13   6    0.07    1.06
   0 -13   6   -1.29    1.30
   0 -13   6    0.99    0.79
   0  13  -5    0.45    0.56
   0  13  -5    1.11    0.80
   0  13  -5    0.46    1.25
   0  13  -5    0.67    0.38
   0  13  -5    0.89    1.05
   0 -13   5    0.37    0.73
   0 -13   5    0.62    0.51
   0 -13   5    0.86    1.00
   0 -13   5    1.29    0.61
   0 -13   5   -0.48    0.96
   0 -13   5    0.85    1.25
   0 -13   5    0.61    0.43
   0  13  -4    0.38    1.03
   0  13  -4   -0.32    0.57
   0  13  -4   -0.07    1.14
   0  13  -4    1.01    0.81
   0  13  -4    0.23    0.27
   0  13  -4    0.07    0.75
   0  13  -4    0.81    0.52
   0 -13   4    2.07    0.91
   0 -13   4   -0.27    0.95
   0 -13   4    1.15    0.58
   0 -13   4    0.13    0.34
   0 -13   4    0.65    0.71
   0 -13   4    0.31    0.32
   0 -13   4   -0.09    0.69
   0 -13   4    0.56    1.93
   0  13  -3   -0.14    0.93
   0  13  -3    1.05    0.52
   0  13  -3   -0.27    1.19
   0  13  -3    0.48    0.99
   0  13  -3    0.23    0.77
   0  13  -3    1.33    2.19
   0  13  -3    0.26    0.35
   0 -13   3    0.14    0.34
   0 -13   3    1.08    1.03
   0 -13   3    0.75    0.74
   0 -13   3    0.00    0.63
   0 -13   3    1.37    2.14
   0 -13   3    1.72    0.80
   0 -13   3    2.11    1.61
   0 -13   3    0.43    0.33
   0  13  -2   -1.11    1.04
   0  13  -2   -0.13    0.56
   0  13  -2    1.08    0.98
   0  13  -2    0.06    0.32
   0  13  -2   -0.23    0.61
   0  13  -2   -2.13    2.20
   0  13  -2    0.09    0.74
   0 -13   2   -1.25    2.18
   0 -13   2    0.40    0.38
   0 -13   2    0.09    0.81
   0 -13   2    0.18    0.71
   0 -13   2   -0.56    1.53
   0 -13   2    1.46    0.80
   0 -13   2    0.57    1.00
   0 -13   2    0.59    0.57
   0  13  -1   -0.33    1.09
   0  13  -1   -0.02    0.86
   0  13  -1    0.05    0.58
   0  13  -1    0.91    0.47
   0  13  -1    2.24    0.87
   0  13  -1    1.09    0.99
   0  13  -1    0.93    0.69
   0  13  -1    1.39    1.88
   0  13  -1    1.53    0.67
   0 -13   1    0.78    2.01
   0 -13   1    1.34    0.75
   0 -13   1    0.40    0.59
   0 -13   1    0.44    0.78
   0 -13   1    0.10    0.52
   0 -13   1   -0.34    1.37
   0 -13   1    1.57    0.55
   0 -13   1    0.83    1.21
   0  13   0    0.58    0.60
   0  13   0    0.28    0.54
   0  13   0    0.87    0.95
   0  13   0    0.27    0.82
   0  13   0   -0.16    0.54
   0  13   0    0.90    1.57
   0  13   0    0.81    0.44
   0 -13   0   -0.52    0.89
   0 -13   0   -0.12    0.69
   0 -13   0    0.99    0.53
   0 -13   0    0.93    0.76
   0 -13   0    0.72    0.50
   0 -13   0    2.00    1.66
   0 -13   0   -0.47    0.94
   0 -13   0    1.53    1.71
   0 -13   0    0.95    0.59
   0  13   1   -0.07    0.88
   0  13   1   -0.18    0.67
   0  13   1   -0.66    1.24
   0  13   1    1.53    0.67
   0  13   1   -0.30    0.79
   0  13   1    0.64    0.40
   0  13   1    0.50    0.50
   0  13   1   -0.17    1.32
   0 -13  -1    1.22    0.60
   0 -13  -1    0.44    0.73
   0 -13  -1    0.49    0.76
   0 -13  -1    0.02    0.62
   0 -13  -1    1.39    0.81
   0 -13  -1   -1.55    1.53
   0 -13  -1    0.11    0.76
   0 -13  -1   -0.16    0.51
   0  13   2    0.56    0.99
   0  13   2    0.84    0.85
   0  13   2   -0.87    0.83
   0  13   2    0.18    0.34
   0  13   2    1.09    0.65
   0  13   2    0.14    0.84
   0  13   2    0.44    0.33
   0  13   2    0.45    0.60
   0  13   2   -0.25    1.29
   0 -13  -2    0.21    0.34
   0 -13  -2   -0.49    1.33
   0 -13  -2    0.12    0.63
   0 -13  -2    0.58    0.73
   0 -13  -2    0.59    0.95
   0 -13  -2    0.74    0.55
   0 -13  -2    0.63    0.69
   0 -13  -2    0.93    0.55
   0  13   3   -0.08    0.96
   0  13   3    0.43    0.81
   0  13   3    0.04    0.88
   0  13   3    0.58    0.35
   0  13   3    0.53    0.54
   0  13   3    0.57    0.72
   0  13   3    0.32    0.32
   0  13   3    0.18    1.21
   0  13   3    0.16    0.50
   0 -13  -3   -0.50    0.73
   0 -13  -3    1.94    1.57
   0 -13  -3    0.28    0.32
   0 -13  -3    0.10    0.64
   0 -13  -3   -0.41    0.98
   0 -13  -3    0.35    0.46
   0 -13  -3    0.57    1.30
   0 -13  -3    0.72    0.75
   0 -13  -3    0.55    0.52
   0  13   4    0.03    0.76
   0  13   4   -0.91    0.63
   0  13   4    0.71    0.76
   0  13   4    0.10    0.54
   0  13   4   -0.09    0.67
   0  13   4    0.16    0.28
   0  13   4   -0.24    0.53
   0  13   4    1.30    1.26
   0 -13  -4    0.90    0.68
   0 -13  -4    0.16    0.77
   0 -13  -4   -2.16    1.27
   0 -13  -4    0.33    0.47
   0 -13  -4    0.34    0.87
   0 -13  -4    0.25    1.13
   0  13   5   -0.23    0.63
   0  13   5   -0.34    0.59
   0  13   5    0.22    0.58
   0  13   5    0.34    0.29
   0  13   5    0.22    0.72
   0  13   5    0.24    0.32
   0  13   5    0.82    1.19
   0 -13  -5    2.04    1.59
   0 -13  -5   -0.73    0.63
   0 -13  -5    0.31    0.29
   0 -13  -5   -0.76    0.71
   0 -13  -5    0.07    0.62
   0 -13  -5    0.44    0.49
   0 -13  -5   -0.28    0.59
   0 -13  -5   -0.70    1.20
   0  13   6    1.56    0.71
   0  13   6    1.61    0.89
   0  13   6    0.62    0.76
   0  13   6    0.97    0.46
   0  13   6    0.26    0.46
   0  13   6    0.78    0.61
   0  13   6    1.07    0.66
   0  13   6   -0.59    1.16
   0  13   6    0.91    0.48
   0 -13  -6    1.46    0.83
   0 -13  -6    0.42    0.34
   0 -13  -6    1.58    0.82
   0 -13  -6    3.43    1.86
   0  13   7    1.39    0.69
   0  13   7    3.29    1.11
   0  13   7    2.57    0.96
   0  13   7    1.28    0.59
   0  13   7    2.51    1.75
   0  13   7    3.29    0.97
   0 -13  -7    2.28    0.90
   0 -13  -7    2.19    0.89
   0 -13  -7    4.26    1.53
   0 -13  -7    2.95    1.74
   0 -13  -7    2.58    1.42
   0 -13  -7    1.04    0.69
   0 -13  -7    2.91    0.95
   0  13   8    0.65    0.61
   0  13   8    1.11    0.65
   0  13   8    0.54    0.58
   0  13   8    1.25    0.69
   0  13   8    1.14    0.48
   0 -13  -8    1.80    0.74
   0 -13  -8    1.09    0.69
   0 -13  -8    0.96    0.52
   0 -13  -8    0.99    0.84
   0 -13  -8   -0.24    1.29
   0 -13  -8    1.75    1.30
   0 -13  -8    0.76    0.68
   0  13   9    1.08    0.56
   0  13   9    2.82    1.03
   0  13   9    1.37    0.68
   0  13   9    1.21    1.26
   0  13   9    0.98    0.56
   0 -13  -9    0.47    0.68
   0 -13  -9    1.48    0.64
   0 -13  -9    0.36    0.61
   0 -13  -9    0.27    1.27
   0 -13  -9    0.61    0.51
   0 -13  -9    0.18    1.23
   0  13  10    0.35    0.40
   0  13  10    0.36    0.27
   0  13  10    0.03    0.43
   0  13  10   -0.18    1.06
   0 -13 -10    0.83    0.45
   0 -13 -10    0.06    0.58
   0 -13 -10   -1.17    1.49
   0 -13 -10    0.65    0.47
   0  13  11    0.45    0.45
   0  13  11    0.69    0.41
   0  13  11    1.08    1.49
   0  13  11    0.27    0.22
   0 -13 -11    0.40    0.41
   0 -13 -11   -0.44    1.17
   0 -13 -11   -0.02    0.39
   0  13  12    0.24    0.37
   0  13  12    0.09    0.34
   0  13  12    0.04    1.16
   0 -13 -12    0.64    0.60
   0 -13 -12   -0.05    0.24
   0 -13 -12    0.05    0.33
   0 -13 -12    0.24    0.32
   0  13  13    0.42    0.27
   0  13  13    0.22    0.31
   0 -13 -13    0.73    0.60
   0 -13 -13   -0.29    0.20
   0 -13 -13    0.16    0.29
   0 -13 -13    0.33    0.33
   0  14 -13    0.40    0.29
   0 -14  13   -0.14    0.32
   0  14 -12    0.07    0.26
   0 -14  12    0.48    0.36
   0  14 -11    0.44    0.31
   0  14 -10    0.33    0.30
   0 -14  10   -0.06    0.28
   0  14  -9    0.85    0.46
   0 -14   9    0.86    0.48
   0  14  -8   -0.47    0.37
   0 -14   8   -0.21    0.41
   0  14  -7   -0.25    0.38
   0  14  -7   -0.23    0.96
   0  14  -7   -0.20    0.62
   0 -14   7    0.62    0.52
   0 -14   7    0.60    0.93
   0 -14   7    0.47    0.40
   0  14  -6   -1.67    0.94
   0  14  -6    0.02    0.34
   0  14  -6    0.07    0.73
   0 -14   6   -0.32    0.33
   0 -14   6    0.32    0.36
   0  14  -5   -1.13    1.21
   0  14  -5   -0.04    0.88
   0  14  -5    0.38    0.40
   0  14  -5    0.31    0.75
   0 -14   5    0.52    0.45
   0 -14   5    0.24    0.33
   0 -14   5    0.31    0.32
   0 -14   5    1.41    1.78
   0  14  -4    0.36    0.95
   0  14  -4    0.21    0.37
   0  14  -4    0.44    0.63
   0 -14   4   -0.10    0.32
   0 -14   4    0.29    0.38
   0 -14   4    0.18    0.64
   0 -14   4   -0.10    0.67
   0 -14   4   -0.28    1.18
   0  14  -3    0.26    0.81
   0  14  -3   -0.20    0.81
   0  14  -3   -0.62    0.81
   0  14  -3    0.53    0.40
   0  14  -3    0.47    2.36
   0  14  -3    0.15    0.76
   0 -14   3    0.58    0.60
   0 -14   3    0.37    0.40
   0 -14   3    0.24    0.64
   0 -14   3    1.64    2.12
   0 -14   3    0.34    0.46
   0 -14   3   -0.80    1.55
   0 -14   3    0.52    0.34
   0  14  -2    2.54    0.97
   0  14  -2    1.88    0.95
   0  14  -2    1.00    1.02
   0  14  -2   -1.17    2.34
   0  14  -2    0.55    0.71
   0 -14   2    2.26    0.90
   0 -14   2    1.35    0.70
   0 -14   2    2.57    0.81
   0 -14   2   -0.03    1.83
   0 -14   2    0.16    1.51
   0 -14   2    1.58    0.82
   0  14  -1    0.71    0.98
   0  14  -1   -0.13    0.93
   0  14  -1   -0.06    0.79
   0  14  -1    0.21    0.30
   0  14  -1    0.45    0.62
   0  14  -1    0.58    0.65
   0  14  -1    3.58    2.06
   0 -14   1   -0.52    0.57
   0 -14   1    0.51    1.84
   0 -14   1    0.26    0.50
   0 -14   1    0.51    1.35
   0 -14   1    0.07    0.50
   0  14   0   -0.44    0.79
   0  14   0    0.78    0.82
   0  14   0    1.19    0.53
   0  14   0    0.66    0.64
   0  14   0    0.15    1.47
   0  14   0    0.36    0.51
   0 -14   0    0.42    1.71
   0 -14   0    0.74    0.44
   0 -14   0   -0.25    0.90
   0 -14   0   -0.38    0.59
   0 -14   0   -0.18    0.50
   0 -14   0    1.24    0.80
   0 -14   0    0.86    1.60
   0 -14   0    0.11    0.50
   0  14   1    0.61    0.40
   0  14   1    0.06    1.11
   0  14   1    0.29    0.90
   0  14   1   -0.46    1.34
   0  14   1    0.74    0.50
   0  14   1   -0.38    0.73
   0 -14  -1    0.39    0.64
   0 -14  -1    0.43    0.40
   0 -14  -1    0.20    0.75
   0 -14  -1    0.07    0.61
   0 -14  -1   -0.05    0.45
   0 -14  -1   -0.90    1.42
   0 -14  -1   -0.40    0.65
   0  14   2    0.00    0.99
   0  14   2    1.15    0.76
   0  14   2    2.13    0.82
   0  14   2    1.32    0.69
   0  14   2    0.26    1.32
   0 -14  -2    0.90    0.47
   0 -14  -2    1.27    0.71
   0 -14  -2    2.67    1.52
   0 -14  -2    2.74    0.77
   0 -14  -2    1.57    0.79
   0 -14  -2   -0.43    0.88
   0  14   3    0.83    1.03
   0  14   3    2.58    0.91
   0  14   3    2.04    0.78
   0  14   3   -0.41    1.27
   0  14   3    1.70    0.67
   0 -14  -3    1.34    0.73
   0 -14  -3    3.28    1.22
   0 -14  -3    1.32    0.81
   0 -14  -3    0.89    1.55
   0 -14  -3    1.95    0.89
   0 -14  -3    2.81    0.89
   0 -14  -3    0.32    1.21
   0 -14  -3    1.80    1.10
   0  14   4    1.77    0.76
   0  14   4    0.60    0.62
   0  14   4    3.36    1.50
   0  14   4    0.48    0.31
   0 -14  -4    1.07    0.71
   0 -14  -4    0.62    0.71
   0 -14  -4    0.65    1.20
   0 -14  -4    0.68    0.70
   0 -14  -4    1.74    1.51
   0 -14  -4    0.25    0.90
   0 -14  -4    1.11    0.65
   0  14   5    0.13    0.59
   0  14   5    0.87    0.40
   0  14   5    0.70    0.59
   0  14   5    0.76    1.17
   0 -14  -5    0.86    0.43
   0 -14  -5    0.36    1.27
   0 -14  -5   -0.05    0.67
   0 -14  -5   -0.22    1.25
   0  14   6    0.24    0.58
   0  14   6    1.02    0.45
   0  14   6    0.46    1.31
   0  14   6    0.56    0.63
   0 -14  -6    0.89    0.41
   0 -14  -6    1.22    1.39
   0 -14  -6    1.34    0.82
   0  14   7    0.27    0.59
   0  14   7    0.65    0.33
   0  14   7    0.75    0.59
   0  14   7   -0.66    1.44
   0 -14  -7   -0.05    0.20
   0 -14  -7    0.44    0.61
   0 -14  -7    0.00    1.47
   0  14   8    0.38    0.25
   0  14   8    0.22    0.54
   0  14   8    0.32    1.37
   0 -14  -8    0.85    0.41
   0 -14  -8    0.57    0.47
   0 -14  -8    0.19    1.69
   0 -14  -8    0.10    0.53
   0  14   9    0.42    0.25
   0  14   9    2.41    1.50
   0 -14  -9    0.00    0.38
   0 -14  -9   -1.66    1.35
   0 -14  -9    0.67    0.63
   0  14  10   -0.08    0.46
   0  14  10    0.37    1.30
   0 -14 -10   -0.13    0.38
   0 -14 -10    0.70    0.36
   0 -14 -10    0.96    1.29
   0 -14 -10   -0.33    0.56
   0  15 -10   -0.15    0.22
   0 -15  10    0.10    0.24
   0  15  -9    0.29    0.25
   0 -15   9    0.31    0.27
   0  15  -8    0.37    0.33
   0  15  -8    0.25    0.48
   0 -15   8    0.78    0.40
   0  15  -7    0.44    0.32
   0 -15   7    0.38    0.33
   0 -15   7   -0.51    0.73
   0  15  -6    0.61    0.60
   0 -15   6    0.00    0.28
   0 -15   6    0.66    0.66
   0  15  -5    0.01    0.24
   0  15  -5    0.12    0.54
   0 -15   5    0.52    0.39
   0 -15   5    0.10    0.59
   0  15  -4    1.09    0.50
   0  15  -4    1.65    0.66
   0  15  -4    2.02    1.96
   0 -15   4    0.59    0.38
   0 -15   4    0.70    0.74
   0  15  -3    0.25    0.51
   0  15  -3    0.98    0.50
   0  15  -3   -2.65    2.02
   0 -15   3    1.10    0.54
   0 -15   3    0.86    2.12
   0 -15   3    1.39    0.75
   0  15  -2    0.06    0.60
   0  15  -2   -0.09    0.30
   0 -15   2    0.42    0.34
   0 -15   2   -1.71    1.91
   0 -15   2    0.38    0.53
   0  15  -1    0.85    0.63
   0  15  -1   -0.01    0.23
   0  15  -1    1.28    1.72
   0 -15   1   -0.82    1.69
   0 -15   1   -0.04    0.49
   0  15   0    0.63    0.50
   0  15   0    0.78    0.39
   0  15   0    0.16    1.30
   0 -15   0    0.53    0.38
   0 -15   0   -1.27    1.77
   0 -15   0    0.39    0.51
   0  15   1   -0.29    0.62
   0  15   1    0.22    0.26
   0  15   1    0.53    0.51
   0  15   1    0.53    1.32
   0 -15  -1    0.55    0.40
   0 -15  -1   -0.15    1.37
   0 -15  -1    0.71    0.62
   0  15   2    0.53    0.60
   0  15   2    1.20    0.50
   0  15   2    0.22    0.54
   0  15   2    1.77    1.48
   0 -15  -2    1.32    0.58
   0 -15  -2    2.13    1.39
   0 -15  -2    0.78    0.61
   0  15   3    0.32    0.53
   0  15   3    0.60    0.32
   0  15   3   -0.19    0.49
   0  15   3    1.37    1.38
   0 -15  -3    0.32    0.30
   0 -15  -3    0.30    1.28
   0 -15  -3    0.35    0.57
   0  15   4    0.28    0.51
   0  15   4    0.39    0.28
   0  15   4    1.03    0.69
   0  15   4    0.93    1.35
   0 -15  -4    0.56    1.30
   0 -15  -4    0.35    0.55
   0  15   5    0.15    0.59
   0  15   5   -0.15    0.44
   0  15   5   -1.47    1.35
   0 -15  -5    0.55    0.32
   0 -15  -5    1.03    1.24
   0  15   6   -0.46    0.46
   0  15   6    0.11    0.21
   0  15   6   -1.29    1.17
   0 -15  -6    0.16    0.22
   0 -15  -6   -0.90    1.27
   0  15   7    0.32    0.23
   0  15   7    0.22    0.47
   0  15   7    0.29    1.19
   0 -15  -7   -0.10    0.17
   0 -15  -7    0.62    0.55
  -1 -16  -3    0.47    0.33
   1  16   3    0.08    0.18
  -1 -16  -2    0.04    0.22
  -1 -16  -2   -0.17    1.14
   1  16   2    0.22    0.23
  -1 -16  -1   -0.51    1.44
   1  16   1    0.00    0.19
   1  16   1    0.04    0.53
   1  16   1   -0.95    1.28
  -1 -16   0    0.62    0.34
  -1 -16   0   -1.39    1.85
   1  16   0    0.34    0.24
   1  16   0    0.23    1.40
   1  16   0   -0.21    0.54
  -1 -16   1    0.59    0.36
  -1 -16   1    0.00    1.71
   1  16  -1    1.00    0.43
   1  16  -1   -0.22    1.56
   1  16  -1    0.20    0.62
  -1 -16   2    0.86    0.43
  -1 -16   2    1.02    1.79
   1  16  -2    0.61    0.33
   1  16  -2    1.30    2.25
   1  16  -2   -0.02    0.48
  -1 -16   3   -0.07    0.24
   1  16  -3    0.11    0.26
   1  16  -3    0.48    1.79
   1  16  -3    0.05    0.56
  -1 -16   4   -0.04    0.24
   1  16  -4   -0.53    1.80
   1  16  -5    0.47    0.29
   1  16  -5    0.57    0.61
  -1 -15  -8    0.22    0.24
  -1 -15  -8    0.08    0.44
   1  15   8    0.05    0.21
   1  15   8   -1.01    1.29
   1  15   8    1.09    0.68
  -1 -15  -7    0.57    0.33
  -1 -15  -7    0.74    1.44
   1  15   7    0.40    0.68
   1  15   7   -2.12    1.50
  -1 -15  -6   -0.71    1.28
   1  15   6    0.35    0.27
   1  15   6    0.62    0.75
   1  15   6   -0.73    1.17
  -1 -15  -5    3.29    1.21
  -1 -15  -5    1.56    1.77
   1  15   5    1.87    0.72
   1  15   5    1.98    0.96
   1  15   5   -0.25    1.32
   1  15   5    1.92    0.79
  -1 -15  -4    1.38    0.61
  -1 -15  -4    1.50    1.36
  -1 -15  -4    4.50    1.97
   1  15   4    1.27    0.52
   1  15   4    1.15    0.91
   1  15   4    1.23    1.41
   1  15   4    1.44    0.70
  -1 -15  -3    0.39    0.36
  -1 -15  -3   -1.73    1.53
   1  15   3    0.56    0.35
   1  15   3   -0.87    0.88
   1  15   3   -1.56    1.59
   1  15   3    0.17    0.51
  -1 -15  -2   -0.34    1.33
  -1 -15  -2    0.18    0.74
  -1 -15  -2   -0.05    1.09
  -1 -15  -2    1.10    0.54
   1  15   2    0.93    0.45
   1  15   2   -0.30    1.52
   1  15   2    0.46    0.89
  -1 -15  -1   -1.50    1.38
  -1 -15  -1   -0.43    0.67
  -1 -15  -1   -0.47    1.59
   1  15   1    0.66    0.88
   1  15   1    0.56    0.35
   1  15   1    0.74    0.58
   1  15   1    0.19    1.34
   1  15   1    0.49    1.07
  -1 -15   0    0.40    0.62
  -1 -15   0    2.03    0.81
  -1 -15   0    0.51    1.46
   1  15   0    1.39    1.68
   1  15   0    0.77    0.45
   1  15   0   -0.47    0.60
   1  15   0   -0.35    0.76
  -1 -15   1    0.60    0.41
  -1 -15   1    0.39    1.96
   1  15  -1    0.21    0.83
   1  15  -1   -0.08    0.33
   1  15  -1   -0.78    1.70
   1  15  -1    0.21    0.73
   1  15  -1    0.97    0.95
  -1 -15   2    1.51    1.57
  -1 -15   2    1.18    0.57
  -1 -15   2    0.84    2.12
  -1 -15   2   -0.53    0.74
   1  15  -2    0.88    0.52
   1  15  -2    0.88    0.67
   1  15  -2   -0.28    0.91
  -1 -15   3    2.06    0.83
  -1 -15   3    2.15    1.65
  -1 -15   3    1.42    0.91
  -1 -15   3    2.34    2.45
   1  15  -3    1.19    0.96
   1  15  -3    1.93    0.79
   1  15  -3    0.78    2.32
   1  15  -3    2.64    0.88
   1  15  -3    0.45    0.90
  -1 -15   4    0.80    1.45
  -1 -15   4    0.24    0.79
  -1 -15   4    1.23    0.61
   1  15  -4   -0.90    0.86
   1  15  -4    5.13    2.60
   1  15  -4   -0.22    0.68
  -1 -15   5    0.46    0.41
  -1 -15   5   -0.02    0.78
   1  15  -5    1.38    0.60
   1  15  -5    0.01    0.92
  -1 -15   6    0.05    0.38
   1  15  -6    0.41    0.32
   1  15  -6   -0.39    0.58
   1  15  -6   -1.15    0.98
  -1 -15   7    0.07    0.35
   1  15  -7   -0.05    0.28
   1  15  -7    0.48    0.55
  -1 -15   8    0.20    0.27
   1  15  -8   -0.20    0.26
  -1 -15   9   -0.14    0.25
   1  15 -10    0.12    0.21
  -1 -14 -11    0.64    0.45
  -1 -14 -11    0.67    0.62
   1  14  11    0.18    0.22
   1  14  11    0.89    1.47
  -1 -14 -10    1.02    0.47
  -1 -14 -10    0.72    0.49
  -1 -14 -10   -0.43    0.62
   1  14  10    0.40    0.55
  -1 -14  -9    0.56    0.54
  -1 -14  -9   -0.72    0.67
  -1 -14  -9    0.30    0.29
  -1 -14  -9    0.33    1.28
  -1 -14  -9   -1.35    1.77
  -1 -14  -9    0.57    1.09
   1  14   9    1.01    0.66
   1  14   9    0.39    0.27
   1  14   9    2.45    1.70
   1  14   9    0.22    0.42
  -1 -14  -8   -1.62    1.14
  -1 -14  -8    0.47    1.24
  -1 -14  -8    1.79    0.74
  -1 -14  -8    1.19    1.61
  -1 -14  -8    0.65    0.35
   1  14   8    0.41    0.44
   1  14   8    0.08    0.22
   1  14   8   -2.30    1.72
   1  14   8    1.04    0.70
   1  14   8    0.60    0.70
  -1 -14  -7    2.40    1.35
  -1 -14  -7    1.47    0.72
  -1 -14  -7    2.79    1.03
  -1 -14  -7    1.78    1.57
   1  14   7    2.24    0.95
   1  14   7    1.75    0.67
   1  14   7    1.44    0.66
   1  14   7    0.75    1.58
   1  14   7    1.51    0.74
   1  14   7    2.02    1.06
  -1 -14  -6    0.01    0.77
  -1 -14  -6    0.16    0.98
  -1 -14  -6    0.46    0.60
  -1 -14  -6    3.04    1.90
   1  14   6    1.46    0.58
   1  14   6    0.27    0.54
   1  14   6    0.47    0.87
   1  14   6    1.05    1.41
   1  14   6    0.78    0.57
   1  14   6    0.62    0.62
  -1 -14  -5    0.32    0.78
  -1 -14  -5    0.26    1.22
  -1 -14  -5   -0.30    0.62
  -1 -14  -5    1.06    0.72
  -1 -14  -5    0.54    1.33
  -1 -14  -5    0.52    0.37
   1  14   5    0.95    0.62
   1  14   5    0.23    0.28
   1  14   5    1.34    0.97
   1  14   5    0.61    0.54
   1  14   5   -1.21    1.35
   1  14   5    0.01    0.65
   1  14   5    1.41    0.77
  -1 -14  -4   -0.14    0.48
  -1 -14  -4   -0.21    1.19
  -1 -14  -4   -0.22    0.87
  -1 -14  -4    1.27    1.46
  -1 -14  -4    0.27    0.64
  -1 -14  -4    0.45    0.35
   1  14   4    0.07    0.28
   1  14   4    0.35    0.56
   1  14   4    0.24    0.52
   1  14   4    0.17    1.49
   1  14   4   -0.34    0.92
   1  14   4    0.10    0.68
  -1 -14  -3    0.05    0.68
  -1 -14  -3   -0.33    1.23
  -1 -14  -3   -0.33    0.37
  -1 -14  -3    0.23    0.80
  -1 -14  -3    0.36    0.39
  -1 -14  -3   -1.43    1.35
  -1 -14  -3    0.30    0.50
  -1 -14  -3    0.26    0.42
   1  14   3    1.07    1.04
   1  14   3    0.31    0.34
   1  14   3   -0.21    0.81
   1  14   3    0.21    0.52
   1  14   3    0.30    0.89
  -1 -14  -2    0.96    0.85
  -1 -14  -2    1.39    0.86
  -1 -14  -2    1.34    0.61
  -1 -14  -2    0.58    0.79
  -1 -14  -2   -0.01    0.53
  -1 -14  -2    1.01    1.17
  -1 -14  -2    0.66    1.57
   1  14   2    0.53    0.58
   1  14   2    1.20    0.54
   1  14   2   -0.06    0.98
   1  14   2    2.66    1.22
   1  14   2   -1.61    1.41
  -1 -14  -1    1.96    1.71
  -1 -14  -1    3.11    0.75
  -1 -14  -1    3.09    1.21
  -1 -14  -1    1.87    1.01
  -1 -14  -1    0.62    1.49
  -1 -14  -1    4.05    1.70
   1  14   1    4.11    1.34
   1  14   1    4.17    1.51
   1  14   1    2.27    1.17
   1  14   1    3.27    0.90
   1  14   1    1.40    1.00
   1  14   1    3.02    1.57
  -1 -14   0    1.71    1.22
  -1 -14   0    1.31    1.67
  -1 -14   0    0.62    0.89
  -1 -14   0    1.89    0.79
  -1 -14   0    1.80    0.94
  -1 -14   0    3.32    2.39
  -1 -14   0    2.94    0.91
  -1 -14   0    2.27    0.61
   1  14   0    1.61    0.76
   1  14   0    2.78    1.05
   1  14   0    3.07    1.85
   1  14   0    0.94    0.88
   1  14   0    1.45    0.77
   1  14   0    1.12    1.02
  -1 -14   1    0.31    1.07
  -1 -14   1    0.95    0.65
  -1 -14   1    0.78    0.48
  -1 -14   1    0.61    0.92
  -1 -14   1    0.68    0.77
  -1 -14   1   -0.84    1.86
   1  14  -1   -0.49    1.02
   1  14  -1    0.53    0.54
   1  14  -1    0.40    0.35
   1  14  -1    0.13    0.85
   1  14  -1   -0.62    0.72
   1  14  -1   -0.60    1.94
   1  14  -1   -0.48    1.02
  -1 -14   2    0.59    0.83
  -1 -14   2    2.91    1.70
  -1 -14   2    0.09    0.86
  -1 -14   2    0.58    0.45
  -1 -14   2    0.81    0.98
  -1 -14   2    0.13    2.15
  -1 -14   2    0.11    0.76
  -1 -14   2    0.76    0.39
   1  14  -2   -2.34    2.59
   1  14  -2    0.68    0.44
   1  14  -2    1.41    0.79
   1  14  -2    1.38    0.87
   1  14  -2   -0.58    0.85
   1  14  -2    1.30    1.10
   1  14  -2    0.57    1.06
  -1 -14   3    0.73    0.92
  -1 -14   3    0.30    1.60
  -1 -14   3    2.03    0.86
  -1 -14   3    1.39    0.98
  -1 -14   3    2.40    0.70
  -1 -14   3    1.84    0.94
  -1 -14   3   -1.22    2.38
  -1 -14   3    3.86    1.53
   1  14  -3    0.91    0.81
   1  14  -3    0.95    0.84
   1  14  -3    4.39    1.55
   1  14  -3    1.12    0.68
   1  14  -3    0.53    1.06
  -1 -14   4    0.04    1.53
  -1 -14   4   -0.19    1.00
  -1 -14   4    0.31    0.71
  -1 -14   4    2.21    0.66
  -1 -14   4    0.89    0.87
  -1 -14   4    0.63    0.88
   1  14  -4    0.11    1.10
   1  14  -4    1.07    0.59
   1  14  -4    1.33    0.81
   1  14  -4    1.66    0.82
   1  14  -4   -0.02    2.13
   1  14  -4    0.63    0.84
   1  14  -4    0.02    0.93
  -1 -14   5    1.10    0.65
  -1 -14   5   -0.21    0.99
  -1 -14   5    0.06    0.36
  -1 -14   5    0.23    0.99
  -1 -14   5    0.04    0.73
   1  14  -5   -0.11    0.65
   1  14  -5    0.50    0.46
   1  14  -5   -0.52    0.80
   1  14  -5    0.99    1.20
   1  14  -5    1.60    1.04
  -1 -14   6    0.72    0.84
  -1 -14   6    1.68    0.78
  -1 -14   6   -0.36    1.07
   1  14  -6    1.03    0.55
   1  14  -6    1.50    0.85
   1  14  -6    0.40    1.04
  -1 -14   7    0.29    0.43
  -1 -14   7   -0.15    0.41
   1  14  -7   -0.40    0.34
   1  14  -7    0.23    0.90
  -1 -14   8    0.76    0.51
   1  14  -8    0.77    0.43
   1  14  -9    0.34    0.31
  -1 -14  10    0.33    0.43
   1  14 -10    0.47    0.39
  -1 -14  11    0.11    0.36
   1  14 -11    0.25    0.33
  -1 -14  12    0.27    0.39
  -1 -13 -14    0.66    0.49
  -1 -13 -14    0.73    0.44
  -1 -13 -14    0.12    0.20
  -1 -13 -14    0.18    0.61
  -1 -13 -14    0.59    0.36
   1  13  14    0.91    0.41
   1  13  14    0.44    0.31
   1  13  14    0.07    0.35
   1  13  14    0.56    0.46
   1  13  14   -0.14    0.51
  -1 -13 -13    0.27    0.38
  -1 -13 -13    0.32    0.46
  -1 -13 -13    0.56    0.42
  -1 -13 -13    0.38    0.58
  -1 -13 -13    0.09    0.28
   1  13  13   -0.06    0.28
   1  13  13    0.06    0.20
   1  13  13    0.95    0.52
   1  13  13   -0.09    1.48
   1  13  13    0.00    0.41
   1  13  13    0.15    0.45
  -1 -13 -12   -0.39    0.39
  -1 -13 -12   -0.03    0.30
  -1 -13 -12    0.10    0.62
   1  13  12    0.51    0.30
   1  13  12    0.04    0.34
   1  13  12   -0.70    1.39
   1  13  12    0.37    0.60
   1  13  12    0.32    0.53
  -1 -13 -11    2.68    0.83
  -1 -13 -11    1.81    0.84
  -1 -13 -11    3.50    1.28
  -1 -13 -11    2.32    1.29
  -1 -13 -11    1.91    1.67
  -1 -13 -11    2.17    0.88
  -1 -13 -11    3.49    1.30
   1  13  11    4.52    1.22
   1  13  11    3.89    1.20
  -1 -13 -10    0.80    0.58
  -1 -13 -10    1.48    0.76
  -1 -13 -10    0.70    0.41
  -1 -13 -10    0.33    0.71
  -1 -13 -10    0.99    1.81
   1  13  10    2.13    1.75
   1  13  10    0.90    0.54
   1  13  10    0.41    0.30
   1  13  10    0.58    0.52
   1  13  10   -0.13    0.67
   1  13  10    1.89    0.78
   1  13  10    1.10    0.71
  -1 -13  -9    1.38    0.77
  -1 -13  -9    1.29    1.28
  -1 -13  -9    1.52    0.67
  -1 -13  -9    0.13    0.63
  -1 -13  -9    0.21    0.98
  -1 -13  -9   -0.35    1.43
  -1 -13  -9    0.97    0.96
   1  13   9   -2.70    1.78
   1  13   9    1.26    0.58
   1  13   9    1.03    0.77
   1  13   9    0.56    0.69
   1  13   9    0.68    0.62
   1  13   9    0.90    0.72
  -1 -13  -8   -0.62    1.08
  -1 -13  -8    0.68    1.23
  -1 -13  -8    1.11    0.66
  -1 -13  -8    0.48    0.80
  -1 -13  -8    2.03    1.70
  -1 -13  -8    1.93    0.77
   1  13   8    2.40    0.81
   1  13   8    2.46    0.92
   1  13   8    3.01    1.15
   1  13   8    1.35    0.68
   1  13   8   -0.59    1.63
   1  13   8    0.96    0.61
   1  13   8    0.72    0.70
  -1 -13  -7    0.46    0.35
  -1 -13  -7   -0.06    1.25
  -1 -13  -7    0.04    0.51
  -1 -13  -7   -0.08    0.51
  -1 -13  -7    2.06    1.76
  -1 -13  -7    0.26    0.69
   1  13   7    0.55    0.59
   1  13   7    1.52    1.08
   1  13   7    0.33    0.28
   1  13   7    0.05    0.35
   1  13   7   -0.51    1.38
   1  13   7    1.16    0.84
   1  13   7   -0.89    0.87
  -1 -13  -6    3.31    1.38
  -1 -13  -6    0.08    0.82
  -1 -13  -6    0.71    0.71
  -1 -13  -6    1.58    0.64
  -1 -13  -6    0.36    1.28
  -1 -13  -6    2.11    0.81
   1  13   6    0.97    1.11
   1  13   6    1.47    0.70
   1  13   6    0.89    0.62
   1  13   6    1.04    1.36
   1  13   6    2.86    1.09
   1  13   6    0.71    0.87
  -1 -13  -5    0.07    0.76
  -1 -13  -5    2.33    1.32
  -1 -13  -5    1.67    1.03
  -1 -13  -5   -0.13    0.30
  -1 -13  -5    0.05    0.63
  -1 -13  -5    0.90    0.79
  -1 -13  -5    0.78    0.60
  -1 -13  -5    1.21    1.42
  -1 -13  -5    0.11    0.52
   1  13   5   -0.04    1.33
   1  13   5    0.01    0.28
   1  13   5    0.07    0.56
   1  13   5   -1.10    1.06
   1  13   5    0.34    0.33
   1  13   5   -0.21    0.68
   1  13   5    0.77    0.74
   1  13   5   -0.05    0.72
  -1 -13  -4    2.72    1.11
  -1 -13  -4    2.50    1.43
  -1 -13  -4    2.43    0.94
  -1 -13  -4    3.56    1.22
  -1 -13  -4    3.70    1.68
  -1 -13  -4    1.96    0.89
   1  13   4    2.11    1.79
   1  13   4    1.65    0.70
   1  13   4    2.17    0.84
   1  13   4    2.50    1.15
   1  13   4    2.43    0.96
   1  13   4    3.16    1.32
   1  13   4    2.68    0.80
  -1 -13  -3    1.49    1.38
  -1 -13  -3    2.16    0.63
  -1 -13  -3    2.05    1.03
  -1 -13  -3    1.32    0.84
  -1 -13  -3    1.26    0.66
  -1 -13  -3    1.80    0.68
  -1 -13  -3    1.65    1.53
  -1 -13  -3    4.66    1.68
   1  13   3    1.35    0.71
   1  13   3    3.11    1.16
   1  13   3    2.02    1.18
   1  13   3    1.46    0.61
   1  13   3    4.14    2.06
   1  13   3    2.42    0.98
   1  13   3   -1.17    1.04
   1  13   3    0.70    0.76
  -1 -13  -2   -0.17    0.75
  -1 -13  -2   -0.06    1.62
  -1 -13  -2    0.20    0.94
  -1 -13  -2    2.14    0.87
  -1 -13  -2    0.33    0.83
  -1 -13  -2    1.36    0.71
  -1 -13  -2    0.51    0.54
  -1 -13  -2   -0.65    1.40
   1  13   2    0.39    1.48
   1  13   2    1.74    0.71
   1  13   2    0.44    0.60
   1  13   2    2.11    0.86
   1  13   2    0.38    0.68
   1  13   2   -0.50    1.07
   1  13   2   -0.52    1.00
  -1 -13  -1    0.39    1.60
  -1 -13  -1    1.17    0.46
  -1 -13  -1   -0.33    0.81
  -1 -13  -1    1.10    0.90
  -1 -13  -1    1.58    1.10
  -1 -13  -1    2.37    1.13
  -1 -13  -1   -0.24    1.49
   1  13   1    1.22    1.14
   1  13   1    0.57    1.39
   1  13   1    1.72    0.87
   1  13   1    0.91    0.50
   1  13   1    1.60    0.80
   1  13   1    1.90    0.80
   1  13   1    0.89    1.07
   1  13   1    0.04    1.37
   1  13   1    2.06    0.71
  -1 -13   0   -1.39    1.66
  -1 -13   0    0.82    0.45
  -1 -13   0    1.30    0.92
  -1 -13   0    1.12    0.99
  -1 -13   0    1.50    1.25
  -1 -13   0    0.82    0.80
  -1 -13   0   -1.78    2.11
  -1 -13   0    1.37    0.64
   1  13   0    1.14    0.66
   1  13   0    1.39    0.63
   1  13   0    0.14    1.07
   1  13   0    1.00    0.69
   1  13   0   -1.12    1.59
   1  13   0    0.71    0.89
   1  13   0    1.26    0.57
  -1 -13   1    0.97    1.21
  -1 -13   1    1.52    0.85
  -1 -13   1    1.11    0.57
  -1 -13   1    0.76    1.00
  -1 -13   1    1.60    0.87
  -1 -13   1    0.18    1.72
   1  13  -1   -0.60    1.88
   1  13  -1    0.06    1.15
   1  13  -1    0.91    0.52
   1  13  -1    2.06    1.00
   1  13  -1    0.96    0.47
   1  13  -1    1.17    0.74
   1  13  -1   -0.16    0.68
   1  13  -1    0.52    1.23
   1  13  -1    0.86    0.88
  -1 -13   2   -0.06    0.88
  -1 -13   2   -0.38    1.52
  -1 -13   2    2.63    0.72
  -1 -13   2    2.97    1.15
  -1 -13   2    2.80    1.36
  -1 -13   2    1.87    1.08
  -1 -13   2    3.58    1.48
  -1 -13   2    1.39    1.83
  -1 -13   2    1.93    0.91
   1  13  -2    1.01    1.23
   1  13  -2    1.39    2.39
   1  13  -2    3.12    1.21
   1  13  -2    3.59    1.29
   1  13  -2    0.95    0.94
   1  13  -2    3.93    1.54
   1  13  -2    0.98    0.89
   1  13  -2    1.18    1.23
   1  13  -2    3.21    1.09
  -1 -13   3   -0.26    0.81
  -1 -13   3   -0.76    1.48
  -1 -13   3    0.58    0.51
  -1 -13   3    1.89    1.24
  -1 -13   3   -0.74    0.59
  -1 -13   3    0.06    0.71
  -1 -13   3    1.57    2.22
  -1 -13   3    0.17    0.38
   1  13  -3   -3.50    2.28
   1  13  -3   -0.05    0.83
   1  13  -3   -0.22    0.88
   1  13  -3    0.20    0.89
   1  13  -3   -0.23    1.17
  -1 -13   4    0.56    0.82
  -1 -13   4   -0.82    1.93
  -1 -13   4    0.17    0.81
  -1 -13   4    0.77    1.03
  -1 -13   4    1.46    0.58
  -1 -13   4    1.71    0.77
  -1 -13   4    0.49    1.23
  -1 -13   4    0.71    0.59
   1  13  -4    1.50    0.73
   1  13  -4    1.56    0.84
   1  13  -4   -0.13    1.20
   1  13  -4    1.07    0.51
   1  13  -4    1.07    0.82
   1  13  -4    1.72    1.22
   1  13  -4   -0.49    1.14
  -1 -13   5   -0.39    0.82
  -1 -13   5   -1.07    1.14
  -1 -13   5    0.54    0.64
  -1 -13   5    0.56    0.44
  -1 -13   5   -0.24    1.05
   1  13  -5    0.06    0.47
   1  13  -5    0.80    0.92
   1  13  -5   -0.15    1.08
   1  13  -5    1.11    1.21
  -1 -13   6    0.88    0.88
  -1 -13   6   -0.76    0.86
  -1 -13   6    0.55    0.53
  -1 -13   6    1.02    1.18
  -1 -13   6    0.36    0.40
  -1 -13   6   -0.90    1.15
   1  13  -6    0.18    0.84
   1  13  -6    1.20    0.66
   1  13  -6    0.46    0.80
   1  13  -6    0.35    0.31
   1  13  -6   -0.36    0.96
   1  13  -6    0.33    1.16
  -1 -13   7    0.64    1.09
  -1 -13   7    0.52    0.57
  -1 -13   7    0.87    0.87
  -1 -13   7    1.12    0.61
   1  13  -7   -0.50    1.20
   1  13  -7    0.68    0.55
   1  13  -7    0.60    0.41
   1  13  -7   -0.67    0.72
  -1 -13   8    0.25    0.79
  -1 -13   8    1.13    1.02
  -1 -13   8    0.81    0.56
   1  13  -8    1.24    0.79
   1  13  -8    0.49    0.41
  -1 -13   9   -0.47    1.11
  -1 -13   9    2.10    0.97
  -1 -13   9    1.74    0.97
  -1 -13   9    1.57    0.88
   1  13  -9    1.49    0.76
   1  13  -9    0.79    1.25
  -1 -13  10    0.97    0.73
  -1 -13  10   -0.11    0.69
   1  13 -10    0.24    0.49
  -1 -13  11    0.65    0.69
  -1 -13  11   -0.52    0.51
  -1 -13  14   -0.07    0.43
  -1 -13  15    0.50    0.46
   1  13 -15   -0.63    0.52
   1  13 -16    0.25    0.49
  -1 -12 -16    0.39    0.30
  -1 -12 -16    0.71    0.49
  -1 -12 -16    0.49    0.40
  -1 -12 -16   -0.02    0.46
  -1 -12 -16    0.56    0.23
   1  12  16    0.52    0.30
   1  12  16    0.57    0.48
   1  12  16    0.09    0.24
   1  12  16    0.03    0.38
  -1 -12 -15    0.27    0.26
  -1 -12 -15    0.47    0.56
  -1 -12 -15   -0.26    0.24
  -1 -12 -15    0.68    0.62
   1  12  15   -0.05    0.24
   1  12  15    0.04    0.28
   1  12  15   -0.19    0.40
   1  12  15    0.22    0.30
   1  12  15    0.09    0.38
  -1 -12 -14    0.40    0.33
  -1 -12 -14    0.24    0.53
  -1 -12 -14    0.18    0.34
  -1 -12 -14   -0.14    0.56
  -1 -12 -14    0.48    0.45
   1  12  14    1.14    0.52
   1  12  14    0.36    0.32
   1  12  14    0.55    0.58
   1  12  14    0.02    0.38
   1  12  14    0.59    0.49
  -1 -12 -13    2.22    0.67
  -1 -12 -13    4.08    1.20
  -1 -12 -13    3.23    1.06
  -1 -12 -13    3.28    1.31
  -1 -12 -13    4.09    1.18
  -1 -12 -13    1.49    1.46
  -1 -12 -13    4.10    1.50
   1  12  13    3.40    1.28
   1  12  13    5.90    2.09
   1  12  13    3.83    1.19
   1  12  13    5.38    1.28
   1  12  13    1.67    1.52
   1  12  13    2.21    0.73
   1  12  13    3.14    0.93
  -1 -12 -12    1.09    0.88
  -1 -12 -12    2.10    1.02
  -1 -12 -12    1.29    0.56
  -1 -12 -12    1.65    0.75
  -1 -12 -12    0.99    0.54
  -1 -12 -12    3.32    1.56
  -1 -12 -12    0.80    0.95
   1  12  12    1.87    0.75
   1  12  12    1.86    0.73
   1  12  12    0.32    0.53
   1  12  12    0.54    0.62
   1  12  12    4.31    2.05
   1  12  12    2.02    0.76
   1  12  12    0.83    0.57
   1  12  12    1.59    0.72
  -1 -12 -11    0.46    0.62
  -1 -12 -11    0.00    0.46
  -1 -12 -11    1.60    0.73
  -1 -12 -11    0.52    0.59
  -1 -12 -11    0.92    1.05
  -1 -12 -11    0.37    0.79
  -1 -12 -11    0.95    1.51
   1  12  11   -0.27    0.51
   1  12  11    1.63    0.67
   1  12  11    0.17    0.62
   1  12  11   -0.07    0.60
   1  12  11   -0.39    1.30
  -1 -12 -10    5.58    1.51
  -1 -12 -10    6.02    1.27
  -1 -12 -10    6.33    2.36
  -1 -12 -10    3.70    1.27
  -1 -12 -10    4.56    1.37
  -1 -12 -10    5.45    2.34
  -1 -12 -10    3.76    1.81
   1  12  10    5.62    1.65
   1  12  10    4.09    1.47
   1  12  10    9.75    2.07
   1  12  10    4.39    1.19
   1  12  10    5.86    2.28
   1  12  10    5.25    1.16
  -1 -12  -9    6.53    1.35
  -1 -12  -9    0.44    1.19
  -1 -12  -9    4.18    1.52
  -1 -12  -9    4.20    1.38
  -1 -12  -9    0.23    1.14
  -1 -12  -9    3.49    0.96
   1  12   9    4.47    1.39
   1  12   9    3.93    1.42
   1  12   9    3.19    1.84
   1  12   9    2.35    0.99
   1  12   9    0.34    0.66
   1  12   9    5.86    1.22
   1  12   9    5.22    1.34
  -1 -12  -8   -0.35    1.20
  -1 -12  -8    0.62    1.07
  -1 -12  -8    0.47    0.60
  -1 -12  -8   -0.19    0.34
  -1 -12  -8    0.60    0.69
  -1 -12  -8    1.41    0.65
  -1 -12  -8    2.01    1.45
  -1 -12  -8    0.17    0.88
   1  12   8   -1.76    1.36
   1  12   8    0.61    0.40
   1  12   8    1.11    0.58
   1  12   8    1.04    0.98
   1  12   8    0.84    0.61
   1  12   8    0.65    0.71
   1  12   8    0.42    0.60
  -1 -12  -7    1.88    1.34
  -1 -12  -7   -0.93    0.85
  -1 -12  -7    0.90    0.69
  -1 -12  -7    0.64    0.39
  -1 -12  -7    0.90    0.71
  -1 -12  -7    0.05    1.21
   1  12   7    0.43    0.46
   1  12   7    0.41    0.35
   1  12   7    0.26    0.97
   1  12   7   -0.31    0.60
   1  12   7   -1.96    1.70
   1  12   7    0.30    0.35
   1  12   7    1.46    0.76
   1  12   7   -0.89    0.82
  -1 -12  -6   -0.04    0.66
  -1 -12  -6    0.36    1.17
  -1 -12  -6   -0.45    0.87
  -1 -12  -6    0.91    0.64
  -1 -12  -6    0.34    0.56
  -1 -12  -6    0.12    1.20
  -1 -12  -6    0.48    0.37
  -1 -12  -6    0.44    0.59
   1  12   6   -0.02    0.54
   1  12   6    0.91    1.06
   1  12   6    0.75    0.44
   1  12   6    0.13    0.53
   1  12   6    0.63    0.63
   1  12   6    0.84    0.88
  -1 -12  -5    3.10    1.36
  -1 -12  -5    1.73    0.84
  -1 -12  -5    3.52    1.15
  -1 -12  -5    2.95    1.08
  -1 -12  -5    2.13    0.99
  -1 -12  -5    4.95    1.99
  -1 -12  -5    2.35    0.78
  -1 -12  -5    0.73    1.58
   1  12   5    3.10    1.31
   1  12   5    1.83    0.79
   1  12   5    2.42    1.53
   1  12   5    6.16    2.38
   1  12   5    1.57    0.91
   1  12   5    2.62    0.92
  -1 -12  -4    1.46    0.85
  -1 -12  -4    2.18    0.71
  -1 -12  -4    1.85    1.04
  -1 -12  -4    0.13    1.25
  -1 -12  -4    1.57    0.80
  -1 -12  -4    1.89    0.83
  -1 -12  -4    0.57    1.56
  -1 -12  -4    3.27    1.22
   1  12   4    1.52    0.77
   1  12   4    1.59    1.13
   1  12   4    3.13    1.14
   1  12   4    1.39    0.61
   1  12   4    1.37    0.60
   1  12   4    2.63    1.62
   1  12   4    0.07    0.79
   1  12   4    1.46    0.87
   1  12   4    1.12    0.67
  -1 -12  -3    0.30    1.32
  -1 -12  -3    0.41    0.39
  -1 -12  -3   -0.05    0.99
  -1 -12  -3   -0.11    0.69
  -1 -12  -3    1.04    0.61
  -1 -12  -3    0.92    0.59
  -1 -12  -3    0.10    1.48
  -1 -12  -3    0.37    0.35
   1  12   3    1.11    0.62
   1  12   3    0.41    0.34
   1  12   3    0.71    1.11
   1  12   3    1.00    0.53
   1  12   3   -1.28    1.66
   1  12   3    0.27    0.33
   1  12   3   -0.68    0.85
   1  12   3    0.04    0.83
  -1 -12  -2    0.41    0.76
  -1 -12  -2    0.22    0.97
  -1 -12  -2    1.01    0.87
  -1 -12  -2    1.89    0.80
  -1 -12  -2    0.21    0.50
  -1 -12  -2    0.86    0.59
   1  12   2    1.09    0.51
   1  12   2    0.77    0.66
   1  12   2    0.50    0.69
   1  12   2    0.54    1.65
   1  12   2   -0.06    1.12
   1  12   2    1.17    1.06
  -1 -12  -1    0.28    1.73
  -1 -12  -1    2.58    0.67
  -1 -12  -1    1.17    0.93
  -1 -12  -1    2.02    1.10
  -1 -12  -1    5.29    2.14
  -1 -12  -1    2.90    1.23
   1  12   1    2.15    0.86
   1  12   1    4.75    1.54
   1  12   1    2.32    1.35
   1  12   1   -0.26    1.34
   1  12   1    2.61    0.80
   1  12   1   -0.06    1.45
   1  12   1    3.73    1.47
   1  12   1    2.62    1.36
   1  12   1    2.48    0.91
  -1 -12   0    2.40    1.56
  -1 -12   0    0.76    1.85
  -1 -12   0    1.28    0.93
  -1 -12   0    0.63    0.46
  -1 -12   0    1.75    1.11
  -1 -12   0    3.26    0.81
  -1 -12   0    0.74    0.86
  -1 -12   0    0.08    2.06
   1  12   0    0.20    1.76
   1  12   0    0.70    0.52
   1  12   0    1.15    0.75
   1  12   0    0.67    1.02
   1  12   0    1.03    0.51
   1  12   0    0.07    1.09
   1  12   0    0.39    0.67
  -1 -12   1   -1.39    1.34
  -1 -12   1    2.39    1.14
  -1 -12   1    0.90    0.58
  -1 -12   1    0.51    0.89
  -1 -12   1    0.20    2.27
  -1 -12   1   -0.24    0.77
   1  12  -1    1.86    2.00
   1  12  -1    1.81    0.78
   1  12  -1    0.02    1.15
   1  12  -1    1.74    1.51
   1  12  -1    0.82    0.43
   1  12  -1    1.72    0.77
   1  12  -1   -1.48    1.09
   1  12  -1    0.41    0.82
  -1 -12   2    0.60    2.13
  -1 -12   2    3.70    0.92
  -1 -12   2    1.97    1.31
  -1 -12   2    1.77    1.01
  -1 -12   2    0.89    1.03
  -1 -12   2    3.33    1.16
  -1 -12   2   -2.42    2.24
  -1 -12   2    1.90    0.83
  -1 -12   2    4.61    1.84
   1  12  -2    4.08    1.47
   1  12  -2    1.54    1.31
   1  12  -2    3.30    1.26
   1  12  -2    2.79    0.93
   1  12  -2   -0.11    2.43
   1  12  -2    3.33    1.33
   1  12  -2    2.94    1.48
   1  12  -2    1.02    1.25
  -1 -12   3    0.11    1.87
  -1 -12   3    0.76    0.53
  -1 -12   3    0.51    0.84
  -1 -12   3    1.01    1.03
  -1 -12   3    1.05    0.97
  -1 -12   3   -0.16    0.90
  -1 -12   3   -3.87    2.34
  -1 -12   3    1.34    0.66
   1  12  -3   -0.38    1.29
   1  12  -3    0.53    0.50
   1  12  -3   -0.16    0.84
   1  12  -3    0.69    0.77
   1  12  -3    0.45    0.35
   1  12  -3    1.84    2.40
   1  12  -3    2.02    1.32
  -1 -12   4    0.75    1.39
  -1 -12   4    1.52    1.07
  -1 -12   4    0.62    0.62
  -1 -12   4    4.21    1.67
  -1 -12   4    1.50    1.32
   1  12  -4    1.07    1.49
   1  12  -4    2.06    0.96
   1  12  -4    1.20    0.65
   1  12  -4   -2.92    1.70
   1  12  -4    3.02    1.22
   1  12  -4    1.57    1.00
   1  12  -4   -0.51    1.42
  -1 -12   5    2.84    1.24
  -1 -12   5    2.17    1.45
  -1 -12   5    1.09    0.66
  -1 -12   5   -0.33    1.41
  -1 -12   5    1.33    1.50
   1  12  -5    1.60    0.91
   1  12  -5    2.32    0.98
   1  12  -5    0.53    0.99
   1  12  -5    1.43    1.41
   1  12  -5    2.66    1.09
   1  12  -5    2.01    1.48
  -1 -12   6    0.39    0.59
  -1 -12   6   -0.04    0.90
  -1 -12   6    0.39    0.45
  -1 -12   6   -0.37    1.25
   1  12  -6    1.38    1.22
   1  12  -6    0.14    0.53
   1  12  -6    0.60    0.43
   1  12  -6    0.17    1.18
   1  12  -6   -0.26    1.41
  -1 -12   7   -0.78    1.62
  -1 -12   7   -0.48    0.54
  -1 -12   7    1.15    0.65
   1  12  -7    0.00    1.10
   1  12  -7    1.02    0.55
   1  12  -7    0.73    1.61
  -1 -12   8    0.23    0.66
  -1 -12   8    0.26    0.79
  -1 -12   8    1.04    0.74
   1  12  -8    1.45    0.77
   1  12  -8    1.30    1.52
  -1 -12   9    2.36    1.57
  -1 -12   9    2.06    1.17
  -1 -12   9    1.98    0.94
  -1 -12   9    2.98    1.40
   1  12  -9    2.73    1.21
   1  12  -9    2.38    1.33
   1  12  -9   -0.18    1.38
   1  12  -9    2.31    1.00
  -1 -12  10    0.15    0.75
  -1 -12  10    0.17    0.51
   1  12 -10    0.43    1.41
  -1 -12  11    3.00    1.07
  -1 -12  11    1.38    0.93
   1  12 -11    3.20    1.77
   1  12 -11    1.98    1.01
  -1 -12  12    1.67    0.83
  -1 -12  12    2.34    1.30
   1  12 -12    1.79    1.56
   1  12 -12    1.19    0.66
  -1 -12  13   -0.29    0.63
  -1 -12  13    0.40    0.55
   1  12 -13   -0.69    1.34
  -1 -12  14    0.61    0.55
   1  12 -14    1.00    0.78
  -1 -12  15    0.51    0.53
   1  12 -15    0.14    0.60
  -1 -12  16    0.16    0.53
  -1 -12  17    0.04    0.47
   1  12 -17   -0.55    0.56
  -1 -11 -18    0.91    0.42
  -1 -11 -18    0.30    0.41
  -1 -11 -18   -0.03    0.18
   1  11  18    0.05    0.28
   1  11  18    0.56    0.31
   1  11  18    0.85    0.50
   1  11  18    0.75    0.43
  -1 -11 -17    1.52    0.64
  -1 -11 -17    2.18    0.76
  -1 -11 -17    1.79    0.71
   1  11  17    1.56    0.63
   1  11  17    1.98    0.69
   1  11  17    1.00    0.50
  -1 -11 -16   -0.09    0.75
  -1 -11 -16    0.70    0.22
  -1 -11 -16    0.56    0.68
  -1 -11 -16    0.38    0.32
   1  11  16    0.47    0.32
   1  11  16    0.32    0.41
   1  11  16    1.17    0.54
   1  11  16    0.63    0.26
   1  11  16    0.43    0.44
  -1 -11 -15    0.42    0.41
  -1 -11 -15    0.56    0.24
  -1 -11 -15    0.45    0.75
  -1 -11 -15    0.46    0.58
  -1 -11 -15    0.95    0.60
   1  11  15    0.76    0.38
   1  11  15    0.35    0.37
   1  11  15   -0.20    0.51
   1  11  15   -0.11    0.51
   1  11  15    0.34    0.29
  -1 -11 -14    0.73    0.35
  -1 -11 -14    0.73    0.84
  -1 -11 -14    0.55    0.42
  -1 -11 -14    1.04    0.64
  -1 -11 -14    0.92    0.70
  -1 -11 -14    0.03    1.59
  -1 -11 -14   -0.60    0.88
   1  11  14    0.11    0.44
   1  11  14    1.57    1.60
   1  11  14    0.65    0.40
   1  11  14    0.88    0.43
   1  11  14    0.37    0.60
   1  11  14    1.04    0.60
   1  11  14    0.80    0.66
   1  11  14    0.31    0.39
   1  11  14    0.31    0.54
  -1 -11 -13    1.13    0.55
  -1 -11 -13    0.67    0.51
  -1 -11 -13    1.69    0.77
  -1 -11 -13    0.03    0.41
  -1 -11 -13    1.19    0.71
  -1 -11 -13    0.11    0.76
  -1 -11 -13    1.12    1.02
  -1 -11 -13    1.22    1.39
   1  11  13    0.94    0.48
   1  11  13    0.90    0.71
   1  11  13    0.83    0.56
   1  11  13    0.70    0.53
   1  11  13    1.07    0.68
   1  11  13    0.66    0.60
  -1 -11 -12    3.96    1.11
  -1 -11 -12    5.53    1.18
  -1 -11 -12    6.59    1.92
  -1 -11 -12    8.20    2.91
  -1 -11 -12   12.81    4.51
  -1 -11 -12    4.35    1.23
  -1 -11 -12    3.94    1.76
  -1 -11 -12    3.26    1.49
   1  11  12    1.75    1.57
   1  11  12    6.99    2.52
   1  11  12    9.36    3.27
   1  11  12    4.21    1.30
   1  11  12    4.83    1.93
   1  11  12    3.27    0.99
   1  11  12    5.15    1.24
   1  11  12    3.99    1.03
  -1 -11 -11    1.30    0.60
  -1 -11 -11    0.97    0.89
  -1 -11 -11    0.70    0.66
  -1 -11 -11    1.23    0.69
  -1 -11 -11    0.59    0.55
  -1 -11 -11   -1.17    1.25
  -1 -11 -11    1.18    1.10
  -1 -11 -11    0.87    0.86
   1  11  11    1.40    0.85
   1  11  11    0.37    0.59
   1  11  11    0.72    0.41
   1  11  11    0.22    0.51
   1  11  11    0.18    0.64
   1  11  11    0.06    0.66
   1  11  11    0.80    0.63
   1  11  11    2.76    1.16
  -1 -11 -10    9.52    2.25
  -1 -11 -10   12.53    4.36
  -1 -11 -10   10.93    2.50
  -1 -11 -10    8.07    2.32
  -1 -11 -10   13.68    2.78
  -1 -11 -10   11.75    2.09
  -1 -11 -10    8.46    3.39
  -1 -11 -10   11.11    2.71
   1  11  10    3.23    1.36
   1  11  10   10.43    3.63
   1  11  10   10.32    2.17
   1  11  10    7.52    2.45
   1  11  10   15.49    5.92
   1  11  10   12.50    2.55
   1  11  10   13.34    2.83
  -1 -11  -9    1.30    1.22
  -1 -11  -9    2.17    1.02
  -1 -11  -9    0.64    1.17
  -1 -11  -9    4.14    1.95
  -1 -11  -9    9.60    3.50
  -1 -11  -9    1.29    1.20
  -1 -11  -9    3.48    0.93
   1  11   9    4.38    1.44
   1  11   9    1.17    0.54
   1  11   9    2.79    0.97
   1  11   9    3.04    0.84
   1  11   9    5.33    1.29
   1  11   9    2.10    1.41
   1  11   9    4.48    1.78
   1  11   9    2.18    0.78
   1  11   9    0.31    0.65
  -1 -11  -8    1.44    1.15
  -1 -11  -8   -1.05    1.24
  -1 -11  -8   -0.12    0.83
  -1 -11  -8   -0.08    0.53
  -1 -11  -8    0.58    0.42
  -1 -11  -8   -0.25    0.54
  -1 -11  -8   -0.48    1.17
  -1 -11  -8    1.03    1.09
  -1 -11  -8    0.58    0.77
   1  11   8    0.31    0.38
   1  11   8    0.30    0.53
   1  11   8    0.93    0.53
   1  11   8    1.46    0.73
   1  11   8   -0.03    0.99
   1  11   8   -0.25    0.53
  -1 -11  -7    5.33    1.68
  -1 -11  -7    7.62    2.07
  -1 -11  -7    6.48    1.82
  -1 -11  -7    7.82    3.14
  -1 -11  -7    8.33    2.92
  -1 -11  -7    7.02    2.51
   1  11   7    5.35    1.57
   1  11   7    6.79    1.91
   1  11   7    3.78    1.01
   1  11   7    7.90    1.71
   1  11   7    5.51    2.22
   1  11   7    8.73    3.35
   1  11   7   10.61    2.22
   1  11   7    1.51    0.96
  -1 -11  -6    3.18    0.94
  -1 -11  -6    7.45    2.03
  -1 -11  -6    3.92    1.31
  -1 -11  -6    3.53    1.31
  -1 -11  -6    1.33    0.81
  -1 -11  -6    3.72    1.54
  -1 -11  -6    5.37    2.18
  -1 -11  -6    0.18    0.82
   1  11   6    4.03    1.41
   1  11   6    2.42    1.18
   1  11   6    4.25    1.90
   1  11   6    5.12    1.41
   1  11   6    6.09    2.36
   1  11   6    3.38    1.01
  -1 -11  -5    1.95    0.92
  -1 -11  -5    0.76    0.76
  -1 -11  -5    0.77    0.98
  -1 -11  -5    0.94    0.68
  -1 -11  -5    1.10    1.49
  -1 -11  -5    2.90    1.22
   1  11   5    1.71    1.11
   1  11   5    3.57    1.19
   1  11   5    2.73    1.02
   1  11   5    1.14    0.61
   1  11   5    2.81    1.76
   1  11   5    1.69    0.78
   1  11   5    1.16    0.84
  -1 -11  -4    1.63    0.91
  -1 -11  -4    1.09    1.22
  -1 -11  -4    1.48    0.61
  -1 -11  -4    1.40    0.65
  -1 -11  -4    1.70    0.84
  -1 -11  -4    1.96    1.06
  -1 -11  -4    4.89    1.96
  -1 -11  -4    2.14    1.51
  -1 -11  -4    0.23    0.58
   1  11   4   -0.05    1.09
   1  11   4    1.33    1.62
   1  11   4    2.82    1.05
   1  11   4    1.78    0.80
   1  11   4    0.93    0.65
   1  11   4    2.86    1.16
   1  11   4    1.73    0.89
   1  11   4    1.52    0.84
   1  11   4    0.46    0.55
  -1 -11  -3    1.05    1.20
  -1 -11  -3    1.40    0.52
  -1 -11  -3    0.83    0.97
  -1 -11  -3    2.02    0.92
  -1 -11  -3    0.69    0.49
  -1 -11  -3    2.25    0.78
  -1 -11  -3   -0.64    1.58
  -1 -11  -3    0.94    0.53
   1  11   3    1.16    0.72
   1  11   3    0.49    0.41
   1  11   3    1.49    1.23
   1  11   3    1.50    0.71
   1  11   3    1.92    1.70
   1  11   3   -0.31    0.82
   1  11   3    1.34    0.61
  -1 -11  -2    1.23    0.87
  -1 -11  -2    8.14    2.87
  -1 -11  -2    0.04    0.92
  -1 -11  -2    2.10    1.04
  -1 -11  -2    0.87    0.62
  -1 -11  -2   -0.26    1.48
  -1 -11  -2    0.75    0.56
   1  11   2    5.01    1.79
   1  11   2    1.75    0.84
   1  11   2    2.43    1.33
   1  11   2    1.96    0.81
   1  11   2   -0.93    1.66
   1  11   2    0.98    1.05
   1  11   2   -0.22    0.97
  -1 -11  -1   -0.98    1.58
  -1 -11  -1    0.37    0.41
  -1 -11  -1    0.05    0.89
  -1 -11  -1   -1.25    0.93
  -1 -11  -1    0.37    0.69
  -1 -11  -1    0.06    0.93
   1  11   1    0.29    0.39
   1  11   1    0.77    0.80
   1  11   1    0.37    1.25
   1  11   1    0.03    1.29
   1  11   1    0.75    0.64
   1  11   1   -0.79    1.66
   1  11   1    0.20    0.33
   1  11   1    1.41    1.21
   1  11   1    0.42    0.77
  -1 -11   0    4.54    2.34
  -1 -11   0    0.96    0.96
  -1 -11   0    1.72    1.04
  -1 -11   0    2.66    1.84
  -1 -11   0    3.29    1.26
  -1 -11   0    2.57    2.44
  -1 -11   0    0.68    0.67
   1  11   0    1.28    0.74
   1  11   0    3.68    1.39
   1  11   0   -0.17    1.26
   1  11   0    1.47    0.66
   1  11   0    0.92    0.68
   1  11   0    3.58    2.26
   1  11   0   -1.08    1.58
   1  11   0    0.53    1.23
   1  11   0   -0.05    0.77
  -1 -11   1    3.92    1.38
  -1 -11   1    3.19    1.91
  -1 -11   1    5.77    2.09
  -1 -11   1    3.18    1.63
  -1 -11   1    4.91    1.54
  -1 -11   1    4.33    1.80
   1  11  -1    3.13    1.21
   1  11  -1   -0.29    2.82
   1  11  -1    7.05    2.52
   1  11  -1    3.64    1.86
   1  11  -1    3.26    0.96
   1  11  -1   -0.17    1.45
  -1 -11   2    0.11    2.34
  -1 -11   2    4.03    1.12
  -1 -11   2    1.18    1.35
  -1 -11   2    3.50    1.36
  -1 -11   2    1.04    1.37
  -1 -11   2    1.22    1.07
  -1 -11   2    1.67    0.77
  -1 -11   2    2.26    1.03
   1  11  -2    1.37    1.47
   1  11  -2    0.84    1.08
   1  11  -2    1.90    1.91
   1  11  -2    2.26    0.84
   1  11  -2   -0.04    3.34
   1  11  -2    3.53    1.42
   1  11  -2    3.29    1.63
   1  11  -2    2.48    1.11
  -1 -11   3    2.06    1.35
  -1 -11   3    0.89    2.79
  -1 -11   3    2.04    1.13
  -1 -11   3    2.51    1.07
  -1 -11   3    1.22    1.32
  -1 -11   3    3.10    0.88
  -1 -11   3    3.60    1.45
  -1 -11   3    2.05    1.39
   1  11  -3    2.89    1.25
   1  11  -3    3.18    1.29
   1  11  -3    2.52    1.09
   1  11  -3    1.47    2.98
   1  11  -3    0.66    1.62
   1  11  -3    2.65    1.72
   1  11  -3    0.03    1.51
   1  11  -3    2.34    1.02
  -1 -11   4    0.45    1.92
  -1 -11   4    7.06    2.02
  -1 -11   4    3.24    1.30
  -1 -11   4    8.56    2.80
  -1 -11   4   16.22    6.19
   1  11  -4    5.11    2.18
   1  11  -4    3.57    1.41
   1  11  -4   11.59    2.63
   1  11  -4    4.68    2.08
  -1 -11   5    0.33    1.59
  -1 -11   5    3.03    1.28
  -1 -11   5    3.80    2.20
  -1 -11   5    6.44    2.36
  -1 -11   5    0.87    1.68
  -1 -11   5    3.96    1.59
   1  11  -5    7.39    2.68
   1  11  -5    4.92    1.82
   1  11  -5    5.99    2.33
   1  11  -5    4.33    1.44
   1  11  -5    3.98    2.02
   1  11  -5    2.86    1.81
  -1 -11   6    1.91    2.06
  -1 -11   6    3.77    1.41
  -1 -11   6    2.27    1.04
   1  11  -6    6.10    2.17
   1  11  -6    4.33    1.73
   1  11  -6    0.35    1.69
  -1 -11   7    4.94    1.54
  -1 -11   7    2.53    1.17
  -1 -11   7    7.09    2.79
   1  11  -7    2.98    1.27
   1  11  -7    4.13    1.68
   1  11  -7    4.07    1.77
  -1 -11   8    3.08    2.21
  -1 -11   8    1.41    1.00
  -1 -11   8    2.88    1.16
  -1 -11   8    1.72    0.95
   1  11  -8    0.95    0.78
   1  11  -8    2.43    1.55
   1  11  -8    2.22    1.68
   1  11  -8    0.94    0.57
  -1 -11   9    0.16    0.83
  -1 -11   9   -0.35    0.59
   1  11  -9    0.99    1.53
   1  11  -9    0.51    0.61
  -1 -11  10    1.85    0.95
  -1 -11  10    0.92    0.94
   1  11 -10    1.92    1.65
   1  11 -10    2.73    1.25
  -1 -11  11    0.40    0.77
  -1 -11  11    0.89    1.08
   1  11 -11    0.79    1.55
   1  11 -11    0.48    0.55
  -1 -11  12    1.19    0.63
  -1 -11  12    0.33    0.70
  -1 -11  12    1.56    1.17
   1  11 -12   -1.27    1.53
   1  11 -12    0.28    0.50
  -1 -11  13    0.46    0.64
  -1 -11  13    1.54    0.85
  -1 -11  13    2.12    1.28
   1  11 -13    2.57    1.63
   1  11 -13    0.65    0.56
   1  11 -13    1.70    1.00
  -1 -11  14    1.17    0.79
  -1 -11  14    1.26    0.66
   1  11 -14    1.01    1.50
   1  11 -14    1.28    0.88
  -1 -11  15    0.09    0.62
  -1 -11  15    1.01    0.71
   1  11 -15   -0.40    1.29
   1  11 -15    0.18    0.80
  -1 -11  16    0.18    0.54
  -1 -11  16    0.33    0.56
   1  11 -16    1.90    1.34
   1  11 -16    0.62    0.71
  -1 -11  17   -0.02    0.52
   1  11 -17   -1.36    0.99
   1  11 -17    1.13    0.77
  -1 -11  18   -0.06    0.54
  -1 -11  18    0.09    0.40
   1  11 -18   -0.79    0.94
  -1 -11  19   -0.24    0.38
   1  11 -19   -0.30    0.47
  -1 -10 -19    0.53    0.27
  -1 -10 -19   -0.19    0.45
  -1 -10 -19   -0.36    0.53
   1  10  19   -0.03    0.27
   1  10  19    0.31    0.41
  -1 -10 -18    1.15    0.55
  -1 -10 -18    1.67    0.70
  -1 -10 -18    0.87    0.74
   1  10  18    1.35    0.59
   1  10  18    0.85    0.38
   1  10  18    1.43    0.62
   1  10  18    1.80    0.72
  -1 -10 -17    0.91    0.57
  -1 -10 -17    0.60    0.39
   1  10  17    0.76    0.43
   1  10  17    0.30    0.48
   1  10  17    0.96    0.51
  -1 -10 -16    1.40    0.66
  -1 -10 -16    1.78    0.73
  -1 -10 -16    1.75    0.74
  -1 -10 -16    1.12    0.87
  -1 -10 -16   -0.56    1.03
   1  10  16    1.29    0.56
   1  10  16    1.18    0.61
   1  10  16    3.66    1.94
   1  10  16    0.84    0.72
   1  10  16    1.87    0.73
   1  10  16    3.00    0.96
  -1 -10 -15    0.52    0.82
  -1 -10 -15    1.35    0.61
  -1 -10 -15    0.60    0.71
  -1 -10 -15    2.60    1.04
  -1 -10 -15   -0.03    1.03
   1  10  15    1.23    0.57
   1  10  15    2.01    0.75
   1  10  15    0.53    0.74
   1  10  15    0.44    1.64
   1  10  15    0.47    0.51
   1  10  15    0.28    0.70
  -1 -10 -14    7.22    1.77
  -1 -10 -14    7.50    1.75
  -1 -10 -14    7.86    2.23
  -1 -10 -14    9.67    3.03
  -1 -10 -14    4.89    2.18
   1  10  14    6.96    2.73
   1  10  14    6.84    2.42
   1  10  14   10.20    3.64
   1  10  14    7.34    1.74
   1  10  14    6.91    1.53
   1  10  14    5.82    1.39
   1  10  14    6.97    1.58
  -1 -10 -13    0.61    0.76
  -1 -10 -13    0.83    0.72
  -1 -10 -13    0.62    0.61
  -1 -10 -13    0.56    0.41
  -1 -10 -13    0.67    0.55
  -1 -10 -13    2.94    1.21
  -1 -10 -13    0.03    1.27
  -1 -10 -13    0.27    1.12
   1  10  13    1.43    0.63
   1  10  13    0.78    0.52
   1  10  13    2.17    0.83
   1  10  13    0.73    0.54
   1  10  13    0.30    1.46
   1  10  13    0.97    0.67
   1  10  13    1.30    0.66
   1  10  13   -0.04    0.68
  -1 -10 -12    4.06    0.96
  -1 -10 -12    2.19    1.02
  -1 -10 -12    2.77    0.98
  -1 -10 -12    3.14    0.92
  -1 -10 -12    3.33    1.14
  -1 -10 -12    2.88    1.58
  -1 -10 -12    4.32    1.71
  -1 -10 -12    2.23    0.95
   1  10  12    3.39    1.27
   1  10  12    2.90    1.13
   1  10  12    2.81    0.98
   1  10  12    4.13    1.71
   1  10  12    3.28    0.95
   1  10  12    4.42    1.20
   1  10  12    3.68    1.00
   1  10  12    3.39    0.94
  -1 -10 -11    1.27    0.60
  -1 -10 -11    1.56    0.78
  -1 -10 -11    0.03    0.83
  -1 -10 -11    2.05    0.94
  -1 -10 -11    0.70    0.56
  -1 -10 -11    0.65    0.64
  -1 -10 -11    1.46    1.17
  -1 -10 -11    2.19    0.81
  -1 -10 -11    1.14    1.10
   1  10  11    2.24    0.97
   1  10  11    0.29    0.49
   1  10  11    1.15    0.57
   1  10  11    1.35    1.28
   1  10  11    1.34    0.78
   1  10  11    0.36    0.52
   1  10  11    1.55    0.68
   1  10  11    1.94    0.70
  -1 -10 -10    1.37    0.59
  -1 -10 -10    0.12    0.74
  -1 -10 -10    0.84    0.79
  -1 -10 -10    0.85    0.64
  -1 -10 -10    1.02    0.61
  -1 -10 -10   -0.34    0.80
  -1 -10 -10    2.00    1.29
  -1 -10 -10    0.99    0.70
  -1 -10 -10    1.33    1.23
   1  10  10    0.52    0.42
   1  10  10    1.43    0.73
   1  10  10   -0.10    0.72
   1  10  10    0.50    0.76
   1  10  10    1.13    0.56
   1  10  10    1.34    0.68
   1  10  10    2.26    0.79
   1  10  10    0.60    0.86
   1  10  10    1.68    0.81
  -1 -10  -9    1.07    0.58
  -1 -10  -9    0.29    0.98
  -1 -10  -9    0.09    0.77
  -1 -10  -9    1.03    0.57
  -1 -10  -9    5.22    1.61
  -1 -10  -9    1.18    1.05
  -1 -10  -9    1.63    1.18
  -1 -10  -9    0.09    0.59
   1  10   9    6.91    1.98
   1  10   9   -0.28    0.62
   1  10   9    0.86    1.25
   1  10   9    0.90    0.93
   1  10   9    1.00    0.61
   1  10   9   -0.06    0.77
   1  10   9    1.60    0.69
   1  10   9    0.32    0.61
  -1 -10  -8    4.99    1.14
  -1 -10  -8    1.08    1.42
  -1 -10  -8    2.82    1.15
  -1 -10  -8    4.69    1.72
  -1 -10  -8    6.86    2.06
  -1 -10  -8    2.38    1.47
  -1 -10  -8    4.22    1.15
  -1 -10  -8    3.76    1.76
   1  10   8    4.19    1.89
   1  10   8    4.11    1.50
   1  10   8    5.12    1.53
   1  10   8    5.21    1.27
   1  10   8    3.96    1.07
   1  10   8    4.41    1.41
   1  10   8    4.17    0.99
  -1 -10  -7   -0.06    1.35
  -1 -10  -7    1.59    0.91
  -1 -10  -7    0.24    0.91
  -1 -10  -7    2.70    0.92
  -1 -10  -7    3.25    1.57
  -1 -10  -7    1.88    0.78
  -1 -10  -7    0.99    1.26
  -1 -10  -7    2.30    0.93
   1  10   7    2.05    0.80
   1  10   7    1.89    0.80
   1  10   7    1.93    1.08
   1  10   7    3.13    1.26
   1  10   7    2.45    0.80
   1  10   7   -0.07    1.43
   1  10   7    1.76    0.79
   1  10   7    1.12    0.78
   1  10   7    1.41    1.14
  -1 -10  -6    0.46    0.91
  -1 -10  -6    1.91    1.38
  -1 -10  -6    3.07    1.25
  -1 -10  -6    5.55    1.98
  -1 -10  -6    3.78    1.08
  -1 -10  -6    5.81    2.12
   1  10   6    2.74    0.93
   1  10   6    1.96    1.24
   1  10   6    2.51    1.02
   1  10   6    1.40    1.87
   1  10   6    2.69    1.01
   1  10   6    1.45    1.07
  -1 -10  -5    6.59    1.92
  -1 -10  -5    7.00    1.79
  -1 -10  -5    5.51    1.31
  -1 -10  -5    3.71    1.29
  -1 -10  -5    3.25    1.32
  -1 -10  -5    5.68    2.13
  -1 -10  -5    8.01    1.77
  -1 -10  -5    4.07    1.68
   1  10   5    6.73    1.98
   1  10   5    5.77    2.46
   1  10   5    5.95    1.91
   1  10   5    7.08    1.55
   1  10   5    5.68    1.57
   1  10   5    6.70    2.59
   1  10   5    6.55    1.70
   1  10   5    5.46    1.29
  -1 -10  -4    0.82    0.78
  -1 -10  -4    1.52    0.71
  -1 -10  -4    1.13    1.22
  -1 -10  -4    2.12    1.11
  -1 -10  -4    0.90    0.96
  -1 -10  -4    0.73    0.66
  -1 -10  -4    2.13    1.75
  -1 -10  -4    2.14    0.90
  -1 -10  -4    1.28    0.75
   1  10   4    1.56    0.79
   1  10   4    1.90    0.80
   1  10   4    0.59    1.32
   1  10   4    0.75    0.46
   1  10   4    1.39    0.67
   1  10   4    6.89    2.69
   1  10   4    0.89    0.72
   1  10   4    1.05    0.88
   1  10   4    3.89    1.09
  -1 -10  -3   21.48    5.10
  -1 -10  -3   13.60    3.00
  -1 -10  -3   24.01    8.26
  -1 -10  -3   15.15    4.20
  -1 -10  -3   24.37    4.72
  -1 -10  -3   17.03    3.35
  -1 -10  -3   10.11    3.10
   1  10   3   17.24    4.75
   1  10   3   24.64    9.36
   1  10   3   23.77    8.18
   1  10   3   12.96    2.70
   1  10   3   24.52    5.89
   1  10   3   14.57    4.24
  -1 -10  -2    1.54    0.89
  -1 -10  -2    2.77    0.69
  -1 -10  -2    3.24    1.29
  -1 -10  -2    6.83    2.44
  -1 -10  -2    1.00    0.94
  -1 -10  -2    2.15    1.72
  -1 -10  -2    3.90    1.59
  -1 -10  -2    2.50    0.85
   1  10   2    1.76    1.48
   1  10   2    1.85    2.16
   1  10   2    5.57    2.00
   1  10   2    1.32    0.75
   1  10   2    3.62    1.05
   1  10   2    4.01    1.57
   1  10   2    1.93    1.08
   1  10   2    2.79    1.19
   1  10   2    2.55    0.83
  -1 -10  -1    4.27    1.55
  -1 -10  -1    0.81    0.47
  -1 -10  -1    2.55    1.99
  -1 -10  -1    0.95    1.10
  -1 -10  -1   -0.76    1.03
  -1 -10  -1    0.67    0.53
  -1 -10  -1    2.11    2.15
  -1 -10  -1    1.99    1.03
   1  10   1    0.99    0.80
   1  10   1    2.68    1.11
   1  10   1    1.39    1.49
   1  10   1    0.74    0.45
   1  10   1    0.58    0.71
   1  10   1   -0.54    2.22
   1  10   1    0.37    1.13
   1  10   1    0.25    1.24
   1  10   1    0.83    0.83
  -1 -10   0    5.94    2.44
  -1 -10   0    6.72    2.84
  -1 -10   0    4.18    1.46
  -1 -10   0    6.51    2.35
  -1 -10   0    7.74    2.38
  -1 -10   0    3.39    1.51
  -1 -10   0    2.80    3.29
   1  10   0    8.48    2.47
   1  10   0    5.43    3.28
   1  10   0    7.49    2.66
   1  10   0    3.41    1.18
   1  10   0    6.09    2.11
   1  10   0    6.31    2.44
   1  10   0    8.52    2.29
   1  10   0    5.13    1.25
   1  10   0    1.04    1.42
  -1 -10   1    2.05    1.89
  -1 -10   1    0.51    1.98
  -1 -10   1    0.55    1.10
  -1 -10   1   -0.28    1.30
  -1 -10   1    0.87    0.56
  -1 -10   1    2.96    1.29
   1  10  -1    2.08    0.92
   1  10  -1    1.17    1.10
   1  10  -1   -0.45    1.46
   1  10  -1    1.28    0.94
   1  10  -1   -5.22    4.63
   1  10  -1    1.23    1.59
   1  10  -1    0.24    1.11
  -1 -10   2    0.23    1.13
  -1 -10   2    2.73    0.84
  -1 -10   2    0.46    1.22
  -1 -10   2    3.59    2.65
  -1 -10   2    1.46    0.73
  -1 -10   2    0.59    1.17
  -1 -10   2    2.91    5.82
  -1 -10   2    1.67    1.50
   1  10  -2    0.53    1.50
   1  10  -2    0.59    2.12
   1  10  -2    0.47    1.13
   1  10  -2    0.80    0.87
   1  10  -2    2.74    5.00
   1  10  -2    1.20    0.61
   1  10  -2    0.31    1.60
   1  10  -2    0.81    1.03
  -1 -10   3    3.37    1.40
  -1 -10   3   -0.08    3.30
  -1 -10   3    7.47    2.66
  -1 -10   3    6.56    2.30
  -1 -10   3    6.04    2.37
  -1 -10   3    3.15    2.02
   1  10  -3    7.83    2.80
   1  10  -3    4.23    1.59
   1  10  -3    3.48    4.82
   1  10  -3    5.33    2.08
   1  10  -3    2.85    2.34
   1  10  -3    5.71    2.14
  -1 -10   4    2.77    1.31
  -1 -10   4    1.55    1.89
  -1 -10   4    1.60    0.91
  -1 -10   4    0.35    2.00
  -1 -10   4   -1.64    2.04
   1  10  -4    3.42    1.52
   1  10  -4    2.53    1.19
   1  10  -4    3.90    1.56
   1  10  -4    4.99    2.60
   1  10  -4   -0.01    2.04
   1  10  -4    3.06    1.85
  -1 -10   5    0.49    0.84
  -1 -10   5    2.76    1.34
  -1 -10   5    2.08    0.94
  -1 -10   5    3.92    2.42
   1  10  -5    2.12    1.44
   1  10  -5    4.52    1.77
   1  10  -5    1.43    0.73
   1  10  -5    0.27    1.91
   1  10  -5    1.36    1.77
  -1 -10   6   -0.96    2.15
  -1 -10   6    4.84    1.70
   1  10  -6    0.45    0.66
   1  10  -6    3.26    1.96
  -1 -10   7    0.04    0.96
  -1 -10   7   -1.06    2.42
  -1 -10   7   -0.68    1.02
   1  10  -7    0.17    0.84
   1  10  -7    0.91    1.55
   1  10  -7    3.11    1.33
   1  10  -7   -0.72    1.66
  -1 -10   8    4.75    1.56
  -1 -10   8    1.70    1.04
   1  10  -8    2.79    1.79
   1  10  -8    3.74    1.58
  -1 -10   9    1.54    1.06
  -1 -10   9    3.44    1.66
   1  10  -9    0.42    1.67
   1  10  -9    3.50    1.55
  -1 -10  10    2.90    1.22
  -1 -10  10    2.90    1.73
   1  10 -10    3.52    1.99
  -1 -10  11    0.33    0.80
  -1 -10  11    1.52    1.02
  -1 -10  11    1.17    1.21
   1  10 -11   -0.01    1.74
   1  10 -11    0.22    0.54
  -1 -10  12    0.37    0.85
  -1 -10  12    1.43    0.86
  -1 -10  12    5.19    2.30
   1  10 -12   -0.99    1.85
   1  10 -12   -0.44    1.37
  -1 -10  13    1.53    0.90
  -1 -10  13    1.22    0.68
   1  10 -13   -0.15    1.83
   1  10 -13    1.13    1.16
  -1 -10  14    0.82    0.77
  -1 -10  14    0.15    0.76
   1  10 -14    2.31    1.77
   1  10 -14    0.16    0.94
  -1 -10  15    0.40    0.69
  -1 -10  15    0.39    0.69
   1  10 -15    0.19    1.35
   1  10 -15   -1.33    0.95
  -1 -10  16    0.93    0.71
  -1 -10  16    0.63    0.68
   1  10 -16    0.86    1.29
   1  10 -16    1.15    1.01
  -1 -10  17    1.11    0.63
  -1 -10  17    0.63    0.49
   1  10 -17    0.72    1.14
  -1 -10  18   -0.21    0.51
  -1 -10  18    0.94    0.56
   1  10 -18    0.32    1.00
   1  10 -18    1.21    0.73
  -1 -10  19    0.47    0.52
  -1 -10  19    0.34    0.45
   1  10 -19    0.34    0.96
   1  10 -19    0.05    0.55
  -1 -10  20   -0.01    0.47
  -1 -10  20    0.09    0.19
  -1 -10  20   -0.51    0.42
   1  10 -20    1.28    0.98
   1  10 -20    0.27    0.63
  -1  -9 -20    0.37    0.23
  -1  -9 -20    1.30    0.52
  -1  -9 -20   -0.62    0.58
   1   9  20    0.31    0.27
   1   9  20    0.35    0.37
   1   9  20    0.82    0.38
  -1  -9 -19    0.35    0.24
  -1  -9 -19   -0.09    0.23
  -1  -9 -19   -0.18    0.45
  -1  -9 -19   -0.66    0.70
  -1  -9 -19    1.32    1.30
   1   9  19    0.38    0.31
   1   9  19    0.71    0.36
  -1  -9 -18    1.24    0.63
  -1  -9 -18    0.40    0.25
  -1  -9 -18   -0.21    0.27
  -1  -9 -18   -0.41    1.29
  -1  -9 -18    0.52    0.71
   1   9  18    0.21    0.24
   1   9  18    0.47    0.71
   1   9  18    0.53    0.41
   1   9  18   -0.30    0.63
  -1  -9 -17   -0.37    0.88
  -1  -9 -17   -0.53    1.25
  -1  -9 -17    0.28    0.54
  -1  -9 -17    0.56    0.30
   1   9  17    0.16    0.43
   1   9  17    1.24    0.60
   1   9  17    0.26    0.64
   1   9  17    0.41    1.95
   1   9  17    0.27    0.63
   1   9  17    0.60    0.56
  -1  -9 -16   -0.38    1.10
  -1  -9 -16    1.87    0.77
  -1  -9 -16    0.84    0.56
  -1  -9 -16    1.12    1.15
  -1  -9 -16    1.38    0.69
   1   9  16    1.08    0.57
   1   9  16    1.53    0.62
   1   9  16    1.41    0.63
   1   9  16    0.42    0.70
   1   9  16    0.96    0.70
   1   9  16   -0.53    1.65
   1   9  16    0.62    0.66
   1   9  16    0.36    0.64
   1   9  16    0.64    0.56
  -1  -9 -15    8.38    2.94
  -1  -9 -15    3.50    1.39
  -1  -9 -15    6.28    1.81
  -1  -9 -15    3.13    0.84
  -1  -9 -15    2.17    0.76
  -1  -9 -15    4.33    2.10
  -1  -9 -15    0.16    1.22
   1   9  15    5.47    1.59
   1   9  15    8.81    3.08
   1   9  15    2.34    0.99
   1   9  15    3.25    1.41
   1   9  15    2.90    2.10
   1   9  15    4.10    1.11
   1   9  15    2.98    1.07
   1   9  15    4.27    1.22
  -1  -9 -14   15.47    2.68
  -1  -9 -14   12.79    3.53
  -1  -9 -14   16.23    5.69
  -1  -9 -14   13.79    5.52
  -1  -9 -14    9.22    3.12
  -1  -9 -14   16.19    3.21
   1   9  14   11.75    4.54
   1   9  14   16.59    5.82
   1   9  14   20.42    5.56
   1   9  14   16.69    3.00
   1   9  14   13.07    4.00
  -1  -9 -13    1.04    0.61
  -1  -9 -13    2.10    1.07
  -1  -9 -13    1.25    0.90
  -1  -9 -13    2.47    0.77
  -1  -9 -13    2.04    0.53
  -1  -9 -13    2.55    0.78
  -1  -9 -13    0.00    1.37
  -1  -9 -13    2.41    1.04
  -1  -9 -13    1.52    1.49
   1   9  13    3.81    1.41
   1   9  13    2.38    0.96
   1   9  13    1.12    0.79
   1   9  13    1.09    0.68
   1   9  13    2.15    0.87
   1   9  13    2.01    0.77
  -1  -9 -12    4.24    1.10
  -1  -9 -12    2.59    0.79
  -1  -9 -12    5.55    1.42
  -1  -9 -12    0.05    0.59
  -1  -9 -12    1.52    0.80
  -1  -9 -12    9.26    2.62
  -1  -9 -12    3.84    1.71
  -1  -9 -12    2.41    1.51
  -1  -9 -12    2.82    1.18
   1   9  12   10.57    2.95
   1   9  12    2.58    1.10
   1   9  12    2.61    1.59
   1   9  12    3.56    1.03
   1   9  12    4.29    1.25
   1   9  12    2.68    0.81
   1   9  12    4.58    1.90
  -1  -9 -11    0.77    0.69
  -1  -9 -11    1.69    0.77
  -1  -9 -11    0.15    0.57
  -1  -9 -11    0.70    0.60
  -1  -9 -11    0.50    0.56
  -1  -9 -11    0.54    0.97
  -1  -9 -11    3.06    1.72
  -1  -9 -11    1.08    0.54
  -1  -9 -11   -0.94    1.11
  -1  -9 -11    1.60    0.75
   1   9  11    0.78    0.62
   1   9  11    0.76    0.51
   1   9  11    0.29    0.51
   1   9  11    1.14    0.74
   1   9  11    1.07    0.61
   1   9  11    0.69    0.69
   1   9  11    0.70    0.67
   1   9  11    1.61    0.71
  -1  -9 -10    2.61    1.25
  -1  -9 -10    5.48    2.08
  -1  -9 -10    1.93    0.74
  -1  -9 -10    2.87    0.81
  -1  -9 -10    1.99    0.86
  -1  -9 -10   -0.36    1.16
  -1  -9 -10    2.62    1.57
  -1  -9 -10    1.79    0.76
   1   9  10    1.88    0.88
   1   9  10    4.19    1.56
   1   9  10    2.06    0.77
   1   9  10    1.71    0.85
   1   9  10    2.09    0.75
   1   9  10    1.46    1.40
   1   9  10    2.58    1.13
   1   9  10    1.52    0.69
   1   9  10    2.80    1.07
  -1  -9  -9    1.43    0.78
  -1  -9  -9    0.48    0.95
  -1  -9  -9    1.18    0.86
  -1  -9  -9    1.23    0.61
  -1  -9  -9    1.51    0.84
  -1  -9  -9    1.61    0.74
  -1  -9  -9   -0.33    1.18
  -1  -9  -9    4.47    1.99
   1   9   9    0.61    0.81
   1   9   9    3.83    1.22
   1   9   9    1.84    0.94
   1   9   9    2.80    1.19
   1   9   9   -0.71    1.32
   1   9   9    0.86    0.86
   1   9   9    2.31    0.82
   1   9   9    1.09    0.69
  -1  -9  -8    0.45    1.36
  -1  -9  -8    1.45    0.69
  -1  -9  -8    2.44    1.22
  -1  -9  -8    2.88    1.11
  -1  -9  -8    2.01    0.71
  -1  -9  -8    2.87    1.62
  -1  -9  -8    1.93    1.26
  -1  -9  -8    1.97    0.98
   1   9   8    2.02    1.04
   1   9   8    1.27    0.96
   1   9   8    4.72    1.45
   1   9   8    1.85    0.85
   1   9   8    2.00    0.75
   1   9   8    0.63    0.91
   1   9   8    1.00    0.60
   1   9   8    1.36    0.72
  -1  -9  -7    0.51    0.92
  -1  -9  -7    1.70    0.94
  -1  -9  -7    0.47    0.43
  -1  -9  -7    2.05    0.79
  -1  -9  -7    1.33    0.69
  -1  -9  -7    0.97    1.07
   1   9   7    0.55    0.41
   1   9   7    1.58    1.61
   1   9   7    1.51    0.80
   1   9   7    1.82    0.71
   1   9   7    1.17    1.05
  -1  -9  -6    1.12    0.74
  -1  -9  -6   -0.84    1.32
  -1  -9  -6    0.60    0.96
  -1  -9  -6    3.31    1.26
  -1  -9  -6    2.92    1.17
  -1  -9  -6    0.48    1.11
  -1  -9  -6    2.30    1.33
   1   9   6    1.02    0.65
   1   9   6    1.66    0.78
   1   9   6    1.33    0.64
   1   9   6   -5.20    2.05
   1   9   6    0.08    1.06
   1   9   6    0.75    0.84
   1   9   6    1.88    1.22
   1   9   6    0.50    0.66
   1   9   6    1.51    0.69
  -1  -9  -5    9.26    1.82
  -1  -9  -5   11.37    2.69
  -1  -9  -5    8.93    2.35
  -1  -9  -5   18.76    6.46
  -1  -9  -5    3.80    1.28
  -1  -9  -5    9.09    2.25
  -1  -9  -5    6.98    2.76
  -1  -9  -5   11.64    2.40
   1   9   5   10.52    2.19
   1   9   5    9.04    2.97
   1   9   5    8.10    2.27
   1   9   5    9.13    3.50
   1   9   5   11.79    2.65
   1   9   5    9.17    1.80
   1   9   5    9.42    2.16
  -1  -9  -4    2.07    0.96
  -1  -9  -4    1.12    1.21
  -1  -9  -4    1.74    1.16
  -1  -9  -4    2.59    1.06
  -1  -9  -4    2.90    1.09
  -1  -9  -4    3.69    1.03
  -1  -9  -4    3.69    1.05
   1   9   4    2.96    0.98
   1   9   4    2.43    1.01
   1   9   4    1.16    1.78
   1   9   4    4.00    1.10
   1   9   4    1.47    0.69
   1   9   4    2.52    1.38
  -1  -9  -3    9.09    2.28
  -1  -9  -3   10.74    2.21
  -1  -9  -3    7.82    2.19
  -1  -9  -3    7.22    2.19
  -1  -9  -3   13.69    4.79
  -1  -9  -3   10.44    3.35
  -1  -9  -3    6.91    1.59
  -1  -9  -3    8.01    3.11
   1   9   3    9.36    3.30
   1   9   3    5.05    1.61
   1   9   3    6.08    1.96
   1   9   3   10.18    3.90
   1   9   3    3.86    2.54
   1   9   3    6.47    1.60
   1   9   3    5.28    1.42
  -1  -9  -2    1.06    0.89
  -1  -9  -2    2.93    1.73
  -1  -9  -2    4.65    1.66
  -1  -9  -2   12.27    4.28
  -1  -9  -2    2.45    1.19
  -1  -9  -2    1.87    0.56
  -1  -9  -2    2.67    1.14
  -1  -9  -2    1.42    1.78
   1   9   2    4.80    1.77
   1   9   2    2.32    2.48
   1   9   2   12.55    4.35
   1   9   2    3.17    1.21
   1   9   2    2.21    0.93
   1   9   2    2.49    0.98
   1   9   2    4.51    1.40
   1   9   2    2.15    0.89
   1   9   2    1.03    1.07
  -1  -9  -1    1.20    1.12
  -1  -9  -1    3.00    0.82
  -1  -9  -1    0.50    1.92
  -1  -9  -1    1.17    1.25
  -1  -9  -1    2.77    1.39
  -1  -9  -1    0.81    0.57
  -1  -9  -1    5.05    2.44
  -1  -9  -1    6.28    2.51
   1   9   1    2.38    1.11
   1   9   1    1.53    0.78
   1   9   1    1.67    1.49
   1   9   1    4.18    1.65
   1   9   1    1.50    0.85
   1   9   1    0.94    2.36
   1   9   1    0.68    1.03
   1   9   1    2.94    1.45
   1   9   1    3.13    1.24
  -1  -9   0    8.09    2.91
  -1  -9   0   11.15    3.29
  -1  -9   0    3.54    2.38
  -1  -9   0   11.19    3.91
  -1  -9   0    7.31    3.95
  -1  -9   0   10.91    2.88
  -1  -9   0    6.85    1.43
   1   9   0   12.35    4.30
   1   9   0   10.93    3.10
   1   9   0    7.88    2.58
   1   9   0    6.89    1.79
   1   9   0    8.23    4.01
   1   9   0   -0.77    1.40
   1   9   0    6.76    1.99
  -1  -9   1   23.15    5.56
  -1  -9   1   23.32    4.61
  -1  -9   1   20.67    7.13
  -1  -9   1   26.82    7.45
  -1  -9   1   13.08    3.99
  -1  -9   1   16.60    3.39
  -1  -9   1   15.95    7.82
   1   9  -1   21.54    7.43
   1   9  -1   27.06    7.45
   1   9  -1   16.14    3.43
   1   9  -1   12.91    4.93
   1   9  -1   18.62    4.79
   1   9  -1   21.81    4.33
  -1  -9   2   14.27    3.60
  -1  -9   2    6.03    3.58
  -1  -9   2    9.01    3.20
  -1  -9   2   10.04    3.15
  -1  -9   2   14.14    2.82
  -1  -9   2   10.51    2.44
  -1  -9   2    2.74    5.91
  -1  -9   2   15.64    5.96
   1   9  -2   13.24    3.82
   1   9  -2   12.27    4.32
   1   9  -2   14.96    3.13
   1   9  -2   12.42    3.11
   1   9  -2    6.96    2.49
   1   9  -2   13.11    3.66
   1   9  -2   10.87    2.32
  -1  -9   3   -0.14    3.51
  -1  -9   3    2.24    1.26
  -1  -9   3    2.62    1.20
  -1  -9   3    2.14    0.95
  -1  -9   3   -0.62    2.45
   1   9  -3    5.21    2.20
   1   9  -3    2.07    1.05
   1   9  -3    2.84    1.71
   1   9  -3    1.27    0.64
   1   9  -3   -2.90    2.52
   1   9  -3    1.99    2.76
  -1  -9   4   -3.99    3.51
  -1  -9   4    7.82    2.18
  -1  -9   4   -0.86    2.80
  -1  -9   4    1.79    1.02
  -1  -9   4   -0.21    2.08
  -1  -9   4    0.40    0.45
   1   9  -4    2.99    1.35
   1   9  -4    2.95    2.00
   1   9  -4    0.90    0.55
   1   9  -4    0.78    1.32
   1   9  -4    3.42    2.03
   1   9  -4    1.98    2.96
  -1  -9   5    3.37    3.34
  -1  -9   5    5.08    2.05
   1   9  -5    3.45    2.19
   1   9  -5    1.46    0.88
   1   9  -5    4.33    1.77
   1   9  -5    3.99    2.47
  -1  -9   6    0.67    3.41
  -1  -9   6    6.26    2.47
  -1  -9   6    5.94    2.47
  -1  -9   6    4.72    1.50
   1   9  -6    3.58    1.57
   1   9  -6    3.33    2.32
   1   9  -6    1.95    2.39
  -1  -9   7    8.93    2.34
  -1  -9   7    7.58    3.04
   1   9  -7    4.73    2.27
   1   9  -7    5.59    2.23
  -1  -9   8    4.11    1.39
  -1  -9   8    1.45    1.18
   1   9  -8    0.40    1.86
   1   9  -8    3.11    1.45
  -1  -9   9    1.60    1.01
  -1  -9   9    3.32    2.05
   1   9  -9    0.28    1.83
  -1  -9  10    0.84    1.10
  -1  -9  10    1.59    0.99
  -1  -9  10    3.54    1.85
   1   9 -10   -0.11    1.87
   1   9 -10    0.82    0.72
  -1  -9  11    4.08    1.33
  -1  -9  11    3.90    1.43
  -1  -9  11    0.94    1.12
   1   9 -11    3.13    2.07
   1   9 -11    3.39    1.79
  -1  -9  12   -0.14    0.80
  -1  -9  12    0.60    0.94
   1   9 -12    0.27    1.80
  -1  -9  13    2.48    1.09
  -1  -9  13    0.14    0.94
   1   9 -13    2.33    1.95
   1   9 -13    0.16    1.30
  -1  -9  14    0.80    0.91
  -1  -9  14    0.17    0.90
   1   9 -14    0.46    1.85
   1   9 -14    1.15    1.26
  -1  -9  15    0.12    0.82
  -1  -9  15    0.22    0.57
   1   9 -15    1.27    1.72
  -1  -9  16    0.60    0.79
  -1  -9  16    0.84    0.62
   1   9 -16   -0.26    1.65
   1   9 -16    1.19    0.91
  -1  -9  17    0.73    0.77
  -1  -9  17    2.38    1.01
  -1  -9  17    3.31    0.99
   1   9 -17    2.00    1.11
   1   9 -17   -0.46    1.48
  -1  -9  18    0.13    0.63
  -1  -9  18    0.31    0.44
  -1  -9  18    0.84    0.58
   1   9 -18    0.48    0.85
  -1  -9  19    0.42    0.56
  -1  -9  19    0.51    0.39
  -1  -9  19    0.35    0.51
   1   9 -19    0.33    0.38
   1   9 -19    0.95    0.76
  -1  -9  20   -0.15    0.54
  -1  -9  20    0.61    0.39
   1   9 -20    0.55    0.43
   1   9 -20    0.08    0.68
  -1  -9  21    0.11    0.52
  -1  -9  21   -0.25    0.23
   1   9 -21    0.20    0.27
   1   9 -21    0.18    0.56
  -1  -8 -21    0.71    0.49
  -1  -8 -21    1.20    0.50
  -1  -8 -21    0.37    0.62
  -1  -8 -21    1.27    0.53
   1   8  21    1.23    0.51
   1   8  21    1.14    0.78
   1   8  21    1.31    0.59
  -1  -8 -20    1.04    0.57
  -1  -8 -20    0.16    0.24
  -1  -8 -20    0.02    0.67
   1   8  20    0.69    0.36
   1   8  20    0.76    0.41
   1   8  20   -0.24    0.65
   1   8  20    1.11    0.52
  -1  -8 -19    1.75    0.70
  -1  -8 -19    0.37    0.75
  -1  -8 -19    0.12    0.48
   1   8  19    2.43    0.92
   1   8  19    1.06    0.50
   1   8  19    1.42    0.84
   1   8  19    0.59    0.79
  -1  -8 -18    0.91    1.36
  -1  -8 -18    1.06    0.65
  -1  -8 -18    1.52    0.61
  -1  -8 -18    1.07    0.93
  -1  -8 -18    0.79    0.41
  -1  -8 -18    1.02    1.13
   1   8  18    0.78    0.48
   1   8  18    1.20    0.54
   1   8  18    0.92    0.45
   1   8  18    1.29    0.82
   1   8  18    1.71    1.96
   1   8  18    0.96    0.71
   1   8  18    0.29    0.46
   1   8  18    1.62    0.97
  -1  -8 -17    1.49    0.62
  -1  -8 -17    1.92    1.41
  -1  -8 -17    0.96    0.68
  -1  -8 -17   -0.17    0.52
  -1  -8 -17    0.86    0.39
  -1  -8 -17   -0.03    0.66
  -1  -8 -17   -1.16    1.88
  -1  -8 -17    1.35    1.26
  -1  -8 -17    0.22    0.74
   1   8  17    0.22    0.31
   1   8  17    0.68    0.38
   1   8  17    1.23    0.72
   1   8  17    0.76    0.71
   1   8  17    0.77    0.49
   1   8  17    0.52    0.97
  -1  -8 -16    3.07    1.12
  -1  -8 -16    0.14    1.25
  -1  -8 -16    2.08    0.84
  -1  -8 -16    1.76    1.38
  -1  -8 -16    1.83    0.71
  -1  -8 -16    0.41    1.66
  -1  -8 -16    3.69    1.38
   1   8  16    3.10    0.98
   1   8  16    2.50    0.93
   1   8  16    3.69    1.40
   1   8  16    2.03    0.63
   1   8  16    2.61    1.30
   1   8  16    2.52    0.90
   1   8  16   -2.10    2.15
   1   8  16    2.33    1.05
   1   8  16    1.94    0.79
   1   8  16    2.17    0.81
  -1  -8 -15    4.16    1.70
  -1  -8 -15    6.54    2.29
  -1  -8 -15    4.30    1.04
  -1  -8 -15    6.14    1.79
  -1  -8 -15    3.34    1.27
  -1  -8 -15    4.74    1.14
  -1  -8 -15   -0.26    1.39
   1   8  15    4.10    1.56
   1   8  15    6.19    1.78
   1   8  15    4.40    1.07
   1   8  15    5.32    1.30
   1   8  15    0.90    2.23
   1   8  15    2.42    1.30
   1   8  15    3.39    0.98
   1   8  15    5.83    1.38
  -1  -8 -14    1.05    0.59
  -1  -8 -14    0.37    1.10
  -1  -8 -14    1.18    0.64
  -1  -8 -14    0.41    0.48
  -1  -8 -14    1.01    0.49
  -1  -8 -14    4.41    2.15
  -1  -8 -14    3.80    2.07
  -1  -8 -14    0.59    0.84
   1   8  14    0.68    0.60
   1   8  14    0.51    0.65
   1   8  14    1.56    0.65
   1   8  14    0.68    0.52
   1   8  14    1.49    0.84
   1   8  14    1.76    0.80
   1   8  14    0.49    0.80
   1   8  14    6.54    2.69
  -1  -8 -13    1.08    0.58
  -1  -8 -13    1.14    0.85
  -1  -8 -13    0.63    0.49
  -1  -8 -13   -0.78    1.54
  -1  -8 -13    0.01    0.54
   1   8  13    0.89    0.51
   1   8  13    0.44    0.75
   1   8  13   -0.66    0.62
   1   8  13   -0.29    1.86
   1   8  13    0.84    0.72
   1   8  13    2.18    1.14
  -1  -8 -12    1.85    0.97
  -1  -8 -12    0.48    0.54
  -1  -8 -12    2.15    0.74
  -1  -8 -12    2.97    1.14
  -1  -8 -12   -0.07    1.63
  -1  -8 -12    0.09    0.45
  -1  -8 -12    0.65    1.51
   1   8  12    3.18    1.12
   1   8  12    0.38    0.39
   1   8  12    0.69    0.78
   1   8  12    0.10    0.72
   1   8  12    0.63    2.03
   1   8  12    2.78    1.05
   1   8  12    0.87    0.74
  -1  -8 -11   10.57    2.26
  -1  -8 -11   14.46    3.12
  -1  -8 -11    8.85    2.48
  -1  -8 -11    8.01    1.91
  -1  -8 -11    5.23    2.14
   1   8  11    5.36    2.18
   1   8  11    9.05    2.97
   1   8  11    3.97    1.67
   1   8  11    5.61    1.64
   1   8  11    7.55    1.64
   1   8  11   13.40    2.83
   1   8  11    6.06    1.52
   1   8  11    9.74    2.07
  -1  -8 -10    5.98    2.28
  -1  -8 -10    7.00    1.58
  -1  -8 -10    7.79    1.52
  -1  -8 -10    9.31    2.63
  -1  -8 -10    6.10    1.55
  -1  -8 -10   11.33    2.62
  -1  -8 -10    9.74    3.98
  -1  -8 -10    8.69    1.80
  -1  -8 -10    7.75    2.61
  -1  -8 -10    7.33    2.65
   1   8  10    8.96    2.55
   1   8  10    9.65    3.41
   1   8  10    8.52    3.06
   1   8  10   12.93    4.98
   1   8  10   10.38    2.14
   1   8  10   12.76    2.71
   1   8  10    5.69    1.30
   1   8  10    6.21    1.40
  -1  -8  -9    2.15    0.81
  -1  -8  -9    1.75    0.70
  -1  -8  -9    1.78    0.72
  -1  -8  -9    1.38    0.75
  -1  -8  -9    3.06    1.32
  -1  -8  -9    2.70    0.99
  -1  -8  -9    4.51    1.65
  -1  -8  -9   -0.13    1.49
   1   8   9    2.80    1.01
   1   8   9    2.49    1.80
   1   8   9    3.87    1.46
   1   8   9    1.41    0.70
   1   8   9    2.08    1.14
   1   8   9    5.61    1.31
   1   8   9    2.70    1.18
  -1  -8  -8    7.76    1.54
  -1  -8  -8    7.42    1.68
  -1  -8  -8   10.42    3.73
  -1  -8  -8    6.39    1.67
  -1  -8  -8    6.43    2.38
  -1  -8  -8    9.07    3.62
   1   8   8    3.26    1.85
   1   8   8    9.91    3.82
   1   8   8    6.66    2.55
   1   8   8    7.80    1.71
   1   8   8    6.74    1.52
   1   8   8    7.65    1.56
  -1  -8  -7   37.58    6.14
  -1  -8  -7   43.92    8.57
  -1  -8  -7   30.91    7.18
  -1  -8  -7   36.18   12.44
  -1  -8  -7   31.98    8.70
  -1  -8  -7   33.03   12.62
  -1  -8  -7   34.25    8.76
   1   8   7   33.49    8.63
   1   8   7   24.56    6.68
   1   8   7   38.70   13.26
   1   8   7   40.42    7.76
   1   8   7   38.27   14.53
   1   8   7   31.43    6.01
   1   8   7   36.23    5.90
  -1  -8  -6   15.60    2.76
  -1  -8  -6    4.05    1.82
  -1  -8  -6    7.50    1.95
  -1  -8  -6   13.98    4.85
  -1  -8  -6    7.90    2.40
  -1  -8  -6    9.74    2.05
  -1  -8  -6    6.36    2.49
   1   8   6   12.24    4.25
   1   8   6    8.99    2.56
   1   8   6   11.15    3.57
   1   8   6    9.77    3.75
   1   8   6    8.42    1.79
   1   8   6   14.68    2.59
  -1  -8  -5    1.23    0.61
  -1  -8  -5    0.62    1.08
  -1  -8  -5    2.31    1.02
  -1  -8  -5    1.38    1.45
  -1  -8  -5    0.31    1.77
  -1  -8  -5    1.64    0.84
  -1  -8  -5    3.27    1.52
   1   8   5    2.28    0.93
   1   8   5    0.30    0.68
   1   8   5   -0.84    2.17
   1   8   5    0.71    1.04
   1   8   5    3.19    1.15
  -1  -8  -4   33.95    9.21
  -1  -8  -4   36.72    7.12
  -1  -8  -4   38.00    7.52
  -1  -8  -4   34.23    5.65
  -1  -8  -4   33.84    7.89
  -1  -8  -4   32.56    6.27
  -1  -8  -4   39.80   10.13
  -1  -8  -4   28.18    9.67
  -1  -8  -4   39.90   15.15
   1   8   4   36.43    9.87
   1   8   4   25.19    8.66
   1   8   4   34.23    5.64
   1   8   4   41.20    7.89
   1   8   4   32.23    8.36
   1   8   4   42.15   15.99
   1   8   4   39.13    7.60
   1   8   4   29.23    5.70
  -1  -8  -3   98.24   18.70
  -1  -8  -3  100.26   19.04
  -1  -8  -3  102.80   16.42
  -1  -8  -3   79.61   18.36
  -1  -8  -3   75.83   20.43
  -1  -8  -3  129.84   44.33
  -1  -8  -3   84.89   21.02
  -1  -8  -3   42.81   16.25
   1   8   3   90.23   24.29
   1   8   3   82.80   13.27
   1   8   3   67.23   12.71
   1   8   3   94.85   23.43
   1   8   3   79.28   15.08
   1   8   3   38.80   14.72
  -1  -8  -2   17.64    4.91
  -1  -8  -2   19.51    4.13
  -1  -8  -2   15.12    3.71
  -1  -8  -2   20.53    3.62
  -1  -8  -2   17.78    3.47
  -1  -8  -2   16.81    6.42
  -1  -8  -2   22.24    6.11
  -1  -8  -2   16.27    5.65
   1   8   2   14.90    4.15
   1   8   2   12.18    4.24
   1   8   2   21.66    8.23
   1   8   2   20.81    4.07
   1   8   2   21.12    4.22
   1   8   2   19.99    3.68
   1   8   2   20.94    4.20
  -1  -8  -1    2.63    1.63
  -1  -8  -1    0.22    1.92
  -1  -8  -1    7.76    1.66
  -1  -8  -1    2.14    0.95
  -1  -8  -1    0.34    1.14
  -1  -8  -1    4.18    1.52
  -1  -8  -1   -0.26    2.21
  -1  -8  -1    2.31    1.02
  -1  -8  -1   13.92    5.36
   1   8   1    2.34    1.01
   1   8   1    7.11    3.23
   1   8   1    3.62    1.31
   1   8   1    3.35    1.44
   1   8   1    8.31    3.20
   1   8   1    5.28    1.78
   1   8   1    4.69    1.29
  -1  -8   0   96.29   18.61
  -1  -8   0   65.93   15.24
  -1  -8   0   63.64   21.75
  -1  -8   0   65.15   12.37
  -1  -8   0   82.54   20.81
  -1  -8   0   80.20   15.14
   1   8   0   80.98   15.49
   1   8   0   74.98   25.62
   1   8   0   58.48   15.81
   1   8   0   77.59   14.90
   1   8   0   60.01   15.36
  -1  -8   1    8.61    3.88
  -1  -8   1   15.71    4.64
  -1  -8   1    9.06    3.02
  -1  -8   1   11.92    3.04
  -1  -8   1   12.79    2.81
  -1  -8   1    8.74    6.28
  -1  -8   1   12.70    4.44
  -1  -8   1   10.65    4.11
   1   8  -1   13.83    4.00
   1   8  -1    9.54    2.40
   1   8  -1    9.28    3.56
   1   8  -1   11.79    2.46
   1   8  -1    9.43    2.61
   1   8  -1   10.91    2.43
  -1  -8   2   35.44    8.31
  -1  -8   2   27.32   10.38
  -1  -8   2   27.07    9.32
  -1  -8   2   26.01    7.24
  -1  -8   2   32.89    6.61
  -1  -8   2   -0.31    5.89
   1   8  -2   29.69    8.15
   1   8  -2   28.36    9.77
   1   8  -2   30.33    5.92
   1   8  -2   32.72   12.42
   1   8  -2    7.28    5.78
  -1  -8   3    2.85    1.34
  -1  -8   3    1.93    2.17
  -1  -8   3    5.29    2.04
  -1  -8   3   -1.82    3.95
   1   8  -3    6.32    2.47
   1   8  -3    4.70    1.97
   1   8  -3    3.49    3.39
   1   8  -3    1.73    1.52
  -1  -8   4    6.35    1.91
  -1  -8   4   -1.17    3.48
  -1  -8   4    5.80    2.31
   1   8  -4    2.83    2.49
   1   8  -4    3.96    2.67
  -1  -8   5   -0.42    4.77
  -1  -8   5    1.51    1.24
  -1  -8   5    2.62    1.20
  -1  -8   5    0.04    0.84
   1   8  -5    0.10    1.00
   1   8  -5    0.55    0.66
  -1  -8   6    5.56    1.67
  -1  -8   6   11.92    4.70
   1   8  -6   15.02    5.78
  -1  -8   7    9.29    2.44
  -1  -8   7    4.02    2.04
   1   8  -7    7.11    2.92
  -1  -8   8    6.86    1.94
  -1  -8   8   15.75    6.33
  -1  -8   9    3.85    1.67
  -1  -8   9    0.58    1.02
  -1  -8   9    2.58    1.65
   1   8  -9    1.29    0.88
  -1  -8  10    1.35    1.06
  -1  -8  10    2.03    1.51
   1   8 -10    1.29    1.88
  -1  -8  11    7.94    2.17
  -1  -8  11    4.97    1.52
  -1  -8  12    1.62    1.18
  -1  -8  12    0.88    1.18
   1   8 -12    2.01    1.45
  -1  -8  13    1.84    1.16
   1   8 -13    3.32    1.68
  -1  -8  14    2.13    1.18
  -1  -8  14    0.28    0.75
  -1  -8  15    5.03    1.65
  -1  -8  15    6.92    2.50
  -1  -8  15    3.09    0.99
   1   8 -15    4.09    1.48
  -1  -8  16    1.24    1.04
  -1  -8  16    1.85    0.79
  -1  -8  16    1.66    0.76
   1   8 -16    3.55    1.36
   1   8 -16   -0.37    0.96
  -1  -8  17    0.81    0.90
  -1  -8  17    1.95    0.87
  -1  -8  17    1.47    0.71
   1   8 -17    1.48    0.78
   1   8 -17   -0.85    0.92
  -1  -8  18    0.82    0.84
  -1  -8  18    0.58    0.48
   1   8 -18    0.08    0.38
   1   8 -18   -0.30    0.85
  -1  -8  19    1.02    0.75
   1   8 -19    3.04    1.07
  -1  -8  20    0.44    0.40
  -1  -8  20    0.24    0.61
  -1  -8  20    0.17    0.53
   1   8 -20    0.49    0.41
  -1  -8  21   -0.05    0.21
  -1  -8  21    0.62    0.60
   1   8 -21   -0.47    0.37
  -1  -8  22    0.07    0.23
  -1  -8  22    0.31    0.55
   1   8 -22    0.46    0.29
  -1  -7 -22    0.45    0.28
  -1  -7 -22    0.63    0.30
  -1  -7 -22   -0.12    0.60
  -1  -7 -22    0.49    0.51
   1   7  22    0.19    0.22
  -1  -7 -21    1.45    0.70
  -1  -7 -21    0.22    0.24
  -1  -7 -21    0.21    0.93
  -1  -7 -21   -0.25    0.55
   1   7  21    0.98    0.75
   1   7  21    0.56    0.38
  -1  -7 -20   -0.15    1.00
  -1  -7 -20    0.63    0.34
  -1  -7 -20    0.98    0.60
  -1  -7 -20    0.25    0.70
   1   7  20    0.53    0.35
   1   7  20    0.67    0.47
   1   7  20    1.62    0.63
   1   7  20    0.29    0.78
   1   7  20   -0.02    0.68
   1   7  20    0.39    0.78
   1   7  20    0.78    0.70
  -1  -7 -19    1.03    0.74
  -1  -7 -19    0.22    0.59
  -1  -7 -19    1.83    0.78
  -1  -7 -19    1.01    1.02
  -1  -7 -19    2.51    1.06
  -1  -7 -19    1.44    0.62
   1   7  19    2.26    0.86
   1   7  19    1.17    0.54
   1   7  19    2.45    0.93
   1   7  19    2.11    0.96
   1   7  19    1.50    0.66
   1   7  19    1.65    0.85
  -1  -7 -18    0.30    0.63
  -1  -7 -18    0.60    1.00
  -1  -7 -18    0.62    0.63
  -1  -7 -18    0.53    0.57
  -1  -7 -18    0.40    0.84
  -1  -7 -18    2.07    0.76
  -1  -7 -18    0.68    0.40
  -1  -7 -18   -3.57    2.11
   1   7  18    0.75    0.42
   1   7  18    0.63    0.40
   1   7  18    0.66    0.52
   1   7  18    1.41    0.67
   1   7  18    1.72    0.87
   1   7  18    0.52    1.86
   1   7  18    1.57    0.89
   1   7  18    1.23    1.02
   1   7  18    1.12    0.75
  -1  -7 -17    0.06    0.34
  -1  -7 -17    0.50    0.63
  -1  -7 -17    1.03    0.59
  -1  -7 -17    0.51    0.62
  -1  -7 -17    0.49    0.38
  -1  -7 -17   -3.84    2.06
  -1  -7 -17    0.66    0.97
   1   7  17    0.34    0.33
   1   7  17    0.74    0.52
   1   7  17    0.71    0.41
   1   7  17    0.57    0.71
   1   7  17   -1.47    2.20
   1   7  17   -0.58    0.60
   1   7  17    0.72    0.60
   1   7  17    0.47    0.99
  -1  -7 -16    6.90    1.43
  -1  -7 -16    4.29    1.75
  -1  -7 -16   10.60    3.72
  -1  -7 -16    9.60    3.33
  -1  -7 -16    9.19    1.94
  -1  -7 -16    4.92    1.53
   1   7  16   14.18    4.88
   1   7  16   13.91    4.85
   1   7  16    6.53    2.82
   1   7  16    3.52    1.67
   1   7  16   11.16    2.33
   1   7  16    7.79    2.18
  -1  -7 -15    0.82    0.67
  -1  -7 -15    1.31    0.76
  -1  -7 -15    0.72    1.39
  -1  -7 -15    0.64    0.45
  -1  -7 -15    0.49    0.33
  -1  -7 -15    0.33    0.55
  -1  -7 -15    1.62    1.73
  -1  -7 -15   -0.20    0.54
  -1  -7 -15   -0.68    1.89
   1   7  15    0.51    0.38
   1   7  15    0.08    0.71
   1   7  15    0.17    0.36
   1   7  15    0.92    0.68
   1   7  15    1.99    1.20
   1   7  15    1.43    0.97
   1   7  15   -0.16    0.65
   1   7  15    0.90    0.46
  -1  -7 -14    0.45    0.38
  -1  -7 -14    1.97    1.64
  -1  -7 -14    2.21    1.48
  -1  -7 -14    2.33    1.90
  -1  -7 -14    2.41    0.75
   1   7  14    0.19    0.82
   1   7  14    1.70    0.74
   1   7  14    1.31    0.45
   1   7  14    2.05    0.84
   1   7  14    3.00    2.18
   1   7  14    1.28    0.75
   1   7  14    2.56    0.85
  -1  -7 -13    1.93    0.75
  -1  -7 -13    0.03    1.32
  -1  -7 -13    3.20    1.23
  -1  -7 -13    2.62    0.89
  -1  -7 -13    1.12    0.85
  -1  -7 -13    1.00    1.46
   1   7  13    0.63    0.63
   1   7  13    3.68    1.17
   1   7  13    0.49    2.06
   1   7  13    4.00    1.44
   1   7  13    0.10    0.81
   1   7  13    2.89    0.91
   1   7  13    2.47    0.64
   1   7  13    1.61    0.78
  -1  -7 -12    1.06    0.56
  -1  -7 -12    2.24    1.15
  -1  -7 -12    2.98    1.01
  -1  -7 -12    2.52    0.78
  -1  -7 -12    1.41    0.72
  -1  -7 -12    1.10    0.53
  -1  -7 -12   -0.51    1.48
  -1  -7 -12    2.89    1.81
   1   7  12    2.72    0.91
   1   7  12    0.40    0.38
   1   7  12    1.25    0.78
   1   7  12    1.96    1.14
   1   7  12   -0.02    1.79
   1   7  12    0.84    0.77
   1   7  12    3.88    1.14
   1   7  12    5.26    1.38
  -1  -7 -11    0.66    1.08
  -1  -7 -11    0.43    0.77
  -1  -7 -11    1.03    0.56
  -1  -7 -11    0.09    0.46
  -1  -7 -11    2.87    1.87
   1   7  11    1.36    0.70
   1   7  11    0.46    0.52
   1   7  11    0.84    0.78
   1   7  11    0.43    1.76
   1   7  11    1.24    0.89
   1   7  11    1.08    0.96
  -1  -7 -10    2.24    0.86
  -1  -7 -10    1.36    1.16
  -1  -7 -10    1.64    0.70
  -1  -7 -10    1.42    0.75
  -1  -7 -10    1.01    0.70
  -1  -7 -10    3.18    1.85
  -1  -7 -10   -3.08    1.74
   1   7  10    1.23    0.66
   1   7  10    1.31    1.79
   1   7  10    0.76    0.76
   1   7  10    4.08    1.56
   1   7  10    2.53    1.10
   1   7  10    2.25    1.12
   1   7  10    1.01    0.69
   1   7  10    0.30    0.77
   1   7  10    0.01    0.51
  -1  -7  -9    3.55    0.96
  -1  -7  -9    2.45    0.90
  -1  -7  -9    1.04    0.73
  -1  -7  -9    1.01    0.73
  -1  -7  -9    1.82    1.02
  -1  -7  -9    1.24    0.57
  -1  -7  -9   -0.49    1.75
  -1  -7  -9    0.29    1.11
   1   7   9    0.28    0.49
   1   7   9    0.66    0.94
   1   7   9    1.66    1.04
   1   7   9    1.74    0.78
   1   7   9    3.66    1.10
   1   7   9    2.49    0.85
   1   7   9    1.42    0.80
  -1  -7  -8    1.09    0.72
  -1  -7  -8    0.96    0.70
  -1  -7  -8    2.78    1.18
  -1  -7  -8    0.78    0.69
  -1  -7  -8    1.09    1.82
  -1  -7  -8    0.79    1.61
   1   7   8    2.37    1.87
   1   7   8    1.97    0.87
   1   7   8    3.77    1.51
   1   7   8    0.58    0.64
   1   7   8    0.83    0.69
   1   7   8    1.68    1.35
   1   7   8    0.04    0.64
   1   7   8    0.70    0.70
  -1  -7  -7    5.21    1.35
  -1  -7  -7   -2.44    2.22
  -1  -7  -7    6.34    2.31
  -1  -7  -7    3.39    1.25
  -1  -7  -7   13.13    2.37
  -1  -7  -7   10.59    3.81
  -1  -7  -7    6.12    2.32
  -1  -7  -7   16.09    6.23
   1   7   7    5.95    2.14
   1   7   7    7.07    2.68
   1   7   7    5.61    1.35
   1   7   7    1.41    1.77
   1   7   7   13.37    5.13
   1   7   7   13.84    2.48
   1   7   7    5.65    1.34
  -1  -7  -6   48.57    7.86
  -1  -7  -6   51.71   10.03
  -1  -7  -6   49.06   16.79
  -1  -7  -6   61.67   16.65
  -1  -7  -6   51.69   12.93
  -1  -7  -6   47.14    8.94
  -1  -7  -6   51.79   19.71
   1   7   6   43.19   11.67
   1   7   6   56.39   19.28
   1   7   6   49.13   12.35
   1   7   6   61.56   23.34
   1   7   6   60.74   11.57
   1   7   6   49.67    8.00
  -1  -7  -5   19.64    5.41
  -1  -7  -5    1.12    1.30
  -1  -7  -5    1.74    0.88
  -1  -7  -5    1.53    1.73
  -1  -7  -5    2.70    1.05
  -1  -7  -5    1.25    1.71
  -1  -7  -5    2.57    1.46
   1   7   5   15.08    4.16
   1   7   5    1.87    0.94
   1   7   5    4.19    1.55
   1   7   5    2.24    0.87
   1   7   5    1.96    1.69
   1   7   5    1.98    0.90
   1   7   5    2.20    1.01
   1   7   5    1.08    1.15
  -1  -7  -4    7.72    2.14
  -1  -7  -4    7.58    1.74
  -1  -7  -4    3.78    1.35
  -1  -7  -4    4.29    1.23
  -1  -7  -4    3.88    1.10
  -1  -7  -4   12.24    4.71
   1   7   4   15.10    5.76
   1   7   4    5.02    2.21
   1   7   4    5.19    1.65
   1   7   4    5.05    1.29
   1   7   4    4.67    1.17
   1   7   4    7.08    1.77
  -1  -7  -3   46.42    7.52
  -1  -7  -3   56.97   10.91
  -1  -7  -3   91.86   31.39
  -1  -7  -3   49.86   13.47
  -1  -7  -3   87.30   33.08
  -1  -7  -3   57.09   10.81
  -1  -7  -3   58.70   14.61
   1   7   3   54.52   14.72
   1   7   3   70.94   26.89
   1   7   3   87.04   29.75
   1   7   3   67.23   16.72
   1   7   3   49.23    9.42
   1   7   3   55.76   10.55
   1   7   3   54.68    8.81
  -1  -7  -2   13.28    2.51
  -1  -7  -2   15.91    3.12
  -1  -7  -2   15.79    3.37
  -1  -7  -2   21.26    5.82
  -1  -7  -2   12.51    4.39
  -1  -7  -2   12.01    3.42
   1   7   2   14.81    3.02
   1   7   2   18.37    3.59
   1   7   2   15.67    4.51
   1   7   2   17.45    3.52
   1   7   2   16.24    6.18
  -1  -7  -1    2.64    1.81
  -1  -7  -1    8.85    2.71
  -1  -7  -1   11.87    2.54
  -1  -7  -1   12.27    4.28
  -1  -7  -1    5.67    2.44
  -1  -7  -1   10.31    2.21
   1   7   1    5.62    2.15
   1   7   1    9.18    2.69
   1   7   1   16.10    5.59
   1   7   1   10.69    2.26
   1   7   1    3.94    2.77
   1   7   1   15.30    5.83
   1   7   1    6.78    1.73
   1   7   1    4.50    1.47
  -1  -7   0    2.16    0.98
  -1  -7   0    0.75    1.92
  -1  -7   0    0.32    0.58
  -1  -7   0    2.70    3.47
  -1  -7   0    2.44    2.66
  -1  -7   0    1.83    1.06
   1   7   0   -1.23    1.61
   1   7   0    3.09    1.32
   1   7   0    3.49    1.95
   1   7   0    1.11    0.82
   1   7   0    0.66    3.53
   1   7   0    0.31    0.42
   1   7   0    1.35    1.32
   1   7   0    0.71    1.05
  -1  -7   1   28.01    7.79
  -1  -7   1   41.25    8.87
  -1  -7   1   43.52    7.99
  -1  -7   1   17.40    7.39
   1   7  -1   18.96    4.95
   1   7  -1   30.48    8.36
   1   7  -1   25.89    8.93
   1   7  -1   32.79    5.73
   1   7  -1   34.53   13.11
   1   7  -1   25.24    8.89
   1   7  -1   27.46    5.65
   1   7  -1   37.66    7.26
  -1  -7   2   58.56   22.21
  -1  -7   2   49.52   16.96
  -1  -7   2   51.00   10.10
   1   7  -2   40.63   13.94
   1   7  -2   54.12   10.41
   1   7  -2   55.08   20.89
  -1  -7   3    0.48    2.80
  -1  -7   3    4.11    1.73
  -1  -7   3   13.93    5.33
  -1  -7   3    3.52    2.65
   1   7  -3   16.87    6.45
   1   7  -3    4.26    2.17
   1   7  -3    5.80    1.97
  -1  -7   4    1.89    1.25
  -1  -7   4    8.77    3.47
   1   7  -4    1.67    1.38
   1   7  -4   10.59    4.12
  -1  -7   5   14.12    5.57
   1   7  -5    2.48    2.40
   1   7  -5   13.19    5.12
  -1  -7   6   19.39    7.59
   1   7  -6   34.21   13.06
   1   7  -7    2.83    1.57
  -1  -7   8    3.98    2.03
  -1  -7   8   19.08    7.52
   1   7  -8   13.60    5.31
  -1  -7   9   58.01   11.31
   1   7  -9   54.52   10.83
  -1  -7  10    4.28    1.63
  -1  -7  11   -0.02    1.21
   1   7 -11    2.66    1.73
  -1  -7  12    0.19    0.38
   1   7 -12    2.98    1.80
  -1  -7  13   -0.03    0.45
  -1  -7  13    0.74    0.84
   1   7 -13    1.70    0.79
   1   7 -13   -0.16    1.18
  -1  -7  14   -0.13    0.44
  -1  -7  14    1.91    0.95
   1   7 -14    0.63    0.53
   1   7 -14    2.15    1.31
  -1  -7  15    0.81    1.20
  -1  -7  15    0.12    0.48
  -1  -7  15    1.46    0.82
   1   7 -15    1.20    0.67
   1   7 -15   -0.77    1.17
  -1  -7  16    0.90    1.13
  -1  -7  16    1.94    0.84
  -1  -7  16   -0.21    0.63
   1   7 -16    4.32    1.61
   1   7 -16    0.37    1.06
  -1  -7  17    0.24    1.01
  -1  -7  17    0.36    0.43
   1   7 -17    1.01    0.59
   1   7 -17    0.45    0.90
  -1  -7  18    0.70    0.52
  -1  -7  18    0.07    0.89
  -1  -7  18   -0.17    0.71
   1   7 -18    0.38    0.44
  -1  -7  19    1.47    0.67
  -1  -7  19    0.38    0.92
  -1  -7  19    0.13    0.66
   1   7 -19    0.79    0.53
  -1  -7  20    0.70    0.78
  -1  -7  20    2.53    1.02
  -1  -7  20    1.36    0.72
   1   7 -20    2.01    0.83
   1   7 -20    1.47    0.96
  -1  -7  21    0.00    0.65
  -1  -7  21    0.44    0.34
   1   7 -21    0.02    0.37
   1   7 -21    0.19    0.79
  -1  -7  22    0.62    0.38
  -1  -7  22   -0.68    0.64
   1   7 -22    0.46    0.34
  -1  -7  23    0.08    0.28
  -1  -7  23    0.28    0.58
   1   7 -23    0.29    0.29
  -1  -6 -23    0.88    0.38
  -1  -6 -23    0.45    0.53
   1   6  23    0.42    0.28
   1   6  23    0.22    0.34
  -1  -6 -22    0.52    0.57
  -1  -6 -22    0.87    0.69
  -1  -6 -22   -0.10    0.22
   1   6  22    0.04    0.22
   1   6  22    0.26    0.20
   1   6  22    0.33    0.66
   1   6  22    0.11    0.36
  -1  -6 -21    0.25    0.89
  -1  -6 -21    1.03    0.46
  -1  -6 -21   -0.67    0.69
   1   6  21    1.33    0.54
   1   6  21    0.26    0.72
   1   6  21    0.29    0.31
   1   6  21    0.37    0.69
   1   6  21   -0.15    0.81
   1   6  21    0.46    0.47
  -1  -6 -20    1.93    1.17
  -1  -6 -20   -0.20    0.61
  -1  -6 -20    0.90    0.66
  -1  -6 -20    0.59    0.33
  -1  -6 -20    0.66    0.80
   1   6  20   -0.21    0.22
   1   6  20    0.28    0.62
   1   6  20    0.58    0.85
   1   6  20    0.53    0.71
   1   6  20   -0.53    2.09
   1   6  20    0.37    0.58
   1   6  20    0.34    0.70
  -1  -6 -19    0.53    0.33
  -1  -6 -19    1.01    0.76
  -1  -6 -19    0.65    0.61
  -1  -6 -19    0.77    0.68
  -1  -6 -19   -0.23    1.01
  -1  -6 -19    0.72    0.82
  -1  -6 -19    0.29    0.59
  -1  -6 -19    0.22    0.24
   1   6  19    0.76    0.41
   1   6  19    0.23    0.28
   1   6  19    0.16    0.75
   1   6  19   -2.83    1.97
   1   6  19    0.24    0.65
   1   6  19    1.48    0.77
   1   6  19   -0.23    0.86
  -1  -6 -18    0.69    0.42
  -1  -6 -18    1.35    1.16
  -1  -6 -18    0.83    0.86
  -1  -6 -18    1.81    0.80
  -1  -6 -18   -0.32    0.67
  -1  -6 -18    0.30    0.27
  -1  -6 -18    1.74    0.71
  -1  -6 -18    0.81    0.91
   1   6  18    0.24    0.31
   1   6  18    0.32    0.30
   1   6  18    0.68    0.52
   1   6  18    0.47    0.68
   1   6  18    0.46    0.74
   1   6  18   -1.42    2.07
   1   6  18    1.72    0.90
   1   6  18    2.27    1.18
   1   6  18    0.97    0.72
  -1  -6 -17    0.61    0.76
  -1  -6 -17    1.93    1.17
  -1  -6 -17    2.26    0.92
  -1  -6 -17    2.48    0.94
  -1  -6 -17    3.68    1.35
  -1  -6 -17    1.54    1.04
  -1  -6 -17    2.11    0.76
  -1  -6 -17    3.02    2.34
   1   6  17    1.48    0.80
   1   6  17    5.34    1.89
   1   6  17    3.24    1.11
   1   6  17    2.41    0.86
   1   6  17    2.30    1.30
   1   6  17    1.33    0.86
   1   6  17    3.02    1.07
  -1  -6 -16    0.48    0.76
  -1  -6 -16    0.01    1.00
  -1  -6 -16    0.65    0.85
  -1  -6 -16    0.71    0.43
  -1  -6 -16    1.09    0.66
  -1  -6 -16    1.09    2.04
  -1  -6 -16    1.96    0.72
  -1  -6 -16    0.66    0.87
   1   6  16    0.93    0.59
   1   6  16    0.59    0.40
   1   6  16    4.04    2.51
   1   6  16    1.03    0.81
   1   6  16    2.21    0.93
   1   6  16   -0.14    0.65
  -1  -6 -15    0.78    0.48
  -1  -6 -15    4.26    1.12
  -1  -6 -15    2.35    0.93
  -1  -6 -15    0.51    0.90
  -1  -6 -15    0.24    1.03
  -1  -6 -15    1.62    0.69
  -1  -6 -15   -1.15    1.93
  -1  -6 -15    3.93    1.38
   1   6  15    1.67    0.72
   1   6  15    2.55    0.89
   1   6  15    2.66    1.05
   1   6  15    1.63    0.81
   1   6  15    1.11    2.05
   1   6  15    1.77    0.87
   1   6  15    1.55    0.65
   1   6  15    1.70    1.05
  -1  -6 -14    1.87    0.80
  -1  -6 -14    2.25    0.82
  -1  -6 -14    2.51    0.98
  -1  -6 -14    2.47    1.11
  -1  -6 -14    1.84    1.39
  -1  -6 -14    2.51    0.72
  -1  -6 -14    4.98    1.82
   1   6  14    4.48    1.66
   1   6  14    2.36    0.84
   1   6  14    2.74    1.04
   1   6  14    2.08    1.16
   1   6  14    2.59    2.27
   1   6  14    2.39    0.86
   1   6  14    2.28    0.70
   1   6  14    2.67    1.15
  -1  -6 -13    8.03    2.21
  -1  -6 -13    6.42    2.26
  -1  -6 -13    3.30    1.16
  -1  -6 -13    6.61    1.73
  -1  -6 -13    5.76    1.27
  -1  -6 -13    6.83    1.45
  -1  -6 -13    6.64    2.60
  -1  -6 -13    6.68    2.39
  -1  -6 -13   10.10    4.26
   1   6  13    7.63    2.67
   1   6  13    8.69    2.06
   1   6  13    6.56    2.35
   1   6  13    6.33    2.61
   1   6  13    7.72    1.70
   1   6  13    4.58    2.50
   1   6  13    7.46    1.72
   1   6  13    5.42    1.37
   1   6  13   11.82    2.46
  -1  -6 -12    2.13    0.75
  -1  -6 -12    3.11    1.47
  -1  -6 -12    2.48    0.96
  -1  -6 -12    3.31    1.25
  -1  -6 -12    2.82    1.06
  -1  -6 -12    3.92    1.29
  -1  -6 -12    1.05    1.82
  -1  -6 -12    2.26    0.70
  -1  -6 -12    2.62    1.79
   1   6  12    1.96    0.83
   1   6  12    3.15    1.07
   1   6  12    3.47    2.45
   1   6  12    6.35    1.47
   1   6  12    2.56    0.90
   1   6  12    3.93    1.20
   1   6  12    2.77    0.72
   1   6  12    2.82    0.88
  -1  -6 -11    1.83    1.37
  -1  -6 -11    2.24    0.94
  -1  -6 -11    0.73    0.61
  -1  -6 -11    0.85    0.73
  -1  -6 -11    1.35    0.63
  -1  -6 -11    1.06    0.57
  -1  -6 -11    0.56    1.50
  -1  -6 -11    2.65    1.18
  -1  -6 -11    0.58    1.77
   1   6  11    4.44    1.66
   1   6  11    2.93    1.12
   1   6  11    0.93    0.61
   1   6  11    2.38    0.94
   1   6  11    0.89    0.91
   1   6  11    0.25    0.81
   1   6  11    0.66    0.76
  -1  -6 -10    2.39    1.10
  -1  -6 -10    5.72    1.74
  -1  -6 -10    5.72    1.69
  -1  -6 -10    4.07    0.98
  -1  -6 -10    4.76    2.30
  -1  -6 -10    3.99    0.97
  -1  -6 -10    3.67    2.18
   1   6  10    5.25    2.08
   1   6  10    5.15    1.92
   1   6  10    5.09    1.56
   1   6  10    2.59    0.84
   1   6  10    5.16    2.58
   1   6  10    5.40    1.57
   1   6  10    2.88    1.04
   1   6  10    5.17    1.51
  -1  -6  -9   36.80    7.11
  -1  -6  -9   28.93    7.84
  -1  -6  -9   29.71    6.11
  -1  -6  -9   32.70   12.54
   1   6   9   45.37   15.57
   1   6   9   36.48    7.05
   1   6   9   38.92    7.61
   1   6   9   26.29   10.02
  -1  -6  -8    7.15    2.73
  -1  -6  -8   17.34    3.92
  -1  -6  -8   17.37    3.44
  -1  -6  -8    9.65    2.75
  -1  -6  -8   13.34    2.44
  -1  -6  -8   11.04    2.22
  -1  -6  -8   10.70    3.51
  -1  -6  -8    7.73    2.79
  -1  -6  -8    6.32    2.80
   1   6   8    9.08    3.28
   1   6   8    7.64    2.23
   1   6   8    7.68    3.04
   1   6   8   13.29    2.68
   1   6   8   13.45    2.74
   1   6   8   16.91    3.69
  -1  -6  -7   27.77    7.54
  -1  -6  -7   32.18   11.09
  -1  -6  -7   32.44   11.28
  -1  -6  -7   27.92    4.62
  -1  -6  -7   21.96    8.46
  -1  -6  -7    5.89    2.97
   1   6   7   28.84   10.03
   1   6   7   17.75    4.84
   1   6   7   39.71   13.62
   1   6   7   23.49    3.94
   1   6   7   21.24    5.79
  -1  -6  -6   15.28    2.70
  -1  -6  -6    8.87    1.94
  -1  -6  -6   14.52    5.17
  -1  -6  -6   14.48    4.02
  -1  -6  -6   23.10    8.85
  -1  -6  -6    6.56    1.42
   1   6   6   16.83    4.61
   1   6   6   22.22    8.47
   1   6   6    9.10    3.32
   1   6   6    6.07    2.29
   1   6   6    9.89    2.07
   1   6   6    3.16    1.58
   1   6   6   16.96    2.94
   1   6   6   11.03    2.26
  -1  -6  -5   12.42    2.32
  -1  -6  -5    9.48    2.34
  -1  -6  -5   16.64    5.74
  -1  -6  -5   19.02    5.26
  -1  -6  -5   10.30    2.57
   1   6   5   16.15    4.44
   1   6   5   23.61    8.12
   1   6   5   14.02    2.78
   1   6   5   11.31    4.36
   1   6   5   13.28    2.96
   1   6   5   12.48    2.58
   1   6   5   10.59    1.96
  -1  -6  -4    3.94    1.17
  -1  -6  -4    1.57    1.50
  -1  -6  -4    2.46    0.98
  -1  -6  -4    1.11    1.55
   1   6   4   11.24    4.30
   1   6   4    4.04    1.07
   1   6   4    3.39    1.18
   1   6   4    4.54    1.19
   1   6   4   -1.76    1.94
  -1  -6  -3   25.21    8.70
  -1  -6  -3   13.32    3.72
  -1  -6  -3   13.64    2.46
  -1  -6  -3    5.45    2.19
  -1  -6  -3    6.61    1.47
   1   6   3   12.99    2.34
   1   6   3   14.29    3.97
   1   6   3   20.31    7.07
   1   6   3    6.37    1.42
   1   6   3    2.63    1.90
   1   6   3    9.65    3.70
   1   6   3    5.93    1.52
   1   6   3    5.29    1.36
  -1  -6  -2   10.19    3.66
  -1  -6  -2    7.65    1.83
  -1  -6  -2    8.73    1.85
  -1  -6  -2    4.09    2.06
   1   6   2    7.22    1.82
   1   6   2    8.90    3.22
   1   6   2    4.40    2.05
   1   6   2    9.17    2.05
   1   6   2    9.80    2.11
  -1  -6  -1    5.38    1.51
  -1  -6  -1    0.57    1.88
  -1  -6  -1   16.58    5.77
  -1  -6  -1   10.17    3.08
  -1  -6  -1    8.32    1.84
  -1  -6  -1    6.68    2.57
  -1  -6  -1    4.99    1.24
   1   6   1    7.17    2.19
   1   6   1    5.74    1.56
   1   6   1   16.74    6.37
   1   6   1    9.31    2.28
  -1  -6   0   43.69   14.98
  -1  -6   0   35.23    7.28
  -1  -6   0   33.13    9.11
  -1  -6   0   40.16    7.67
   1   6   0   38.46   13.21
   1   6   0   34.76    9.49
   1   6   0   45.37    8.60
   1   6   0   30.93    8.63
   1   6   0   41.47    8.08
   1   6   0   50.10   18.99
  -1  -6   1    4.80    2.76
  -1  -6   1    7.95    2.60
  -1  -6   1   12.75    4.54
  -1  -6   1    6.70    4.25
  -1  -6   1   -2.13    5.81
   1   6  -1    6.43    2.15
   1   6  -1   12.50    4.42
   1   6  -1    7.27    6.32
   1   6  -1    7.72    2.24
   1   6  -1    9.77    3.75
   1   6  -1   12.12    4.18
  -1  -6   2   13.34    4.74
  -1  -6   2   15.80    4.94
   1   6  -2   13.06    4.69
   1   6  -2    9.60    3.09
   1   6  -2    9.67    2.92
   1   6  -2   10.51    4.05
  -1  -6   3   33.69   11.65
  -1  -6   3   21.84    7.29
   1   6  -3   32.36   11.17
   1   6  -3   38.86   14.78
   1   6  -3   27.85    8.08
  -1  -6   4   12.40    3.13
  -1  -6   4   16.53    6.01
   1   6  -4    7.91    2.98
   1   6  -4   25.57    9.79
  -1  -6   5    6.64    1.95
  -1  -6   5   15.08    6.05
   1   6  -5    5.63    2.63
   1   6  -5   24.41    9.38
  -1  -6   6    9.21    2.51
  -1  -6   6   16.60    6.66
   1   6  -6    5.63    2.50
   1   6  -6    6.05    2.63
  -1  -6   7    9.22    2.70
  -1  -6   8    1.68    1.47
  -1  -6   8   11.43    3.00
   1   6  -8   -2.20    2.23
   1   6  -8    3.77    2.62
  -1  -6   9    2.20    1.76
  -1  -6   9    2.92    1.61
   1   6  -9    3.08    2.20
   1   6  -9    5.43    2.37
  -1  -6  10    5.24    1.95
  -1  -6  10    3.87    1.62
   1   6 -10    5.55    2.05
   1   6 -10    2.25    1.98
   1   6 -10    3.19    2.24
  -1  -6  11    3.94    1.51
  -1  -6  11    5.86    1.65
   1   6 -11    4.94    1.85
   1   6 -11    0.87    1.96
  -1  -6  12    5.86    2.15
  -1  -6  12    4.30    1.23
   1   6 -12    6.61    2.39
   1   6 -12    3.90    1.64
   1   6 -12    2.52    2.01
  -1  -6  13    7.15    2.60
  -1  -6  13    2.47    0.96
   1   6 -13    7.85    2.83
   1   6 -13    2.86    1.46
   1   6 -13    1.94    1.97
  -1  -6  14    2.46    1.07
  -1  -6  14    4.57    1.27
   1   6 -14    1.67    0.83
   1   6 -14    2.75    1.38
   1   6 -14    1.01    1.80
  -1  -6  15    0.56    0.44
   1   6 -15    0.26    0.43
   1   6 -15    0.88    1.05
   1   6 -15    0.64    1.66
  -1  -6  16    3.55    1.39
   1   6 -16    4.05    1.54
   1   6 -16    0.21    1.51
  -1  -6  17    0.60    0.48
  -1  -6  17   -0.43    0.79
   1   6 -17    0.22    0.31
   1   6 -17   -0.89    1.42
  -1  -6  18    1.56    0.76
  -1  -6  18    1.85    0.91
   1   6 -18    0.64    0.53
   1   6 -18    2.26    1.12
   1   6 -18    0.93    1.30
  -1  -6  19    0.42    0.39
  -1  -6  19    0.36    0.75
   1   6 -19    0.12    0.37
   1   6 -19   -0.36    0.89
   1   6 -19   -0.11    1.16
  -1  -6  20    2.00    0.83
  -1  -6  20    1.22    0.84
   1   6 -20    2.86    1.10
   1   6 -20    1.81    0.99
   1   6 -20    0.07    1.14
  -1  -6  21    0.17    0.33
   1   6 -21   -0.15    0.38
   1   6 -21    1.42    0.95
   1   6 -21    0.28    0.90
  -1  -6  22    0.50    0.32
   1   6 -22    0.79    0.46
   1   6 -22    0.35    0.83
   1   6 -23    1.05    0.49
   1   6 -23   -0.10    0.79
  -1  -5 -24    0.17    0.28
  -1  -5 -24    0.27    0.40
   1   5  24    0.39    0.26
   1   5  24    0.16    0.40
  -1  -5 -23    1.33    0.56
  -1  -5 -23    0.34    0.46
  -1  -5 -23   -0.50    0.88
   1   5  23    0.90    0.42
   1   5  23    0.06    0.41
  -1  -5 -22    1.72    0.74
  -1  -5 -22    1.50    0.63
  -1  -5 -22   -0.16    0.97
  -1  -5 -22    1.11    0.83
   1   5  22    0.52    0.76
   1   5  22    0.37    0.31
   1   5  22    0.70    0.72
   1   5  22    1.17    0.57
  -1  -5 -21    1.17    0.81
  -1  -5 -21    1.05    1.01
  -1  -5 -21    2.57    0.98
  -1  -5 -21    0.34    0.61
  -1  -5 -21    0.89    0.73
   1   5  21    1.45    0.60
   1   5  21    0.80    0.57
   1   5  21    0.65    0.78
   1   5  21    0.19    2.26
   1   5  21    0.27    0.67
   1   5  21    0.64    0.70
  -1  -5 -20   -0.02    0.67
  -1  -5 -20    0.52    0.98
  -1  -5 -20    0.40    0.87
  -1  -5 -20    1.70    0.68
  -1  -5 -20    0.52    0.65
  -1  -5 -20    0.73    0.75
  -1  -5 -20    2.16    2.01
  -1  -5 -20    1.17    0.83
   1   5  20    0.25    0.53
   1   5  20    0.14    0.69
   1   5  20    0.68    0.39
   1   5  20    0.43    0.69
   1   5  20    1.03    1.14
   1   5  20   -0.41    0.74
   1   5  20    0.26    0.83
  -1  -5 -19    0.04    0.89
  -1  -5 -19    0.93    0.76
  -1  -5 -19    0.39    0.36
  -1  -5 -19    1.42    0.87
  -1  -5 -19    0.34    0.60
  -1  -5 -19    2.52    2.16
  -1  -5 -19    0.44    0.79
   1   5  19    0.90    0.63
   1   5  19    0.08    0.71
   1   5  19    1.30    0.58
   1   5  19    0.19    0.67
   1   5  19    1.22    1.07
   1   5  19    0.20    0.83
   1   5  19    0.48    0.89
  -1  -5 -18    8.81    2.33
  -1  -5 -18    9.49    1.91
  -1  -5 -18   15.09    5.25
  -1  -5 -18   10.22    2.91
  -1  -5 -18    7.46    2.84
  -1  -5 -18   10.98    2.43
   1   5  18    7.90    2.28
   1   5  18    9.68    3.36
   1   5  18   14.95    5.21
   1   5  18    8.61    3.29
   1   5  18   10.61    2.35
   1   5  18    9.11    2.04
   1   5  18    5.77    1.72
   1   5  18    9.62    2.16
  -1  -5 -17    0.10    0.71
  -1  -5 -17    1.45    1.06
  -1  -5 -17    0.30    0.34
  -1  -5 -17    1.02    1.08
  -1  -5 -17    0.67    0.64
  -1  -5 -17   -1.51    1.94
  -1  -5 -17    0.47    0.92
   1   5  17   -0.36    0.94
   1   5  17   -0.03    0.34
   1   5  17   -0.41    0.74
   1   5  17    0.36    1.06
   1   5  17    2.33    2.30
  -1  -5 -16    0.40    1.01
  -1  -5 -16   -0.63    0.69
  -1  -5 -16    2.09    0.95
  -1  -5 -16    1.07    0.54
  -1  -5 -16   -0.71    0.53
  -1  -5 -16    0.18    1.07
  -1  -5 -16   -0.23    0.96
  -1  -5 -16    0.58    0.39
   1   5  16    1.00    0.52
   1   5  16    1.56    0.68
   1   5  16    0.44    0.79
   1   5  16    1.07    0.88
   1   5  16    1.70    2.08
   1   5  16    1.90    0.86
   1   5  16    1.81    0.98
   1   5  16    0.92    0.77
  -1  -5 -15    1.47    0.66
  -1  -5 -15    3.06    1.06
  -1  -5 -15    2.21    1.26
  -1  -5 -15    7.23    1.84
  -1  -5 -15    4.61    1.10
  -1  -5 -15    1.10    0.75
  -1  -5 -15    0.27    0.88
   1   5  15    3.39    1.25
   1   5  15    2.39    0.86
   1   5  15    4.86    1.30
   1   5  15    5.08    1.34
   1   5  15    2.24    0.85
   1   5  15    3.24    1.29
  -1  -5 -14    3.67    1.49
  -1  -5 -14    3.79    1.33
  -1  -5 -14    7.96    2.34
  -1  -5 -14    5.02    1.84
  -1  -5 -14    5.71    2.05
  -1  -5 -14    5.34    1.21
  -1  -5 -14    2.39    1.14
   1   5  14    3.62    1.35
   1   5  14    4.53    1.65
   1   5  14    7.95    2.26
   1   5  14    6.63    1.57
   1   5  14    6.40    2.92
   1   5  14    3.92    1.07
   1   5  14    3.47    1.09
  -1  -5 -13    6.41    1.69
  -1  -5 -13    7.56    1.98
  -1  -5 -13    6.95    1.52
  -1  -5 -13    7.01    2.49
   1   5  13    6.21    2.27
   1   5  13    7.85    1.89
   1   5  13    8.72    1.97
   1   5  13    8.70    1.89
   1   5  13    7.69    3.17
   1   5  13    6.93    1.60
   1   5  13    7.82    1.75
  -1  -5 -12   10.40    1.97
  -1  -5 -12   14.69    5.09
  -1  -5 -12    8.70    2.17
  -1  -5 -12   10.50    2.11
  -1  -5 -12   14.74    4.73
  -1  -5 -12    9.73    2.75
   1   5  12    7.65    2.19
   1   5  12   10.13    3.57
   1   5  12   16.56    5.71
   1   5  12    9.99    2.13
   1   5  12    9.77    2.10
   1   5  12   10.32    2.46
   1   5  12   11.94    2.36
  -1  -5 -11    8.95    2.26
  -1  -5 -11    4.80    1.51
  -1  -5 -11    6.26    1.40
  -1  -5 -11    6.32    1.90
  -1  -5 -11   14.83    5.91
  -1  -5 -11   10.46    3.40
  -1  -5 -11    5.38    1.20
  -1  -5 -11    6.53    2.32
   1   5  11    8.67    1.89
   1   5  11    6.37    1.52
   1   5  11    4.20    1.55
   1   5  11    6.72    1.51
   1   5  11   13.87    4.35
   1   5  11   18.39    7.07
   1   5  11    5.10    1.30
   1   5  11    8.19    1.89
  -1  -5 -10    1.49    0.66
  -1  -5 -10    1.69    1.37
  -1  -5 -10    1.71    0.86
  -1  -5 -10    1.99    1.43
  -1  -5 -10    4.01    1.52
  -1  -5 -10    1.78    1.64
   1   5  10    5.52    2.01
   1   5  10    1.76    0.81
   1   5  10    2.18    0.82
   1   5  10    0.74    2.22
   1   5  10    2.29    1.04
   1   5  10   -0.15    0.90
   1   5  10    0.98    0.82
  -1  -5  -9    4.97    1.16
  -1  -5  -9    4.95    1.21
  -1  -5  -9    4.41    1.53
  -1  -5  -9    4.62    1.72
  -1  -5  -9   10.83    3.78
  -1  -5  -9   12.91    3.57
  -1  -5  -9    3.98    1.66
  -1  -5  -9    7.13    3.12
  -1  -5  -9    5.14    1.17
  -1  -5  -9    7.90    2.78
   1   5   9    3.53    2.26
   1   5   9    9.19    2.57
   1   5   9    7.80    2.77
   1   5   9    3.34    1.30
   1   5   9    6.10    1.63
   1   5   9    5.06    1.28
   1   5   9    6.64    1.60
   1   5   9    4.29    1.06
   1   5   9    5.48    2.29
   1   5   9    4.04    0.95
  -1  -5  -8    2.91    1.20
  -1  -5  -8    2.64    0.89
  -1  -5  -8    7.05    2.25
  -1  -5  -8    2.47    1.70
   1   5   8    4.39    1.20
   1   5   8    9.03    3.24
   1   5   8    6.03    1.68
   1   5   8   19.78    7.56
  -1  -5  -7    5.04    1.25
  -1  -5  -7    5.94    1.80
  -1  -5  -7   11.14    3.99
  -1  -5  -7    3.39    0.85
  -1  -5  -7    2.03    2.18
   1   5   7    3.73    1.52
   1   5   7   -0.06    1.19
   1   5   7    8.36    3.06
   1   5   7    4.19    1.33
   1   5   7    2.43    0.84
   1   5   7    3.22    1.04
   1   5   7    4.02    1.06
  -1  -5  -6   27.05    9.32
  -1  -5  -6   26.78    4.45
  -1  -5  -6   23.03    6.27
  -1  -5  -6   27.28    5.21
   1   5   6   19.27    6.79
   1   5   6   33.21   11.40
   1   5   6   24.72    6.72
   1   5   6   26.71    5.16
   1   5   6   22.22    5.85
   1   5   6   24.19    9.21
   1   5   6   28.36    4.68
   1   5   6   23.89    4.62
  -1  -5  -5   94.07   25.32
  -1  -5  -5   73.55   11.74
  -1  -5  -5  115.37   39.86
  -1  -5  -5  109.84   37.49
  -1  -5  -5  104.63   19.67
  -1  -5  -5  105.73   20.02
  -1  -5  -5   79.15   19.52
   1   5   5   96.35   32.90
   1   5   5   74.07   19.93
   1   5   5  108.40   20.52
   1   5   5   68.80   10.99
   1   5   5   28.42   10.81
  -1  -5  -4  159.28   25.15
  -1  -5  -4  122.09   41.65
  -1  -5  -4  126.25   47.86
  -1  -5  -4  181.17   44.40
  -1  -5  -4  106.19   28.58
   1   5   4  122.35   41.76
   1   5   4   94.98   25.54
   1   5   4  147.56   36.20
   1   5   4  154.98   24.46
  -1  -5  -3   11.03    4.23
  -1  -5  -3   17.66    4.89
  -1  -5  -3    6.74    2.43
  -1  -5  -3   10.20    2.51
   1   5   3    9.29    2.10
   1   5   3   14.45    4.00
   1   5   3    9.43    1.98
   1   5   3    9.44    3.61
   1   5   3    9.88    2.08
  -1  -5  -2   36.81   13.97
  -1  -5  -2   12.12    2.50
  -1  -5  -2   16.03    3.26
  -1  -5  -2   13.12    2.62
  -1  -5  -2   18.38    6.43
   1   5   2   14.25    5.05
   1   5   2   16.42    3.27
   1   5   2   14.58    2.89
   1   5   2    9.53    3.13
   1   5   2   11.24    2.53
   1   5   2   30.01   11.38
  -1  -5  -1  135.51   21.47
  -1  -5  -1  131.66   24.91
  -1  -5  -1  146.71   50.07
  -1  -5  -1  134.59   36.22
  -1  -5  -1  147.82   27.75
  -1  -5  -1  151.08   37.21
   1   5   1  131.60   35.39
   1   5   1  150.03   56.81
   1   5   1  148.34   50.63
   1   5   1  120.07   29.56
   1   5   1  117.00   22.22
   1   5   1  129.64   24.35
   1   5   1  149.38   23.70
  -1  -5   0   50.54    9.65
  -1  -5   0   59.62   10.54
  -1  -5   0   51.84   10.33
  -1  -5   0  106.58   28.76
  -1  -5   0   58.56   22.20
   1   5   0   78.44   21.18
   1   5   0   39.94    7.24
   1   5   0   49.14    9.50
   1   5   0   57.93   11.00
   1   5   0   52.44   13.86
   1   5   0   54.20   10.37
   1   5   0   51.79   19.63
  -1  -5   1   32.79   12.44
  -1  -5   1   17.64    5.64
  -1  -5   1   42.50   14.60
  -1  -5   1   16.37    8.52
  -1  -5   1   14.42    3.91
   1   5  -1   24.03    5.08
   1   5  -1   35.69   12.29
   1   5  -1   19.43    4.12
   1   5  -1   36.95   14.02
   1   5  -1   15.38    8.35
  -1  -5   2    9.05    8.32
  -1  -5   2   10.53    5.37
  -1  -5   2   24.05    8.40
  -1  -5   2    7.04    3.08
  -1  -5   2   14.63    5.63
   1   5  -2   14.86    4.80
   1   5  -2   15.83    5.63
   1   5  -2   15.28    5.86
   1   5  -2   15.58    8.08
   1   5  -2    3.17    2.76
  -1  -5   3  149.19   40.54
   1   5  -3  191.01   51.51
   1   5  -3  204.30   77.46
   1   5  -4   14.40    5.66
   1   5  -5    2.14    1.58
  -1  -5   6    1.27    1.76
  -1  -5   7    9.26    3.48
  -1  -5   7    8.16    2.43
   1   5  -7   10.00    3.59
   1   5  -7    2.54    2.33
  -1  -5   8   16.37    5.81
  -1  -5   8   24.89    5.10
   1   5  -8   15.46    5.47
   1   5  -8   18.49    4.18
  -1  -5   9   11.50    4.18
  -1  -5   9    7.87    2.18
   1   5  -9   13.43    4.76
   1   5  -9    7.15    2.44
  -1  -5  10    4.94    2.01
  -1  -5  10    9.43    3.49
  -1  -5  10    4.69    1.47
   1   5 -10   10.80    3.86
   1   5 -10    2.50    1.93
  -1  -5  11   36.93    8.75
  -1  -5  11   30.32   10.57
  -1  -5  11   47.20    9.11
   1   5 -11   37.23   12.93
   1   5 -11   40.93    8.05
  -1  -5  12    3.63    1.72
  -1  -5  12    4.33    1.63
  -1  -5  12    3.45    1.15
   1   5 -12    3.25    1.27
   1   5 -12    3.58    1.45
  -1  -5  13    0.67    1.39
  -1  -5  13    1.06    0.67
  -1  -5  13    0.76    0.79
   1   5 -13    0.27    0.50
   1   5 -13   -0.69    1.10
  -1  -5  14   12.02    4.24
  -1  -5  14    7.93    2.41
   1   5 -14   10.35    3.66
  -1  -5  15    5.27    1.95
  -1  -5  15   -1.02    1.37
  -1  -5  15    5.00    1.38
   1   5 -15    4.85    1.81
  -1  -5  16   -0.34    1.30
  -1  -5  16    0.87    0.49
  -1  -5  16    3.71    1.27
   1   5 -16    0.37    0.40
   1   5 -16    5.27    1.61
  -1  -5  17    1.17    0.99
   1   5 -17    0.56    0.51
   1   5 -17    3.20    1.39
  -1  -5  18    0.41    0.90
   1   5 -18    1.48    0.73
   1   5 -18    0.19    1.09
  -1  -5  19    1.98    0.91
   1   5 -19    0.89    0.49
   1   5 -19   -0.24    1.45
   1   5 -19    0.60    0.98
  -1  -5  20    1.29    0.85
   1   5 -20    1.29    0.60
   1   5 -20    1.19    1.46
   1   5 -20    1.47    1.07
  -1  -5  21   -0.18    0.28
   1   5 -21    0.77    0.95
   1   5 -21    1.01    1.22
  -1  -5  22    0.64    0.42
   1   5 -22   -0.20    1.00
  -1  -5  23    1.91    0.77
   1   5 -23   -0.31    0.89
  -1  -5  24   -0.28    0.27
   1   5 -24   -0.26    0.75
   1   4  24    0.65    0.34
   1   4  24   -0.21    0.47
   1   4  24   -0.92    0.66
  -1  -4 -23    1.04    0.91
   1   4  23    2.03    0.79
   1   4  23    1.67    0.75
   1   4  23    0.99    0.80
  -1  -4 -22    2.66    1.11
  -1  -4 -22    1.23    0.79
   1   4  22    1.13    1.06
   1   4  22    2.17    0.85
   1   4  22    1.14    0.84
   1   4  22    1.90    0.80
  -1  -4 -21    0.46    0.56
  -1  -4 -21    0.04    0.74
  -1  -4 -21    0.56    0.79
  -1  -4 -21    0.58    0.91
  -1  -4 -21   -0.31    0.68
  -1  -4 -21    0.78    0.79
   1   4  21    1.22    0.55
   1   4  21   -0.02    0.80
   1   4  21    0.16    0.61
   1   4  21    2.80    2.38
   1   4  21    0.92    1.08
   1   4  21    0.20    0.66
  -1  -4 -20    1.48    0.92
  -1  -4 -20    2.13    1.00
  -1  -4 -20    0.76    0.57
  -1  -4 -20    1.66    1.10
  -1  -4 -20    3.61    2.36
  -1  -4 -20    2.29    0.89
  -1  -4 -20    2.84    1.08
   1   4  20    2.36    1.10
   1   4  20    0.48    0.37
   1   4  20    0.98    0.75
   1   4  20    3.19    1.03
   1   4  20    2.62    0.88
   1   4  20    1.90    2.10
   1   4  20    0.83    1.32
  -1  -4 -19   -0.30    0.81
  -1  -4 -19    0.14    0.67
  -1  -4 -19   -0.14    1.14
  -1  -4 -19    1.05    0.71
  -1  -4 -19    0.66    0.72
  -1  -4 -19   -2.10    2.02
  -1  -4 -19    0.91    0.51
   1   4  19    0.59    1.02
   1   4  19    1.01    0.67
   1   4  19    1.33    0.58
   1   4  19    0.58    0.81
   1   4  19   -1.53    2.18
   1   4  19    0.80    0.69
   1   4  19    0.44    1.35
   1   4  19    0.45    0.69
  -1  -4 -18    1.01    0.80
  -1  -4 -18    1.61    0.96
  -1  -4 -18    2.65    1.11
  -1  -4 -18    2.63    0.88
   1   4  18    0.96    1.46
   1   4  18    2.48    0.97
   1   4  18    0.75    0.89
   1   4  18    2.96    0.96
   1   4  18    0.97    0.79
  -1  -4 -17   -0.87    1.01
  -1  -4 -17   -0.21    0.91
  -1  -4 -17    0.55    0.80
  -1  -4 -17    1.17    0.85
  -1  -4 -17    0.24    0.62
  -1  -4 -17   -0.44    1.89
   1   4  17    1.10    0.68
   1   4  17    0.64    0.71
   1   4  17    0.59    0.81
   1   4  17    0.70    0.87
  -1  -4 -16    6.90    1.85
  -1  -4 -16    5.48    1.44
  -1  -4 -16    9.71    2.25
  -1  -4 -16    5.30    2.61
  -1  -4 -16    6.28    1.44
   1   4  16    9.71    2.39
   1   4  16    5.98    1.61
   1   4  16    6.78    1.65
   1   4  16    8.54    1.92
  -1  -4 -15   -0.73    1.00
  -1  -4 -15    4.66    1.24
  -1  -4 -15    1.14    0.90
  -1  -4 -15   -2.15    2.24
  -1  -4 -15    1.02    0.60
   1   4  15    0.31    0.43
   1   4  15    0.60    0.40
   1   4  15    2.05    1.01
   1   4  15    0.62    0.80
   1   4  15    1.89    0.91
   1   4  15   -0.31    2.48
   1   4  15    0.52    0.70
   1   4  15    2.11    1.23
   1   4  15    2.45    1.03
  -1  -4 -14   36.42   12.62
  -1  -4 -14   24.09    4.11
  -1  -4 -14   31.83   10.91
  -1  -4 -14   24.12    5.79
  -1  -4 -14   13.88    3.00
  -1  -4 -14   19.14    5.54
  -1  -4 -14   25.52    4.90
  -1  -4 -14   14.35    3.12
   1   4  14   41.66   14.25
   1   4  14   37.19   12.88
   1   4  14   23.37    6.71
   1   4  14   23.61    4.16
   1   4  14   28.27    6.56
  -1  -4 -13   26.16    6.16
  -1  -4 -13   28.83   10.01
  -1  -4 -13   37.88   12.98
  -1  -4 -13   29.72    8.08
  -1  -4 -13   28.66    5.48
  -1  -4 -13   20.22    4.29
  -1  -4 -13   21.28    3.68
   1   4  13   27.64    9.59
   1   4  13   32.17   11.02
   1   4  13   25.57    4.42
   1   4  13   37.99    7.28
   1   4  13   22.50    6.14
   1   4  13   29.13    6.75
  -1  -4 -12   28.80    9.89
  -1  -4 -12   26.50    5.23
  -1  -4 -12   24.78    4.25
  -1  -4 -12   26.50    7.21
  -1  -4 -12   25.69    6.00
  -1  -4 -12   26.46    5.07
  -1  -4 -12   31.85    8.40
  -1  -4 -12   22.70    7.90
   1   4  12   28.26    9.71
   1   4  12   21.37    7.43
   1   4  12   25.94    7.05
   1   4  12   17.09    3.43
   1   4  12   29.75    5.73
   1   4  12   32.50    8.66
   1   4  12   28.48    6.61
   1   4  12   19.94    3.63
   1   4  12   26.48    5.17
  -1  -4 -11    5.77    1.61
  -1  -4 -11   10.16    2.29
  -1  -4 -11    8.33    2.99
  -1  -4 -11    7.36    2.15
  -1  -4 -11    2.89    1.30
  -1  -4 -11    4.56    2.42
   1   4  11    2.51    2.71
   1   4  11    8.32    2.38
   1   4  11    5.25    1.38
   1   4  11    4.82    1.30
   1   4  11   10.85    2.30
   1   4  11    3.82    1.16
  -1  -4 -10    1.96    1.03
  -1  -4 -10    1.62    0.97
  -1  -4 -10    1.74    0.67
  -1  -4 -10    3.67    1.23
  -1  -4 -10    2.38    0.96
  -1  -4 -10    3.87    0.95
  -1  -4 -10    0.78    1.83
  -1  -4 -10    6.49    1.86
   1   4  10    2.42    0.89
   1   4  10    2.08    0.87
   1   4  10    2.93    0.78
   1   4  10    3.43    1.11
   1   4  10    2.84    0.90
   1   4  10    1.47    1.15
   1   4  10    1.52    0.86
  -1  -4  -9    2.32    0.92
  -1  -4  -9    1.05    1.14
  -1  -4  -9    1.59    0.50
  -1  -4  -9    1.98    0.92
  -1  -4  -9    6.87    1.95
  -1  -4  -9    1.65    0.64
  -1  -4  -9    2.63    1.03
  -1  -4  -9    2.02    0.86
   1   4   9    1.73    0.51
   1   4   9    0.64    0.59
   1   4   9    0.76    0.61
   1   4   9    3.79    1.69
   1   4   9    0.79    0.63
   1   4   9    2.11    2.09
   1   4   9    4.17    1.28
   1   4   9    2.59    0.96
   1   4   9    6.68    1.70
  -1  -4  -8   19.06    4.10
  -1  -4  -8   13.15    2.85
  -1  -4  -8   18.61    4.28
  -1  -4  -8   13.73    3.77
   1   4   8   16.62    5.80
   1   4   8   13.28    4.59
   1   4   8   13.62    3.74
   1   4   8   21.79    5.02
   1   4   8   13.20    5.11
   1   4   8   12.07    3.61
   1   4   8   14.27    2.89
   1   4   8   15.36    3.18
  -1  -4  -7    3.96    1.07
  -1  -4  -7    2.37    1.16
  -1  -4  -7    2.00    0.87
  -1  -4  -7    3.27    1.07
  -1  -4  -7    0.61    2.59
   1   4   7    1.86    0.95
   1   4   7    2.51    0.88
   1   4   7    2.16    0.70
   1   4   7    2.82    1.11
   1   4   7    3.56    1.11
   1   4   7    1.90    1.33
   1   4   7    2.24    1.17
   1   4   7    3.07    1.11
  -1  -4  -6   24.29    4.04
  -1  -4  -6   35.96    8.33
  -1  -4  -6   38.31   10.36
  -1  -4  -6   22.48    4.40
  -1  -4  -6   32.41    6.15
  -1  -4  -6   34.14   11.83
   1   4   6   36.75   12.73
   1   4   6   32.80   11.28
   1   4   6   44.80   12.09
   1   4   6   31.11   11.82
   1   4   6   26.72    7.04
   1   4   6   31.13    5.17
   1   4   6   24.12    4.73
  -1  -4  -5  121.37   19.21
  -1  -4  -5  119.87   22.66
  -1  -4  -5  106.38   36.31
  -1  -4  -5  127.75   34.35
  -1  -4  -5  114.07   28.05
  -1  -4  -5  139.67   26.21
  -1  -4  -5   94.59   35.86
   1   4   5  148.21   50.58
   1   4   5  134.14   36.04
   1   4   5  113.94   21.55
   1   4   5  127.04   48.13
   1   4   5  114.92   18.18
   1   4   5  162.74   30.55
  -1  -4  -4   15.92    5.49
  -1  -4  -4   13.40    2.80
  -1  -4  -4    3.39    1.14
  -1  -4  -4    2.83    1.05
  -1  -4  -4   14.39    5.55
  -1  -4  -4    8.10    1.64
  -1  -4  -4    5.24    1.95
  -1  -4  -4    6.38    2.42
   1   4   4   24.91    8.55
   1   4   4    5.09    1.32
   1   4   4    7.71    2.83
   1   4   4    9.79    1.99
   1   4   4    6.94    2.28
   1   4   4   15.83    6.07
   1   4   4    3.68    1.02
   1   4   4    9.34    2.00
  -1  -4  -3   62.89   10.05
  -1  -4  -3   54.52   10.38
  -1  -4  -3  183.97   63.67
  -1  -4  -3   42.44   11.48
  -1  -4  -3   39.85   15.15
  -1  -4  -3   51.80   12.85
   1   4   3   43.34   10.87
   1   4   3   39.49   10.66
   1   4   3   64.65   24.50
   1   4   3   56.87   10.84
   1   4   3   64.89   10.35
  -1  -4  -2  249.32   39.21
  -1  -4  -2  170.62   45.85
  -1  -4  -2  126.58   43.23
  -1  -4  -2  291.21   71.27
   1   4   2  261.04   48.93
   1   4   2  160.46   54.78
   1   4   2  157.20   42.23
   1   4   2  257.39   40.49
   1   4   2  265.28   64.93
  -1  -4  -1   22.35    4.52
  -1  -4  -1   29.09    4.88
  -1  -4  -1   39.77   10.83
  -1  -4  -1   33.35   12.65
  -1  -4  -1   27.06    7.11
  -1  -4  -1   33.84   11.63
   1   4   1   53.09   18.19
   1   4   1   35.64    9.67
   1   4   1   23.83    4.58
   1   4   1   21.06    5.69
   1   4   1   35.42    5.92
   1   4   1   29.82    5.80
  -1  -4   0  195.77   31.22
  -1  -4   0  116.68   39.82
  -1  -4   0  173.36   46.63
  -1  -4   0  151.08   57.23
  -1  -4   0  153.23   29.11
   1   4   0  139.67   47.67
   1   4   0  125.47   33.77
   1   4   0  155.77   29.51
   1   4   0  196.42   31.30
  -1  -4   1   33.38   12.66
  -1  -4   1    8.76    3.78
  -1  -4   1    2.14    7.06
   1   4  -1   17.51    5.36
   1   4  -1   13.87    9.11
   1   4  -1   40.34   15.30
  -1  -4   2   29.46    9.45
  -1  -4   2   62.72   23.82
   1   4  -2   33.10    9.65
   1   4  -2   46.42   17.66
  -1  -4   3  221.43   83.97
   1   4  -3  275.64  104.43
  -1  -4   4   25.10    8.80
   1   4  -4   15.90    5.71
   1   4  -4   13.54    5.61
  -1  -4   5    3.91    3.59
  -1  -4   6    9.39    3.54
   1   4  -6    5.62    2.35
   1   4  -6   16.33    4.01
  -1  -4   7    2.65    1.54
  -1  -4   7    3.82    1.55
   1   4  -7    4.98    1.91
   1   4  -7    3.19    1.84
   1   4  -8   14.67    3.50
  -1  -4   9    4.87    1.43
   1   4  -9    2.95    1.60
  -1  -4  10    1.43    1.03
  -1  -4  10    3.69    1.20
   1   4 -10    2.53    1.19
   1   4 -10    0.50    1.53
  -1  -4  11   19.33    3.86
   1   4 -11   10.64    3.78
   1   4 -11   14.66    3.23
   1   4 -12   -0.13    1.15
  -1  -4  13    2.17    0.98
  -1  -4  13    4.20    1.20
  -1  -4  14    1.50    0.70
  -1  -4  14    2.07    0.98
   1   4 -14    2.35    1.25
  -1  -4  15    2.01    0.90
  -1  -4  15    4.41    1.31
   1   4 -15    1.20    1.32
  -1  -4  16    4.36    1.85
  -1  -4  16    8.91    3.16
  -1  -4  16    5.29    1.54
   1   4 -16    9.65    3.42
   1   4 -16    7.15    2.06
  -1  -4  17    0.93    1.28
  -1  -4  17    2.84    1.09
  -1  -4  17    2.34    1.04
   1   4 -17    0.90    0.50
   1   4 -17    3.05    1.49
  -1  -4  18    0.55    1.21
  -1  -4  18    0.58    0.45
  -1  -4  18    0.70    0.92
   1   4 -18    0.14    0.40
   1   4 -18    1.32    1.19
  -1  -4  19    1.33    1.13
  -1  -4  19    1.00    0.57
  -1  -4  19    3.30    1.17
   1   4 -19    1.37    0.68
   1   4 -19    3.45    1.32
  -1  -4  20    0.47    0.96
  -1  -4  20    1.11    0.56
  -1  -4  20    1.07    0.85
   1   4 -20    1.39    0.65
   1   4 -20    1.19    1.08
  -1  -4  21    0.70    0.90
  -1  -4  21    0.78    0.44
  -1  -4  21    1.36    0.93
   1   4 -21    0.09    0.33
   1   4 -21    0.51    0.87
  -1  -4  22    0.98    0.82
  -1  -4  22    0.21    0.27
   1   4 -22    0.37    0.33
   1   4 -22    0.41    0.77
  -1  -4  23   -0.17    0.75
  -1  -4  23    0.83    0.42
   1   4 -23    1.09    0.48
   1   4 -23    0.75    0.75
  -1  -4  24    0.76    0.40
   1   4 -24    0.66    0.33
   1   4 -24    0.24    0.68
  -1  -3 -25    0.36    0.62
  -1  -3 -25    0.19    0.23
   1   3  25    0.39    0.28
   1   3  25   -0.09    0.52
   1   3  25    0.43    0.46
  -1  -3 -24   -0.33    0.82
  -1  -3 -24   -0.29    0.25
  -1  -3 -24    0.91    0.72
   1   3  24   -0.30    0.24
   1   3  24   -0.03    0.63
   1   3  24    1.00    0.56
  -1  -3 -23    0.06    0.65
   1   3  23    0.52    0.34
   1   3  23    0.52    0.57
   1   3  23    0.20    0.75
  -1  -3 -22    0.24    0.71
  -1  -3 -22    0.25    0.80
  -1  -3 -22    0.80    0.96
  -1  -3 -22    0.46    0.81
   1   3  22    2.45    0.93
   1   3  22    1.10    0.81
   1   3  22   -1.59    2.13
   1   3  22    1.52    0.94
  -1  -3 -21    0.81    0.79
  -1  -3 -21    0.52    1.02
  -1  -3 -21    1.84    1.05
  -1  -3 -21    0.80    1.14
  -1  -3 -21   -3.55    2.64
  -1  -3 -21    1.64    0.91
   1   3  21    0.02    0.98
   1   3  21    0.45    0.35
   1   3  21    1.31    0.92
   1   3  21    0.08    0.87
   1   3  21    1.45    2.11
   1   3  21    1.36    1.12
   1   3  21    1.55    0.68
  -1  -3 -20    2.06    1.08
  -1  -3 -20    0.22    1.09
  -1  -3 -20   -0.44    1.17
  -1  -3 -20    0.79    0.75
  -1  -3 -20    0.22    0.77
  -1  -3 -20    2.77    2.37
   1   3  20    1.61    0.94
   1   3  20    1.79    0.73
   1   3  20    0.38    0.96
   1   3  20    0.11    0.57
   1   3  20   -0.74    1.29
  -1  -3 -19    1.06    0.94
  -1  -3 -19   -0.69    1.24
  -1  -3 -19   -0.74    0.96
  -1  -3 -19    3.37    2.66
  -1  -3 -19    0.82    0.86
   1   3  19   -0.38    0.89
   1   3  19    0.29    0.28
   1   3  19    1.11    0.66
   1   3  19    1.61    1.39
   1   3  19    1.22    1.01
  -1  -3 -18    2.51    0.98
  -1  -3 -18    2.29    1.18
  -1  -3 -18    2.01    1.32
  -1  -3 -18    4.14    1.31
  -1  -3 -18    2.78    2.38
   1   3  18    2.39    0.80
   1   3  18    3.10    1.29
   1   3  18    2.89    1.09
   1   3  18    2.80    1.17
   1   3  18    8.54    3.30
   1   3  18    1.72    1.51
  -1  -3 -17    0.90    0.90
  -1  -3 -17    0.20    1.01
  -1  -3 -17   -2.04    1.24
  -1  -3 -17    1.11    0.97
  -1  -3 -17    0.08    0.63
  -1  -3 -17    0.61    2.33
   1   3  17    0.50    1.34
   1   3  17    1.02    2.49
   1   3  17    1.45    0.74
   1   3  17    1.25    0.83
  -1  -3 -16    2.75    1.18
  -1  -3 -16    0.55    0.87
  -1  -3 -16    1.12    0.68
  -1  -3 -16    0.87    0.87
  -1  -3 -16    0.19    0.94
  -1  -3 -16    0.38    0.61
  -1  -3 -16   -0.28    2.23
   1   3  16    0.72    1.07
   1   3  16    1.93    1.19
   1   3  16    3.62    2.85
   1   3  16    1.05    0.86
   1   3  16    1.96    0.81
   1   3  16    2.82    1.64
   1   3  16    0.91    0.90
  -1  -3 -15   17.33    3.55
  -1  -3 -15   18.37    5.05
  -1  -3 -15   17.32    3.19
  -1  -3 -15   18.05    6.31
  -1  -3 -15   16.22    3.21
   1   3  15   18.61    4.42
   1   3  15   15.95    4.42
   1   3  15   14.09    2.91
   1   3  15   12.35    4.43
   1   3  15   14.58    3.11
   1   3  15   16.98    3.51
  -1  -3 -14    3.28    1.63
  -1  -3 -14    5.44    1.48
  -1  -3 -14    3.72    1.44
  -1  -3 -14    8.55    2.54
  -1  -3 -14    5.27    1.27
  -1  -3 -14   14.57    3.12
  -1  -3 -14    3.58    2.97
   1   3  14    4.47    1.33
   1   3  14    6.03    1.85
   1   3  14    3.80    1.26
   1   3  14   13.34    2.75
   1   3  14    5.59    1.41
   1   3  14    7.74    2.09
  -1  -3 -13    6.39    1.65
  -1  -3 -13    9.14    2.69
  -1  -3 -13    8.82    3.13
  -1  -3 -13    5.07    1.64
  -1  -3 -13    6.04    1.42
  -1  -3 -13   11.29    3.96
   1   3  13    6.61    2.02
   1   3  13    7.21    1.74
   1   3  13    7.06    1.71
   1   3  13    6.23    1.49
  -1  -3 -12    9.00    2.10
  -1  -3 -12    6.01    1.63
  -1  -3 -12    7.02    2.08
  -1  -3 -12    5.02    2.74
  -1  -3 -12    7.21    1.58
   1   3  12    8.64    2.25
   1   3  12    9.00    2.14
  -1  -3 -11   91.14   31.13
  -1  -3 -11   98.57   15.71
  -1  -3 -11   90.68   20.89
  -1  -3 -11  104.30   19.60
   1   3  11   56.23   19.47
   1   3  11   82.22   28.07
   1   3  11   65.93   17.79
   1   3  11  127.23   23.92
   1   3  11  112.05   27.73
   1   3  11   89.77   17.06
   1   3  11  100.07   16.01
   1   3  11   90.16   17.16
  -1  -3 -10   12.38    2.38
  -1  -3 -10    8.90    3.13
  -1  -3 -10    6.79    1.62
  -1  -3 -10    4.90    2.31
  -1  -3 -10   11.42    3.22
   1   3  10   11.02    3.08
   1   3  10   12.82    4.52
   1   3  10    8.27    2.92
   1   3  10    6.08    1.56
   1   3  10    8.78    3.10
   1   3  10   11.15    2.67
   1   3  10   12.59    2.49
  -1  -3  -9   14.06    2.68
  -1  -3  -9   15.58    3.17
  -1  -3  -9    8.23    2.42
  -1  -3  -9    9.28    3.29
  -1  -3  -9    7.36    2.66
  -1  -3  -9    4.67    1.09
  -1  -3  -9    3.77    1.93
  -1  -3  -9    6.74    1.99
   1   3   9    6.75    2.46
   1   3   9    6.30    2.28
   1   3   9   10.59    2.97
   1   3   9    3.19    1.00
   1   3   9    3.20    2.22
   1   3   9   14.84    2.82
   1   3   9   13.91    2.87
  -1  -3  -8   29.15   10.05
  -1  -3  -8   24.82    4.87
  -1  -3  -8   24.52    4.22
  -1  -3  -8   20.10    5.49
  -1  -3  -8   21.92    5.06
  -1  -3  -8   30.03    5.70
  -1  -3  -8   34.14    8.65
  -1  -3  -8   23.42    8.14
  -1  -3  -8   27.46    5.63
   1   3   8   27.79    9.55
   1   3   8   20.12    5.48
   1   3   8   29.61   10.27
   1   3   8   32.36    6.15
   1   3   8   29.18    7.52
   1   3   8   30.10    5.90
   1   3   8   23.49    5.42
   1   3   8   26.72    5.22
  -1  -3  -7   17.91    4.13
  -1  -3  -7   12.67    2.32
  -1  -3  -7   15.13    4.17
  -1  -3  -7   17.85    6.15
  -1  -3  -7   13.26    3.39
  -1  -3  -7   11.41    2.25
  -1  -3  -7   17.17    5.97
   1   3   7   23.05    8.00
   1   3   7   15.67    5.41
   1   3   7   15.74    4.30
   1   3   7   18.23    3.87
   1   3   7    4.29    2.24
   1   3   7   18.08    4.18
   1   3   7    9.00    1.92
  -1  -3  -6   73.55   16.89
  -1  -3  -6   90.55   17.24
  -1  -3  -6   94.46   32.60
  -1  -3  -6   63.65   17.13
  -1  -3  -6  104.30   39.56
  -1  -3  -6   78.37   14.75
  -1  -3  -6   63.27   15.70
   1   3   6   62.22   16.74
   1   3   6  102.41   35.36
   1   3   6  138.05   47.11
   1   3   6   82.61   20.40
   1   3   6   93.29   17.53
   1   3   6   79.28   30.06
   1   3   6   70.42   16.18
   1   3   6   80.52   15.27
  -1  -3  -5    3.64    1.07
  -1  -3  -5    5.57    1.31
  -1  -3  -5   12.18    3.39
  -1  -3  -5   10.57    4.19
  -1  -3  -5    3.73    0.92
   1   3   5    8.32    2.59
   1   3   5    4.68    1.84
   1   3   5    9.44    2.65
   1   3   5    4.96    1.18
   1   3   5    7.36    2.93
   1   3   5    4.08    1.00
   1   3   5    3.30    1.11
  -1  -3  -4    8.05    1.65
  -1  -3  -4   11.25    3.91
  -1  -3  -4   11.02    3.84
  -1  -3  -4    6.72    1.61
  -1  -3  -4    6.44    1.36
   1   3   4    7.74    2.73
   1   3   4   11.57    4.04
   1   3   4    9.49    2.77
   1   3   4    5.59    1.34
   1   3   4    7.27    1.53
   1   3   4    6.40    1.93
  -1  -3  -3  230.62   43.51
  -1  -3  -3  192.38   30.29
  -1  -3  -3  162.41   55.38
  -1  -3  -3  190.03   35.92
  -1  -3  -3  223.71   41.92
  -1  -3  -3  119.28   45.20
   1   3   3  200.65   31.58
   1   3   3  181.24   61.82
   1   3   3  191.01   36.10
   1   3   3  210.29   39.68
   1   3   3  243.26   45.59
  -1  -3  -2   48.27    7.73
  -1  -3  -2   47.01   12.69
  -1  -3  -2   29.45   10.15
  -1  -3  -2   49.74    9.51
  -1  -3  -2   37.56    7.11
  -1  -3  -2   53.86   20.42
   1   3   2   35.34   12.16
   1   3   2   40.15   10.00
   1   3   2   42.86   11.57
   1   3   2   48.38    9.22
   1   3   2   49.70    7.95
  -1  -3  -1   10.46    2.19
  -1  -3  -1    7.22    2.27
  -1  -3  -1   17.08    6.49
  -1  -3  -1   21.04    4.19
   1   3   1    7.00    2.18
   1   3   1   21.16    4.23
   1   3   1   11.82    2.41
  -1  -3   0    6.84    2.67
  -1  -3   0    3.03    2.89
  -1  -3   0   47.33   17.94
   1   3   0   11.51    4.18
   1   3   0    7.51    2.80
  -1  -3   1    1.83    4.87
  -1  -3   1   -5.82    9.54
  -1  -3   1    1.55    5.92
   1   3  -1    1.22    1.07
   1   3  -1    8.79    7.64
   1   3  -1   -9.05    6.63
   1   3  -1   -1.93    2.49
  -1  -3   2   29.79   11.55
   1   3  -2   48.74   18.68
  -1  -3   3    6.24    2.41
   1   3  -3    9.27    3.47
  -1  -3   4    2.13    3.24
   1   3  -4   13.32    4.76
  -1  -3   6   15.17    3.35
   1   3  -6   13.90    3.31
  -1  -3   7   65.47   22.65
  -1  -3   7   39.05    7.60
   1   3  -7   67.10   23.25
  -1  -3   8   30.57   10.65
  -1  -3   8   30.00    5.83
   1   3  -8   29.69   10.32
   1   3  -8   30.35    6.03
  -1  -3   9    2.84    1.28
  -1  -3   9    2.06    0.92
   1   3  -9    1.49    0.86
   1   3  -9    0.88    1.18
  -1  -3  10   43.15   14.96
   1   3 -10   38.62   13.41
   1   3 -10   37.86    7.41
  -1  -3  11   16.93    5.96
  -1  -3  11    3.91    1.16
   1   3 -11   15.94    5.59
  -1  -3  12    1.00    0.77
  -1  -3  12    7.37    1.74
   1   3 -12    2.34    0.97
   1   3 -12    4.35    1.59
  -1  -3  13   12.77    4.49
  -1  -3  13    9.50    2.06
   1   3 -13   11.64    4.10
   1   3 -13   12.10    2.77
  -1  -3  14    9.27    3.29
  -1  -3  14    1.80    0.99
   1   3 -14    7.22    2.59
   1   3 -14    3.63    1.47
  -1  -3  15    4.97    1.83
  -1  -3  15    3.49    1.11
   1   3 -15    3.79    1.43
   1   3 -15    2.58    1.52
  -1  -3  16    1.15    0.61
  -1  -3  16    2.62    1.06
   1   3 -16    1.43    0.67
   1   3 -16    4.57    1.63
  -1  -3  17    0.49    0.43
  -1  -3  17   -0.01    0.91
   1   3 -17    0.26    0.37
   1   3 -17    0.20    1.15
  -1  -3  18    2.55    1.00
   1   3 -18    1.75    0.73
   1   3 -18   -0.70    1.03
  -1  -3  19    0.53    0.85
  -1  -3  19    0.37    0.37
   1   3 -19    0.59    0.41
   1   3 -19   -1.01    1.08
   1   3 -19   -0.01    0.98
  -1  -3  20    1.21    1.02
  -1  -3  20    0.45    0.32
  -1  -3  20    1.17    1.19
   1   3 -20    0.49    0.36
   1   3 -20    0.01    0.95
   1   3 -20    0.43    0.91
  -1  -3  21    1.50    1.13
  -1  -3  21    0.96    0.47
  -1  -3  21    0.19    0.96
   1   3 -21    1.04    0.49
   1   3 -21    2.08    1.04
   1   3 -21    0.20    0.81
  -1  -3  22    0.31    0.77
  -1  -3  22    1.43    0.60
  -1  -3  22    1.37    0.97
   1   3 -22    0.62    0.35
   1   3 -22   -2.79    2.55
   1   3 -22    0.50    0.78
  -1  -3  23    1.11    0.75
  -1  -3  23    0.30    0.28
  -1  -3  23    0.82    0.83
   1   3 -23    0.16    0.25
   1   3 -23    0.14    0.68
  -1  -3  24   -0.28    0.60
  -1  -3  24   -0.27    0.27
  -1  -3  24   -0.36    0.69
   1   3 -24    0.33    0.23
   1   3 -24   -0.11    0.65
  -1  -2 -25    0.42    0.26
  -1  -2 -25    0.06    0.66
   1   2  25    0.28    0.25
   1   2  25   -0.11    0.56
  -1  -2 -24    0.67    0.81
  -1  -2 -24    0.53    0.29
  -1  -2 -24    0.08    0.62
   1   2  24    0.08    0.24
   1   2  24   -0.31    0.68
  -1  -2 -23    0.99    0.91
  -1  -2 -23    0.49    0.30
  -1  -2 -23    0.83    0.91
  -1  -2 -23    0.86    0.71
   1   2  23    1.44    0.59
   1   2  23    1.06    2.14
   1   2  23    0.92    0.65
  -1  -2 -22    0.28    1.12
  -1  -2 -22    0.84    1.08
  -1  -2 -22    1.11    0.51
  -1  -2 -22    1.09    0.74
  -1  -2 -22   -0.14    2.16
  -1  -2 -22    0.04    0.77
   1   2  22    0.93    1.00
   1   2  22    0.94    0.45
   1   2  22    2.31    2.10
   1   2  22    1.30    0.80
  -1  -2 -21    0.90    0.46
  -1  -2 -21    1.13    1.24
  -1  -2 -21   -1.57    1.21
  -1  -2 -21   -0.35    0.64
  -1  -2 -21   -0.16    2.01
  -1  -2 -21    0.65    0.75
   1   2  21    1.25    0.55
   1   2  21    0.35    0.75
   1   2  21    0.96    2.07
   1   2  21    1.11    0.63
  -1  -2 -20   -0.66    1.25
  -1  -2 -20    1.14    0.81
  -1  -2 -20    1.78    0.73
  -1  -2 -20    1.64    1.34
  -1  -2 -20    1.00    0.72
  -1  -2 -20    0.80    2.32
   1   2  20    1.65    0.99
   1   2  20    1.25    0.56
   1   2  20    1.47    0.90
   1   2  20    1.34    0.67
   1   2  20    4.90    2.68
  -1  -2 -19   -0.36    1.19
  -1  -2 -19    1.90    0.95
  -1  -2 -19    0.77    0.44
  -1  -2 -19    1.62    1.55
  -1  -2 -19    0.54    0.70
  -1  -2 -19   -0.37    2.14
   1   2  19    3.16    1.23
   1   2  19    0.71    0.41
   1   2  19   -0.06    0.97
   1   2  19    1.39    0.67
   1   2  19   -0.62    2.15
  -1  -2 -18    8.97    2.08
  -1  -2 -18    2.37    1.39
  -1  -2 -18    4.09    2.08
  -1  -2 -18    5.69    1.40
  -1  -2 -18    7.70    2.73
   1   2  18    7.58    2.67
   1   2  18    4.46    1.59
   1   2  18    8.21    3.36
   1   2  18    3.53    1.36
   1   2  18    9.02    1.91
  -1  -2 -17    1.66    1.03
  -1  -2 -17   -0.34    1.43
  -1  -2 -17    0.94    1.66
  -1  -2 -17    0.00    0.70
  -1  -2 -17    0.73    0.46
   1   2  17    0.98    0.50
   1   2  17    2.40    1.23
   1   2  17    0.87    2.30
   1   2  17   -0.01    0.91
   1   2  17    1.66    0.74
  -1  -2 -16    3.26    1.10
  -1  -2 -16    1.43    2.30
  -1  -2 -16    0.42    0.41
  -1  -2 -16    0.41    0.69
  -1  -2 -16    4.01    2.91
   1   2  16   -0.24    0.35
   1   2  16    1.32    1.09
   1   2  16    1.33    0.92
   1   2  16    2.19    0.73
   1   2  16    0.29    0.97
  -1  -2 -15    2.47    1.00
  -1  -2 -15    3.93    1.32
  -1  -2 -15    6.17    1.59
  -1  -2 -15    1.59    2.70
   1   2  15    1.95    1.37
   1   2  15    3.22    1.22
   1   2  15    1.64    0.87
   1   2  15    3.40    1.01
   1   2  15    1.82    1.05
  -1  -2 -14    1.07    1.34
  -1  -2 -14   -1.34    1.36
  -1  -2 -14    4.13    2.30
  -1  -2 -14    0.44    0.48
  -1  -2 -14    0.94    2.70
  -1  -2 -14    1.94    1.04
   1   2  14    0.11    0.43
   1   2  14    3.89    1.65
   1   2  14    3.24    1.00
   1   2  14    5.66    3.11
   1   2  14   -0.52    0.81
   1   2  14   -0.60    1.25
  -1  -2 -13    2.64    1.53
  -1  -2 -13    2.86    1.16
  -1  -2 -13    2.88    1.89
  -1  -2 -13    1.25    1.20
  -1  -2 -13    1.43    3.04
  -1  -2 -13    1.71    0.74
  -1  -2 -13    1.72    1.04
   1   2  13    3.51    1.35
   1   2  13    2.20    1.36
   1   2  13    3.27    1.07
   1   2  13    2.20    2.89
   1   2  13    2.68    0.96
   1   2  13   -1.04    1.47
  -1  -2 -12    1.09    0.72
  -1  -2 -12    5.56    1.65
  -1  -2 -12    2.16    1.54
  -1  -2 -12    2.43    2.22
  -1  -2 -12    1.02    1.13
  -1  -2 -12    2.22    0.78
   1   2  12    0.96    0.74
   1   2  12    1.55    0.81
   1   2  12    1.77    0.86
   1   2  12   -1.43    2.60
   1   2  12    1.20    1.57
   1   2  12    7.38    1.73
  -1  -2 -11   13.39    2.74
  -1  -2 -11   12.42    3.12
  -1  -2 -11    8.61    1.96
  -1  -2 -11   12.34    2.47
   1   2  11   16.09    5.65
   1   2  11   15.26    3.63
   1   2  11   13.70    2.78
   1   2  11    8.18    1.87
   1   2  11    9.25    2.33
  -1  -2 -10   35.08    9.52
  -1  -2 -10   28.21    5.50
  -1  -2 -10   28.37    7.37
  -1  -2 -10   29.51    4.99
   1   2  10   28.06    4.93
   1   2  10   26.48    9.21
   1   2  10   39.23   10.62
   1   2  10   28.47    5.48
   1   2  10   20.16    5.58
   1   2  10   33.74    6.55
   1   2  10   40.29    7.75
  -1  -2  -9    9.71    2.25
  -1  -2  -9    4.59    1.44
  -1  -2  -9   10.21    3.00
  -1  -2  -9    6.84    1.45
  -1  -2  -9   14.49    4.13
   1   2   9    7.00    1.79
   1   2   9    4.42    1.72
   1   2   9    8.00    2.37
   1   2   9    9.34    2.01
   1   2   9    6.37    1.42
   1   2   9    8.96    2.23
   1   2   9    6.42    1.55
  -1  -2  -8   97.98   18.72
  -1  -2  -8   80.39   15.31
  -1  -2  -8   59.35   16.05
  -1  -2  -8   73.68   13.86
  -1  -2  -8   60.29   14.97
   1   2   8   70.88   24.51
   1   2   8   64.17   17.30
   1   2   8   55.46   10.46
   1   2   8   85.41   16.29
   1   2   8   90.36   17.17
  -1  -2  -7   14.26    3.96
  -1  -2  -7   13.36    2.47
  -1  -2  -7   13.66    4.85
  -1  -2  -7   16.85    5.83
  -1  -2  -7   11.29    2.24
  -1  -2  -7    9.93    3.09
  -1  -2  -7   13.32    3.23
   1   2   7   22.80    7.84
   1   2   7   20.16    7.07
   1   2   7   15.73    3.35
   1   2   7   12.84    2.58
   1   2   7   13.20    2.60
   1   2   7   16.19    4.45
  -1  -2  -6  181.43   62.62
  -1  -2  -6    1.44    2.65
   1   2   6  222.48   76.74
   1   2   6    0.42    1.73
   1   2   6  251.60   85.80
  -1  -2  -5    4.19    1.01
  -1  -2  -5    5.41    1.35
  -1  -2  -5    6.17    1.46
  -1  -2  -5    0.55    0.69
  -1  -2  -5    3.33    1.26
  -1  -2  -5    3.43    1.12
  -1  -2  -5    3.37    0.84
  -1  -2  -5    6.48    2.21
  -1  -2  -5   -0.98    1.85
   1   2   5    2.28    0.91
   1   2   5    9.95    2.92
   1   2   5    3.07    1.31
   1   2   5    2.33    1.68
   1   2   5    4.27    1.31
   1   2   5    2.55    0.70
   1   2   5    4.06    1.34
   1   2   5    4.64    1.16
   1   2   5    5.66    1.34
  -1  -2  -4   29.64    5.72
  -1  -2  -4   44.66   15.45
  -1  -2  -4   39.86   10.76
  -1  -2  -4   36.42    8.37
  -1  -2  -4   26.25    6.63
  -1  -2  -4   39.58   15.06
  -1  -2  -4   44.63    8.53
   1   2   4   58.21   20.12
   1   2   4   43.73   14.99
   1   2   4   40.95    7.84
   1   2   4   25.18    6.39
   1   2   4   36.05    8.29
   1   2   4   27.63    5.31
  -1  -2  -3   27.45    9.39
  -1  -2  -3   29.42    5.62
  -1  -2  -3   28.61    7.75
  -1  -2  -3   24.10    3.96
  -1  -2  -3   20.76    7.22
  -1  -2  -3   16.79    4.32
  -1  -2  -3   20.42    3.89
  -1  -2  -3   16.89    3.31
   1   2   3   36.03   12.31
   1   2   3   21.02    5.72
   1   2   3   22.66    4.42
   1   2   3   14.57    3.85
   1   2   3   28.43    4.64
   1   2   3   23.21    4.46
  -1  -2  -2   34.18    5.54
  -1  -2  -2   27.51    5.25
  -1  -2  -2   27.84    9.57
  -1  -2  -2   42.42   11.44
  -1  -2  -2   34.05    6.55
  -1  -2  -2   21.11    5.36
  -1  -2  -2   31.84    6.02
  -1  -2  -2   30.91   11.74
   1   2   2   31.21   10.72
   1   2   2   51.21   13.80
   1   2   2   26.43    5.04
   1   2   2   27.64    5.43
   1   2   2   36.40    5.86
   1   2   2   33.69    6.40
  -1  -2  -1   42.20    8.00
  -1  -2  -1   35.24    6.79
  -1  -2  -1   46.17    7.39
  -1  -2  -1   21.50    7.43
  -1  -2  -1   26.08    8.96
  -1  -2  -1   48.16    9.07
  -1  -2  -1   25.54    9.69
  -1  -2  -1   57.74   14.24
   1   2   1   49.94    7.95
   1   2   1   28.16    9.68
   1   2   1   57.92   14.33
   1   2   1   41.60    8.01
   1   2   1   22.06    8.37
   1   2   1   35.97    6.83
   1   2   1   45.69    8.63
  -1  -2   0   27.88    9.64
  -1  -2   0   62.83   10.59
  -1  -2   0   45.83    8.91
  -1  -2   0   34.28   13.00
  -1  -2   0   29.28    8.71
   1   2   0   32.78    9.41
   1   2   0   33.54   11.59
   1   2   0   40.55   15.37
   1   2   0   33.86    6.64
   1   2   0   63.51   10.39
  -1  -2   1   36.04   13.81
   1   2  -1   37.79   13.07
  -1  -2   3  133.55   46.09
  -1  -2   3   17.26    5.16
   1   2  -3  157.20   54.26
  -1  -2   4   31.56   10.96
   1   2  -4   31.26   10.87
  -1  -2   5    2.91    1.31
  -1  -2   5    6.90    2.10
   1   2  -5    0.78    0.86
   1   2  -5    3.09    2.00
  -1  -2   6    0.45    0.76
  -1  -2   6    4.07    1.37
   1   2  -6    0.51    0.86
   1   2  -6    1.54    1.60
  -1  -2   7    1.80    1.01
  -1  -2   7    4.20    1.28
   1   2  -7    1.98    1.10
   1   2  -7    3.16    1.45
  -1  -2   8   16.24    5.71
  -1  -2   8   16.91    3.38
   1   2  -8   18.17    6.37
   1   2  -8   17.78    3.67
  -1  -2   9    0.94    0.82
   1   2  -9    1.68    0.92
  -1  -2  10    2.47    1.20
  -1  -2  10    1.90    0.95
   1   2 -10    3.72    1.49
   1   2 -10    2.78    1.30
  -1  -2  11    7.34    2.73
  -1  -2  11    8.06    1.85
   1   2 -11   10.62    3.79
   1   2 -11    9.29    2.34
  -1  -2  12   92.96   32.12
  -1  -2  12   69.12   13.21
   1   2 -12  107.88   37.28
   1   2 -12   70.29   13.51
  -1  -2  13   13.39    4.72
  -1  -2  13   19.71    4.00
   1   2 -13   12.41    4.39
   1   2 -13   20.35    4.24
  -1  -2  14    1.67    0.84
   1   2 -14    0.72    0.59
   1   2 -14    0.85    1.20
   1   2 -14    0.62    1.14
  -1  -2  15    2.04    0.91
  -1  -2  15    0.51    1.45
   1   2 -15    1.32    0.68
   1   2 -15    1.09    1.28
   1   2 -15    1.39    1.14
  -1  -2  16    5.44    1.99
  -1  -2  16    1.28    1.60
   1   2 -16    5.74    2.07
   1   2 -16    0.87    1.31
   1   2 -16    2.48    1.25
  -1  -2  17    0.70    0.49
  -1  -2  17    0.75    1.48
   1   2 -17    0.69    0.45
   1   2 -17    0.22    1.17
   1   2 -17   -0.07    1.01
  -1  -2  18    1.56    1.42
  -1  -2  18    2.22    0.91
   1   2 -18    2.07    0.83
   1   2 -18    1.62    1.12
   1   2 -18    3.53    3.10
   1   2 -18    1.98    1.16
  -1  -2  19    4.96    1.81
  -1  -2  19    2.34    1.45
   1   2 -19    0.67    2.86
   1   2 -19    4.79    1.73
   1   2 -19    0.93    1.22
   1   2 -19    2.48    1.12
  -1  -2  20   -1.22    1.22
  -1  -2  20    1.18    0.59
  -1  -2  20   -6.27    2.89
   1   2 -20    1.80    0.73
   1   2 -20   -1.75    2.35
   1   2 -20    1.09    0.93
  -1  -2  21    0.60    0.98
  -1  -2  21   -0.17    0.33
  -1  -2  21   -0.67    2.05
   1   2 -21    0.41    0.32
   1   2 -21    2.14    2.25
  -1  -2  22   -0.32    0.95
  -1  -2  22    0.97    0.48
  -1  -2  22   -1.89    1.92
   1   2 -22    0.71    0.37
   1   2 -22   -1.16    2.20
   1   2 -22   -0.94    0.84
  -1  -2  23    0.83    0.42
  -1  -2  23    0.81    2.04
   1   2 -23    0.44    0.26
   1   2 -23    0.67    0.69
  -1  -2  24    0.93    0.44
   1   2 -24    0.61    0.30
   1   2 -24   -0.55    0.64
  -1  -1 -25    0.26    0.23
  -1  -1 -25   -0.05    0.57
   1   1  25    0.36    0.30
   1   1  25   -0.17    0.61
  -1  -1 -24    1.13    0.73
   1   1  24    1.42    0.84
  -1  -1 -23    0.77    0.96
  -1  -1 -23    0.39    0.32
  -1  -1 -23   -0.32    0.76
   1   1  23   -1.30    1.82
   1   1  23    0.46    0.31
   1   1  23   -0.41    0.88
   1   1  23   -0.59    0.92
  -1  -1 -22    0.60    0.72
  -1  -1 -22    1.11    1.19
  -1  -1 -22    0.75    0.44
  -1  -1 -22    0.90    1.95
  -1  -1 -22    1.01    0.76
   1   1  22    0.37    0.34
   1   1  22    0.47    0.93
  -1  -1 -21    1.06    0.74
  -1  -1 -21    1.11    1.26
  -1  -1 -21    0.97    0.53
  -1  -1 -21    0.40    0.79
  -1  -1 -21   -0.01    1.84
   1   1  21    0.97    0.51
   1   1  21    1.39    1.05
   1   1  21    1.26    0.65
  -1  -1 -20    0.51    0.76
  -1  -1 -20    0.38    0.42
  -1  -1 -20    0.45    2.28
  -1  -1 -20    1.78    1.29
   1   1  20    0.88    0.49
   1   1  20    0.95    1.08
   1   1  20    0.11    0.58
  -1  -1 -19    1.44    0.87
  -1  -1 -19    4.33    1.59
  -1  -1 -19    1.72    2.27
  -1  -1 -19    1.46    1.30
   1   1  19    2.42    0.95
   1   1  19    1.74    1.12
   1   1  19    1.86    0.72
  -1  -1 -18    1.90    0.90
  -1  -1 -18    3.01    1.57
  -1  -1 -18    0.72    0.44
  -1  -1 -18   -0.10    2.26
   1   1  18    1.24    1.06
   1   1  18    1.04    0.52
   1   1  18    2.74    0.86
   1   1  18    4.85    2.76
  -1  -1 -17    3.31    1.10
  -1  -1 -17    3.16    1.15
  -1  -1 -17    4.11    2.75
   1   1  17    2.27    1.20
   1   1  17    3.99    1.05
   1   1  17    4.15    2.85
  -1  -1 -16    1.57    0.86
  -1  -1 -16    0.89    0.57
  -1  -1 -16    1.64    0.88
  -1  -1 -16   -3.49    2.63
   1   1  16    2.36    2.86
   1   1  16    1.06    0.60
   1   1  16    2.58    0.80
   1   1  16    2.91    1.23
  -1  -1 -15    0.97    0.76
  -1  -1 -15    0.88    0.60
  -1  -1 -15    4.47    2.92
   1   1  15    1.44    0.72
   1   1  15    1.29    1.02
   1   1  15    0.34    2.78
   1   1  15   -0.85    0.85
  -1  -1 -14    2.23    1.47
  -1  -1 -14    4.52    1.36
  -1  -1 -14    5.39    1.98
  -1  -1 -14    3.76    2.35
  -1  -1 -14    4.02    1.11
  -1  -1 -14   -1.35    2.88
   1   1  14    1.76    3.08
   1   1  14    5.78    2.12
   1   1  14    4.31    1.26
   1   1  14    4.83    1.19
   1   1  14    4.69    1.41
  -1  -1 -13   23.97    4.78
  -1  -1 -13   44.35   12.30
  -1  -1 -13   33.77    7.98
  -1  -1 -13   32.54    6.23
   1   1  13   29.34   10.22
   1   1  13   31.85    8.76
   1   1  13   27.77    6.48
   1   1  13   24.94    7.02
   1   1  13   30.97    5.99
   1   1  13   31.29    6.06
  -1  -1 -12    3.87    1.60
  -1  -1 -12    2.87    2.27
  -1  -1 -12    8.23    1.94
  -1  -1 -12    1.56    0.80
   1   1  12    3.71    1.68
   1   1  12    4.76    1.94
   1   1  12    8.61    1.92
   1   1  12    0.66    0.87
   1   1  12    2.47    1.05
  -1  -1 -11    1.25    1.01
  -1  -1 -11    1.46    2.34
  -1  -1 -11    1.66    1.29
  -1  -1 -11    2.35    2.08
  -1  -1 -11    2.40    0.92
   1   1  11    3.95    1.67
   1   1  11    2.36    0.98
   1   1  11    2.45    0.98
   1   1  11    3.05    0.99
  -1  -1 -10    2.95    1.55
  -1  -1 -10   12.16    4.05
  -1  -1 -10    3.43    0.97
  -1  -1 -10    1.58    1.94
  -1  -1 -10   10.06    3.75
   1   1  10    9.94    3.05
   1   1  10    3.90    2.49
   1   1  10    5.21    1.57
  -1  -1  -9   64.66   22.43
  -1  -1  -9   39.88    7.77
  -1  -1  -9   66.38   18.42
  -1  -1  -9   50.52   12.67
  -1  -1  -9   49.23    9.31
   1   1   9   56.63   15.35
   1   1   9   59.06   20.50
   1   1   9   52.42    9.93
   1   1   9   50.68   12.79
   1   1   9   42.98    9.96
   1   1   9   55.32   10.56
  -1  -1  -8   97.13   18.52
  -1  -1  -8   69.84   16.10
  -1  -1  -8   79.74   15.01
   1   1   8   79.94   18.40
   1   1   8   78.89   14.85
   1   1   8   95.37   18.12
  -1  -1  -7    9.86    2.45
  -1  -1  -7   28.22    9.92
  -1  -1  -7    7.84    2.13
  -1  -1  -7    8.06    2.76
  -1  -1  -7   15.20    3.61
  -1  -1  -7   13.12    2.57
   1   1   7   25.90    9.11
   1   1   7   14.32    3.41
   1   1   7    7.70    2.56
   1   1   7   12.98    2.80
  -1  -1  -6   43.75   10.09
  -1  -1  -6   58.96    9.52
  -1  -1  -6   75.31   26.09
  -1  -1  -6   88.14   23.75
  -1  -1  -6   54.31   10.76
  -1  -1  -6   63.79   12.00
   1   1   6   96.09   25.85
   1   1   6   70.68   24.50
   1   1   6   55.16   10.39
   1   1   6   41.19    8.19
   1   1   6   57.11    9.30
   1   1   6   56.78   13.06
  -1  -1  -5  209.51   33.00
  -1  -1  -5  165.41   31.24
  -1  -1  -5  113.55   26.07
  -1  -1  -5  241.56   64.87
  -1  -1  -5  237.13   44.42
  -1  -1  -5  186.12   45.58
  -1  -1  -5  182.35   62.99
   1   1   5  185.08   63.94
   1   1   5  246.84   66.25
   1   1   5  213.36   39.97
   1   1   5  212.44   52.01
   1   1   5  217.85   34.33
   1   1   5  143.26   27.07
  -1  -1  -4   21.11    4.09
  -1  -1  -4   13.45    3.69
  -1  -1  -4   12.42    4.28
  -1  -1  -4   21.26    4.05
  -1  -1  -4   23.75    4.66
   1   1   4   13.47    3.69
   1   1   4   14.50    5.00
   1   1   4   21.02    4.09
   1   1   4   19.21    3.75
   1   1   4   20.24    3.85
  -1  -1  -3   14.07    2.74
  -1  -1  -3   18.15    3.16
  -1  -1  -3    5.62    1.35
  -1  -1  -3    8.11    1.64
  -1  -1  -3    4.33    1.58
   1   1   3    6.65    1.51
   1   1   3    5.41    1.31
   1   1   3    5.11    1.81
   1   1   3   13.45    2.64
   1   1   3    8.05    1.61
   1   1   3   19.65    3.31
  -1  -1  -2   15.56    2.68
  -1  -1  -2   12.94    3.01
  -1  -1  -2   18.15    4.91
  -1  -1  -2    8.29    2.33
  -1  -1  -2   12.35    2.43
   1   1   2   14.48    2.81
   1   1   2   18.20    4.93
   1   1   2   11.81    4.07
   1   1   2   15.44    2.66
   1   1   2   13.79    2.90
   1   1   2   13.21    3.07
  -1  -1  -1   13.53    2.64
  -1  -1  -1   11.79    2.05
  -1  -1  -1   10.70    3.03
  -1  -1  -1   10.90    4.14
  -1  -1  -1   15.69    4.09
   1   1   1    7.90    2.35
   1   1   1    9.86    1.73
   1   1   1   10.69    4.07
   1   1   1   11.09    2.17
  -1  -1   0   10.39    4.13
  -1  -1   0   35.98    9.45
   1   1   0    6.01    2.64
   1   1   0    7.34    2.99
   1   1  -1  104.37   36.05
  -1  -1   2   12.56    4.71
   1   1  -2   82.74   28.59
  -1  -1   3    1.71    1.92
   1   1  -3    1.75    0.98
   1   1  -3   -2.56    2.28
  -1  -1   4   36.05   12.51
   1   1  -4   33.79   11.72
   1   1  -4   24.90    5.25
  -1  -1   5  121.04   41.80
  -1  -1   5  133.49   25.28
   1   1  -5  163.45   56.44
   1   1  -5  117.00   22.24
  -1  -1   6    3.07    1.29
  -1  -1   6    1.68    1.10
   1   1  -6    3.03    1.26
   1   1  -6    0.03    1.33
  -1  -1   7   32.95   11.43
   1   1  -7   35.55   12.33
  -1  -1   8   11.47    4.08
  -1  -1   8   21.86    4.33
   1   1  -8   11.70    4.16
   1   1  -8   16.09    3.41
  -1  -1   9  135.37   46.75
  -1  -1   9  113.94   21.60
   1   1  -9  141.43   48.85
   1   1  -9  120.98   22.98
  -1  -1  10    5.53    1.45
  -1  -1  10    7.57    2.76
  -1  -1  10    1.63    1.33
   1   1 -10    4.63    1.87
   1   1 -10    3.24    1.27
   1   1 -10    4.25    1.64
  -1  -1  11   23.93    8.35
  -1  -1  11   52.93   10.14
   1   1 -11   33.19   11.54
   1   1 -11   44.01    8.58
  -1  -1  12   35.82    6.96
  -1  -1  12   22.52    7.87
  -1  -1  12   25.44    5.22
   1   1 -12   29.63   10.35
   1   1 -12   31.76    6.23
   1   1 -12   28.33    5.75
  -1  -1  13   18.25    3.71
  -1  -1  13   11.35    2.76
  -1  -1  13   16.15    5.67
   1   1 -13   11.95    2.81
   1   1 -13    8.67    4.61
   1   1 -13    8.79    2.25
  -1  -1  14    4.35    1.30
  -1  -1  14    9.65    3.43
  -1  -1  14    0.54    1.43
  -1  -1  14    6.55    4.95
   1   1 -14    2.63    1.37
   1   1 -14   11.34    5.20
  -1  -1  15    2.22    1.75
  -1  -1  15   -8.03    4.29
   1   1 -15   -1.91    3.83
  -1  -1  16    3.64    3.88
   1   1 -16    4.78    1.79
   1   1 -16    3.38    1.45
   1   1 -16   -4.76    3.58
  -1  -1  17    0.50    3.38
   1   1 -17    3.61    1.34
   1   1 -17    1.88    1.28
   1   1 -17   -2.79    3.35
  -1  -1  18    3.37    1.76
  -1  -1  18    2.85    1.12
  -1  -1  18    2.30    3.05
   1   1 -18    1.94    0.80
   1   1 -18   -1.18    3.02
   1   1 -18    1.54    1.15
  -1  -1  19    1.87    1.51
  -1  -1  19    1.69    0.90
  -1  -1  19   -1.81    2.68
   1   1 -19    1.95    0.81
   1   1 -19    2.01    2.85
   1   1 -19    3.86    1.42
  -1  -1  20    0.93    1.38
  -1  -1  20    0.01    0.70
  -1  -1  20    0.34    2.44
   1   1 -20   -0.30    0.34
   1   1 -20   -2.75    2.71
   1   1 -20    0.27    1.04
  -1  -1  21    1.33    1.14
  -1  -1  21   -0.06    0.68
  -1  -1  21    1.49    2.38
   1   1 -21    0.81    0.45
   1   1 -21    1.39    2.38
   1   1 -21    0.60    0.86
  -1  -1  22   -0.03    1.00
  -1  -1  22   -0.24    2.05
   1   1 -22    0.90    0.46
   1   1 -22    0.49    0.86
  -1  -1  23    0.51    0.90
   1   1 -23    0.45    0.30
   1   1 -23    0.11    0.76
  -1  -1  24    0.04    0.71
   1   1 -24   -0.27    0.22
   1   1 -24   -0.13    0.67
  -1   0 -25    0.25    0.22
  -1   0 -25    0.31    0.59
  -1   0 -24    0.54    1.02
  -1   0 -24    0.68    0.38
  -1   0 -24   -0.09    0.67
   1   0  24    0.57    1.84
  -1   0 -23   -0.25    0.77
  -1   0 -23    0.13    1.05
  -1   0 -23   -3.11    2.13
   1   0  23    2.76    2.08
  -1   0 -22   -0.77    0.78
  -1   0 -22    1.06    1.27
  -1   0 -22    0.11    2.00
   1   0  22    0.22    0.94
   1   0  22   -2.72    1.89
  -1   0 -21    0.10    0.88
  -1   0 -21    0.35    1.20
  -1   0 -21   -0.90    2.15
   1   0  21    0.64    0.58
   1   0  21   -1.18    2.08
   1   0  21    0.43    0.90
  -1   0 -20    1.36    0.88
  -1   0 -20    0.77    1.20
  -1   0 -20   -0.01    2.33
   1   0  20    0.36    0.37
   1   0  20    0.27    0.54
   1   0  20    0.73    2.31
   1   0  20    0.37    0.99
  -1   0 -19    2.51    1.05
  -1   0 -19    1.56    1.39
  -1   0 -19    1.82    0.93
  -1   0 -19    0.79    2.33
   1   0  19    2.26    0.74
   1   0  19    1.10    1.10
   1   0  19    1.92    2.41
  -1   0 -18    1.62    0.92
  -1   0 -18    2.14    0.95
  -1   0 -18    1.65    2.49
  -1   0 -18    2.36    0.94
   1   0  18    2.05    1.28
   1   0  18    2.03    0.73
   1   0  18   -0.41    2.58
   1   0  18    1.77    1.25
  -1   0 -17    1.09    0.92
  -1   0 -17    1.07    0.86
  -1   0 -17    1.45    2.90
  -1   0 -17    3.17    1.23
   1   0  17    1.02    1.10
   1   0  17    1.36    0.65
   1   0  17    0.46    2.89
   1   0  17    0.42    1.09
  -1   0 -16    3.80    1.12
  -1   0 -16    5.26    1.50
   1   0  16    4.45    1.08
   1   0  16    5.26    1.65
   1   0  16    6.22    1.71
   1   0  16    2.45    3.26
  -1   0 -15    4.54    2.19
  -1   0 -15    2.11    0.97
  -1   0 -15    2.28    0.99
   1   0  15    4.04    1.37
   1   0  15    3.61    0.94
   1   0  15    2.85    3.11
   1   0  15    1.99    1.15
  -1   0 -14    5.24    2.02
  -1   0 -14    5.32    2.01
  -1   0 -14   15.04    3.16
  -1   0 -14    9.65    2.09
   1   0  14   14.95    2.96
   1   0  14    5.77    2.13
   1   0  14    7.75    1.88
   1   0  14    6.27    1.74
  -1   0 -13   37.84    7.35
  -1   0 -13   35.02    8.31
  -1   0 -13   56.34   19.52
  -1   0 -13   30.57    5.88
  -1   0 -13   29.32    8.11
   1   0  13   31.23    6.07
   1   0  13   41.27   14.32
   1   0  13   35.79    6.87
   1   0  13   37.40    8.68
  -1   0 -12   24.74    4.88
  -1   0 -12   32.16    7.65
  -1   0 -12   33.03   11.49
  -1   0 -12   30.19    5.84
  -1   0 -12   26.19    7.12
   1   0  12   30.02    5.84
   1   0  12   23.23    8.19
   1   0  12   28.27    5.46
   1   0  12   30.81    7.19
  -1   0 -11    1.69    1.57
  -1   0 -11    3.16    1.09
  -1   0 -11    2.27    2.22
   1   0  11    1.95    1.02
   1   0  11    2.96    0.94
   1   0  11    2.05    2.53
   1   0  11    3.24    1.30
  -1   0 -10    0.77    0.64
  -1   0 -10    2.75    1.61
  -1   0 -10   -1.00    1.95
  -1   0 -10    3.47    1.73
   1   0  10    4.05    1.97
   1   0  10    2.51    2.35
   1   0  10    2.19    1.08
  -1   0  -9   77.85   14.66
  -1   0  -9   38.37   13.46
  -1   0  -9   80.33   19.91
  -1   0  -9   43.50   10.34
   1   0   9   54.78   19.04
   1   0   9   94.79   23.47
   1   0   9   76.87   14.49
  -1   0  -8    4.66    1.30
  -1   0  -8    2.81    1.67
  -1   0  -8    2.85    0.88
  -1   0  -8    5.92    2.59
   1   0   8    2.54    0.91
   1   0   8    7.88    3.35
   1   0   8   10.34    2.64
   1   0   8    5.09    2.45
   1   0   8    8.07    1.82
  -1   0  -7   38.70    9.00
  -1   0  -7   28.54    5.62
   1   0   7   36.05    8.36
   1   0   7   28.32    5.53
  -1   0  -6   90.68   17.33
  -1   0  -6   84.43   19.44
  -1   0  -6  102.87   19.32
  -1   0  -6   79.54   19.60
   1   0   6   87.62   16.46
   1   0   6   96.42   22.18
   1   0   6   82.15   20.22
   1   0   6  101.50   19.36
  -1   0  -5    1.11    0.71
   1   0   5    2.41    0.88
   1   0   5    2.07    0.72
   1   0   5   -0.84    1.40
  -1   0  -4  181.30   34.28
  -1   0  -4  127.36   29.25
  -1   0  -4  195.57   36.66
  -1   0  -4  196.68   48.12
   1   0   4  157.92   29.59
   1   0   4  147.62   33.91
   1   0   4  180.52   44.17
   1   0   4  165.34   31.26
  -1   0  -3   48.08    9.16
  -1   0  -3   40.30    9.29
  -1   0  -3   40.47    7.62
   1   0   3   40.59    9.36
   1   0   3   38.33    7.21
   1   0   3   42.09    8.03
  -1   0  -2   32.51    6.12
  -1   0  -2   55.21   13.56
   1   0   2   56.61   13.91
  -1   0  -1   48.95    9.21
  -1   0  -1   48.74   11.21
  -1   0  -1  121.37   29.71
   1   0   1   44.88   15.31
   1   0   1   48.16   11.07
   1   0   1  103.45   25.33
  -1   0   0   10.36    1.97
  -1   0   0   10.21    3.89
  -1   0   0   60.87   15.40
   1   0   0   19.66    4.62
   1   0   0    7.66    1.46
  -1   0   1    1.73    3.07
  -1   0   1    2.09    0.62
   1   0  -1    9.28    4.23
   1   0  -1    3.02    0.75
  -1   0   2   -1.07    2.08
  -1   0   2    3.58    2.08
   1   0  -2    0.93    1.81
   1   0  -2    4.47    2.45
  -1   0   3   26.96    9.53
   1   0  -3   26.43    9.34
  -1   0   4    5.26    1.56
   1   0  -4   10.05    3.68
   1   0  -4    7.15    1.96
  -1   0   5    4.36    1.82
   1   0  -5    6.32    2.41
   1   0  -5    7.42    1.91
  -1   0   6  572.83  108.14
  -1   0   6  326.45  112.64
  -1   0   6  438.18   82.09
   1   0  -6  367.23  126.71
   1   0  -6  454.98   85.28
   1   0  -6  545.73  103.06
  -1   0   7    9.28    2.14
  -1   0   7   19.28    6.76
  -1   0   7    3.55    1.57
   1   0  -7    4.99    1.53
   1   0  -7    7.05    2.00
  -1   0   8    5.28    1.44
   1   0  -8    3.35    1.53
   1   0  -8    4.51    3.39
  -1   0   9    6.38    2.33
  -1   0   9    6.22    1.62
   1   0  -9    6.13    2.29
   1   0  -9    5.08    1.57
   1   0  -9    1.97    3.16
   1   0  -9    4.03    1.34
  -1   0  10   41.15    7.97
  -1   0  10   30.68    8.54
   1   0 -10   54.46   18.87
   1   0 -10   39.93    7.65
   1   0 -10   33.36    9.02
  -1   0  11    6.42    2.09
  -1   0  11    0.98    0.97
  -1   0  11    6.11    4.09
   1   0 -11    0.48    1.28
   1   0 -11    2.30    1.10
   1   0 -11    6.48    1.82
   1   0 -11    4.38    3.87
  -1   0  12   71.66   13.70
  -1   0  12   28.25    8.63
   1   0 -12   28.42    5.71
   1   0 -12   39.08   13.56
   1   0 -12   26.57    7.95
   1   0 -12   71.47   13.58
  -1   0  13   43.86    8.56
  -1   0  13   44.39   12.25
   1   0 -13   33.97    6.80
   1   0 -13   44.31   15.36
   1   0 -13   31.68    9.32
   1   0 -13   38.57    7.49
  -1   0  14    4.05    1.85
  -1   0  14    1.75    4.05
   1   0 -14   13.67    4.81
   1   0 -14    5.43    1.73
  -1   0  15   16.11    3.31
  -1   0  15   20.49    7.15
  -1   0  15    7.71    4.55
  -1   0  15   11.99    2.97
   1   0 -15   22.05    7.67
   1   0 -15   10.48    2.48
  -1   0  16    0.69    0.81
  -1   0  16    1.41    0.72
  -1   0  16    1.34    1.67
   1   0 -16    2.20    0.93
   1   0 -16   -0.29    1.19
  -1   0  17    2.82    1.02
  -1   0  17    1.29    0.68
  -1   0  17    0.93    1.68
   1   0 -17    2.53    1.01
   1   0 -17    5.09    3.32
   1   0 -17    1.50    1.16
  -1   0  18    3.37    1.27
  -1   0  18    0.45    0.82
  -1   0  18   -1.14    1.57
   1   0 -18    2.12    0.88
   1   0 -18    0.32    0.83
   1   0 -18    0.81    2.48
   1   0 -18   -0.37    1.25
  -1   0  19    3.61    1.14
  -1   0  19    3.65    1.67
  -1   0  19    5.82    2.10
   1   0 -19    3.34    1.27
   1   0 -19    5.18    3.11
   1   0 -19    2.08    1.00
  -1   0  20    1.19    0.81
  -1   0  20   -1.48    1.31
  -1   0  20    1.22    0.60
   1   0 -20    1.45    0.66
   1   0 -20    0.98    2.34
   1   0 -20    0.40    0.88
  -1   0  21    2.12    0.89
  -1   0  21    1.92    1.16
  -1   0  21    1.93    0.78
   1   0 -21    2.94    1.11
   1   0 -21    2.83    2.21
   1   0 -21    2.52    1.05
  -1   0  22    1.06    0.56
  -1   0  22   -0.12    0.96
  -1   0  22    4.10    2.85
   1   0 -22    0.38    0.88
  -1   0  23    0.86    0.48
  -1   0  23    0.10    0.79
  -1   0  24    1.02    0.51
  -1   0  24    0.48    0.72
   1   0 -24    0.29    0.60
  -1   1 -25    0.25    0.26
  -1   1 -25   -1.07    0.83
   1  -1  25    0.15    0.74
  -1   1 -24   -1.08    0.94
  -1   1 -24    0.19    0.29
  -1   1 -24    0.41    0.93
   1  -1  24    0.47    0.87
  -1   1 -23    0.65    1.09
  -1   1 -23    0.87    0.48
  -1   1 -23    0.12    2.16
   1  -1  23    0.89    0.98
  -1   1 -22    0.17    1.17
  -1   1 -22    0.66    0.40
  -1   1 -22   -1.33    2.15
   1  -1  22    0.28    0.36
   1  -1  22    0.19    0.96
  -1   1 -21    0.92    1.21
  -1   1 -21    1.64    0.73
  -1   1 -21    1.43    0.86
  -1   1 -21    0.43    2.32
   1  -1  21    1.34    0.65
   1  -1  21    2.55    1.27
  -1   1 -20    0.44    1.33
  -1   1 -20    1.98    0.87
  -1   1 -20    1.77    0.87
  -1   1 -20    0.36    2.82
   1  -1  20    0.82    0.57
   1  -1  20    1.31    1.22
  -1   1 -19    2.04    0.87
  -1   1 -19    3.17    1.22
  -1   1 -19    3.44    2.96
   1  -1  19    5.58    2.03
   1  -1  19    1.18    1.24
   1  -1  19    3.61    1.30
  -1   1 -18    2.00    0.96
  -1   1 -18    3.31    1.33
  -1   1 -18    0.00    2.83
   1  -1  18    3.53    1.39
   1  -1  18    3.09    1.44
   1  -1  18    2.58    1.08
  -1   1 -17    5.60    2.07
  -1   1 -17   -0.22    2.68
   1  -1  17    3.16    1.24
   1  -1  17    1.91    0.96
   1  -1  17   -0.13    3.09
   1  -1  17    0.90    1.20
  -1   1 -16   11.03    3.94
  -1   1 -16    3.07    1.05
  -1   1 -16    2.38    3.43
  -1   1 -16    2.05    1.95
   1  -1  16    3.01    1.08
   1  -1  16    6.46    2.37
   1  -1  16   -2.04    3.40
   1  -1  16    3.10    1.36
   1  -1  16    2.73    0.83
  -1   1 -15    9.38    2.11
  -1   1 -15   12.76    4.53
  -1   1 -15   11.80    4.76
   1  -1  15    6.47    1.80
   1  -1  15   10.76    2.20
   1  -1  15   13.76    5.33
  -1   1 -14    3.69    1.17
  -1   1 -14    2.34    1.86
  -1   1 -14    1.52    0.85
  -1   1 -14   11.07    4.61
   1  -1  14    3.01    1.16
   1  -1  14    2.90    3.78
   1  -1  14    3.08    1.34
   1  -1  14    4.08    1.07
  -1   1 -13   47.92    9.24
  -1   1 -13   46.78   11.05
  -1   1 -13   66.12   22.89
  -1   1 -13   54.14   13.97
   1  -1  13   46.12   10.69
   1  -1  13   38.47    7.46
   1  -1  13   50.69    9.66
   1  -1  13   64.29   16.63
  -1   1 -12    7.88    1.84
  -1   1 -12    4.81    2.09
  -1   1 -12    2.72    2.52
  -1   1 -12    4.94    1.93
   1  -1  12    4.67    1.42
   1  -1  12    1.32    3.55
   1  -1  12    0.39    1.23
   1  -1  12    8.70    1.82
  -1   1 -11    6.72    2.38
  -1   1 -11    5.30    2.07
  -1   1 -11   14.01    2.89
  -1   1 -11    3.90    2.65
   1  -1  11   10.12    2.57
   1  -1  11   15.39    3.05
   1  -1  11   10.57    4.37
  -1   1 -10    5.61    1.38
  -1   1 -10    2.16    1.76
  -1   1 -10    1.24    0.97
  -1   1 -10    5.80    2.80
   1  -1  10    1.04    1.04
   1  -1  10   -1.70    3.14
   1  -1  10    6.05    1.41
  -1   1  -9   20.85    4.05
  -1   1  -9   29.69    7.26
  -1   1  -9   20.24    5.71
   1  -1   9   29.06    6.83
   1  -1   9   26.79    7.45
  -1   1  -8   72.25   13.62
  -1   1  -8   76.48   19.00
   1  -1   8   66.19   12.55
   1  -1   8   87.23   21.69
  -1   1  -7  177.39   33.59
[truncated: 2,234,784 more chars]
