# Supplementary material for: Crystalline Sponge Method by Three-Dimensional Electron Diffraction
Source: Front Mol Biosci. 2022 Feb 7;8:821927. doi: 10.3389/fmolb.2021.821927 (PMC8859408; doi:10.3389/fmolb.2021.821927)
Supplement: Supplementary file 1 [file DataSheet2.ZIP › 1-Cyclohexane.cif]

data_test_a
_audit_creation_method             'SHELXL-2018/3'
_shelx_SHELXL_version_number       '2018/3'
_chemical_name_common              ?
_chemical_name_systematic          ?
_chemical_formula_moiety           'C36 H24 I6 N12 Zn3'
_chemical_formula_sum              'C36 H24 I6 N12 Zn3'
_chemical_formula_weight           1582.24
_chemical_melting_point            ?
_shelx_space_group_comment
;
The symmetry employed for this shelxl refinement is uniquely defined
by the following loop, which should always be used as a source of
symmetry information in preference to the above space-group names.
They are only intended as comments.
;
_space_group_crystal_system        'monoclinic'
_space_group_IT_number             15
_space_group_name_H-M_alt          'C 1 2/c 1'
_space_group_name_Hall             '-C 2yc'
loop_
  _space_group_symop_operation_xyz
 'x, y, z'
 '-x, y, -z+1/2'
 'x+1/2, y+1/2, z'
 '-x+1/2, y+1/2, -z+1/2'
 '-x, -y, -z'
 'x, -y, z-1/2'
 '-x+1/2, -y+1/2, -z'
 'x+1/2, -y+1/2, z-1/2'

_cell_length_a                     34.560(7)
_cell_length_b                     14.520(3)
_cell_length_c                     30.860(6)
_cell_angle_alpha                  90
_cell_angle_beta                   100.73(3)
_cell_angle_gamma                  90
_cell_volume                       15215(5)
_cell_formula_units_Z              8
_cell_measurement_reflns_used      7954
_cell_measurement_temperature      100(2)
_cell_measurement_theta_max        0.718
_cell_measurement_theta_min        0.042

_exptl_crystal_description         bulk
_exptl_crystal_colour              yellow
_exptl_crystal_density_diffrn      1.381
_exptl_crystal_density_meas        ?
_exptl_crystal_density_method      ?
_exptl_crystal_F_000               1686
_exptl_crystal_size_max            0.002
_exptl_crystal_size_mid            0.001
_exptl_crystal_size_min            0.0005
_diffrn_reflns_av_R_equivalents    0.3090
_diffrn_reflns_av_unetI/netI       0.2167
_diffrn_reflns_Laue_measured_fraction_full  0.996
_diffrn_reflns_Laue_measured_fraction_max  0.996
_diffrn_reflns_limit_h_max         34
_diffrn_reflns_limit_h_min         -34
_diffrn_reflns_limit_k_max         14
_diffrn_reflns_limit_k_min         -14
_diffrn_reflns_limit_l_max         30
_diffrn_reflns_limit_l_min         -30
_diffrn_reflns_number              44654
_diffrn_reflns_point_group_measured_fraction_full  0.996
_diffrn_reflns_point_group_measured_fraction_max  0.996
_diffrn_reflns_theta_full          0.718
_diffrn_reflns_theta_max           0.718
_diffrn_reflns_theta_min           0.042
_diffrn_ambient_temperature        100(2)
_diffrn_measured_fraction_theta_full  0.996
_diffrn_measured_fraction_theta_max  0.996
_diffrn_measurement_device_type    
;
JEO-2100 PLUS @ 200keV w Quantum Detector MerlinEM detector.
;
_diffrn_measurement_method         MicroED
_diffrn_radiation_type             Electron
_diffrn_radiation_wavelength       0.02506
_diffrn_source                     ?
_reflns_Friedel_coverage           0.000
_reflns_Friedel_fraction_full      .
_reflns_Friedel_fraction_max       .
_reflns_number_gt                  3097
_reflns_number_total               7954
_reflns_special_details
;
 Reflections were merged by SHELXL according to the crystal
 class for the calculation of statistics and refinement.
 
 _reflns_Friedel_fraction is defined as the number of unique
 Friedel pairs measured divided by the number that would be
 possible theoretically, ignoring centric projections and
 systematic absences.
;
_reflns_threshold_expression       'I > 2\s(I)'
_computing_cell_refinement         'XDS (Kabsch, 2010)'
_computing_data_collection         'MerlinEM and Heimdall'
_computing_data_reduction          'XDS (Kabsch, 2010)'
_computing_molecular_graphics      ?
_computing_publication_material    ?
_computing_structure_refinement    'SHELXL-2018/3 (Sheldrick, 2018)'
_computing_structure_solution      'SHELXT 2018/2 (Sheldrick, 2018)'
_refine_diff_density_max           0.288
_refine_diff_density_min           -0.297
_refine_diff_density_rms           0.088
_refine_ls_extinction_coef         .
_refine_ls_extinction_method       none
_refine_ls_goodness_of_fit_ref     1.298
_refine_ls_hydrogen_treatment      constr
_refine_ls_matrix_type             full
_refine_ls_number_parameters       418
_refine_ls_number_reflns           7954
_refine_ls_number_restraints       126
_refine_ls_R_factor_all            0.3149
_refine_ls_R_factor_gt             0.2192
_refine_ls_restrained_S_all        1.288
_refine_ls_shift/su_max            0.000
_refine_ls_shift/su_mean           0.000
_refine_ls_structure_factor_coef   Fsqd
_refine_ls_weighting_details      
 'w=1/[\s^2^(Fo^2^)+(0.2000P)^2^] where P=(Fo^2^+2Fc^2^)/3'
_refine_ls_weighting_scheme        calc
_refine_ls_wR_factor_gt            0.4815
_refine_ls_wR_factor_ref           0.5422
_refine_special_details            ?
_olex2_refinement_description
;
1. Rigid bond restraints
 C00A, C01A, C01I, C01L, N00C, C01J, C01H, C00H, N00I, C014, N00O, C012, C00Y,
 C00M, C01D, C00Z, C00Q, C01F, N015, C00K, N00J, C00X, N00T, C00U, C01E, C00R,
 C013, C00D, C017, C018, C016, C00F, C01C, C010, C01G, C011, N00B, C00P, N00E,
 C00W, N00G, C01B, N00V, C019, N00N, C00L, N00S, C01K
 with sigma for 1-2 distances of 0.01 and sigma for 1-3 distances of 0.01
2.a Aromatic/amide H refined with riding coordinates:
 C00H(H00H), C012(H012), C00Z(H00Z), C00K(H00K), C011(H011), C00W(H00W),
 C01K(H01K), C01E(H01E), C013(H013), C017(H017), C01C(H01C), C01G(H01G),
 C01F(H01F), C00P(H00P), C01B(H01B), C00X(H00X), C00L(H00L), C01J(H01J),
 C01I(H01I), C00Y(H00Y), C01H(H01H), C018(H018), C01D(H01D), C01L(H01L)
2.b Fitted hexagon refined as free rotating group:
 C00A(C00H,C012,N00I,C00Z,C00K), N00B(C00U,N015,C00D,N00E,C00F), N00C(C011,
 C00W,C019,C01K,C01E), N00G(C013,C017,C016,C01C,C01G), N00J(C01F,C00P,C014,C01B,
 C00X), C00L(N00V,C01J,C01I,C00R,C00Y), C00M(C01H,C018,N00O,C01D,C01L),
 N00N(C01A,N00T,C010,N00S,C00Q)
;
_atom_sites_solution_hydrogens     geom
_atom_sites_solution_primary       ?
_atom_sites_solution_secondary     ?
loop_
  _atom_site_label
  _atom_site_type_symbol
  _atom_site_fract_x
  _atom_site_fract_y
  _atom_site_fract_z
  _atom_site_U_iso_or_equiv
  _atom_site_adp_type
  _atom_site_occupancy
  _atom_site_site_symmetry_order
  _atom_site_calc_flag
  _atom_site_refinement_flags_posn
  _atom_site_refinement_flags_adp
  _atom_site_refinement_flags_occupancy
  _atom_site_disorder_assembly
  _atom_site_disorder_group
 I01 I 0.61822(16) 1.2400(4) 0.55695(19) 0.127(2) Uani 1 1 d . . . . .
 I02 I 0.52416(14) 1.1515(4) 0.63012(17) 0.118(2) Uani 1 1 d . . . . .
 I03 I 0.73367(15) 0.7283(4) 0.29584(19) 0.1160(19) Uani 1 1 d . . . . .
 I04 I 0.62564(15) 0.6544(4) 0.19865(17) 0.1160(19) Uani 1 1 d . . . . .
 I05 I 0.39812(17) 0.2667(4) 0.3970(2) 0.142(2) Uani 1 1 d . . . . .
 I06 I 0.35303(15) 0.3982(5) 0.50832(19) 0.147(3) Uani 1 1 d . . . . .
 Zn07 Zn 0.3746(2) 0.4005(6) 0.4351(3) 0.097(3) Uani 1 1 d . . . . .
 Zn08 Zn 0.5830(2) 1.1240(6) 0.5937(3) 0.096(3) Uani 1 1 d . . . . .
 Zn09 Zn 0.6711(2) 0.6369(6) 0.2721(3) 0.094(2) Uani 1 1 d . . . . .
 C00A C 0.4821(3) 0.6125(10) 0.4435(5) 0.089(6) Uani 1 1 d G U . . .
 C00H C 0.4646(4) 0.5722(11) 0.4038(4) 0.113(8) Uani 1 1 d G U . . .
 H00H H 0.474053 0.585237 0.378193 0.135 Uiso 1 1 calc R U . . .
 C012 C 0.4330(4) 0.5124(11) 0.4025(4) 0.107(7) Uani 1 1 d G U . . .
 H012 H 0.421292 0.485432 0.375926 0.129 Uiso 1 1 calc R U . . .
 N00I N 0.4189(3) 0.4929(10) 0.4408(5) 0.099(6) Uani 1 1 d G U . . .
 C00Z C 0.4364(4) 0.5332(11) 0.4805(4) 0.105(7) Uani 1 1 d G U . . .
 H00Z H 0.426923 0.520153 0.506134 0.127 Uiso 1 1 calc R U . . .
 C00K C 0.4680(4) 0.5930(11) 0.4818(4) 0.122(9) Uani 1 1 d G U . . .
 H00K H 0.479685 0.619959 0.508402 0.146 Uiso 1 1 calc R U . . .
 N00B N 0.5756(3) 0.7797(10) 0.4402(5) 0.090(5) Uani 1 1 d G U . . .
 C00U C 0.5522(4) 0.7931(9) 0.4718(4) 0.091(6) Uani 1 1 d G U . . .
 N015 N 0.5210(4) 0.7339(11) 0.4737(4) 0.095(6) Uani 1 1 d G U . . .
 C00D C 0.5131(3) 0.6612(10) 0.4440(5) 0.092(6) Uani 1 1 d G U . . .
 N00E N 0.5365(4) 0.6478(9) 0.4124(5) 0.094(6) Uani 1 1 d G U . . .
 C00F C 0.5677(4) 0.7071(11) 0.4105(4) 0.098(7) Uani 1 1 d G U . . .
 N00C N 0.5690(5) 1.0197(10) 0.5520(5) 0.103(6) Uani 1 1 d G U . . .
 C011 C 0.5351(4) 0.9667(12) 0.5493(5) 0.115(8) Uani 1 1 d G U . . .
 H011 H 0.515853 0.983598 0.565130 0.138 Uiso 1 1 calc R U . . .
 C00W C 0.5301(4) 0.8886(11) 0.5228(5) 0.108(7) Uani 1 1 d G U . . .
 H00W H 0.507403 0.853159 0.520957 0.130 Uiso 1 1 calc R U . . .
 C019 C 0.5589(5) 0.8634(10) 0.4991(5) 0.110(7) Uani 1 1 d G U . . .
 C01K C 0.5928(4) 0.9164(12) 0.5018(5) 0.109(7) Uani 1 1 d G U . . .
 H01K H 0.612037 0.899499 0.485984 0.130 Uiso 1 1 calc R U . . .
 C01E C 0.5978(4) 0.9945(11) 0.5283(5) 0.124(9) Uani 1 1 d G U . . .
 H01E H 0.620486 1.029938 0.530156 0.149 Uiso 1 1 calc R U . . .
 N00G N 0.8323(3) -0.0364(11) 0.3910(4) 0.103(6) Uani 1 1 d G U . . .
 C013 C 0.8106(4) -0.0834(9) 0.3554(5) 0.115(7) Uani 1 1 d G U . . .
 H013 H 0.816287 -0.144681 0.350435 0.138 Uiso 1 1 calc R U . . .
 C017 C 0.7804(4) -0.0388(11) 0.3271(4) 0.104(7) Uani 1 1 d G U . . .
 H017 H 0.765874 -0.070197 0.303228 0.125 Uiso 1 1 calc R U . . .
 C016 C 0.7719(3) 0.0528(11) 0.3345(4) 0.092(6) Uani 1 1 d G U . . .
 C01C C 0.7936(4) 0.0998(9) 0.3701(5) 0.104(6) Uani 1 1 d G U . . .
 H01C H 0.787948 0.161122 0.375058 0.124 Uiso 1 1 calc R U . . .
 C01G C 0.8238(4) 0.0552(11) 0.3984(4) 0.101(7) Uani 1 1 d G U . . .
 H01G H 0.838361 0.086639 0.422265 0.121 Uiso 1 1 calc R U . . .
 N00J N 0.6830(5) 0.5038(8) 0.2772(5) 0.107(6) Uani 1 1 d G U . . .
 C01F C 0.6561(4) 0.4432(12) 0.2532(5) 0.142(10) Uani 1 1 d G U . . .
 H01F H 0.633420 0.465655 0.235214 0.170 Uiso 1 1 calc R U . . .
 C00P C 0.6631(4) 0.3489(11) 0.2559(5) 0.108(7) Uani 1 1 d G U . . .
 H00P H 0.645067 0.308285 0.239857 0.130 Uiso 1 1 calc R U . . .
 C014 C 0.6969(4) 0.3152(8) 0.2827(5) 0.095(6) Uani 1 1 d G U . . .
 C01B C 0.7238(3) 0.3759(11) 0.3068(5) 0.109(7) Uani 1 1 d G U . . .
 H01B H 0.746459 0.353371 0.324706 0.131 Uiso 1 1 calc R U . . .
 C00X C 0.7168(4) 0.4702(10) 0.3040(5) 0.120(8) Uani 1 1 d G U . . .
 H00X H 0.734813 0.510742 0.320064 0.144 Uiso 1 1 calc R U . . .
 C00L C 0.6503(4) -0.1069(9) 0.1721(5) 0.109(7) Uani 1 1 d G U . . .
 H00L H 0.653707 -0.170026 0.169189 0.131 Uiso 1 1 calc R U . . .
 N00V N 0.6221(4) -0.0605(11) 0.1418(4) 0.098(6) Uani 1 1 d G U . . .
 C01J C 0.6170(4) 0.0338(11) 0.1461(5) 0.167(14) Uani 1 1 d G U . . .
 H01J H 0.598197 0.064909 0.125903 0.201 Uiso 1 1 calc R U . . .
 C01I C 0.6400(5) 0.0817(9) 0.1806(6) 0.163(13) Uani 1 1 d G U . . .
 H01I H 0.636592 0.144740 0.183467 0.196 Uiso 1 1 calc R U . . .
 C00R C 0.6682(4) 0.0352(11) 0.2108(5) 0.098(6) Uani 1 1 d G U . . .
 C00Y C 0.6733(4) -0.0591(11) 0.2065(4) 0.112(7) Uani 1 1 d G U . . .
 H00Y H 0.692103 -0.090194 0.226755 0.134 Uiso 1 1 calc R U . . .
 C00M C 0.5914(4) 0.6883(13) 0.3805(5) 0.112(8) Uani 1 1 d G U . . .
 C01H C 0.6286(4) 0.7277(13) 0.3854(5) 0.121(9) Uani 1 1 d G U . . .
 H01H H 0.637514 0.766582 0.409133 0.145 Uiso 1 1 calc R U . . .
 C018 C 0.6525(4) 0.7090(13) 0.3549(5) 0.130(10) Uani 1 1 d G U . . .
 H018 H 0.677402 0.735366 0.358207 0.156 Uiso 1 1 calc R U . . .
 N00O N 0.6392(4) 0.6509(13) 0.3195(4) 0.099(6) Uani 1 1 d G U . . .
 C01D C 0.6020(5) 0.6115(13) 0.3146(5) 0.162(14) Uani 1 1 d G U . . .
 H01D H 0.593052 0.572623 0.290843 0.194 Uiso 1 1 calc R U . . .
 C01L C 0.5781(4) 0.6302(14) 0.3451(6) 0.153(13) Uani 1 1 d G U . . .
 H01L H 0.553163 0.603838 0.341768 0.184 Uiso 1 1 calc R U . . .
 N00N N 0.7359(4) 0.1813(11) 0.3106(4) 0.088(5) Uani 1 1 d G U . . .
 C01A C 0.7437(3) 0.0886(11) 0.3049(4) 0.118(8) Uani 1 1 d G U . . .
 N00T N 0.7204(4) 0.0386(8) 0.2714(5) 0.093(5) Uani 1 1 d G U . . .
 C010 C 0.6893(4) 0.0812(10) 0.2436(4) 0.087(5) Uani 1 1 d G U . . .
 N00S N 0.6815(3) 0.1739(10) 0.2493(4) 0.099(5) Uani 1 1 d G U . . .
 C00Q C 0.7048(4) 0.2239(8) 0.2828(5) 0.092(5) Uani 1 1 d G U . . .

loop_
  _atom_site_aniso_label
  _atom_site_aniso_U_11
  _atom_site_aniso_U_22
  _atom_site_aniso_U_33
  _atom_site_aniso_U_23
  _atom_site_aniso_U_13
  _atom_site_aniso_U_12
 I01 0.137(4) 0.094(5) 0.135(4) 0.016(4) -0.014(3) -0.010(4)
 I02 0.108(3) 0.122(5) 0.117(4) -0.008(4) 0.000(3) 0.029(4)
 I03 0.118(4) 0.085(4) 0.152(5) -0.015(4) 0.043(3) -0.012(3)
 I04 0.135(4) 0.099(5) 0.111(4) 0.004(3) 0.014(3) 0.011(4)
 I05 0.133(4) 0.092(5) 0.179(6) -0.009(4) -0.032(4) 0.019(4)
 I06 0.106(4) 0.203(8) 0.129(4) 0.062(5) 0.018(3) 0.007(4)
 Zn07 0.077(5) 0.092(7) 0.112(6) 0.020(5) -0.008(4) -0.001(5)
 Zn08 0.095(5) 0.080(6) 0.099(5) -0.004(5) -0.017(4) 0.004(5)
 Zn09 0.091(5) 0.076(6) 0.116(6) -0.002(5) 0.024(4) 0.010(5)
 C00A 0.064(12) 0.093(17) 0.103(11) 0.004(11) -0.006(9) 0.009(9)
 C00H 0.080(14) 0.13(2) 0.118(13) -0.014(15) 0.001(12) -0.031(12)
 C012 0.112(16) 0.088(19) 0.121(13) -0.024(15) 0.021(13) -0.030(12)
 N00I 0.075(12) 0.103(18) 0.113(12) -0.003(12) 0.001(10) 0.000(11)
 C00Z 0.088(14) 0.11(2) 0.111(12) 0.003(14) -0.003(11) -0.014(11)
 C00K 0.116(17) 0.13(3) 0.116(13) -0.005(16) 0.013(13) -0.035(14)
 N00B 0.073(11) 0.097(16) 0.085(13) -0.006(9) -0.021(8) -0.010(11)
 C00U 0.074(13) 0.086(16) 0.099(16) -0.001(10) -0.020(10) 0.008(9)
 N015 0.078(12) 0.075(15) 0.127(16) -0.003(10) 0.005(11) 0.013(8)
 C00D 0.085(13) 0.101(17) 0.078(13) 0.005(10) -0.012(9) -0.009(11)
 N00E 0.084(12) 0.077(15) 0.117(15) -0.006(11) 0.008(9) -0.001(9)
 C00F 0.077(13) 0.081(17) 0.133(18) -0.018(12) 0.009(11) -0.002(10)
 N00C 0.118(15) 0.095(17) 0.087(13) -0.001(12) -0.007(11) 0.029(11)
 C011 0.102(14) 0.13(2) 0.110(18) -0.006(14) 0.009(14) 0.031(13)
 C00W 0.130(16) 0.094(18) 0.100(17) 0.018(11) 0.019(12) 0.012(13)
 C019 0.117(16) 0.12(2) 0.090(16) -0.025(13) 0.005(13) -0.019(12)
 C01K 0.110(15) 0.10(2) 0.106(17) -0.022(13) 0.002(13) -0.007(11)
 C01E 0.117(16) 0.13(2) 0.12(2) -0.048(16) 0.014(13) -0.025(15)
 N00G 0.082(12) 0.116(15) 0.100(13) 0.023(13) -0.007(9) -0.009(12)
 C013 0.134(19) 0.090(15) 0.100(16) 0.023(12) -0.027(11) 0.008(13)
 C017 0.086(14) 0.146(16) 0.074(13) -0.020(13) -0.001(9) 0.040(14)
 C016 0.066(13) 0.107(14) 0.096(14) 0.015(11) -0.005(8) 0.003(11)
 C01C 0.083(14) 0.104(15) 0.112(16) 0.012(12) -0.010(9) -0.019(11)
 C01G 0.080(14) 0.102(15) 0.108(15) 0.016(13) -0.015(9) -0.038(13)
 N00J 0.144(18) 0.068(14) 0.113(18) 0.013(12) 0.032(12) 0.027(11)
 C01F 0.18(2) 0.103(15) 0.12(2) 0.030(18) -0.020(15) 0.014(15)
 C00P 0.064(12) 0.099(12) 0.15(2) 0.008(16) -0.003(10) -0.011(11)
 C014 0.072(12) 0.101(10) 0.105(17) -0.004(12) -0.001(10) 0.000(10)
 C01B 0.107(15) 0.085(11) 0.116(18) -0.011(14) -0.028(12) 0.014(12)
 C00X 0.088(14) 0.080(11) 0.20(2) 0.025(16) 0.036(12) 0.005(12)
 C00L 0.132(19) 0.082(14) 0.103(17) 0.018(11) -0.009(11) -0.015(12)
 N00V 0.090(13) 0.092(13) 0.107(14) 0.012(11) 0.006(9) -0.017(12)
 C01J 0.23(3) 0.081(14) 0.14(2) 0.025(17) -0.100(19) -0.016(19)
 C01I 0.14(2) 0.093(16) 0.21(3) -0.006(17) -0.103(17) 0.005(17)
 C00R 0.080(14) 0.079(11) 0.119(16) 0.011(11) -0.021(9) 0.003(12)
 C00Y 0.095(15) 0.089(12) 0.139(19) -0.012(13) -0.010(11) 0.013(14)
 C00M 0.098(14) 0.13(2) 0.108(17) -0.016(12) 0.017(11) -0.024(14)
 C01H 0.092(13) 0.14(3) 0.134(19) -0.031(16) 0.019(12) -0.017(14)
 C018 0.088(14) 0.17(3) 0.13(2) -0.020(16) 0.016(12) -0.019(16)
 N00O 0.111(13) 0.11(2) 0.074(12) 0.031(10) 0.012(11) 0.006(12)
 C01D 0.18(2) 0.18(3) 0.15(2) -0.059(19) 0.066(18) -0.08(2)
 C01L 0.101(16) 0.20(4) 0.16(2) -0.07(2) 0.025(14) -0.035(18)
 N00N 0.065(11) 0.101(11) 0.100(13) 0.013(10) 0.020(8) -0.008(9)
 C01A 0.105(17) 0.111(14) 0.118(18) 0.000(14) -0.032(10) 0.005(13)
 N00T 0.093(12) 0.100(13) 0.078(12) 0.017(10) -0.003(7) -0.007(10)
 C010 0.062(12) 0.093(12) 0.100(14) 0.002(11) 0.002(7) 0.003(11)
 N00S 0.097(14) 0.094(11) 0.102(14) 0.001(11) 0.007(9) -0.002(11)
 C00Q 0.082(14) 0.086(10) 0.106(15) 0.019(11) 0.007(9) -0.023(10)

_geom_special_details
;
 All esds (except the esd in the dihedral angle between two l.s. planes)
 are estimated using the full covariance matrix.  The cell esds are taken
 into account individually in the estimation of esds in distances, angles
 and torsion angles; correlations between esds in cell parameters are only
 used when they are defined by crystal symmetry.  An approximate (isotropic)
 treatment of cell esds is used for estimating esds involving l.s. planes.
;
loop_
  _geom_bond_atom_site_label_1
  _geom_bond_atom_site_label_2
  _geom_bond_distance
  _geom_bond_site_symmetry_2
  _geom_bond_publ_flag
 I01 Zn08 2.475(10) . ?
 I02 Zn08 2.529(9) . ?
 I03 Zn09 2.525(10) . ?
 I04 Zn09 2.519(10) . ?
 I05 Zn07 2.485(11) . ?
 I06 Zn07 2.508(10) . ?
 Zn07 N00I 2.017(13) . ?
 Zn07 N00G 2.022(12) 3_455 ?
 Zn08 N00C 1.988(14) . ?
 Zn08 N00V 2.03(13) 6_566 ?
 Zn09 N00J 1.976(14) . ?
 Zn09 N00O 2.001(13) . ?
 C00A C00H 1.3900 . ?
 C00A C00K 1.3900 . ?
 C00A C00D 1.282(13) . ?
 C00H H00H 0.9300 . ?
 C00H C012 1.3900 . ?
 C012 H012 0.9300 . ?
 C012 N00I 1.3900 . ?
 N00I C00Z 1.3900 . ?
 C00Z H00Z 0.9300 . ?
 C00Z C00K 1.3900 . ?
 C00K H00K 0.9300 . ?
 N00B C00U 1.3900 . ?
 N00B C00F 1.3900 . ?
 C00U N015 1.3900 . ?
 C00U C019 1.317(15) . ?
 N015 C00D 1.3900 . ?
 C00D N00E 1.3900 . ?
 N00E C00F 1.3900 . ?
 C00F C00M 1.373(13) . ?
 N00C C011 1.3900 . ?
 N00C C01E 1.3900 . ?
 C011 H011 0.9300 . ?
 C011 C00W 1.3900 . ?
 C00W H00W 0.9300 . ?
 C00W C019 1.3900 . ?
 C019 C01K 1.3900 . ?
 C01K H01K 0.9300 . ?
 C01K C01E 1.3900 . ?
 C01E H01E 0.9300 . ?
 N00G C013 1.3900 . ?
 N00G C01G 1.3900 . ?
 C013 H013 0.9300 . ?
 C013 C017 1.3900 . ?
 C017 H017 0.9300 . ?
 C017 C016 1.3900 . ?
 C016 C01C 1.3900 . ?
 C016 C01A 1.312(13) . ?
 C01C H01C 0.9300 . ?
 C01C C01G 1.3900 . ?
 C01G H01G 0.9300 . ?
 N00J C01F 1.3900 . ?
 N00J C00X 1.3900 . ?
 C01F H01F 0.9300 . ?
 C01F C00P 1.3900 . ?
 C00P H00P 0.9300 . ?
 C00P C014 1.3900 . ?
 C014 C01B 1.3900 . ?
 C014 C00Q 1.353(16) . ?
 C01B H01B 0.9300 . ?
 C01B C00X 1.3900 . ?
 C00X H00X 0.9300 . ?
 C00L H00L 0.9300 . ?
 C00L N00V 1.3900 . ?
 C00L C00Y 1.3900 . ?
 N00V C01J 1.3900 . ?
 C01J H01J 0.9300 . ?
 C01J C01I 1.3900 . ?
 C01I H01I 0.9300 . ?
 C01I C00R 1.3900 . ?
 C00R C00Y 1.3900 . ?
 C00R C010 1.316(14) . ?
 C00Y H00Y 0.9300 . ?
 C00M C01H 1.3900 . ?
 C00M C01L 1.3900 . ?
 C01H H01H 0.9300 . ?
 C01H C018 1.3900 . ?
 C018 H018 0.9300 . ?
 C018 N00O 1.3900 . ?
 N00O C01D 1.3900 . ?
 C01D H01D 0.9300 . ?
 C01D C01L 1.3900 . ?
 C01L H01L 0.9300 . ?
 N00N C01A 1.3900 . ?
 N00N C00Q 1.3900 . ?
 C01A N00T 1.3900 . ?
 N00T C010 1.3900 . ?
 C010 N00S 1.3900 . ?
 N00S C00Q 1.3900 . ?

loop_
  _geom_angle_atom_site_label_1
  _geom_angle_atom_site_label_2
  _geom_angle_atom_site_label_3
  _geom_angle
  _geom_angle_site_symmetry_1
  _geom_angle_site_symmetry_3
  _geom_angle_publ_flag
 I05 Zn07 I06 126.5(4) . . ?
 N00I Zn07 I05 104.6(6) . . ?
 N00I Zn07 I06 106.2(6) . . ?
 N00I Zn07 N00G 101.4(7) . 3_455 ?
 N00G Zn07 I05 107.1(6) 3_455 . ?
 N00G Zn07 I06 108.2(5) 3_455 . ?
 I01 Zn08 I02 126.9(4) . . ?
 N00C Zn08 I01 107.6(6) . . ?
 N00C Zn08 I02 106.8(6) . . ?
 N00C Zn08 N00V 100(6) . 6_566 ?
 N00V Zn08 I01 109(4) 6_566 . ?
 N00V Zn08 I02 103(5) 6_566 . ?
 I04 Zn09 I03 124.4(4) . . ?
 N00J Zn09 I03 109.7(6) . . ?
 N00J Zn09 I04 104.8(6) . . ?
 N00J Zn09 N00O 100.1(8) . . ?
 N00O Zn09 I03 107.1(6) . . ?
 N00O Zn09 I04 108.1(6) . . ?
 C00H C00A C00K 120.0 . . ?
 C00D C00A C00H 117.9(12) . . ?
 C00D C00A C00K 121.8(12) . . ?
 C00A C00H H00H 120.0 . . ?
 C00A C00H C012 120.0 . . ?
 C012 C00H H00H 120.0 . . ?
 C00H C012 H012 120.0 . . ?
 N00I C012 C00H 120.0 . . ?
 N00I C012 H012 120.0 . . ?
 C012 N00I Zn07 116.2(8) . . ?
 C012 N00I C00Z 120.0 . . ?
 C00Z N00I Zn07 123.7(8) . . ?
 N00I C00Z H00Z 120.0 . . ?
 C00K C00Z N00I 120.0 . . ?
 C00K C00Z H00Z 120.0 . . ?
 C00A C00K H00K 120.0 . . ?
 C00Z C00K C00A 120.0 . . ?
 C00Z C00K H00K 120.0 . . ?
 C00U N00B C00F 120.0 . . ?
 N015 C00U N00B 120.0 . . ?
 C019 C00U N00B 120.2(13) . . ?
 C019 C00U N015 119.8(13) . . ?
 C00U N015 C00D 120.0 . . ?
 C00A C00D N015 119.2(13) . . ?
 C00A C00D N00E 120.5(13) . . ?
 N015 C00D N00E 120.0 . . ?
 C00D N00E C00F 120.0 . . ?
 N00E C00F N00B 120.0 . . ?
 C00M C00F N00B 121.8(12) . . ?
 C00M C00F N00E 118.1(12) . . ?
 C011 N00C Zn08 124.1(10) . . ?
 C011 N00C C01E 120.0 . . ?
 C01E N00C Zn08 115.5(10) . . ?
 N00C C011 H011 120.0 . . ?
 C00W C011 N00C 120.0 . . ?
 C00W C011 H011 120.0 . . ?
 C011 C00W H00W 120.0 . . ?
 C011 C00W C019 120.0 . . ?
 C019 C00W H00W 120.0 . . ?
 C00U C019 C00W 119.0(13) . . ?
 C00U C019 C01K 120.9(13) . . ?
 C01K C019 C00W 120.0 . . ?
 C019 C01K H01K 120.0 . . ?
 C019 C01K C01E 120.0 . . ?
 C01E C01K H01K 120.0 . . ?
 N00C C01E H01E 120.0 . . ?
 C01K C01E N00C 120.0 . . ?
 C01K C01E H01E 120.0 . . ?
 C013 N00G Zn07 121.8(9) . 3_545 ?
 C013 N00G C01G 120.0 . . ?
 C01G N00G Zn07 118.1(9) . 3_545 ?
 N00G C013 H013 120.0 . . ?
 N00G C013 C017 120.0 . . ?
 C017 C013 H013 120.0 . . ?
 C013 C017 H017 120.0 . . ?
 C016 C017 C013 120.0 . . ?
 C016 C017 H017 120.0 . . ?
 C017 C016 C01C 120.0 . . ?
 C01A C016 C017 114.6(13) . . ?
 C01A C016 C01C 125.3(13) . . ?
 C016 C01C H01C 120.0 . . ?
 C01G C01C C016 120.0 . . ?
 C01G C01C H01C 120.0 . . ?
 N00G C01G H01G 120.0 . . ?
 C01C C01G N00G 120.0 . . ?
 C01C C01G H01G 120.0 . . ?
 C01F N00J Zn09 118.0(10) . . ?
 C01F N00J C00X 120.0 . . ?
 C00X N00J Zn09 122.0(10) . . ?
 N00J C01F H01F 120.0 . . ?
 C00P C01F N00J 120.0 . . ?
 C00P C01F H01F 120.0 . . ?
 C01F C00P H00P 120.0 . . ?
 C01F C00P C014 120.0 . . ?
 C014 C00P H00P 120.0 . . ?
 C00P C014 C01B 120.0 . . ?
 C00Q C014 C00P 119.4(13) . . ?
 C00Q C014 C01B 120.4(12) . . ?
 C014 C01B H01B 120.0 . . ?
 C00X C01B C014 120.0 . . ?
 C00X C01B H01B 120.0 . . ?
 N00J C00X H00X 120.0 . . ?
 C01B C00X N00J 120.0 . . ?
 C01B C00X H00X 120.0 . . ?
 N00V C00L H00L 120.0 . . ?
 N00V C00L C00Y 120.0 . . ?
 C00Y C00L H00L 120.0 . . ?
 C00L N00V Zn08 123.8(9) . 6_565 ?
 C00L N00V C01J 120.0 . . ?
 C01J N00V Zn08 115.9(9) . 6_565 ?
 N00V C01J H01J 120.0 . . ?
 N00V C01J C01I 120.0 . . ?
 C01I C01J H01J 120.0 . . ?
 C01J C01I H01I 120.0 . . ?
 C00R C01I C01J 120.0 . . ?
 C00R C01I H01I 120.0 . . ?
 C01I C00R C00Y 120.0 . . ?
 C010 C00R C01I 119.2(13) . . ?
 C010 C00R C00Y 120.8(13) . . ?
 C00L C00Y H00Y 120.0 . . ?
 C00R C00Y C00L 120.0 . . ?
 C00R C00Y H00Y 120.0 . . ?
 C00F C00M C01H 120.0(12) . . ?
 C00F C00M C01L 120.0(12) . . ?
 C01H C00M C01L 120.0 . . ?
 C00M C01H H01H 120.0 . . ?
 C00M C01H C018 120.0 . . ?
 C018 C01H H01H 120.0 . . ?
 C01H C018 H018 120.0 . . ?
 C01H C018 N00O 120.0 . . ?
 N00O C018 H018 120.0 . . ?
 C018 N00O Zn09 119.3(9) . . ?
 C01D N00O Zn09 120.3(9) . . ?
 C01D N00O C018 120.0 . . ?
 N00O C01D H01D 120.0 . . ?
 N00O C01D C01L 120.0 . . ?
 C01L C01D H01D 120.0 . . ?
 C00M C01L H01L 120.0 . . ?
 C01D C01L C00M 120.0 . . ?
 C01D C01L H01L 120.0 . . ?
 C01A N00N C00Q 120.0 . . ?
 C016 C01A N00N 115.6(13) . . ?
 C016 C01A N00T 124.2(13) . . ?
 N00T C01A N00N 120.0 . . ?
 C01A N00T C010 120.0 . . ?
 C00R C010 N00T 120.2(13) . . ?
 C00R C010 N00S 119.7(13) . . ?
 N00S C010 N00T 120.0 . . ?
 C00Q N00S C010 120.0 . . ?
 C014 C00Q N00N 124.7(13) . . ?
 C014 C00Q N00S 115.0(13) . . ?
 N00S C00Q N00N 120.0 . . ?

loop_
  _geom_torsion_atom_site_label_1
  _geom_torsion_atom_site_label_2
  _geom_torsion_atom_site_label_3
  _geom_torsion_atom_site_label_4
  _geom_torsion
  _geom_torsion_site_symmetry_1
  _geom_torsion_site_symmetry_2
  _geom_torsion_site_symmetry_3
  _geom_torsion_site_symmetry_4
  _geom_torsion_publ_flag
 Zn07 N00I C00Z C00K 176.9(11) . . . . ?
 Zn07 N00G C013 C017 176.7(10) 3_545 . . . ?
 Zn07 N00G C01G C01C -176.8(9) 3_545 . . . ?
 Zn08 N00C C011 C00W -172.5(12) . . . . ?
 Zn08 N00C C01E C01K 173.1(11) . . . . ?
 Zn08 N00V C01J C01I 174.1(10) 6_565 . . . ?
 Zn09 N00J C01F C00P -179.6(11) . . . . ?
 Zn09 N00J C00X C01B 179.6(11) . . . . ?
 Zn09 N00O C01D C01L -172.6(12) . . . . ?
 C00A C00H C012 N00I 0.0 . . . . ?
 C00A C00D N00E C00F 173.5(15) . . . . ?
 C00H C00A C00K C00Z 0.0 . . . . ?
 C00H C00A C00D N015 150.5(9) . . . . ?
 C00H C00A C00D N00E -23.1(16) . . . . ?
 C00H C012 N00I Zn07 -177.1(10) . . . . ?
 C00H C012 N00I C00Z 0.0 . . . . ?
 C012 N00I C00Z C00K 0.0 . . . . ?
 N00I C00Z C00K C00A 0.0 . . . . ?
 C00K C00A C00H C012 0.0 . . . . ?
 C00K C00A C00D N015 -35.2(16) . . . . ?
 C00K C00A C00D N00E 151.3(10) . . . . ?
 N00B C00U N015 C00D 0.0 . . . . ?
 N00B C00U C019 C00W 164.5(9) . . . . ?
 N00B C00U C019 C01K -10.5(17) . . . . ?
 N00B C00F C00M C01H 15(2) . . . . ?
 N00B C00F C00M C01L -165.0(10) . . . . ?
 C00U N00B C00F N00E 0.0 . . . . ?
 C00U N00B C00F C00M -176.2(16) . . . . ?
 C00U N015 C00D C00A -173.6(15) . . . . ?
 C00U N015 C00D N00E 0.0 . . . . ?
 C00U C019 C01K C01E 175.0(16) . . . . ?
 N015 C00U C019 C00W -13.5(17) . . . . ?
 N015 C00U C019 C01K 171.5(9) . . . . ?
 N015 C00D N00E C00F 0.0 . . . . ?
 C00D C00A C00H C012 174.5(15) . . . . ?
 C00D C00A C00K C00Z -174.2(15) . . . . ?
 C00D N00E C00F N00B 0.0 . . . . ?
 C00D N00E C00F C00M 176.3(16) . . . . ?
 N00E C00F C00M C01H -161.5(10) . . . . ?
 N00E C00F C00M C01L 18.8(17) . . . . ?
 C00F N00B C00U N015 0.0 . . . . ?
 C00F N00B C00U C019 -178.1(15) . . . . ?
 C00F C00M C01H C018 -179.7(18) . . . . ?
 C00F C00M C01L C01D 179.7(18) . . . . ?
 N00C C011 C00W C019 0.0 . . . . ?
 C011 N00C C01E C01K 0.0 . . . . ?
 C011 C00W C019 C00U -175.0(16) . . . . ?
 C011 C00W C019 C01K 0.0 . . . . ?
 C00W C019 C01K C01E 0.0 . . . . ?
 C019 C00U N015 C00D 178.1(15) . . . . ?
 C019 C01K C01E N00C 0.0 . . . . ?
 C01E N00C C011 C00W 0.0 . . . . ?
 N00G C013 C017 C016 0.0 . . . . ?
 C013 N00G C01G C01C 0.0 . . . . ?
 C013 C017 C016 C01C 0.0 . . . . ?
 C013 C017 C016 C01A 177.9(13) . . . . ?
 C017 C016 C01C C01G 0.0 . . . . ?
 C017 C016 C01A N00N -177.3(7) . . . . ?
 C017 C016 C01A N00T 7.3(14) . . . . ?
 C016 C01C C01G N00G 0.0 . . . . ?
 C016 C01A N00T C010 175.2(15) . . . . ?
 C01C C016 C01A N00N 0.4(15) . . . . ?
 C01C C016 C01A N00T -175.0(8) . . . . ?
 C01G N00G C013 C017 0.0 . . . . ?
 N00J C01F C00P C014 0.0 . . . . ?
 C01F N00J C00X C01B 0.0 . . . . ?
 C01F C00P C014 C01B 0.0 . . . . ?
 C01F C00P C014 C00Q -175.3(15) . . . . ?
 C00P C014 C01B C00X 0.0 . . . . ?
 C00P C014 C00Q N00N -174.7(9) . . . . ?
 C00P C014 C00Q N00S 11.6(15) . . . . ?
 C014 C01B C00X N00J 0.0 . . . . ?
 C01B C014 C00Q N00N 10.0(17) . . . . ?
 C01B C014 C00Q N00S -163.7(8) . . . . ?
 C00X N00J C01F C00P 0.0 . . . . ?
 C00L N00V C01J C01I 0.0 . . . . ?
 N00V C00L C00Y C00R 0.0 . . . . ?
 N00V C01J C01I C00R 0.0 . . . . ?
 C01J C01I C00R C00Y 0.0 . . . . ?
 C01J C01I C00R C010 -179.1(15) . . . . ?
 C01I C00R C00Y C00L 0.0 . . . . ?
 C01I C00R C010 N00T -173.0(9) . . . . ?
 C01I C00R C010 N00S 4.3(15) . . . . ?
 C00R C010 N00S C00Q -177.4(14) . . . . ?
 C00Y C00L N00V Zn08 -173.6(11) . . . 6_565 ?
 C00Y C00L N00V C01J 0.0 . . . . ?
 C00Y C00R C010 N00T 7.9(18) . . . . ?
 C00Y C00R C010 N00S -174.8(9) . . . . ?
 C00M C01H C018 N00O 0.0 . . . . ?
 C01H C00M C01L C01D 0.0 . . . . ?
 C01H C018 N00O Zn09 172.6(12) . . . . ?
 C01H C018 N00O C01D 0.0 . . . . ?
 C018 N00O C01D C01L 0.0 . . . . ?
 N00O C01D C01L C00M 0.0 . . . . ?
 C01L C00M C01H C018 0.0 . . . . ?
 N00N C01A N00T C010 0.0 . . . . ?
 C01A C016 C01C C01G -177.7(14) . . . . ?
 C01A N00N C00Q C014 -173.5(15) . . . . ?
 C01A N00N C00Q N00S 0.0 . . . . ?
 C01A N00T C010 C00R 177.3(14) . . . . ?
 C01A N00T C010 N00S 0.0 . . . . ?
 N00T C010 N00S C00Q 0.0 . . . . ?
 C010 C00R C00Y C00L 179.1(16) . . . . ?
 C010 N00S C00Q C014 174.1(14) . . . . ?
 C010 N00S C00Q N00N 0.0 . . . . ?
 C00Q C014 C01B C00X 175.3(15) . . . . ?
 C00Q N00N C01A C016 -175.6(13) . . . . ?
 C00Q N00N C01A N00T 0.0 . . . . ?

_shelx_res_file
;
TITL test_a.res in C2/c
    test_a.res
    created by SHELXL-2018/3 at 17:02:05 on 14-Nov-2021
REM Old TITL test in C2/c
REM SHELXT solution in C2/c: R1 0.340, Rweak 0.153, Alpha 0.155
REM <I/s> 0.914 for 343 systematic absences, Orientation as input
REM Formula found by SHELXT: C26 N42 Zn9
CELL 0.02506 34.56 14.52 30.86 90 100.73 90
ZERR 8 0.0069 0.0029 0.0062 0 0.03 0
LATT 7
SYMM -X,+Y,0.5-Z
SFAC  C 0.731 36.995 1.195 11.297 0.456 2.814 0.125 0.346 0 0 0 0 0.77 12.011
SFAC  H 0.375 15.495 0.141 4.126 0.022 0.025 -0.101 46.884 0 0 0 0 0.32 1.008
SFAC  I 3.473 39.441 4.06 11.816 2.521 2.415 0.84 0.298 0 0 0 0 1.33 126.9
SFAC  N 0.572 28.847 1.042 9.054 0.465 2.421 0.131 0.317 0 0 0 0 0.75 14.007
SFAC  Zn 1.942 54.162 1.95 12.518 1.619 2.416 0.543 0.33 0 0 0 0 1.25 65.39
UNIT 288 192 48 96 24

DELU C00A C01A C01I C01L N00C C01J C01H C00H N00I C014 N00O C012 C00Y C00M =
 C01D C00Z C00Q C01F N015 C00K N00J C00X N00T C00U C01E C00R C013 C00D C017 =
 C018 C016 C00F C01C C010 C01G C011 N00B C00P N00E C00W N00G C01B N00V C019 =
 N00N C00L N00S C01K

L.S. 50
PLAN  72
CONF
BOND
LIST 6
MORE -1
BOND $H
fmap 2
acta
REM <olex2.extras>
REM <HklSrc "%.\\test_a.hkl">
REM </olex2.extras>

WGHT    0.200000
FVAR       0.30078
I01   3    0.618220    1.240016    0.556954    11.00000    0.13705    0.09393 =
         0.13503    0.01616   -0.01423   -0.01007
I02   3    0.524164    1.151488    0.630116    11.00000    0.10763    0.12221 =
         0.11672   -0.00780   -0.00012    0.02904
I03   3    0.733668    0.728263    0.295843    11.00000    0.11849    0.08480 =
         0.15162   -0.01473    0.04318   -0.01174
I04   3    0.625643    0.654425    0.198652    11.00000    0.13488    0.09913 =
         0.11089    0.00404    0.01448    0.01079
I05   3    0.398120    0.266654    0.396973    11.00000    0.13278    0.09168 =
         0.17876   -0.00891   -0.03224    0.01902
I06   3    0.353033    0.398157    0.508317    11.00000    0.10604    0.20342 =
         0.12921    0.06215    0.01834    0.00724
ZN07  5    0.374645    0.400481    0.435125    11.00000    0.07737    0.09152 =
         0.11155    0.01957   -0.00776   -0.00068
ZN08  5    0.582952    1.123997    0.593726    11.00000    0.09501    0.07960 =
         0.09867   -0.00352   -0.01749    0.00354
ZN09  5    0.671146    0.636920    0.272082    11.00000    0.09133    0.07622 =
         0.11600   -0.00235    0.02443    0.01009
AFIX  66
C00A  1    0.482100    0.612493    0.443522    11.00000    0.06394    0.09260 =
         0.10313    0.00408   -0.00640    0.00854
C00H  1    0.464607    0.572193    0.403836    11.00000    0.07998    0.13360 =
         0.11842   -0.01411    0.00130   -0.03126
AFIX  43
H00H  2    0.474053    0.585237    0.378193    11.00000   -1.20000
AFIX  65
C012  1    0.432996    0.512396    0.402478    11.00000    0.11220    0.08823 =
         0.12090   -0.02409    0.02064   -0.02971
AFIX  43
H012  2    0.421292    0.485432    0.375926    11.00000   -1.20000
AFIX  65
N00I  4    0.418877    0.492898    0.440805    11.00000    0.07544    0.10258 =
         0.11340   -0.00297    0.00139   -0.00039
C00Z  1    0.436370    0.533198    0.480491    11.00000    0.08799    0.10933 =
         0.11071    0.00335   -0.00319   -0.01422
AFIX  43
H00Z  2    0.426923    0.520153    0.506134    11.00000   -1.20000
AFIX  65
C00K  1    0.467981    0.592996    0.481850    11.00000    0.11562    0.12987 =
         0.11635   -0.00487    0.01330   -0.03512
AFIX  43
H00K  2    0.479685    0.619959    0.508402    11.00000   -1.20000
AFIX  66
N00B  4    0.575569    0.779720    0.440171    11.00000    0.07340    0.09701 =
         0.08513   -0.00581   -0.02078   -0.00989
C00U  1    0.552215    0.793125    0.471753    11.00000    0.07415    0.08608 =
         0.09864   -0.00083   -0.02018    0.00843
N015  4    0.520985    0.733882    0.473669    11.00000    0.07765    0.07487 =
         0.12710   -0.00251    0.00518    0.01340
C00D  1    0.513110    0.661234    0.444005    11.00000    0.08488    0.10111 =
         0.07800    0.00476   -0.01209   -0.00870
N00E  4    0.536463    0.647828    0.412423    11.00000    0.08384    0.07657 =
         0.11737   -0.00617    0.00766   -0.00053
C00F  1    0.567692    0.707070    0.410505    11.00000    0.07736    0.08126 =
         0.13253   -0.01754    0.00895   -0.00190
AFIX  66
N00C  4    0.569006    1.019700    0.552022    11.00000    0.11835    0.09467 =
         0.08669   -0.00109   -0.00732    0.02861
C011  1    0.535131    0.966742    0.549266    11.00000    0.10246    0.12783 =
         0.10967   -0.00610    0.00924    0.03137
AFIX  43
H011  2    0.515853    0.983598    0.565130    11.00000   -1.20000
AFIX  65
C00W  1    0.530069    0.888591    0.522801    11.00000    0.13008    0.09351 =
         0.10024    0.01813    0.01911    0.01162
AFIX  43
H00W  2    0.507403    0.853159    0.520957    11.00000   -1.20000
AFIX  65
C019  1    0.558883    0.863398    0.499092    11.00000    0.11739    0.11722 =
         0.09001   -0.02524    0.00466   -0.01882
C01K  1    0.592758    0.916355    0.501847    11.00000    0.10990    0.10295 =
         0.10577   -0.02212    0.00153   -0.00656
AFIX  43
H01K  2    0.612037    0.899499    0.485984    11.00000   -1.20000
AFIX  65
C01E  1    0.597821    0.994506    0.528312    11.00000    0.11654    0.13447 =
         0.11797   -0.04800    0.01358   -0.02529
AFIX  43
H01E  2    0.620486    1.029938    0.530156    11.00000   -1.20000
AFIX  66
N00G  4    0.832322   -0.036406    0.391030    11.00000    0.08217    0.11596 =
         0.10029    0.02316   -0.00676   -0.00931
C013  1    0.810607   -0.083389    0.355370    11.00000    0.13448    0.09043 =
         0.10037    0.02252   -0.02660    0.00834
AFIX  43
H013  2    0.816287   -0.144681    0.350435    11.00000   -1.20000
AFIX  65
C017  1    0.780403   -0.038763    0.327087    11.00000    0.08606    0.14622 =
         0.07423   -0.02031   -0.00082    0.03966
AFIX  43
H017  2    0.765874   -0.070197    0.303228    11.00000   -1.20000
AFIX  65
C016  1    0.771914    0.052846    0.334463    11.00000    0.06555    0.10747 =
         0.09592    0.01460   -0.00470    0.00296
C01C  1    0.793628    0.099829    0.370123    11.00000    0.08303    0.10421 =
         0.11248    0.01203   -0.01034   -0.01898
AFIX  43
H01C  2    0.787948    0.161122    0.375058    11.00000   -1.20000
AFIX  65
C01G  1    0.823833    0.055205    0.398407    11.00000    0.08028    0.10245 =
         0.10760    0.01570   -0.01488   -0.03847
AFIX  43
H01G  2    0.838361    0.086639    0.422265    11.00000   -1.20000
AFIX  66
N00J  4    0.682961    0.503801    0.277178    11.00000    0.14375    0.06783 =
         0.11315    0.01342    0.03227    0.02718
C01F  1    0.656077    0.443151    0.253151    11.00000    0.18049    0.10283 =
         0.12283    0.03020   -0.01990    0.01404
AFIX  43
H01F  2    0.633420    0.465655    0.235214    11.00000   -1.20000
AFIX  65
C00P  1    0.663055    0.348864    0.255933    11.00000    0.06386    0.09921 =
         0.15310    0.00791   -0.00291   -0.01068
AFIX  43
H00P  2    0.645067    0.308285    0.239857    11.00000   -1.20000
AFIX  65
C014  1    0.696918    0.315228    0.282742    11.00000    0.07212    0.10119 =
         0.10478   -0.00388   -0.00119    0.00048
C01B  1    0.723803    0.375877    0.306769    11.00000    0.10709    0.08483 =
         0.11588   -0.01087   -0.02758    0.01441
AFIX  43
H01B  2    0.746459    0.353371    0.324706    11.00000   -1.20000
AFIX  65
C00X  1    0.716825    0.470163    0.303988    11.00000    0.08826    0.08023 =
         0.19547    0.02522    0.03554    0.00504
AFIX  43
H00X  2    0.734813    0.510742    0.320064    11.00000   -1.20000
AFIX  66
C00L  1    0.650277   -0.106937    0.172051    11.00000    0.13156    0.08164 =
         0.10323    0.01826   -0.00851   -0.01462
AFIX  43
H00L  2    0.653707   -0.170026    0.169189    11.00000   -1.20000
AFIX  65
N00V  4    0.622146   -0.060472    0.141839    11.00000    0.09019    0.09159 =
         0.10687    0.01230    0.00600   -0.01736
C01J  1    0.617019    0.033821    0.146117    11.00000    0.23221    0.08116 =
         0.13711    0.02477   -0.09985   -0.01631
AFIX  43
H01J  2    0.598197    0.064909    0.125903    11.00000   -1.20000
AFIX  65
C01I  1    0.640023    0.081651    0.180606    11.00000    0.13694    0.09337 =
         0.20647   -0.00568   -0.10341    0.00506
AFIX  43
H01I  2    0.636592    0.144740    0.183467    11.00000   -1.20000
AFIX  65
C00R  1    0.668154    0.035187    0.210818    11.00000    0.07974    0.07938 =
         0.11931    0.01069   -0.02115    0.00279
C00Y  1    0.673281   -0.059106    0.206541    11.00000    0.09533    0.08900 =
         0.13859   -0.01191   -0.00983    0.01266
AFIX  43
H00Y  2    0.692103   -0.090194    0.226755    11.00000   -1.20000
AFIX  66
C00M  1    0.591384    0.688306    0.380500    11.00000    0.09774    0.13016 =
         0.10758   -0.01569    0.01712   -0.02379
C01H  1    0.628602    0.727706    0.385424    11.00000    0.09153    0.13637 =
         0.13404   -0.03053    0.01947   -0.01719
AFIX  43
H01H  2    0.637514    0.766582    0.409133    11.00000   -1.20000
AFIX  65
C018  1    0.652501    0.709004    0.354912    11.00000    0.08786    0.17116 =
         0.12935   -0.02044    0.01556   -0.01940
AFIX  43
H018  2    0.677402    0.735366    0.358207    11.00000   -1.20000
AFIX  65
N00O  4    0.639181    0.650900    0.319476    11.00000    0.11075    0.10966 =
         0.07398    0.03089    0.01203    0.00591
C01D  1    0.601963    0.611498    0.314552    11.00000    0.17681    0.17669 =
         0.14523   -0.05939    0.06599   -0.08098
AFIX  43
H01D  2    0.593052    0.572623    0.290843    11.00000   -1.20000
AFIX  65
C01L  1    0.578064    0.630201    0.345063    11.00000    0.10129    0.20238 =
         0.15572   -0.07007    0.02470   -0.03452
AFIX  43
H01L  2    0.553163    0.603838    0.341768    11.00000   -1.20000
AFIX  66
N00N  4    0.735874    0.181266    0.310565    11.00000    0.06516    0.10092 =
         0.09995    0.01276    0.02009   -0.00818
C01A  1    0.743704    0.088597    0.304891    11.00000    0.10495    0.11110 =
         0.11808   -0.00026   -0.03248    0.00502
N00T  4    0.720426    0.038589    0.271417    11.00000    0.09338    0.09983 =
         0.07819    0.01724   -0.00340   -0.00685
C010  1    0.689318    0.081250    0.243617    11.00000    0.06238    0.09302 =
         0.09985    0.00166    0.00227    0.00337
N00S  4    0.681488    0.173919    0.249291    11.00000    0.09702    0.09368 =
         0.10238    0.00096    0.00657   -0.00194
C00Q  1    0.704765    0.223929    0.282765    11.00000    0.08165    0.08607 =
         0.10568    0.01884    0.00748   -0.02312
AFIX   0
HKLF 4


REM  test_a.res in C2/c
REM wR2 = 0.5422, GooF = S = 1.298, Restrained GooF = 1.288 for all data
REM R1 = 0.2192 for 3097 Fo > 4sig(Fo) and 0.3149 for all 7954 data
REM 418 parameters refined using 126 restraints

END

WGHT      0.2000      0.0000

REM Highest difference peak  0.288,  deepest hole -0.297,  1-sigma level  0.088
Q1    1   0.7232  0.9191  0.5498  11.00000  0.05    0.29
Q2    1   0.5288  0.0973  0.2445  11.00000  0.05    0.28
Q3    1   0.7183  0.8864  0.4338  11.00000  0.05    0.28
Q4    1   0.4672  0.6970  0.5986  11.00000  0.05    0.27
Q5    1   0.5353  0.3534  0.3698  11.00000  0.05    0.27
Q6    1   0.7235  0.8726  0.5144  11.00000  0.05    0.27
Q7    1   0.5845 -0.0194  0.2991  11.00000  0.05    0.26
Q8    1   0.6755  0.3582  0.4198  11.00000  0.05    0.26
Q9    1   0.6026  0.9850  0.3265  11.00000  0.05    0.25
Q10   1   0.7623  0.5042  0.4392  11.00000  0.05    0.25
Q11   1   0.6665  0.0459  0.3888  11.00000  0.05    0.24
Q12   1   0.5794  0.8878  0.2761  11.00000  0.05    0.23
Q13   1   0.7775  0.1241  0.5086  11.00000  0.05    0.23
Q14   1   0.7132  0.9926  0.4678  11.00000  0.05    0.23
Q15   1   0.4906  0.8244  0.6711  11.00000  0.05    0.23
Q16   1   0.5125  0.4922  0.2595  11.00000  0.05    0.22
Q17   1   0.6406  0.3389  0.3851  11.00000  0.05    0.22
Q18   1   0.5410  0.4176  0.2087  11.00000  0.05    0.22
Q19   1   0.4416  0.8775  0.5996  11.00000  0.05    0.21
Q20   1   0.4976  0.4545  0.2881  11.00000  0.05    0.21
Q21   1   0.5479  0.1760  0.2992  11.00000  0.05    0.21
Q22   1   0.5000  0.4400  0.2500  10.50000  0.05    0.21
Q23   1   0.4511  0.8667  0.5901  11.00000  0.05    0.21
Q24   1   0.2533  0.5639  0.5338  11.00000  0.05    0.20
Q25   1   0.7574  0.7151  0.4508  11.00000  0.05    0.20
Q26   1   0.5410  0.4755  0.2104  11.00000  0.05    0.19
Q27   1   0.4402  0.8918  0.5714  11.00000  0.05    0.19
Q28   1   0.7126  0.3790  0.4224  11.00000  0.05    0.19
Q29   1   0.4821  0.4973  0.3169  11.00000  0.05    0.19
Q30   1   0.4606  1.0905  0.7201  11.00000  0.05    0.19
Q31   1   0.7152  0.4367  0.4284  11.00000  0.05    0.19
Q32   1   0.7097  1.0709  0.4641  11.00000  0.05    0.18
Q33   1   0.6288  0.9878  0.3684  11.00000  0.05    0.18
Q34   1   0.5890  0.2921  0.3170  11.00000  0.05    0.18
Q35   1   0.6819  0.1609  0.4179  11.00000  0.05    0.18
Q36   1   0.4925  1.2509  0.6864  11.00000  0.05    0.17
Q37   1   0.5913  0.3585  0.3417  11.00000  0.05    0.17
Q38   1   0.7487  0.3190  0.4530  11.00000  0.05    0.17
Q39   1   0.6659  0.2355  0.3972  11.00000  0.05    0.17
Q40   1   0.7120  0.1457  0.3846  11.00000  0.05    0.17
Q41   1   0.4875  0.5742  0.2782  11.00000  0.05    0.16
Q42   1   0.5422  0.5005  0.3002  11.00000  0.05    0.16
Q43   1   0.5577  0.3419  0.3173  11.00000  0.05    0.16
Q44   1   0.6184  0.2818  0.3175  11.00000  0.05    0.15
Q45   1   0.6382  1.1268  0.4171  11.00000  0.05    0.15
Q46   1   0.5703  0.4931  0.2362  11.00000  0.05    0.15
Q47   1   0.6310  0.1157  0.3686  11.00000  0.05    0.15
Q48   1   0.6351  0.1039  0.3619  11.00000  0.05    0.15
Q49   1   0.7218  0.2157  0.3679  11.00000  0.05    0.14
Q50   1   0.7244  0.2674  0.4309  11.00000  0.05    0.14
Q51   1   0.4997  1.0786  0.6916  11.00000  0.05    0.14
Q52   1   0.5120  0.4575  0.3515  11.00000  0.05    0.14
Q53   1   0.7636  0.3834  0.4094  11.00000  0.05    0.14
Q54   1   0.4952  1.1550  0.6989  11.00000  0.05    0.14
Q55   1   0.8002  0.1355  0.4705  11.00000  0.05    0.13
Q56   1   0.5689  0.9389  0.4413  11.00000  0.05    0.12
Q57   1   0.6761  0.9644  0.5227  11.00000  0.05    0.12
Q58   1   0.6603  1.0591  0.5189  11.00000  0.05    0.12
Q59   1   0.4657  1.0813  0.6487  11.00000  0.05    0.12
Q60   1   0.3161  0.2212  0.4771  11.00000  0.05    0.12
Q61   1   0.7245  0.7743  0.3786  11.00000  0.05    0.12
Q62   1   0.2910  0.4553  0.5255  11.00000  0.05    0.12
Q63   1   0.7676 -0.0335  0.3783  11.00000  0.05    0.12
Q64   1   0.7366  0.1710  0.4383  11.00000  0.05    0.12
Q65   1   0.7652 -0.1484  0.3872  11.00000  0.05    0.11
Q66   1   0.7736 -0.1590  0.3834  11.00000  0.05    0.11
Q67   1   0.4303  0.7631  0.6003  11.00000  0.05    0.11
Q68   1   0.4747  1.1962  0.6452  11.00000  0.05    0.10
Q69   1   0.5847  1.2339  0.4893  11.00000  0.05    0.10
Q70   1   0.8294  0.1509  0.4687  11.00000  0.05    0.10
Q71   1   0.2837  0.4872  0.4932  11.00000  0.05    0.10
Q72   1   0.6672  0.8570  0.5295  11.00000  0.05    0.10
;
_shelx_res_checksum                50665
_shelx_hkl_file
;
   0   0  -2  132.49   27.30
   0   0  -3   24.30   18.70
   0   0  -3  -30.70   57.49
   0   0  -3   -6.00    6.80
   0   0   4  102.79   53.09
   0   0   4  127.39   33.90
   0   0  -4  152.58   32.40
   0   0  -4  136.59   36.60
   0   0   5   60.89   48.20
   0   0   5   18.30    8.10
   0   0  -5   76.69   26.20
   0   0  -5    2.70    8.40
   0   0   6 1607.44  418.56
   0   0  -6 1671.33  435.46
   0   0   7   29.70   52.59
   0   0   7    4.30    7.50
   0   0  -7  291.27   96.79
   0   0  -7   -3.50    9.20
   0   0   8   61.99   56.59
   0   0   8  275.67   72.49
   0   0  -8   94.39   65.29
   0   0   9   43.40   42.70
   0   0   9   22.70    9.20
   0   0  -9   12.80   25.60
   0   0  -9   57.19   65.49
   0   0  10 1466.75  233.08
   0   0  10 1388.96  361.86
   0   0 -10 1844.72  284.07
   0   0 -10 1361.16  329.87
   0   0  11   12.70    8.30
   0   0 -11  514.45  145.99
   0   0  12  215.48   55.59
   0   0  12  278.47   73.29
   0   0 -12  335.97   56.89
   0   0 -12  236.88   63.29
   0   0 -12  290.17  104.39
   0   0  13   -2.10    7.30
   0   0 -13    8.80   75.29
   0   0 -13  -16.00    9.90
   0   0  14   48.60   34.20
   0   0  14   42.80   14.20
   0   0 -14   30.70   15.70
   0   0 -14   14.40   11.20
   0   0 -14  -61.49   75.09
   0   0  15   -0.40    5.90
   0   0 -15   31.90   14.30
   0   0 -15   38.60   80.49
   0   0 -15  -10.60    9.40
   0   0 -16  404.66   67.69
   0   0 -16  323.17  112.99
   0   0  17  -40.00   37.80
   0   0  17   -6.50    6.30
   0   0 -17    4.60   13.00
   0   0 -17  251.47   90.19
   0   0 -17  -13.20    9.30
   0   0  18    5.60   21.60
   0   0  18    3.30    6.60
   0   0 -18   -8.00   11.30
   0   0 -18   49.00   53.59
   0   0 -18    2.70    8.70
   0   0  19    1.00   20.50
   0   0  19    1.60    6.90
   0   0 -19    0.00   10.50
   0   0 -19    1.70   37.10
   0   0 -19   -6.30    8.50
   0   0  20   -2.90   21.10
   0   0 -20  166.48   32.20
   0   0 -20   27.60  325.67
   0   0  21    6.00   16.80
   0   0  21    3.40    7.40
   0   0 -21   19.00   11.30
   0   0 -21   -5.80   28.90
   0   0 -21   11.20    8.80
   0   0  22   -2.00   14.40
   0   0  22    0.30    7.70
   0   0 -22   28.20   11.80
   0   0 -22   19.10   21.90
   0   0 -22    6.00    7.40
   0   0  23   -0.60   13.20
   0   0  23   10.70    8.20
   0   0 -23    6.40   10.10
   0   0 -23   -3.90   18.80
   0   0 -23   -3.30    6.80
   0   0  24  -13.30   11.20
   0   0  24   32.00   12.40
   0   0 -24   16.60   11.70
   0   0 -24    8.50   17.60
   0   0 -24   -1.50    7.50
   0   0  25   -1.90    9.60
   0   0  25    1.60    8.90
   0   0 -25   14.00    9.70
   0   0 -25   43.60   23.60
   0   0 -25    7.40    8.10
   0   0  26   -8.00   10.70
   0   0  26   24.80   12.40
   0   0 -26   47.60   15.10
   0   0 -26   -3.80   17.40
   0   0 -26   -0.60    8.10
   0   0  27    8.70    9.20
   0   0  27   13.80   10.50
   0   0 -27    1.50    8.80
   0   0 -27    2.00    7.50
   0   0  28   -1.30    8.10
   0   0  28    8.80   10.40
   0   0 -28   -0.90    8.10
   0   0  29    4.70    9.70
   0   0  29    6.30    8.80
   0   0 -29    7.40    7.80
   0   0  30    8.50    7.60
   0   0  30   -9.40    8.70
   0   0 -30    3.40    6.90
   0  -2   0  201.08   50.19
   0   2   0  170.98   42.70
   0  -2  -1  422.46  100.19
   0  -2  -1  498.55  138.39
   0   2   1  -64.29  144.29
   0   2   1  432.46  101.39
   0   2   1  672.23  180.78
   0  -2  -2    7.20   16.70
   0  -2  -2  199.88  196.48
   0  -2  -2  -15.60   32.90
   0   2   2  -48.60  173.78
   0   2   2   24.70   26.30
   0   2   2    1.20   17.30
   0  -2  -4  350.96   84.09
   0  -2  -4  288.77   77.49
   0   2   4  369.36   87.79
   0   2   4  359.36   94.79
   0  -2   5  500.55  114.99
   0  -2  -5  149.09  178.98
   0  -2  -5  390.16   94.59
   0   2   5  349.37   83.69
   0   2  -5  377.66   86.89
   0  -2   6  521.65  119.99
   0  -2  -6  737.83  174.08
   0  -2  -6  938.21  245.28
   0   2   6  735.03  172.38
   0   2  -6  636.14  146.09
   0  -2   7  916.51  210.78
   0  -2  -7  758.92  273.27
   0  -2  -7 1221.68  318.77
   0  -2  -7  965.70  148.29
   0  -2  -7  899.61  211.38
   0   2   7 1134.69  295.97
   0   2   7 1146.89  267.07
   0   2  -7  998.00  229.18
   0  -2  -8  174.08   57.59
   0  -2  -8  224.58   36.90
   0  -2  -8  161.68   43.80
   0   2   8  172.38   30.10
   0   2   8  107.09  114.79
   0   2   8  204.98   54.59
   0   2   8  283.47   73.09
   0   2  -8  221.28   52.69
   0  -2  -9  -53.89  121.59
   0  -2  -9   99.49   18.90
   0  -2  -9   61.39   39.60
   0   2   9   47.40   35.40
   0   2   9  132.69   23.70
   0   2   9   17.00   77.09
   0   2  -9  106.89   28.20
   0  -2 -10  124.19  120.29
   0  -2 -10  140.19   24.30
   0  -2 -10  124.09   44.30
   0  -2 -10   64.29   20.00
   0   2  10  166.48   28.70
   0   2  10   43.90   89.59
   0   2  10  132.59   50.09
   0   2  10  104.99   29.30
   0   2 -10   97.89   27.70
   0  -2  11  354.06   85.99
   0  -2 -11  173.98  126.79
   0  -2 -11  266.87   43.00
   0  -2 -11  522.15  127.89
   0   2  11  445.26  146.89
   0   2  11  380.16   99.89
   0   2  11  335.17   87.79
   0   2 -11  312.67   76.79
   0  -2  12  390.16   93.59
   0  -2 -12  292.07  139.79
   0  -2 -12  382.96   60.79
   0   2  12  382.66   61.59
   0   2  12  347.07  135.09
   0   2  12  388.76  102.29
   0   2  12  413.56  108.59
   0   2 -12  484.15  115.49
   0  -2  13  123.39   33.90
   0  -2  13  180.38   48.50
   0  -2 -13  494.15  170.78
   0  -2 -13  132.79   23.90
   0  -2 -13  145.09   51.49
   0   2  13  192.08  104.59
   0   2  13  156.08   29.10
   0   2 -13  146.49   41.10
   0   2 -13  178.18   50.79
   0  -2  14    9.40   16.50
   0  -2  14   42.80   14.60
   0  -2 -14    3.40  115.79
   0  -2 -14   35.90   37.80
   0   2  14   44.80   70.19
   0   2  14   28.30   10.60
   0   2  14    3.10   30.40
   0   2 -14   65.39   22.20
   0   2 -14   39.40   28.00
   0  -2 -15   57.99   41.60
   0  -2 -15   37.90  100.69
   0   2  15   44.90   14.30
   0   2  15    1.70   58.29
   0   2  15    9.70   39.80
   0   2 -15    4.70   25.70
   0   2 -15   24.70   15.30
   0  -2  16   32.30   18.50
   0  -2  16   25.20   10.40
   0  -2 -16  -19.60   76.89
   0  -2 -16   21.80    8.90
   0  -2 -16   40.60   40.80
   0  -2 -16   10.00    7.70
   0   2  16   18.40    8.90
   0   2  16  -10.20   25.70
   0   2 -16   18.30   24.70
   0   2 -16   45.10   18.20
   0  -2  17   45.10   22.30
   0  -2  17   29.10   11.60
   0  -2 -17   59.89   43.50
   0  -2 -17  -22.40   63.89
   0  -2 -17   34.70   12.50
   0   2  17   27.60   10.70
   0   2  17   27.80   10.20
   0   2  17   27.60   28.90
   0   2 -17    8.70   10.40
   0  -2  18   21.60   17.90
   0  -2  18   -0.30    8.00
   0  -2 -18   17.30    7.40
   0  -2 -18   26.70   57.69
   0  -2 -18   12.10    9.40
   0  -2 -18   83.89   49.50
   0   2  18   13.10    9.10
   0   2  18   11.40    7.20
   0   2  18  -15.30   26.60
   0  -2  19   -9.90   16.50
   0  -2  19   11.60    8.40
   0  -2 -19   88.89   49.60
   0  -2 -19   10.40    7.20
   0  -2 -19   -0.50    9.00
   0  -2 -19   10.20   35.00
   0   2  19    4.00    7.90
   0   2  19   -4.90   25.70
   0   2  19  -32.40   27.20
   0   2  19    1.60    7.00
   0  -2  20  -14.70   18.90
   0  -2 -20  -10.10   38.70
   0  -2 -20  -28.20   26.90
   0  -2 -20   11.90   11.00
   0  -2 -20   -1.60    6.50
   0   2  20   26.10   10.90
   0   2  20  -10.20   21.00
   0   2 -20    1.70    8.20
   0  -2 -21   38.50   11.20
   0  -2 -21   41.40   25.40
   0  -2 -21   17.90   12.20
   0  -2 -21   -1.30   25.70
   0   2  21    7.90   16.70
   0   2  21   23.60   10.90
   0   2  21   25.00   11.10
   0   2  21   13.00   18.40
   0   2 -21  -13.20   10.80
   0   2 -21   -8.40   24.40
   0  -2  22    6.10   16.90
   0  -2  22   12.20    8.50
   0  -2 -22    7.40   27.70
   0  -2 -22  -14.00   26.10
   0  -2 -22    0.90    9.70
   0   2  22    0.70   16.30
   0   2  22   12.30    9.40
   0   2  22    3.70    8.20
   0   2  22  -17.50   18.50
   0   2 -22   -4.30   23.30
   0   2 -22   -8.60    9.10
   0  -2  23   23.10   16.50
   0  -2  23   12.40    8.90
   0  -2 -23  -13.30   24.50
   0  -2 -23    3.90    9.00
   0  -2 -23   30.70   25.30
   0  -2 -23    2.90    8.80
   0   2  23   -3.50   12.80
   0   2  23   20.30   10.00
   0   2  23   -2.70   17.20
   0   2  23   -7.40    8.20
   0   2 -23    4.30    8.90
   0   2 -23  -10.80   60.69
   0  -2  24   29.80   16.30
   0  -2  24   -0.70    7.30
   0  -2 -24   -0.80    6.40
   0  -2 -24   -5.10    7.90
   0   2  24    0.60    7.90
   0   2  24   -2.90   12.30
   0   2  24   14.30   16.50
   0   2 -24   -3.30    8.30
   0   2 -24  -16.40   17.80
   0  -2  25   -5.20   13.50
   0  -2  25    7.60    8.60
   0  -2 -25    5.00    8.30
   0  -2 -25   -5.00    7.70
   0   2  25   -7.30   13.10
   0   2  25    6.50   16.10
   0   2 -25   -7.30    7.70
   0   2 -25   -2.30   16.60
   0  -2  26  -16.40   15.40
   0  -2  26   22.30   10.90
   0  -2 -26   13.20    8.40
   0  -2 -26   -0.90    6.70
   0   2  26    7.10   14.40
   0   2  26  -17.10   16.90
   0   2 -26    0.50    8.10
   0  -2  27   38.70   14.30
   0  -2 -27   28.50   10.80
   0   2  27  -11.50   16.30
   0   2  27   17.70   11.10
   0   2  27   -5.60   15.30
   0   2 -27   -1.30    7.00
   0  -2  28  -13.30    8.00
   0  -2 -28    9.60   20.40
   0   2  28    7.70   13.90
   0   2  28    4.60    8.70
   0   2 -28   -4.00    8.00
   0  -2  29   -3.70    7.10
   0  -2 -29  -13.30   18.60
   0   2  29    5.40   15.80
   0   2  29    3.00    8.80
   0   2 -29   -7.20    7.00
   0  -2  30   -3.20    7.30
   0  -2 -30  -19.90   19.20
   0   2  30   -8.60    8.10
   0   2 -30    2.30    7.30
   0  -4   0  508.85  120.79
   0   4   0  618.04  145.09
   0  -4   1  349.37   86.79
   0  -4  -1  275.67   70.19
   0   4   1  308.17   76.29
   0   4  -1  323.47   79.59
   0  -4  -2  337.07   82.59
   0  -4  -2  195.68   74.29
   0   4   2  253.17  245.08
   0  -4  -3   46.20  260.37
   0  -4  -3 1021.90  238.08
   0  -4  -3 1640.24  435.46
   0   4   3  203.48  253.17
   0   4   3  868.71  202.68
   0  -4  -4  225.68   56.59
   0  -4  -4  118.89   60.89
   0   4   4  206.98   52.69
   0   4   4  331.27   95.09
   0  -4  -5   57.29   22.50
   0  -4  -5  449.36  320.97
   0  -4  -5   24.00   35.40
   0   4   5   32.60  259.37
   0   4   5   74.79   29.00
   0   4   5   30.50   19.50
   0   4   6  186.18  236.48
   0  -4  -7  190.68   48.60
   0  -4  -7  307.97   85.39
   0   4   7  173.78   46.40
   0   4   7  183.08   51.79
   0  -4  -8  549.45  129.09
   0  -4  -8  350.46  190.08
   0  -4  -8  522.15  138.99
   0   4   8 -148.19  173.38
   0   4   8  691.13  181.48
   0   4   8  792.02  185.58
   0  -4  -9  445.26  118.29
   0   4   9  638.04  150.58
   0   4   9  676.93  177.88
   0  -4  10  151.08   35.60
   0  -4 -10  154.78   42.70
   0   4  10 -134.49  124.29
   0   4  10  112.89   34.20
   0   4 -10   98.99   23.80
   0  -4  11   12.70    6.70
   0  -4 -11   47.50  131.29
   0  -4 -11   29.10   23.30
   0  -4 -11   36.90   18.90
   0   4  11  156.18  152.78
   0   4  11   24.00   26.80
   0   4  11   -2.50   11.80
   0   4 -11   10.60    5.40
   0  -4  12  690.63  159.08
   0  -4 -12  770.92  182.98
   0  -4 -12  967.90  253.97
   0   4  12  613.64  147.79
   0   4 -12  560.84  129.19
   0  -4  13  153.88   36.80
   0  -4 -13  222.98   62.29
   0  -4 -13  901.81  284.57
   0  -4 -13  153.58   27.90
   0  -4 -13  131.39   42.10
   0   4  13  144.89   41.30
   0   4  13  143.99   28.40
   0   4  13  187.38   55.09
   0   4 -13  158.08   37.60
   0  -4  14  178.88   43.20
   0  -4 -14   27.60   91.89
   0  -4 -14   94.49   19.00
   0  -4 -14   94.59   30.20
   0   4  14  189.88   53.09
   0   4  14  109.19   31.40
   0   4 -14  125.99   31.10
   0  -4  15   35.30   12.60
   0  -4 -15  -11.40   22.90
   0  -4 -15    3.50    7.30
   0   4  15   28.60   12.00
   0   4  15   32.20   13.20
   0   4  15  -22.30   64.49
   0   4 -15   26.80   11.10
   0  -4  16  219.98   52.79
   0  -4 -16  171.48   49.70
   0  -4 -16  299.57   49.60
   0   4  16  289.07   76.79
   0   4  16  177.18   49.90
   0   4 -16  254.37   61.29
   0  -4  17   17.10   10.90
   0  -4 -17   52.89   28.40
   0   4  17   21.90   34.20
   0   4  17   35.50   13.10
   0   4  17    1.90   24.30
   0   4  17   25.70   12.00
   0   4 -17   17.70   10.50
   0  -4  18   88.89   24.00
   0  -4 -18  103.29   21.20
   0  -4 -18   46.90   29.30
   0   4  18   82.99   33.10
   0   4  18   77.89   18.20
   0   4  18   40.80   32.50
   0   4 -18   65.59   21.10
   0  -4 -19   38.30   23.30
   0  -4 -19   48.20   28.00
   0  -4 -19   45.20   12.80
   0   4  19   18.40   21.60
   0   4  19   54.39   18.10
   0   4  19   28.70   23.50
   0   4 -19   37.70   14.90
   0  -4  20   13.90   10.30
   0  -4 -20    3.00    8.60
   0  -4 -20   20.10   22.90
   0  -4 -20   -6.70    9.20
   0  -4 -20   -2.80   16.10
   0   4  20   22.70   10.60
   0   4  20   -6.10   16.70
   0   4  20   32.10   13.00
   0   4  20    8.10   18.90
   0   4 -20   25.80   15.00
   0  -4  21    3.10    9.90
   0  -4 -21   31.40   13.60
   0  -4 -21  -16.10   17.70
   0  -4 -21   16.60    8.20
   0  -4 -21   -0.10   21.20
   0   4  21    0.20    8.40
   0   4  21    1.40   15.10
   0   4  21    7.30    8.70
   0   4  21   23.80   22.10
   0   4 -21   11.50   14.10
   0  -4 -22  -17.60   17.20
   0  -4 -22   29.80   20.10
   0  -4 -22   18.90    8.90
   0  -4 -22   44.60   16.40
   0   4  22   -2.50   14.60
   0   4  22   13.50    9.80
   0   4  22   20.50   19.40
   0   4 -22   10.00   12.00
   0   4 -22   28.30   15.10
   0  -4  23   26.30   12.00
   0  -4 -23   13.70   16.20
   0  -4 -23   10.00    9.70
   0   4  23   -7.80   12.80
   0   4  23    9.50    9.40
   0   4  23   19.40   19.30
   0   4  23   15.50   10.00
   0   4 -23   -1.50   11.90
   0  -4  24   -0.60    9.60
   0  -4 -24   -1.80   15.20
   0  -4 -24    5.60    6.70
   0  -4 -24   13.90    9.80
   0   4  24   -0.50   12.30
   0   4  24    4.20    9.10
   0   4  24   17.60   11.10
   0   4  24   12.60   16.40
   0   4 -24   35.70   16.20
   0   4 -24   -4.50    9.60
   0  -4  25    7.50   10.10
   0  -4 -25    0.40   14.70
   0  -4 -25    4.60    6.50
   0  -4 -25   17.70   21.30
   0  -4 -25   13.30    8.60
   0   4  25    4.90   13.90
   0   4  25   14.10   10.20
   0   4 -25  -17.20   12.00
   0  -4  26   28.70   12.90
   0  -4 -26   -3.40   18.70
   0  -4 -26    0.80   14.80
   0  -4 -26    7.50    7.90
   0  -4 -26   -5.10    7.80
   0   4  26    2.20   12.10
   0   4  26   13.70   11.50
   0   4 -26   -6.10   10.50
   0  -4  27    6.00    9.20
   0  -4 -27  -18.60   22.30
   0  -4 -27   -7.30   14.10
   0  -4 -27   -3.10    6.00
   0   4  27   -6.80   13.40
   0   4 -27   -6.40    9.90
   0  -4  28   -4.00    7.70
   0  -4 -28   -4.00   14.10
   0  -4 -28   -2.80    5.20
   0   4  28  -11.10   13.20
   0   4  28    5.10   11.20
   0   4 -28   -6.20    9.50
   0  -4  29   -3.50    6.10
   0  -4 -29   -2.10   18.20
   0   4  29  -10.70   11.60
   0   4  29   -6.50    9.40
   0   4 -29    4.10    7.20
   0  -6   0  284.07   70.49
   0   6   0  232.48   59.59
   0  -6   1   25.50   19.30
   0  -6  -1   68.29   26.80
   0   6  -1   62.99   25.20
   0  -6   2  671.73  159.08
   0   6  -2  792.32  185.98
   0  -6  -3  -29.70   20.90
   0  -6  -3   70.49   41.00
   0   6   3  116.99  146.49
   0   6   3   12.70   19.00
   0   6   3   24.30   41.00
   0  -6  -4   96.39   34.60
   0  -6  -4   30.20  148.19
   0  -6  -4   -3.00   37.80
   0   6   4   36.00  150.88
   0   6   4   33.30   44.70
   0   6   4   30.40   21.60
   0  -6  -5  313.17  187.48
   0   6   5  105.69  155.98
   0   6   5  106.69   49.99
   0  -6  -6  102.79  211.18
   0  -6  -6   -7.10   16.40
   0  -6  -6   27.10   45.70
   0   6   6   30.50  169.48
   0   6   6  -19.50   17.70
   0  -6  -7   70.49  207.38
   0  -6  -7  139.79   38.60
   0  -6  -7  103.39   47.60
   0   6   7   62.59  183.98
   0   6   7  129.09   37.00
   0  -6  -8  488.85  255.27
   0  -6  -8   15.80   17.30
   0  -6  -8   -2.20   34.90
   0   6   8   -6.90   18.40
   0  -6  -9   15.20  141.09
   0  -6  -9   41.80   35.40
   0   6   9  -42.00  129.09
   0   6   9   35.70   22.90
   0  -6 -10   -7.50   15.70
   0  -6 -10   50.09   34.00
   0   6  10 -140.29  128.19
   0   6  10   -7.90   18.40
   0   6  10   44.80   20.60
   0  -6 -11   20.40   16.20
   0  -6 -11   -0.90   87.89
   0  -6 -11   16.70   26.20
   0   6  11 -112.39  111.29
   0   6  11    3.70   13.40
   0   6  11   25.70   19.80
   0  -6 -12    0.50   14.90
   0  -6 -12   26.60   95.69
   0  -6 -12   29.30   21.10
   0   6  12  -19.90   92.79
   0   6  12   65.79   22.30
   0   6  12   -8.10   19.90
   0  -6 -13   28.50   17.00
   0  -6 -13   89.29  104.79
   0   6  13  -46.50   91.89
   0   6  13   -8.60   12.60
   0   6  13  -20.40   18.30
   0  -6 -14   82.49   78.39
   0  -6 -14    0.40   13.50
   0   6  14  -26.10   70.29
   0   6  14   33.70   18.30
   0   6 -14    6.10    4.70
   0  -6  15   56.59   14.80
   0  -6 -15    0.80   37.70
   0  -6 -15   69.59   26.60
   0  -6 -15   19.90   13.30
   0   6  15  -17.10   44.10
   0   6  15   42.30   17.70
   0   6  15   24.30   19.20
   0   6 -15   42.40   11.50
   0  -6  16   14.90    6.90
   0  -6 -16   26.50   23.60
   0  -6 -16   22.40   20.50
   0  -6 -16   32.80   17.00
   0   6  16    7.60   21.70
   0   6  16   -8.10    8.00
   0   6  16  -30.50   21.10
   0   6 -16   -1.90    4.40
   0  -6  17   12.50    6.20
   0  -6 -17    1.00   14.00
   0  -6 -17  -10.70   18.20
   0  -6 -17    7.50   16.00
   0   6  17    9.40   21.30
   0   6  17   13.70    9.70
   0   6  17    2.50   18.50
   0   6 -17    3.40    4.30
   0  -6 -18   -2.60   14.30
   0  -6 -18   31.20   23.10
   0  -6 -18   48.30   19.10
   0   6  18   13.50   19.50
   0   6  18   -3.80   18.30
   0   6 -18   13.70    6.40
   0  -6  19   11.50    7.00
   0  -6 -19   14.80   15.30
   0  -6 -19   32.00   13.30
   0  -6 -19   -5.40   17.40
   0   6  19   19.90   11.20
   0   6  19    2.40    9.50
   0   6  19   -4.50   18.60
   0   6 -19   20.50    8.20
   0  -6  20   14.00    7.80
   0  -6 -20    8.20   11.20
   0  -6 -20   -0.90    9.10
   0  -6 -20   -6.90   14.20
   0   6  20   -1.30   10.90
   0   6  20   -0.80   15.30
   0   6  20   13.00   10.50
   0   6 -20   13.70    7.40
   0  -6  21    8.10    7.80
   0  -6 -21   -1.50    8.70
   0  -6 -21   11.50    9.80
   0   6  21    0.50    9.80
   0   6  21    0.40   15.10
   0   6 -21   17.40    8.20
   0  -6  22    7.40    8.20
   0  -6 -22   -8.80    9.00
   0  -6 -22   10.30   10.00
   0   6  22   13.80   11.90
   0   6  22   21.50   16.30
   0   6  22   14.00   10.90
   0   6 -22   21.50   11.10
   0  -6  23    8.90    9.10
   0  -6 -23   -0.30    7.20
   0  -6 -23   -4.90   16.00
   0  -6 -23   15.20    9.60
   0   6  23    9.40   10.10
   0   6  23   -1.10   11.90
   0  -6  24    6.60    9.10
   0  -6 -24    2.40    6.70
   0  -6 -24  -13.00   17.30
   0  -6 -24    5.70    7.70
   0   6  24   -2.90   10.90
   0   6  24   -5.60   10.60
   0   6  24   41.30   16.70
   0  -6 -25  -11.50   16.00
   0  -6 -25   17.40    9.40
   0   6  25  -13.80   12.20
   0   6  25  -22.70   16.00
   0   6  25   16.10   11.90
   0  -6 -26   15.70   18.10
   0  -6 -26  -19.50    8.30
   0   6  26   25.30   43.60
   0   6  26   -6.60   12.50
   0  -6 -27   -2.60   12.20
   0  -6 -27    8.80    6.40
   0   6  27  -16.30   14.40
   0   6  27   -9.80   11.10
   0   6  27   27.50   14.80
   0  -8   0  470.75  113.19
   0  -8  -1   -4.80   18.70
   0   8   1   12.80   16.30
   0   8  -1   28.90   19.80
   0  -8   2  193.58   55.09
   0   8   2  211.58   53.69
   0   8  -2  281.77   70.09
   0  -8   3   65.49   29.20
   0  -8  -3   29.60   22.40
   0  -8  -3   42.30   42.90
   0   8   3   45.10   36.60
   0   8  -3  102.89   32.80
   0  -8  -4  -17.00   19.60
   0  -8  -4   13.50   40.60
   0   8   4   15.80   16.40
   0   8   4   -8.90   27.10
   0  -8  -5  127.09   37.60
   0  -8  -5  -10.50   80.99
   0  -8  -5  142.89   60.69
   0   8   5    3.50   86.99
   0   8   5  144.79   50.29
   0   8   5  120.99   34.10
   0  -8  -6  253.47  128.19
   0  -8  -6  134.39   39.40
   0  -8  -6   82.89   53.59
   0   8   6  -22.50   82.79
   0   8   6   91.89   29.30
   0  -8  -7  -15.90   15.10
   0  -8  -7   -6.20   97.19
   0  -8  -7  120.39   52.19
   0   8   7   72.49   96.69
   0   8   7   32.70   26.80
   0  -8  -8   44.80   19.80
   0  -8  -8  -54.39   90.19
   0  -8  -8  -19.40   36.90
   0   8   8  114.19   90.09
   0   8   8   80.39   32.20
   0   8   8   54.59   20.30
   0  -8  -9  107.39   32.10
   0  -8  -9   73.89   80.79
   0  -8  -9   94.89   45.10
   0   8   9   92.89   75.59
   0   8   9   96.99   34.70
   0   8   9   69.19   23.40
   0  -8 -10   17.40   60.89
   0  -8 -10   -2.80   15.10
   0  -8 -10   11.40   30.60
   0   8  10   23.00   14.00
   0  -8 -11   -6.30   32.90
   0  -8 -11   -3.00   13.30
   0  -8 -11   60.19   36.90
   0   8  11   35.00   19.40
   0  -8 -12   63.09   23.60
   0  -8 -12   -1.00   20.20
   0  -8 -12   -0.90   29.20
   0   8  12   -8.50   22.30
   0   8  12   56.59   25.40
   0  -8 -13   32.20   18.10
   0  -8 -13  -12.50   21.30
   0   8  13  -39.60   21.40
   0   8  13  -12.90   15.50
   0   8  13    8.10   14.20
   0  -8 -14   25.30   17.40
   0  -8 -14   25.80   23.20
   0   8  14   -7.50   15.00
   0   8  14   12.90   17.20
   0   8  14    9.20   12.70
   0  -8 -15   28.20   19.00
   0  -8 -15    0.70   10.50
   0  -8 -15   -5.60   16.20
   0   8  15  -10.60   16.70
   0   8  15    6.10   13.70
   0   8  15    6.50   16.00
   0  -8 -16   17.30   15.70
   0  -8 -16    6.30   12.70
   0  -8 -16   10.90   12.90
   0   8  16   -2.90   16.80
   0   8  16    7.70   12.40
   0   8  16   -8.60   17.20
   0  -8 -17   -8.20   10.20
   0  -8 -17   42.20   20.00
   0   8  17    6.30   17.80
   0   8  17   49.90   22.30
   0  -8 -18   16.10   14.80
   0  -8 -18   10.00   11.20
   0   8  18   -7.00   16.90
   0   8  18   40.60   20.80
   0   8  18   19.10   15.60
   0  -8 -19   39.40   17.50
   0  -8 -19   30.80   16.30
   0  -8 -19    8.70    9.90
   0   8  19  -10.30   14.80
   0   8  19   46.30   21.20
   0   8 -19   -7.30    6.50
   0  -8  20    1.00    7.30
   0  -8 -20   15.70   12.20
   0  -8 -20   13.70   18.20
   0  -8 -20   -1.50   10.30
   0   8  20    7.80   17.00
   0   8  20   15.60   15.30
   0   8  20  -12.80   13.70
   0   8 -20   -3.20    6.40
   0  -8  21  -15.00    7.50
   0  -8 -21    4.80   10.20
   0  -8 -21   15.60   18.10
   0  -8 -21   -0.10    9.70
   0   8  21    2.70   17.50
   0   8  21   -8.00   14.50
   0   8  21   -7.20    9.10
   0  -8  22    7.10    7.30
   0  -8 -22   -8.60   11.00
   0  -8 -22  -38.20   17.40
   0  -8 -22   26.80   13.80
   0   8  22   17.50   20.60
   0   8  22  -18.10   15.50
   0   8  22  -10.50    9.10
   0  -8 -23   -2.30   13.50
   0  -8 -23   -5.30    8.60
   0  -8 -23    6.50   10.60
   0   8  23   -0.80   16.30
   0   8  23   -3.90    7.00
   0   8  23  -12.30   12.80
   0  -8 -24   14.70   15.90
   0  -8 -24   -7.40   14.30
   0   8  24    9.20   17.20
   0   8  24   12.00   14.80
   0  -8 -25    6.10   10.90
   0  -8 -25  -23.20   14.30
   0   8  25    9.50    8.90
   0   8  25    1.10   13.40
   0 -10  -1  -24.20   19.60
   0  10   1   18.70   14.30
   0 -10   2  123.99   38.80
   0 -10  -2   13.50   20.90
   0  10   2   77.09   25.30
   0  10  -2   61.79   25.30
   0 -10   3  122.59   41.10
   0  10   3  137.99   38.50
   0  10   3   21.90   15.90
   0  10  -3  186.78   51.09
   0 -10   4   29.80   24.10
   0 -10  -4   -8.50   16.80
   0 -10  -4    6.70   23.30
   0  10   4   14.10   15.60
   0  10  -4  -10.70   18.10
   0 -10  -5   -7.90   18.40
   0 -10  -5    4.00   21.90
   0  10   5   23.40   16.80
   0  10   5   19.00   15.90
   0 -10  -6   24.40   18.60
   0 -10  -6   37.30   24.70
   0  10   6  -15.00   17.80
   0  10   6   27.10   16.70
   0  10   6   27.50   18.60
   0 -10  -7    4.50   15.10
   0 -10  -7  -39.40   24.90
   0  10   7   -8.10   17.80
   0  10   7    5.70   12.40
   0 -10  -8  -27.10   15.40
   0  10   8    1.50   15.60
   0  10   8    7.90   16.90
   0 -10  -9   15.40   16.70
   0 -10  -9    2.00   16.40
   0 -10  -9   33.80   25.90
   0  10   9   -6.90   18.60
   0  10   9   17.10   13.10
   0 -10 -10    7.60   14.90
   0 -10 -10   23.30   17.40
   0 -10 -10    0.40   21.50
   0  10  10   -9.10   17.00
   0  10  10   -7.20   13.30
   0  10  10    9.70   14.70
   0 -10 -11   20.70   16.30
   0 -10 -11   39.10   21.10
   0 -10 -11    2.10   17.20
   0  10  11   13.50   18.20
   0  10  11  -15.30   15.00
   0  10  11   -4.30   15.00
   0 -10 -12   49.70   21.90
   0 -10 -12    8.00   15.40
   0 -10 -12    6.10   18.40
   0  10  12    2.10   16.60
   0  10  12   13.40   15.80
   0  10  12   34.60   18.50
   0 -10 -13   -0.20   14.90
   0 -10 -13   -4.60   15.50
   0 -10 -13   -0.40   18.20
   0  10  13   77.29   29.20
   0  10  13   27.00   20.10
   0 -10 -14   -1.50   15.20
   0  10  14    0.90   14.70
   0  10  14  -13.40   17.70
   0 -10 -15  -18.50   14.20
   0 -10 -15   -2.20   13.60
   0 -10 -15   -7.40   19.30
   0  10  15    2.90   20.70
   0 -10 -16   28.20   20.30
   0 -10 -16   -8.80   10.50
   0 -10 -16  -21.80   16.10
   0  10  16    0.30   15.60
   0  10  16   12.40   14.40
   0  10  16    7.80   16.30
   0 -10 -17   -4.80   16.90
   0 -10 -17   -0.50   12.90
   0  10  17   -2.70   16.20
   0  10  17  -20.70   17.10
   0  10  17   11.20   12.50
   0 -10 -18   12.90   14.50
   0 -10 -18   -9.10   10.80
   0  10  18   -3.00   12.90
   0  10  18    1.80   16.80
   0  10  18   22.30   13.10
   0 -10 -19  -12.10   14.00
   0 -10 -19    0.40    8.70
   0 -10 -19   13.60   11.20
   0  10  19   11.40   19.80
   0  10  19   -4.20   12.80
   0  10  19  -11.30   16.80
   0 -10 -20    6.30   13.00
   0 -10 -20    0.10   10.10
   0 -10 -20    0.70    6.70
   0  10  20   -5.50   15.50
   0  10  20   26.10   15.50
   0 -10 -21  -14.50    9.60
   0 -10 -21   26.60   15.20
   0 -10 -21   -2.90    7.30
   0  10  21  -15.00   12.90
   0 -12   1   49.10   23.20
   0 -12  -1   -2.00   19.60
   0  12   1  -21.50   16.80
   0 -12   2  -17.90   22.40
   0 -12  -2   24.00   22.10
   0  12   2    6.50   14.70
   0 -12   3   20.60   25.90
   0 -12  -3   11.60   24.30
   0  12  -3  105.09   35.80
   0 -12   4  -15.80   21.70
   0 -12  -4   -4.20   12.50
   0  12   4   -0.20   10.20
   0  12  -4   19.00   23.50
   0 -12   5   -2.90   21.30
   0 -12  -5   -4.80   20.20
   0 -12  -5    3.80   14.00
   0  12   5   42.40   22.00
   0  12   5    5.00    9.70
   0 -12  -6   22.80   21.80
   0 -12  -6   -8.10   12.90
   0  12   6   27.40   18.50
   0  12   6   -2.80   10.00
   0 -12  -7   45.30   23.90
   0 -12  -7   16.30   14.30
   0  12   7   -3.80   16.30
   0  12   7   -3.10   11.30
   0 -12  -8   24.70   24.30
   0 -12  -8   -1.00   12.40
   0 -12  -8   28.30   15.80
   0  12   8   11.80   15.30
   0  12   8  -18.70   11.40
   0 -12  -9   -1.80   14.00
   0 -12  -9   24.90   14.60
   0 -12 -10   11.20   13.90
   0  12  10   15.70   11.50
   0 -12 -11   36.70   20.60
   0 -12 -11  -14.50   14.20
   0 -12 -11    7.70   12.60
   0  12  11   -4.40   11.10
   0 -12 -12   12.30   15.70
   0 -12 -12    1.60   12.30
   0 -12 -12   -8.10   12.90
   0  12  12    9.10   16.30
   0  12  12   19.60   13.60
   0 -12 -13  -12.00   15.40
   0 -12 -13   27.10   15.00
   0  12  13   18.70   16.60
   0  12  13    6.60   12.70
   0 -12 -14   11.70   16.00
   0 -12 -14    1.50   11.30
   0  12  14  -10.60   13.00
   0  12  14   10.00   14.00
   0 -12 -15    6.00   12.80
   0 -12 -15  -13.80   11.50
   0  12  15    5.20   13.10
   0  12  15   -3.70   15.00
   0 -12 -16   -4.70    9.80
   0 -12 -16  -11.60   12.10
   0  12  16   16.60   16.40
   0  12  17   -0.20   16.10
   0 -14   0  -20.60   16.40
   0  14   0    0.00   14.60
   0 -14   1   -3.00   16.30
   0 -14  -1   34.10   21.50
   0  14   1  -21.30   15.20
   0 -14  -2  -19.70   18.50
   0  14   2    1.80   14.60
   0  14  -2    1.30   16.50
   0 -14   3   20.50   17.70
   0 -14  -3  -15.00   18.80
   0  14   3    5.80   14.60
   0  14   4   -3.40    7.70
   0 -14   5    4.90   15.80
   0 -14  -5   -2.60   18.40
   0 -14  -5   -6.80   10.80
   0  14   5    7.80    8.80
   0  14  -5  -16.40   15.50
   0 -14   6   13.10   17.80
   0 -14  -6   -2.00   18.90
   0 -14  -6    1.60   10.80
   0  14   6    8.70   14.90
   0  14   6   -5.40    7.80
   0 -14  -7  -27.00   16.80
   0 -14  -7   -3.90    8.70
   0  14   7    3.20   15.80
   0  14   7    1.90    7.50
   0 -14  -8   -1.20   11.10
   0  14   8    6.30    8.70
   1  -1 -30  -35.40   17.60
   1  -1 -30    8.20    7.00
  -1  -1  30    2.30   11.60
   1   1 -30    5.30    7.00
  -1   1  30  -14.30    9.50
  -1   1  30   -5.30    8.30
   1  -1 -29   -8.90   17.20
   1  -1 -29   -7.90    6.80
   1   1 -29    0.90    8.40
  -1   1  29   -1.50   12.70
  -1   1  29  -10.50    8.00
   1  -1 -28   -3.00   18.90
   1  -1 -28    2.80    7.50
   1   1 -28    8.40   19.90
   1   1 -28   13.30   12.00
  -1   1  28  -14.40   50.49
  -1   1  28   15.50    9.40
  -1   1  28  -12.40   15.90
   1  -1 -27    5.30   19.70
   1  -1 -27  -13.50   16.40
   1  -1 -27   -2.60    7.20
   1   1 -27    4.30   11.20
  -1   1  27   -2.50   15.50
  -1   1  27   -8.40    9.20
  -1   1  27  -22.10   17.50
   1  -1 -26    0.10   22.30
   1  -1 -26  -13.50   13.90
   1  -1 -26   -1.30    7.50
  -1  -1  26   13.10   15.90
   1   1 -26  -12.10   17.50
   1   1 -26   -2.10    9.60
  -1   1  26    3.30   16.40
  -1   1  26  -17.90   17.90
  -1   1  26    9.80    8.70
   1  -1 -25   28.20   23.10
   1  -1 -25    2.90   19.60
   1  -1 -25   -6.60    7.40
  -1  -1  25   31.10   13.00
   1   1 -25   -9.20   17.60
   1   1 -25   -1.00    8.50
  -1   1  25   17.90    9.80
  -1   1  25   -1.40   10.00
  -1   1  25   10.40   15.40
  -1   1  25   -0.30   14.80
   1  -1 -24    0.40   16.90
   1  -1 -24   47.10   15.20
   1  -1 -24   29.50   13.80
   1  -1 -24   23.60   19.00
  -1  -1  24   21.50   16.70
  -1  -1  24   -0.90    8.80
   1   1 -24    3.30   20.20
   1   1 -24    1.10    9.40
  -1   1  24   24.00   13.30
  -1   1  24   18.30   17.70
  -1   1  24    1.20   15.90
   1  -1 -23   29.90   20.80
   1  -1 -23  -12.20   19.50
   1  -1 -23   -3.60    6.90
   1  -1 -23    0.20    8.20
  -1  -1  23   13.00   15.20
  -1  -1  23    1.50    9.80
   1   1 -23    1.30   19.90
   1   1 -23    7.30   11.70
  -1   1  23   -9.70   10.90
  -1   1  23   16.10    8.70
  -1   1  23  -10.40   16.80
  -1   1  23   11.10   18.60
   1  -1 -22   30.50   24.90
   1  -1 -22    2.40   25.30
   1  -1 -22   -3.40    6.50
   1  -1 -22   16.50    9.70
  -1  -1  22   -2.00   14.50
  -1  -1  22   -0.10   10.10
  -1  -1  22   19.30   11.00
   1   1 -22   25.40   30.20
  -1   1  22    9.10   19.50
  -1   1  22   21.90    9.60
  -1   1  22    2.50   15.80
   1  -1 -21   -4.80   24.90
   1  -1 -21   16.40    8.60
   1  -1 -21    2.30    9.40
  -1  -1  21    8.40   12.90
  -1  -1  21   -2.00    8.10
   1   1 -21   11.00   13.70
  -1   1  21   32.70   11.40
  -1   1  21  -14.00   19.10
  -1   1  21   -1.30   17.20
   1  -1 -20   14.80   32.60
   1  -1 -20   11.20    8.40
   1  -1 -20    0.20    8.40
  -1  -1  20    9.70   14.80
  -1  -1  20  -21.20   21.80
  -1  -1  20   20.00   10.20
   1   1 -20   11.20   16.00
  -1   1  20   -4.00   10.00
  -1   1  20    7.30    7.30
  -1   1  20    8.20   21.00
   1  -1 -19   19.60    9.20
   1  -1 -19  -39.40   33.80
  -1  -1  19   -1.10   19.20
  -1  -1  19   28.20   11.50
  -1  -1  19    9.00   15.60
   1   1 -19   28.70   20.10
   1   1 -19    2.50    9.00
  -1   1  19    3.10    8.40
  -1   1  19  -12.90   25.40
  -1   1  19   26.80    9.50
   1  -1 -18   -1.70   38.20
   1  -1 -18   10.20    8.40
   1  -1 -18    0.40    7.70
  -1  -1  18   25.20   21.40
  -1  -1  18   11.10    7.80
  -1  -1  18   64.09   26.30
   1   1 -18   27.00   22.90
   1   1 -18   -3.10    6.70
   1   1 -18   -3.90   36.40
  -1   1  18    2.90   10.00
  -1   1  18   -2.20   31.40
  -1   1  18    7.40    6.60
   1  -1 -17   91.19   19.10
  -1  -1  17   71.99   20.40
  -1  -1  17  104.29   34.00
  -1  -1  17  141.29   43.90
   1   1 -17   79.59   40.90
   1   1 -17   36.20   37.40
  -1   1  17   84.49   21.10
  -1   1  17   80.39   22.90
  -1   1  17   80.19   42.70
   1  -1 -16   44.10   13.40
  -1  -1  16   10.10   19.50
  -1  -1  16   18.20    8.20
   1   1 -16   42.10   33.00
   1   1 -16   20.60   11.20
   1   1 -16   -5.40   43.70
  -1   1  16    4.80   11.40
  -1   1  16    9.90    6.80
  -1   1  16  -25.10   46.40
  -1   1  16   55.29   45.60
   1  -1 -15   96.69   73.49
  -1  -1  15   36.40   21.90
  -1  -1  15   15.50    7.40
   1   1 -15   25.80   32.10
   1   1 -15   -8.30   40.20
   1   1 -15   28.80   13.90
  -1   1  15   21.60   12.60
  -1   1  15   70.49   66.99
  -1   1  15   22.50   47.60
   1  -1 -14  131.09   79.99
   1  -1 -14   65.69   15.30
   1  -1 -14   49.10   15.80
  -1  -1  14   63.39   18.10
   1   1 -14   83.29   36.60
   1   1 -14   85.39   25.70
  -1   1  14   68.69   53.19
  -1   1  14   58.19   77.89
   1  -1 -13   13.70   66.49
   1  -1 -13   28.20   10.10
   1  -1 -13   53.69   16.80
  -1  -1  13   25.80   20.20
  -1  -1  13   50.19   14.90
   1   1 -13   84.29   24.90
  -1   1  13   70.89   18.10
  -1   1  13  -15.70   57.09
  -1   1  13   48.80   51.79
   1  -1 -12  126.79   22.90
   1  -1 -12  169.38   70.09
   1  -1 -12  139.59   37.70
  -1  -1  12   66.79   23.40
  -1  -1  12   79.09   22.00
   1   1 -12   82.49   32.00
   1   1 -12   73.39   22.00
  -1   1  12  100.19   20.70
  -1   1  12   55.69   54.79
  -1   1  12  100.79   56.39
   1  -1 -11  216.28   73.49
   1  -1 -11  206.88   54.89
  -1  -1  11  174.48   46.00
   1   1 -11  116.99   32.60
  -1   1  11  249.08   41.50
  -1   1  11  105.39   55.89
  -1   1  11  171.78   45.60
  -1   1  11  181.48   61.89
   1  -1 -10   44.30   40.60
   1  -1 -10   34.10    9.90
   1  -1 -10   20.30    8.70
  -1  -1  10   36.40   23.60
  -1  -1  10   31.50   11.00
  -1   1  10   18.80   41.60
  -1   1  10   30.70   10.00
  -1   1  10  106.09   49.60
   1  -1  -9  552.24   85.69
   1  -1  -9  372.36   99.79
  -1  -1   9  534.65  125.69
  -1  -1   9  608.64  158.98
   1   1  -9  546.65  143.29
  -1   1   9  521.65   81.49
  -1   1   9  577.74  150.78
  -1   1   9  402.96   99.79
  -1   1   9  602.74  157.38
  -1  -1   8   66.49   21.50
  -1  -1   8  142.19   38.10
   1   1  -8   52.39   20.40
  -1   1   8   80.59   59.69
  -1   1   8  168.78   45.00
   1  -1  -7 2370.26  546.95
   1  -1  -7 1519.35  231.08
   1  -1  -7 1786.12  465.25
  -1  -1   7 1844.72  423.56
   1   1  -7 1882.21  432.46
  -1   1   7 1763.32  459.35
  -1   1   7 1548.74  235.58
  -1   1   7 2527.85  583.34
  -1   1   7 2158.18  504.45
   1  -1  -6 1504.35  348.77
   1  -1  -6  926.81  141.69
   1  -1  -6  856.21  223.58
  -1  -1   6 1042.40  239.58
   1   1  -6 1135.49  261.17
  -1   1   6  978.80  149.59
  -1   1   6 1106.09  265.97
  -1   1   6  934.01  243.48
  -1   1   6 1338.97  310.47
   1  -1  -5  234.58   87.89
   1  -1  -5  498.55   77.29
   1  -1  -5  543.85  128.99
   1  -1  -5  643.94  168.18
  -1  -1   5  396.26   92.09
  -1   1   5  524.45  123.79
  -1   1   5  436.56  116.79
  -1   1   5  550.84  143.79
   1  -1  -4  375.96   89.99
   1  -1  -4  234.98   37.70
   1  -1  -4  407.16  106.79
  -1  -1   4  227.38   52.89
   1   1  -4  272.67   63.49
  -1   1   4  304.87   80.09
  -1   1   4  172.68   28.40
  -1   1   4  295.67   71.39
  -1   1   4  180.98   64.99
   1  -1  -3  985.50  227.78
   1  -1  -3  636.94   97.69
   1  -1  -3 1131.39  295.17
  -1  -1   3  879.01  201.78
   1   1  -3  822.02  188.78
  -1   1   3  659.43  101.09
  -1   1   3  742.03  178.88
  -1   1   3 1081.59  282.07
  -1   1   3  943.21  218.08
   1  -1  -2   34.80   16.70
   1  -1  -2   42.90   53.39
   1  -1  -2   19.30   30.00
  -1   1   2   -4.40   41.00
  -1   1   2   36.20   29.70
   1  -1  -1  692.83  167.88
   1  -1  -1  957.90  221.38
  -1  -1   1  682.83  157.88
   1   1  -1  702.23  162.18
  -1  -1   0  177.78   56.09
   1   1   0  112.29   35.90
  -1   1   0   92.19   40.70
   1  -1   1   49.20   16.40
  -1   1  -1   47.30   16.40
   1  -1   2  106.59   24.70
  -1  -1  -2   68.69   31.30
  -1  -1  -2  178.38   48.10
   1   1   2  113.49   35.80
   1   1   2  111.49   30.60
  -1   1  -2  106.29   24.60
  -1  -1  -3  197.98   60.89
  -1  -1  -3  184.28   49.10
   1   1   3  202.58   53.39
  -1  -1  -4   18.80    7.20
  -1  -1  -4  389.86  102.29
   1   1   4   23.40    7.90
   1   1   4  377.36   98.89
   1   1   4   30.50   35.00
  -1   1  -4  -63.89   59.79
   1  -1   5   56.29   16.60
  -1  -1  -5   18.60   42.50
  -1  -1  -5 -122.09  197.18
  -1  -1  -5   79.69   22.30
   1   1   5  104.99  148.59
   1   1   5   66.09   18.70
   1   1   5   50.69   41.60
  -1   1  -5  -86.59   65.09
   1  -1   6    9.20   59.19
   1  -1   6   88.39   24.70
  -1  -1  -6  424.36  251.17
  -1  -1  -6   96.29   16.50
  -1  -1  -6   12.90   48.20
   1   1   6  120.29   32.30
   1   1   6   80.69   14.70
   1   1   6   33.40  182.88
   1   1   6  135.89   53.99
  -1   1  -6  125.99   35.10
  -1   1  -6  -62.59   62.99
   1  -1   7  157.98   69.09
   1  -1   7  139.19   37.40
  -1  -1  -7   80.39   71.19
  -1  -1  -7  129.19   21.70
  -1  -1  -7  194.38   51.49
   1   1   7 -275.37  221.98
   1   1   7  108.59   19.60
   1   1   7  146.59   39.10
   1   1   7  110.79   66.19
  -1   1  -7  216.08   57.99
  -1   1  -7  -55.59   79.79
   1  -1   8   27.10   55.39
   1  -1   8  109.49   30.30
  -1  -1  -8   -5.90  172.08
  -1  -1  -8   99.99   17.60
  -1  -1  -8   59.09   70.99
  -1  -1  -8  159.98   42.80
   1   1   8  -30.40  141.59
   1   1   8  131.99   88.49
   1   1   8  122.29   33.10
  -1   1  -8  -17.80   82.39
   1  -1   9   95.59   62.59
  -1  -1  -9    9.20  164.28
  -1  -1  -9  110.29   19.70
  -1  -1  -9   49.30   97.49
  -1  -1  -9  194.08   51.89
   1   1   9   -2.40  126.69
   1   1   9  157.78   93.39
   1   1   9  174.38   46.30
  -1   1  -9  131.89   76.49
   1  -1  10  692.53  180.88
  -1  -1 -10  269.27  139.09
  -1  -1 -10  580.84   89.59
  -1  -1 -10  610.54  159.98
   1   1  10    8.80  117.29
   1   1  10  602.54  157.38
  -1   1 -10  312.67  107.89
  -1   1 -10  595.24  156.28
   1  -1  11   10.70    7.90
  -1  -1 -11  397.66  128.09
  -1  -1 -11   11.20    9.60
   1  -1  12  147.09   55.39
   1  -1  12   63.89   18.30
  -1  -1 -12   47.70   11.40
  -1  -1 -12  -92.89   87.59
   1   1  12   41.20   77.69
   1   1  12   38.10   73.99
   1  -1  13  574.94  150.28
  -1  -1 -13  159.08   88.19
  -1  -1 -13  590.84   91.99
   1   1  13  631.14  164.98
  -1   1 -13  780.92  205.08
   1  -1  14   28.20   39.10
   1  -1  14   98.39   27.20
  -1  -1 -14  137.69  112.09
  -1  -1 -14   89.29   18.30
   1   1  14   70.39   20.90
   1   1  14   15.60   81.19
  -1   1 -14  148.59   41.90
  -1   1 -14   80.39   86.89
   1  -1  15   -2.80   35.40
   1  -1  15   29.70   10.70
  -1  -1 -15   90.69  106.49
  -1  -1 -15  160.38   66.99
  -1  -1 -15    5.70   12.20
   1   1  15   98.69   71.59
   1   1  15   21.70   12.40
   1   1  15   74.19   69.39
   1   1  15   11.10    7.90
  -1   1 -15   99.39   74.49
   1  -1  16   -3.20   26.80
   1  -1  16   26.30   10.00
  -1  -1 -16   98.59   50.19
  -1  -1 -16   14.00   86.69
  -1  -1 -16   12.60   12.00
  -1  -1 -16   18.90    8.50
   1   1  16   32.90   12.70
   1   1  16   18.00   52.89
   1   1  16   36.00   12.50
   1   1  16    8.30   50.29
  -1   1 -16   11.60   11.60
  -1   1 -16   19.50   53.59
   1  -1  17   35.80   26.20
   1  -1  17   43.70   14.30
  -1  -1 -17  125.29   52.49
  -1  -1 -17  110.69   91.99
  -1  -1 -17   32.10   13.40
   1   1  17   25.00   37.20
   1   1  17   46.80   14.80
   1   1  17   22.90   36.70
  -1   1 -17  -24.50   44.30
  -1   1 -17    7.90   11.50
   1  -1  18   35.10   24.70
   1  -1  18   20.10   10.10
  -1  -1 -18   17.50   70.09
  -1  -1 -18   17.20    8.50
  -1  -1 -18   68.69   36.00
  -1  -1 -18   14.10    9.40
   1   1  18   14.50   25.80
   1   1  18   12.10   10.60
   1   1  18    4.70   37.80
   1   1  18   11.70    8.00
  -1   1 -18   -0.60    7.60
  -1   1 -18  -16.90   43.60
   1  -1  19    2.30   18.80
   1  -1  19   -2.10    9.30
  -1  -1 -19  -15.50   52.99
  -1  -1 -19   30.60    9.90
  -1  -1 -19   10.50   29.30
  -1  -1 -19   44.30   15.90
   1   1  19   95.09   41.60
   1   1  19  -21.30   23.40
   1   1  19   11.70    8.10
  -1   1 -19  -11.60   36.60
   1  -1  20    2.70   15.60
   1  -1  20   10.70    8.50
  -1  -1 -20  -16.70   34.90
  -1  -1 -20    6.80    6.80
  -1  -1 -20  -52.59   29.00
  -1  -1 -20   18.70   11.10
   1   1  20   -7.60   20.30
   1   1  20  -42.10   25.60
   1   1  20    9.00    7.30
  -1   1 -20    5.70   13.60
  -1   1 -20   -8.80   25.70
   1  -1  21    2.30   14.40
   1  -1  21   11.10    8.90
  -1  -1 -21    2.30    7.10
  -1  -1 -21  -19.90   25.40
  -1  -1 -21    9.70   10.30
  -1  -1 -21   10.60   28.30
   1   1  21    0.20   10.60
   1   1  21   11.70    8.10
   1   1  21  -17.10   22.90
  -1   1 -21    2.50   11.90
  -1   1 -21    7.70   24.60
   1  -1  22   16.00   11.20
  -1  -1 -22  -27.80   21.60
  -1  -1 -22   -0.90   23.70
  -1  -1 -22   16.30   10.20
   1   1  22   12.00   10.40
   1   1  22   35.60   12.50
   1   1  22  -10.30   17.80
  -1   1 -22    7.10   11.20
  -1   1 -22   -7.40   21.90
  -1  -1 -23   14.20   18.50
  -1  -1 -23  -11.10   20.50
  -1  -1 -23    0.10    8.50
   1   1  23   12.00   11.40
   1   1  23    5.40   12.50
   1   1  23   23.20   10.40
  -1   1 -23    1.60    9.00
  -1   1 -23    7.40   12.40
  -1   1 -23   23.40   18.40
   1  -1  24  -16.40    8.10
  -1  -1 -24    0.80   17.60
  -1  -1 -24   19.50   20.70
  -1  -1 -24   10.90    9.20
   1   1  24   -0.30    9.90
   1   1  24   -0.20   10.10
   1   1  24   24.30   14.00
   1   1  24    3.90    7.90
  -1   1 -24    2.40    9.40
  -1   1 -24    2.20   10.10
  -1   1 -24   11.30   19.40
   1  -1  25    4.20    9.00
  -1  -1 -25    1.00   18.70
  -1  -1 -25   -5.80   19.70
  -1  -1 -25    6.10    8.30
   1   1  25   -5.20   18.30
   1   1  25    1.80    8.20
   1   1  25   -2.00   11.50
  -1   1 -25    2.00    9.80
  -1   1 -25    3.70    9.10
  -1   1 -25   14.90   19.80
  -1  -1 -26    6.80   18.70
  -1  -1 -26   -6.60   19.30
  -1  -1 -26  -10.80    9.40
  -1  -1 -26    3.50    8.80
   1   1  26   14.50   15.00
   1   1  26   10.30    9.70
   1   1  26  -12.40   11.10
  -1   1 -26   -1.00    8.00
  -1   1 -26   12.90   11.50
  -1  -1 -27   -3.80   18.60
  -1  -1 -27    4.50    7.60
  -1  -1 -27   -6.20    7.40
   1   1  27  -25.00   15.10
   1   1  27    5.80   11.50
   1   1  27    9.50   11.00
  -1   1 -27    9.30    9.40
  -1   1 -27  -21.70   13.60
  -1  -1 -28  -18.40   18.60
  -1  -1 -28   -5.80    8.30
   1   1  28    1.70   11.60
   1   1  28   -5.20   11.80
   1   1  28    3.90    9.50
  -1   1 -28   -6.00   11.60
  -1  -1 -29   -8.50   17.10
  -1  -1 -29    4.90    7.80
   1   1  29   -8.70   11.70
   1   1  29   31.90   13.20
  -1   1 -29    4.80    8.70
   1  -1  30   -3.60   10.00
  -1  -1 -30   -3.30    6.80
   1   1  30   14.00    9.50
  -1   1 -30    1.00    6.90
   1  -3 -29  -16.40   20.40
   1  -3 -29    5.50    6.50
  -1  -3  29   -0.50    7.00
  -1   3  29    7.40   14.00
  -1   3  29   -8.50   10.00
  -1   3  29   -6.60    7.30
   1  -3 -28   -3.30   18.80
   1  -3 -28  -13.80   15.90
   1  -3 -28    5.60    6.80
  -1  -3  28   -2.70    9.30
  -1   3  28  -10.80   14.60
  -1   3  28   12.40    9.10
  -1   3  28   13.90   14.30
   1  -3 -27   -5.60   21.50
   1  -3 -27    3.00   15.10
   1  -3 -27    3.00    7.30
   1  -3 -27   -5.50    7.70
  -1  -3  27   -1.40    8.30
   1   3 -27   -3.60    8.50
  -1   3  27   20.30   10.70
  -1   3  27  -12.90   13.50
  -1   3  27   17.40   14.00
   1  -3 -26  -14.80   18.20
   1  -3 -26   -2.20    6.70
  -1  -3  26   11.20   11.00
  -1  -3  26   10.80    9.30
   1   3 -26   11.20   10.60
  -1   3  26    3.60   15.20
  -1   3  26   11.70    9.80
  -1   3  26    7.90   17.70
   1  -3 -25    2.70    9.60
   1  -3 -25    6.10   21.40
   1  -3 -25    2.20    6.80
  -1  -3  25   -2.80    7.90
  -1  -3  25  -12.00   11.70
   1   3 -25   -8.80   11.00
  -1   3  25   -4.70   14.70
  -1   3  25    7.50   10.20
  -1   3  25   19.30   16.50
   1  -3 -24   47.40   25.80
   1  -3 -24    1.90    9.40
  -1  -3  24   19.40   13.40
  -1  -3  24   36.20   13.60
  -1   3  24   17.40   15.70
  -1   3  24   39.30   15.30
  -1   3  24   26.00   17.70
   1  -3 -23   32.60   12.80
   1  -3 -23   -7.60   17.70
  -1  -3  23   -6.20    8.70
  -1  -3  23   25.60   14.50
   1   3 -23    9.90   11.40
  -1   3  23   44.80   13.90
  -1   3  23   16.00   15.20
  -1   3  23   25.60   11.90
  -1   3  23   14.30   14.60
   1  -3 -22    2.60    9.10
   1  -3 -22    4.30    7.20
  -1  -3  22   22.20   14.60
  -1  -3  22   -7.80    9.00
   1   3 -22   20.00   16.60
   1   3 -22   14.90   13.20
  -1   3  22    2.10    7.60
  -1   3  22    4.90   15.80
   1  -3 -21   27.00   11.30
   1  -3 -21  -15.90   19.80
   1  -3 -21   26.70   11.80
  -1  -3  21   24.40   14.00
  -1  -3  21   15.60   10.30
   1   3 -21    1.00   14.40
   1   3 -21    6.20   12.30
  -1   3  21    6.30    8.50
  -1   3  21   -3.70   18.90
   1  -3 -20   34.50   11.80
   1  -3 -20   22.30   11.70
  -1  -3  20   29.80   14.40
  -1  -3  20   19.40   10.60
   1   3 -20   12.40   17.30
   1   3 -20    5.10   11.70
  -1   3  20    9.30    8.80
  -1   3  20   15.20   20.80
  -1   3  20   17.00    9.10
  -1   3  20   68.29   28.50
   1  -3 -19  -13.80   21.30
   1  -3 -19   11.80    8.10
  -1  -3  19    3.80   10.20
   1   3 -19   18.90   17.30
   1   3 -19    0.50    9.70
  -1   3  19    9.60   10.40
  -1   3  19  -10.40   23.20
  -1   3  19   19.50   26.80
  -1   3  19   18.20    9.40
   1  -3 -18  -21.80   25.80
   1  -3 -18    5.20    7.40
   1  -3 -18   22.40   11.90
  -1  -3  18    0.80   11.20
  -1  -3  18   18.80    9.60
   1   3 -18    8.00   14.60
  -1   3  18   39.10   13.10
  -1   3  18   25.60   35.90
  -1   3  18   -9.10   24.80
  -1   3  18   33.20   12.20
   1  -3 -17  109.99   40.10
   1  -3 -17  101.89   29.30
  -1  -3  17  156.28   40.10
   1   3 -17  102.99   31.10
   1   3 -17   80.29   26.40
  -1   3  17  189.38   34.30
  -1   3  17  114.09   55.69
  -1   3  17   91.59   25.90
  -1   3  17  128.49   47.70
   1  -3 -16   50.69   28.90
   1  -3 -16   95.39   18.90
   1  -3 -16   19.90    9.80
  -1  -3  16   55.79   18.40
   1   3 -16   52.09   20.30
  -1   3  16   19.70   45.40
  -1   3  16   56.19   18.60
  -1   3  16  122.99   42.20
   1  -3 -15  184.88   54.19
   1  -3 -15  185.58   32.00
   1   3 -15  241.88   59.59
  -1   3  15  251.77   43.10
  -1   3  15   82.59   73.79
  -1   3  15  149.29   40.80
  -1   3  15  188.78   59.29
   1  -3 -14   64.29   32.80
   1  -3 -14   78.09   23.70
   1   3 -14   87.19   25.70
  -1   3  14  199.88  107.29
  -1   3  14  140.59   26.80
  -1   3  14  138.79   37.90
  -1   3  14   75.39   39.50
   1  -3 -13 1336.77  205.08
   1  -3 -13 1422.36  330.67
  -1   3  13 1144.19  176.88
  -1   3  13 1221.98  318.77
   1  -3 -12  180.28  150.78
   1   3 -12    9.50    9.40
  -1   3  12   26.30   11.60
  -1   3  12   31.20   13.00
  -1   3  12   78.89   33.20
   1  -3 -11  326.57  173.98
   1  -3 -11   98.59   33.90
   1  -3 -11  104.99   20.50
  -1  -3  11   83.29   21.60
   1   3 -11  144.69   35.00
  -1   3  11   96.29   20.30
  -1   3  11  115.29   33.20
  -1   3  11  159.48   47.90
   1  -3 -10    1.70   20.20
   1  -3 -10   76.29   25.50
  -1  -3  10   25.70    9.10
   1   3 -10   55.09   14.50
  -1   3  10   67.19   96.39
  -1   3  10   20.70   10.60
  -1   3  10    6.00   24.10
  -1   3  10   27.00   13.70
   1  -3  -9  621.94   97.39
   1  -3  -9 1116.59  320.47
   1  -3  -9  807.32  188.78
   1  -3  -9  575.54  151.58
  -1  -3   9  697.53  160.58
  -1   3   9  688.93  107.89
  -1   3   9  744.53  212.88
  -1   3   9  556.34  146.09
  -1   3   9  732.53  171.98
   1  -3  -8  117.19  188.38
   1  -3  -8  344.07   91.89
  -1  -3   8  404.06   93.59
   1   3  -8  488.05  112.49
  -1   3   8  259.27  130.99
  -1   3   8  506.95  133.39
  -1   3   8  349.37   84.49
   1  -3  -7  106.49   31.90
   1  -3  -7  287.37  208.68
   1  -3  -7  102.09   32.20
   1   3  -7   52.09   13.70
  -1   3   7  -60.79  144.19
  -1   3   7   71.79   24.10
  -1   3   7   38.50   22.50
   1  -3  -6  504.65  119.39
   1  -3  -6  -11.80  183.98
   1  -3  -6  454.95  121.99
  -1   3   6  352.96  190.98
  -1   3   6  468.85  124.49
  -1   3   6  486.85  115.09
   1  -3  -5  152.28   41.00
   1  -3  -5  -13.90  179.78
   1  -3  -5   75.19   33.40
  -1   3   5  208.38  160.28
  -1   3   5  103.99   33.20
  -1   3   5  155.38   41.30
   1  -3  -4   -3.70   18.60
   1  -3  -4   53.69   44.60
  -1   3   4  -17.80   16.00
  -1   3   4   40.50   35.20
   1  -3  -3 2856.81  658.33
   1  -3  -3 3393.26  887.61
  -1   3   3 2527.55  582.54
  -1   3   3 2945.81  770.32
   1  -3  -2   24.50  123.49
  -1   3   2   34.60  125.69
  -1   3   2 1291.37  340.67
   1  -3  -1  134.39   37.80
  -1  -3   1  121.59   34.50
   1   3  -1   87.09   26.40
  -1   3   1  229.98  137.39
   1  -3   0    8.70  136.69
  -1  -3   0  794.82  214.58
   1   3   0 1163.28  308.17
  -1   3   0   14.70  127.49
   1  -3   1  626.44  206.98
  -1  -3  -1  222.88   59.29
  -1  -3  -1   13.50   55.19
   1   3   1  222.38   55.39
   1  -3   2  113.59  103.59
  -1  -3  -2  201.78   51.09
  -1  -3  -2  181.98   67.69
   1   3   2  150.08   39.70
  -1   3  -2  -11.20  107.99
  -1  -3  -3 2047.10  472.15
  -1  -3  -4  210.58   53.89
  -1  -3  -4  284.07   78.99
   1   3   4  121.39   35.20
   1   3   4  164.28   47.00
  -1  -3  -5 1820.82  420.46
  -1  -3  -5 1293.67  338.17
   1   3   5 1870.31  431.56
   1   3   5 1977.30  515.75
  -1  -3  -6  114.69   35.90
  -1  -3  -6   42.80   19.90
   1   3   6  152.18   43.60
   1   3   6   78.79   25.20
  -1  -3  -7 -233.98  299.87
  -1  -3  -7 1056.59  246.48
   1   3   7  238.08  274.47
   1   3   7 1064.89  248.38
   1  -3   8  779.22  178.78
  -1  -3  -8 1291.17  435.76
  -1  -3  -8  596.34  142.29
   1   3   8  918.21  215.68
  -1   3  -8  773.42  177.38
   1  -3   9  215.98   50.39
  -1  -3  -9  837.92  309.27
  -1  -3  -9  219.18   59.39
   1   3   9  135.69   37.70
   1   3   9  165.78   49.40
  -1   3  -9  151.18   35.50
   1  -3  10   59.99   16.20
  -1  -3 -10    1.30   20.60
  -1  -3 -10  108.89   31.40
   1   3  10   20.30   11.10
   1   3  10   77.69   22.60
   1   3  10    6.40   29.10
  -1   3 -10   28.90   10.30
   1  -3  11  722.03  166.78
  -1  -3 -11  605.54   94.39
  -1  -3 -11  910.71  214.78
  -1  -3 -11  686.13  180.08
   1   3  11  754.22  117.69
   1   3  11  554.14  224.88
   1   3  11  901.21  213.48
   1   3  11  820.12  214.28
  -1   3 -11  805.42  186.18
   1  -3  12   41.20   16.00
  -1  -3 -12   25.60    8.70
  -1  -3 -12   77.39   36.10
  -1  -3 -12   17.20   11.60
   1   3  12   47.20   13.30
   1   3  12   12.10   35.70
   1   3  12   83.29  156.38
  -1   3 -12   79.79   25.60
   1  -3  13   14.00   14.60
  -1  -3 -13   14.50   11.90
  -1  -3 -13  242.18  163.28
  -1  -3 -13   19.50    9.50
  -1  -3 -13   25.90   34.60
   1   3  13   29.40   12.40
   1   3  13   -8.80  147.89
   1   3  13  -20.30   34.90
  -1   3 -13   69.59   24.00
   1  -3  14  284.87   68.79
  -1  -3 -14  298.47   48.60
  -1  -3 -14  327.37   87.99
  -1  -3 -14  304.27   81.39
   1   3  14  271.27   45.80
   1   3  14   12.20  123.09
   1   3  14  202.28   64.59
   1   3  14  275.17   72.79
  -1   3 -14  254.57   65.69
   1  -3  15    5.70   13.20
  -1  -3 -15   70.79   15.10
  -1  -3 -15  219.18  119.69
  -1  -3 -15   43.30   33.20
   1   3  15   59.09   16.10
   1   3  15   33.90   81.59
   1   3  15   46.30   15.10
   1   3  15  -19.50   32.60
  -1   3 -15   56.39   23.80
   1  -3  16   81.39   27.70
  -1  -3 -16   26.80   74.69
  -1  -3 -16  141.89   25.20
   1   3  16  103.49   28.80
   1   3  16  194.28   34.40
   1   3  16   -7.70   61.69
   1   3  16  137.59   46.10
  -1   3 -16   60.39   22.10
  -1   3 -16   50.39   24.40
   1  -3  17  159.18   43.70
  -1  -3 -17   35.60   75.99
  -1  -3 -17   78.49   40.00
  -1  -3 -17  275.17   45.00
   1   3  17  247.88   65.69
  -1   3 -17  210.78   59.59
  -1  -3 -18   87.09   53.79
  -1  -3 -18   21.90   12.20
   1   3  18   15.50    9.20
  -1   3 -18   -0.70   12.20
   1  -3  19   13.60   10.70
  -1  -3 -19   29.50   30.40
  -1  -3 -19    4.00    6.00
  -1  -3 -19    6.00    8.90
  -1  -3 -19   23.10   25.80
   1   3  19   10.60    7.90
   1   3  19   -9.20   18.70
   1   3  19   32.10   23.20
  -1   3 -19   36.70   17.50
  -1   3 -19   -4.10   22.30
   1  -3  20   17.20   16.20
   1  -3  20   39.20   14.40
  -1  -3 -20   17.30   31.50
  -1  -3 -20   16.60    8.20
   1   3  20    7.80   12.30
   1   3  20   64.09   20.20
   1   3  20   -5.60   22.00
  -1   3 -20  -11.30   18.70
  -1   3 -20   16.20   14.50
   1  -3  21    3.50    9.20
  -1  -3 -21    2.80    7.10
  -1  -3 -21   22.50   27.80
   1   3  21   -0.60   10.30
   1   3  21   11.50    8.20
   1   3  21   20.40   11.10
   1   3  21   12.10   19.70
  -1   3 -21  -17.70   20.00
  -1   3 -21   18.20   13.90
   1  -3  22    9.90    8.60
  -1  -3 -22  -15.80   22.10
  -1  -3 -22   29.80   12.00
  -1  -3 -22   -0.20    6.40
   1   3  22    0.50   11.40
   1   3  22   17.60    9.50
   1   3  22    8.80    9.30
   1   3  22   12.30   14.50
  -1   3 -22    3.70   12.50
  -1   3 -22  -10.80   16.40
   1  -3  23   15.60    9.00
  -1  -3 -23   22.70   23.60
  -1  -3 -23    7.40   13.70
  -1  -3 -23   14.70    9.30
  -1  -3 -23   -5.00    7.00
   1   3  23  -12.30   12.00
   1   3  23    3.50    7.50
   1   3  23  -10.90   15.90
   1   3  23    4.80    8.10
  -1   3 -23   11.30   12.10
  -1   3 -23    5.00   15.60
   1  -3  24   14.50   14.30
   1  -3  24   -0.70    8.40
  -1  -3 -24   -5.00   26.40
  -1  -3 -24   -3.50   10.30
  -1  -3 -24    4.80    8.20
  -1  -3 -24   19.30   10.20
   1   3  24   11.40   14.90
   1   3  24    7.20    9.40
   1   3  24   11.10   14.60
  -1   3 -24  -11.10   14.30
  -1   3 -24   18.50   12.90
   1  -3  25    9.40   15.00
   1  -3  25   18.80   11.80
  -1  -3 -25   -2.40   10.80
  -1  -3 -25   55.79   16.20
  -1  -3 -25    6.10   22.00
  -1  -3 -25   15.00    9.50
   1   3  25   23.20   16.00
   1   3  25   35.40   14.10
   1   3  25    7.10   15.70
  -1   3 -25   -9.30    9.70
   1  -3  26   -0.80   14.80
   1  -3  26   27.70   13.70
  -1  -3 -26   -3.90   11.50
  -1  -3 -26   -3.90   20.70
  -1  -3 -26   10.90    9.80
   1   3  26   14.50   14.40
   1   3  26    2.20   13.50
   1   3  26   -8.40   10.30
   1  -3  27   -2.00    9.20
  -1  -3 -27   13.20   23.60
  -1  -3 -27   10.90   14.90
  -1  -3 -27    5.30    7.70
   1   3  27   12.40   14.30
   1   3  27   -0.30    9.70
   1   3  27   -3.20   11.80
   1  -3  28   -3.90    8.10
  -1  -3 -28    4.30   17.80
  -1  -3 -28    1.60    6.40
   1   3  28    2.20   10.60
   1   3  28   -1.80   12.80
   1   3  28   13.20    9.40
  -1  -3 -29   -1.30   20.70
  -1  -3 -29   -1.40    5.60
   1   3  29  -14.80    9.80
   1   3  29   19.80   13.70
   1   3  29    7.10    8.80
  -1   3 -29   -5.20    7.60
   1  -5 -28    6.50   15.20
   1  -5 -28   -9.70    9.40
   1  -5 -28    8.00    7.30
   1   5 -28    0.60    8.10
  -1   5  28  -10.50   16.50
  -1   5  28   -1.60    6.50
   1  -5 -27   -3.90   15.90
   1  -5 -27    3.50   14.90
   1  -5 -27   11.90    7.40
  -1   5  27   12.80    8.70
  -1   5  27    9.00   14.40
   1  -5 -26    1.70   18.30
   1  -5 -26   11.90   22.10
   1  -5 -26  -11.10    7.80
   1  -5 -26   -3.10    6.40
  -1   5  26    9.40   10.80
  -1   5  26  -11.20   14.50
   1  -5 -25  -15.00   16.00
   1  -5 -25   -0.60    6.90
   1  -5 -25    7.20   15.40
  -1  -5  25    7.10    9.10
  -1   5  25    0.80   10.60
  -1   5  25   -5.80   14.20
   1  -5 -24  -14.00   14.70
   1  -5 -24   12.70   16.80
  -1  -5  24   -2.80    9.60
  -1   5  24   13.70   19.20
  -1   5  24   -6.00   14.80
  -1   5  24   21.50   12.70
   1  -5 -23    0.50   17.20
   1  -5 -23   21.90   11.00
   1  -5 -23    5.00   17.90
   1  -5 -23   -1.70    7.00
  -1  -5  23   -8.70    8.90
   1   5 -23   11.40   11.00
  -1   5  23   35.10   18.10
  -1   5  23   17.90   17.50
   1  -5 -22   -1.80    9.10
   1  -5 -22    8.80   17.60
   1  -5 -22  -12.00   17.10
   1  -5 -22    5.30    7.60
  -1  -5  22   -3.00    8.20
   1   5 -22   19.20   12.20
  -1   5  22   20.40    9.60
  -1   5  22   -2.50   14.50
  -1   5  22   23.20   11.80
  -1   5  22   -1.60   13.30
   1  -5 -21   -3.40   18.40
   1  -5 -21    4.50    9.90
   1  -5 -21   -5.50   16.80
   1  -5 -21   -0.30    8.30
  -1  -5  21   14.30    9.70
   1   5 -21    9.20    9.40
  -1   5  21   -6.60    8.70
  -1   5  21   21.40   11.50
  -1   5  21   -3.00   15.00
   1  -5 -20    0.50   20.20
   1  -5 -20   14.40    9.80
   1  -5 -20    7.50   10.20
  -1  -5  20   14.80    8.80
   1   5 -20    6.00    9.40
  -1   5  20    6.00    9.20
  -1   5  20   18.10   10.50
  -1   5  20   -7.30   17.60
   1  -5 -19   10.10   27.20
   1  -5 -19   12.80    8.60
   1  -5 -19   25.40   13.00
  -1  -5  19   25.80   10.50
   1   5 -19   28.30   10.70
  -1   5  19   16.80   10.50
  -1   5  19   16.70   11.80
  -1   5  19    2.80   19.50
  -1   5  19   34.70   22.70
   1  -5 -18   45.20   24.10
   1  -5 -18   16.20   35.00
   1  -5 -18    8.70   12.50
   1  -5 -18   17.20    8.70
  -1  -5  18    7.20    7.70
   1   5 -18   11.30    6.60
  -1   5  18   23.60   11.90
  -1   5  18   -7.00    9.90
  -1   5  18   30.00   20.50
  -1   5  18   -2.20   23.80
   1  -5 -17   28.70   50.69
   1  -5 -17   66.99   16.50
   1  -5 -17  140.99   43.20
  -1  -5  17   61.99   17.10
  -1   5  17   75.09   23.80
  -1   5  17  118.79   25.40
  -1   5  17   64.49   31.70
  -1   5  17   43.40   32.80
   1  -5 -16    7.00   73.29
   1  -5 -16  154.08   28.40
   1  -5 -16  179.48   49.90
   1   5 -16  103.09   25.40
  -1   5  16  108.79   23.90
  -1   5  16  145.79   44.70
  -1   5  16   82.19   60.29
   1  -5 -15   86.39   30.50
   1  -5 -15  105.89   79.69
   1  -5 -15  101.29   33.50
   1  -5 -15   69.19   16.50
  -1  -5  15   71.59   19.00
   1   5 -15  125.29   30.20
  -1   5  15   56.19   19.00
  -1   5  15   66.89   17.80
  -1   5  15   37.60   26.40
  -1   5  15   43.40   58.09
   1  -5 -14  142.39   91.39
   1  -5 -14   40.70   23.00
  -1  -5  14   42.20   12.50
   1   5 -14   38.00   11.10
  -1   5  14    9.70   63.09
  -1   5  14   42.00   22.80
   1  -5 -13  174.58  120.19
  -1  -5  13   73.19   19.30
   1   5 -13  144.19   34.50
  -1   5  13  186.38   84.99
   1  -5 -12  265.57   65.79
  -1  -5  12  307.37   71.49
   1   5 -12  310.47   72.39
  -1   5  12  238.28  101.79
  -1   5  12  229.78   62.89
  -1   5  12  210.88   55.49
   1  -5 -11   11.00   17.60
   1  -5 -11   17.30   18.80
  -1   5  11   51.09   97.69
  -1   5  11   53.09   25.50
  -1   5  11   27.40   17.80
   1  -5 -10  291.27   71.49
   1  -5 -10  449.36  122.49
  -1   5  10  291.57   72.69
  -1   5  10  306.77   83.29
   1  -5  -9    8.70  109.59
   1  -5  -9  448.56  106.29
  -1   5   9  453.55  108.39
   1  -5  -8  -10.30  121.09
   1  -5  -8   93.29   28.10
   1  -5  -8   20.60   32.90
  -1   5   8 -156.88  118.29
  -1   5   8  105.49   33.00
   1  -5  -7  273.97   67.69
   1  -5  -7  113.89  124.79
   1  -5  -7  207.98   66.09
  -1   5   7  -34.90  104.69
  -1   5   7  295.37   82.49
  -1   5   7  334.87   81.29
   1  -5  -6  145.79   39.10
   1  -5  -6  343.47  104.39
  -1   5   6  182.18   47.60
  -1   5   6  291.77   85.19
   1  -5  -5  115.49  142.29
  -1   5   5   70.19  127.79
  -1   5   5  466.05  111.79
   1  -5  -4  526.05  245.48
   1  -5  -4  129.39   37.60
   1  -5  -4  170.98   60.69
  -1   5   4  118.99  144.89
  -1   5   4  134.69   38.30
   1  -5  -3  412.16   99.19
   1  -5  -3  920.41  245.58
  -1  -5   3  469.35  113.39
  -1   5   3  533.55  126.49
   1  -5  -2  276.47   70.19
  -1  -5   2  480.45  115.59
   1   5  -2  345.97   84.99
  -1   5   2  412.16   99.09
   1  -5  -1 -290.37  210.58
   1  -5  -1  582.74  137.49
  -1  -5   1  532.75  125.99
   1   5  -1  463.85  110.29
  -1   5   1  121.49  196.88
   1  -5   0    3.20   20.80
  -1  -5   0   47.80   27.20
   1   5   0   17.70   20.90
   1  -5   1 1424.86  330.97
  -1  -5  -1 1277.77  297.37
  -1  -5  -1 1664.13  437.66
   1   5   1 1541.25  407.16
  -1   5  -1 1534.55  355.76
  -1  -5  -2  107.99   35.20
  -1  -5  -2   98.09   48.10
   1   5   2  135.39   58.39
   1   5   3  447.96  108.29
  -1  -5  -4  202.68   51.59
  -1  -5  -4  217.48   75.49
   1   5   4  269.17   67.09
   1   5   4  139.39   49.80
  -1  -5  -5  266.67   65.79
  -1  -5  -5  183.18   61.99
   1   5   5  234.78   59.49
   1   5   6  -91.19  149.09
   1   5   6  -28.80   18.80
  -1  -5  -7  409.06   98.09
  -1  -5  -7  144.79  160.78
  -1  -5  -7  276.47   79.49
   1   5   7   96.89  173.98
   1   5   7  424.96  113.59
   1   5   7  447.16  107.19
  -1  -5  -8  114.49   32.90
  -1  -5  -8  529.95  233.18
  -1  -5  -8  159.78   50.79
   1   5   8 -115.59  166.18
   1   5   8  200.68   55.89
   1   5   8   78.69   29.20
  -1  -5  -9    7.70   15.60
  -1  -5  -9  -15.80  188.98
  -1  -5  -9   42.20   24.60
   1   5   9   94.39  194.88
   1   5   9   24.40   16.50
   1   5   9   -5.70   19.50
  -1  -5 -10   -2.00  214.28
   1   5  10  278.97  228.48
   1   5  10  341.57   84.49
  -1  -5 -11  419.36  263.97
  -1  -5 -11  314.27   77.89
   1   5  11   43.90  194.18
   1   5  11  400.76   98.59
   1  -5  12   49.20   12.70
  -1  -5 -12   71.59   29.70
  -1  -5 -12   84.39   30.60
  -1  -5 -12  330.97  208.98
   1   5  12  101.29   29.70
   1   5  12   16.80   24.20
  -1   5 -12   69.99   17.00
   1  -5  13  471.85  108.89
  -1  -5 -13  329.57   83.59
   1   5  13  363.46   92.49
  -1   5 -13  377.16   86.99
   1  -5  14  451.55  104.19
  -1  -5 -14  384.06   96.49
  -1  -5 -14  647.54  171.48
   1   5  14  453.85  113.49
  -1   5 -14  478.55  110.19
   1  -5  15   13.10    6.10
  -1  -5 -15  152.08   82.59
  -1  -5 -15  -10.80   16.10
  -1  -5 -15   -0.20   21.60
   1   5  15   49.10   75.69
   1   5  15    5.50   11.20
   1   5  15  -13.80   23.10
  -1   5 -15   37.90   10.30
   1  -5  16   19.00    8.20
  -1  -5 -16   32.20   47.40
  -1  -5 -16    5.80   13.20
   1   5  16   24.90   12.80
   1   5  16  -36.20   50.39
   1   5  16    6.30    9.60
   1   5  16    7.40   21.10
  -1   5 -16    5.30    5.70
   1  -5  17   85.89   22.30
  -1  -5 -17   83.19   17.50
  -1  -5 -17   36.00   27.00
  -1  -5 -17  133.89   39.10
   1   5  17   72.09   17.60
   1   5  17   63.89   20.30
  -1   5 -17  113.99   28.30
   1  -5  18   29.90   10.70
  -1  -5 -18   36.50   20.20
  -1  -5 -18   24.40   22.40
  -1  -5 -18    4.20   12.70
  -1  -5 -18   19.00    9.50
   1   5  18    0.90   20.00
   1   5  18   49.80   16.20
   1   5  18   57.59   25.40
  -1   5 -18   28.40   10.90
   1  -5  19   13.80    8.50
  -1  -5 -19   -8.60   11.50
  -1  -5 -19   19.70   21.20
   1   5  19    7.80   18.90
   1   5  19   19.50    9.80
   1   5  19   28.80   20.60
   1   5  19   -0.80    9.70
  -1   5 -19   27.00   11.80
   1  -5  20   -4.90    7.30
  -1  -5 -20    8.40   12.00
  -1  -5 -20    5.50    7.80
  -1  -5 -20    4.40   20.50
   1   5  20   31.40   13.50
   1   5  20    8.30    9.10
   1   5  20   -9.10   17.30
   1   5  20  -11.60   14.70
  -1   5 -20   10.60    9.00
   1  -5  21    7.30    9.10
  -1  -5 -21    6.60   11.30
  -1  -5 -21   11.80    8.30
  -1  -5 -21   -5.20    6.50
  -1  -5 -21   17.80   19.40
   1   5  21   25.70   16.80
   1   5  21    0.20   14.20
  -1   5 -21    7.50   10.00
   1  -5  22   -4.20    8.50
  -1  -5 -22   -2.80   18.90
  -1  -5 -22   17.50   12.90
   1   5  22    1.60    8.50
   1   5  22    9.50   15.40
   1   5  22   29.80   14.90
   1   5  22    3.80   15.10
  -1   5 -22    2.50   10.70
   1  -5  23   10.30    9.70
  -1  -5 -23   -3.60    7.80
  -1  -5 -23    1.80    7.90
  -1  -5 -23   23.20   11.10
  -1  -5 -23   -7.10   15.70
   1   5  23    7.50   14.70
   1   5  23    8.80    8.30
   1   5  23   12.70   11.70
  -1   5 -23    8.80   10.30
   1  -5  24    9.60   10.30
  -1  -5 -24    4.00   10.00
  -1  -5 -24   11.10    9.50
  -1  -5 -24   -7.00    8.40
   1   5  24   19.30   10.40
  -1  -5 -25    1.00   10.60
  -1  -5 -25    1.10    7.80
  -1  -5 -25   -4.70   17.80
  -1  -5 -25    9.30   10.00
   1   5  25   -9.60   17.00
   1   5  25   16.30   10.40
  -1  -5 -26   39.70   21.00
  -1  -5 -26   12.40   10.70
  -1  -5 -26   -3.90    6.80
   1   5  26   -0.40   10.90
   1   5  26   17.80   16.80
   1   5  26    3.90    8.30
  -1   5 -26  -13.10   10.60
  -1  -5 -27   -2.60  159.68
  -1  -5 -27    9.50    8.00
   1   5  27    2.40    9.40
   1   5  27   11.20   15.60
   1   5  27   -3.30    6.80
  -1   5 -27   -6.40    9.40
   1  -5  28   -1.00    6.20
  -1  -5 -28    3.50    6.50
   1   5  28   -7.30    8.90
   1   5  28    0.30   13.90
   1   5  28    3.60    8.00
   1  -7 -26    8.40   10.20
   1  -7 -26   -2.80    6.20
  -1   7  26  -10.20   13.70
  -1   7  26   -2.70    8.70
   1  -7 -25   22.80   15.40
   1  -7 -25    6.00    9.70
   1  -7 -25   12.70    8.30
  -1   7  25   -6.70   15.40
  -1   7  25   -0.70    7.60
  -1   7  25   -4.30   12.90
   1  -7 -24    3.70    8.50
   1  -7 -24    8.10   17.00
   1  -7 -24   -0.60    7.00
  -1   7  24    3.20   15.20
  -1   7  24   16.60   10.10
  -1   7  24   46.10   22.00
   1  -7 -23    6.70   12.80
   1  -7 -23   -8.10    8.60
   1  -7 -23    5.70   16.60
  -1  -7  23   -2.10    5.90
  -1   7  23    2.90    8.60
  -1   7  23    3.00   15.00
  -1   7  23   -2.70   14.90
   1  -7 -22   -1.90    7.80
   1  -7 -22    2.50   12.20
   1  -7 -22   -9.30   11.30
   1  -7 -22   -4.00   19.60
  -1  -7  22    1.50    7.00
   1   7 -22    3.80    6.80
  -1   7  22    6.60   10.50
  -1   7  22   29.80   17.30
  -1   7  22   16.80   17.70
   1  -7 -21   10.80   16.30
  -1  -7  21   14.30    8.40
   1   7 -21   -1.80    6.10
  -1   7  21   -8.40    9.80
  -1   7  21   -7.40   15.00
  -1   7  21  -14.70    9.40
  -1   7  21  -12.00   15.30
   1  -7 -20   17.10   18.70
  -1  -7  20    7.00    8.00
   1   7 -20   25.50    9.50
  -1   7  20  -15.10   12.90
  -1   7  20   -5.10    8.50
  -1   7  20  -11.00   13.90
   1  -7 -19   29.80   21.20
   1  -7 -19  -10.80   10.10
  -1  -7  19   14.20    7.90
  -1   7  19   -2.20   12.10
  -1   7  19    2.80    9.90
  -1   7  19   33.20   15.60
   1  -7 -18    9.00   14.40
   1  -7 -18   -4.50   10.20
  -1  -7  18    6.70    6.30
   1   7 -18    6.70    6.00
  -1   7  18    2.30   16.30
  -1   7  18   19.70   16.10
   1  -7 -17   -8.60   12.40
   1  -7 -17    5.40   10.20
   1   7 -17    5.30    6.30
  -1   7  17   63.59   22.60
  -1   7  17   32.60   18.00
   1  -7 -16    4.00   15.50
   1  -7 -16   93.19   30.00
  -1   7  16  157.88   44.10
   1  -7 -15   29.40   17.20
   1  -7 -15    9.50   19.70
   1  -7 -15   -0.30   13.80
  -1   7  15    6.50   11.70
  -1   7  15  -12.70   17.40
   1  -7 -14   44.30   19.30
   1  -7 -14  -17.60   26.30
   1  -7 -14   64.49   30.10
  -1   7  14   32.90   30.50
  -1   7  14   53.29   21.30
  -1   7  14   19.60   17.70
   1  -7 -13   38.40   18.40
   1  -7 -13  -14.10   41.60
   1  -7 -13   -2.00   25.90
  -1   7  13  -22.90   46.20
  -1   7  13   -8.30   14.90
  -1   7  13   32.40   19.90
   1  -7 -12   33.70   15.50
   1  -7 -12   56.09   69.99
   1  -7 -12  -32.40   29.90
  -1   7  12  -27.20   65.09
  -1   7  12   23.90   20.50
   1  -7 -11  -71.69   82.39
  -1   7  11    1.70   73.59
  -1   7  11   10.70   15.60
   1  -7 -10   62.69   22.80
   1  -7 -10  -20.70   31.90
  -1   7  10   17.50   16.20
  -1   7  10   68.49   26.80
   1  -7  -9  325.67   79.29
   1  -7  -9  389.66  147.19
   1  -7  -9  248.58   77.99
  -1   7   9   79.39   88.19
  -1   7   9  362.16   98.69
  -1   7   9  330.47   79.89
   1  -7  -8  267.87   66.49
   1  -7  -8   28.90  118.99
   1  -7  -8  221.98   80.59
  -1   7   8  -55.59   89.29
  -1   7   8  356.26  100.19
  -1   7   8  191.48   49.50
   1  -7  -7   50.09  120.79
  -1   7   7 -104.09  105.09
   1  -7  -6  133.29   40.60
   1  -7  -6  120.29   58.39
  -1   7   6  119.09   36.90
  -1   7   6   67.19   44.70
   1  -7  -5  360.16  210.38
   1  -7  -5  341.57   84.79
  -1   7   5  474.35  113.39
   1  -7  -4   79.69   31.20
   1  -7  -4  243.98  190.58
   1  -7  -4  323.77   97.39
  -1   7   4  178.78   46.90
  -1   7   4  174.78   63.89
  -1  -7   3   37.40   24.80
   1   7  -3   26.30   23.90
  -1   7   3  -33.20  153.28
  -1   7   3  101.89   33.20
   1  -7  -2  217.48  185.18
   1  -7  -2  277.67   69.69
  -1  -7   2  187.98   50.69
   1   7  -2  263.17   66.29
  -1   7   2  -35.70  147.09
  -1   7   2  322.07   78.29
   1  -7  -1  269.97  181.98
   1  -7  -1   78.89   27.30
  -1  -7   1   75.19   27.20
   1   7  -1   72.19   26.10
  -1   7   1 -113.39  133.99
  -1   7   1   94.59   29.80
  -1  -7   0   55.29   25.20
   1   7   0   58.39   23.90
  -1   7   0   34.90  115.89
   1   7   1    1.40   36.40
   1  -7   2   33.10   24.90
  -1  -7  -2  133.89   40.80
  -1  -7  -2   -3.40   40.40
   1   7   2   96.19   49.40
  -1   7  -2  105.29   33.70
  -1  -7  -3   17.20   23.60
  -1  -7  -3   78.29   48.60
   1   7   3   56.39   23.40
   1   7   3   66.89   43.20
  -1  -7  -4  461.05  112.19
   1   7   4  564.74  134.99
  -1  -7  -5   29.30   40.70
   1   7   5   41.20   38.60
  -1  -7  -6   41.60   20.00
  -1  -7  -6    6.50   40.30
   1   7   6   10.70   16.70
   1   7   6    6.70   27.70
  -1  -7  -7  133.49   37.40
  -1  -7  -7  150.38   56.49
   1   7   7  -17.20  117.79
   1   7   7  107.09   32.00
   1   7   7  181.38   52.59
  -1  -7  -8  458.25  109.79
   1   7   8   31.90   97.89
   1   7   8  617.74  146.29
  -1  -7  -9  119.29  113.29
   1   7   9   54.79   94.69
  -1  -7 -10   63.29  113.69
  -1  -7 -10   10.80   16.70
  -1  -7 -10   58.89   34.00
   1   7  10   17.00  101.79
   1   7  10   21.60   17.30
  -1  -7 -11  103.09   31.70
  -1  -7 -11  -84.79  103.89
  -1  -7 -11  129.09   48.50
   1   7  11  -44.30   87.89
   1   7  11   50.69   22.20
   1   7  11   45.10   21.90
  -1  -7 -12   35.90   18.90
  -1  -7 -12   11.40   68.09
  -1  -7 -12  -10.30   26.20
   1   7  12  -35.00   69.59
   1   7  12   26.40   17.60
   1   7  12   51.39   23.10
  -1  -7 -13   15.60   16.80
  -1  -7 -13   75.49   49.70
  -1  -7 -13    4.40   18.50
   1   7  13   -9.40   41.10
   1   7  13   83.29   27.60
   1   7  13  -14.90   17.20
  -1  -7 -14   90.79   30.50
  -1  -7 -14   -9.10   28.00
   1   7  14  154.88   43.60
   1   7  14  162.28   46.00
  -1  -7 -15   33.90   23.70
  -1  -7 -16   26.80   20.50
  -1  -7 -16  -11.10   13.90
  -1  -7 -16  -14.10   12.40
   1   7  16   20.80   13.70
   1   7  16   31.00   19.60
   1  -7  17   11.80    6.60
  -1  -7 -17   -1.90   17.20
  -1  -7 -17    8.90   12.10
   1   7  17    4.00   15.30
   1   7  17   28.30   12.70
   1   7  17  -13.20   16.90
  -1   7 -17    5.30    4.50
   1  -7  18   16.40    7.10
  -1  -7 -18    4.30   15.50
  -1  -7 -18   22.50   14.60
  -1  -7 -18   -3.10   19.50
   1   7  18  -10.30   15.90
   1   7  18    8.40    8.50
   1   7  18   20.30   17.20
  -1   7 -18   15.20    6.50
   1  -7  19    5.70    6.10
  -1  -7 -19    9.50   10.60
  -1  -7 -19  -30.40   18.90
  -1  -7 -19   -5.40   11.10
   1   7  19   -2.90   17.60
   1   7  19    0.30    8.00
   1   7  19   21.90   18.40
  -1   7 -19    0.10    4.80
   1  -7  20   16.70    7.20
  -1  -7 -20    9.90    9.70
  -1  -7 -20    4.20   11.30
  -1  -7 -20   20.50   18.60
   1   7  20   -7.70   15.80
   1   7  20  -21.20   15.10
  -1   7 -20    3.20    5.40
   1  -7  21   -2.30    5.40
  -1  -7 -21   -9.10    8.90
  -1  -7 -21   20.90   19.10
   1   7  21    7.60   18.00
   1   7  21    2.30    9.30
   1   7  21    3.60   15.40
  -1   7 -21   -0.30    5.10
   1  -7  22   12.70    6.90
  -1  -7 -22   -9.80    9.20
  -1  -7 -22   13.60   16.30
  -1  -7 -22   12.80   10.30
   1   7  22   -3.80   15.30
   1   7  22   13.80   10.90
   1   7  22    5.90   15.60
  -1   7 -22    6.20    5.80
   1  -7  23   16.20    8.80
  -1  -7 -23    0.40    9.80
   1   7  23  -16.00   16.60
   1   7  23    8.40    9.60
   1   7  23    7.40   14.90
  -1  -7 -24    4.40   10.90
   1   7  24   -3.10   82.49
   1   7  24   -3.50   10.20
   1   7  24   16.30   16.50
  -1  -7 -25    1.40   11.90
  -1  -7 -25  -13.50    7.90
  -1  -7 -25    1.70    7.90
   1   7  25   -7.80   15.00
   1   7  25  -13.30   10.70
  -1  -7 -26    3.90   11.90
  -1  -7 -26    1.20   10.00
  -1  -7 -26    1.60    6.00
   1   7  26   -8.90   15.40
   1   7  26   13.80   11.60
   1   7  26   -6.00   11.20
   1  -9 -23    7.50   11.80
   1  -9 -23    3.50    8.80
   1  -9 -23   -5.50    7.90
  -1   9  23   20.80   18.10
   1  -9 -22   13.30   11.70
   1  -9 -22    1.80    7.00
  -1   9  22  -26.40   14.20
  -1   9  22  -12.50   16.10
   1  -9 -21   -4.00    8.40
  -1   9  21    8.90   16.10
  -1   9  21    1.30   14.30
   1  -9 -20  -13.00   10.10
   1  -9 -20   22.00   17.50
   1  -9 -20  -10.50    8.90
  -1   9  20  -13.80   16.70
  -1   9  20  -19.20   15.90
   1  -9 -19   27.20   15.20
   1  -9 -19   -2.90   11.30
   1  -9 -19   21.00   12.20
  -1   9  19    1.10   15.30
  -1   9  19    5.60   12.00
  -1   9  19   13.00   18.80
   1  -9 -18   -1.80   15.10
   1  -9 -18   10.20   11.20
   1  -9 -18   15.20   12.90
  -1   9  18    7.50   17.20
  -1   9  18    8.00   13.40
  -1   9  18   -0.20   17.70
   1  -9 -17   11.60   15.80
   1  -9 -17   -9.10    9.10
   1  -9 -17  -13.70   13.30
  -1   9  17   -9.00   18.20
  -1   9  17   -5.40   12.90
  -1   9  17   14.10   17.50
   1  -9 -16    4.50   14.30
   1  -9 -16   -5.90   12.40
   1  -9 -16   -6.90   14.30
  -1   9  16   -8.80   17.60
  -1   9  16   14.50   14.20
  -1   9  16   -1.20   16.50
   1  -9 -15   23.70   14.40
   1  -9 -15   20.20   14.80
   1  -9 -15  -21.90   19.50
  -1   9  15  -18.40   15.20
  -1   9  15   23.90   20.30
   1  -9 -14   -8.90   12.60
  -1   9  14    0.90   17.40
  -1   9  14   51.59   23.60
  -1   9  14   36.60   19.70
   1  -9 -13   15.90   15.50
   1  -9 -13   -1.60   15.00
   1  -9 -13  -10.80   23.30
  -1   9  13  -15.20   14.80
  -1   9  13   35.20   18.40
   1  -9 -12   56.69   22.40
   1  -9 -12   23.30   19.70
   1  -9 -12  -38.70   23.10
  -1   9  12   -4.50   13.90
  -1   9  12   21.50   18.50
  -1   9  12   44.80   18.70
   1  -9 -11   -6.20   13.60
   1  -9 -11   18.00   16.00
   1  -9 -11   -3.00   22.90
  -1   9  11   -5.10   15.20
  -1   9  11   30.90   16.70
   1  -9 -10  -15.60   14.60
   1  -9 -10   10.30   27.40
  -1   9  10    5.30   13.20
  -1   9  10    2.00   13.10
  -1   9  10   -6.00   17.70
   1  -9  -9   44.80   19.10
   1  -9  -9  -10.10   23.90
  -1   9   9   27.10   19.50
   1  -9  -8   10.40   23.20
   1  -9  -8   58.29   37.40
  -1   9   8    5.20   17.70
  -1   9   8   62.09   22.50
   1  -9  -7    7.70   17.60
   1  -9  -7   61.09   36.20
   1  -9  -7  -24.10   32.80
  -1   9   7    2.80   20.20
  -1   9   7  -10.30   12.70
   1  -9  -6    8.70   17.60
   1  -9  -6   -3.40   31.70
   1  -9  -6  114.19   50.89
  -1   9   6   -9.60   31.90
  -1   9   6    7.40   21.60
  -1   9   6   72.19   23.70
   1  -9  -5   22.20   35.80
   1  -9  -5   18.20   34.40
  -1   9   5    8.60   20.60
   1  -9  -4   43.90   37.70
  -1  -9   4   21.50   23.40
   1   9  -4   25.40   20.20
  -1   9   4   29.60   46.10
  -1   9   4   38.80   23.00
   1  -9  -3  114.49   66.79
   1  -9  -3   55.09   25.80
  -1  -9   3   85.49   32.70
   1   9  -3   88.99   28.50
  -1   9   3    0.60   48.50
  -1   9   3   56.89   22.00
   1  -9  -2   -8.50   49.90
   1  -9  -2   42.40   21.60
   1   9  -2   23.20   16.20
  -1   9   2   16.90   51.69
  -1   9   2   41.70   17.90
   1  -9  -1   36.20   20.20
  -1  -9   1   35.20   20.60
   1   9  -1    1.80   14.30
  -1   9   1  -18.50   48.80
  -1   9   1   52.29   20.60
  -1  -9   0   49.60   22.60
   1  -9   1  141.19   42.00
  -1  -9  -1   71.89   28.70
   1  -9   2   -0.10   23.70
  -1  -9  -2    0.80   42.30
   1   9   2   -7.80   23.80
   1  -9   3   26.90   23.30
  -1  -9  -3   33.40   21.30
  -1  -9  -3   33.90   42.20
   1   9   3   -1.20   12.30
   1   9   3   41.40   27.50
  -1  -9  -4  222.98   75.59
   1   9   4   90.49   33.40
  -1  -9  -5   -2.90   20.30
  -1  -9  -5   31.20   36.60
   1   9   5   18.80   13.90
   1   9   5   20.00   23.90
   1   9   6   55.19   21.40
  -1  -9  -7   23.60   16.10
  -1  -9  -7   -9.30   28.60
   1   9   7    2.80   18.50
  -1  -9  -8   60.99   23.30
  -1  -9  -8   19.80   29.30
   1   9   8  -18.10   22.50
   1   9   8   36.00   17.20
   1   9   8   30.00   19.40
  -1  -9  -9   86.39   28.60
  -1  -9  -9   31.70   28.80
   1   9   9    5.30   19.20
   1   9   9  104.39   30.80
   1   9   9   66.49   25.50
  -1  -9 -10  -17.40   15.70
  -1  -9 -10    0.10   16.60
  -1  -9 -10  -22.50   24.90
   1   9  10  -27.30   19.00
   1   9  10   11.10   15.90
   1   9  10    6.60   14.20
  -1  -9 -11   13.80   18.00
  -1  -9 -11   30.80   17.40
  -1  -9 -11   13.40   25.90
   1   9  11   -9.70   20.20
   1   9  11   10.70   16.10
  -1  -9 -12  -19.80   16.20
   1   9  12   -1.40   19.10
   1   9  12   15.40   16.90
  -1  -9 -13  -10.50   15.30
  -1  -9 -13   -8.90   14.70
  -1  -9 -13   -1.70   24.00
   1   9  13   -6.00   19.10
   1   9  13  -18.00   16.40
  -1  -9 -14    5.90   17.10
  -1  -9 -14    9.40   18.90
   1   9  14  -14.30   19.10
  -1  -9 -15   -8.50   15.40
  -1  -9 -15    7.10   17.10
  -1  -9 -15    2.50   16.60
   1   9  15    9.20   19.10
   1   9  15   19.30   15.30
   1   9  15   -7.40   16.60
  -1  -9 -16   11.30   16.60
  -1  -9 -16    7.20   15.80
  -1  -9 -16   -8.60   11.00
   1   9  16   -9.00   16.60
   1   9  16   16.30   14.50
  -1  -9 -17   -3.30   13.10
  -1  -9 -17   -8.80   13.40
  -1  -9 -17  -20.70   11.40
   1   9  17    1.30   16.80
  -1  -9 -18   -9.90   15.10
  -1  -9 -18  -33.80   15.70
   1   9  18    8.00   15.40
   1   9  18    9.50   16.40
   1   9  18    5.10   16.60
  -1  -9 -19    4.40   13.60
   1   9  19   -3.70   14.20
   1   9  19    7.80   17.00
  -1  -9 -20  -17.40   12.60
  -1  -9 -20   -1.30    9.90
   1   9  20   -5.00   11.90
   1   9  20    1.10   15.50
  -1  -9 -21  -10.80   15.80
  -1  -9 -21   -8.20    9.40
   1   9  21    3.30   17.00
   1   9  21   12.90   15.00
  -1  -9 -22   -6.20   13.80
  -1  -9 -22    7.20   14.50
  -1  -9 -22    6.80    9.50
   1   9  22    3.70   14.60
   1   9  22    2.00    9.70
   1   9  22    2.60   11.10
  -1  -9 -23   -0.60   14.30
  -1  -9 -23    7.50    8.90
  -1  -9 -23    6.30    7.60
   1   9  23   -2.00   12.20
   1   9  23   14.80    8.90
   1   9  23   14.60   13.30
   1 -11 -19   -5.00    9.60
   1 -11 -19   -8.30   10.50
  -1  11  19   19.80   12.80
   1 -11 -18   -1.30   11.10
   1 -11 -18    6.30    9.90
   1 -11 -18  -11.40   13.30
  -1  11  18   17.10   16.20
   1 -11 -17    6.50   11.50
  -1  11  17    5.30   17.80
  -1  11  17  -14.50   16.70
   1 -11 -16   10.40   11.60
   1 -11 -16   17.70   15.70
   1 -11 -16  -14.20   14.30
  -1  11  16   54.99   24.00
   1 -11 -15    7.80   13.40
   1 -11 -15  -14.50   15.30
   1 -11 -15   29.30   17.90
  -1  11  15    6.90   14.20
   1 -11 -14    3.40   16.80
   1 -11 -14  -28.40   14.50
  -1  11  14    8.20   15.80
  -1  11  14   17.10   16.00
   1 -11 -13   10.30   17.60
   1 -11 -13    5.40   13.90
  -1  11  13   23.60   15.20
  -1  11  13   14.90   14.50
   1 -11 -12  -18.40   14.70
   1 -11 -12   -4.70   17.40
   1 -11 -12   18.90   16.10
  -1  11  12   31.40   16.20
  -1  11  12   21.00   16.70
   1 -11 -11  -29.80   17.30
   1 -11 -11    9.50   14.70
   1 -11 -11    3.20   13.10
  -1  11  11    5.00   16.20
  -1  11  11   19.30   12.70
   1 -11 -10    1.10   14.90
  -1  11  10   11.80   19.60
  -1  11  10    7.60   11.90
   1 -11  -9   33.90   23.20
   1 -11  -9    3.50   14.30
   1 -11  -9    6.00   15.20
  -1  11   9    7.20   16.90
  -1  11   9   -7.90   11.90
   1 -11  -8  -48.10   23.20
   1 -11  -8   -2.60   14.10
   1 -11  -8   13.10   18.90
  -1  11   8  -12.80   16.80
  -1  11   8    3.10   11.80
  -1  11   8    5.80   17.10
   1 -11  -7   -6.60   16.90
   1 -11  -7   -9.20   14.20
   1 -11  -7    2.20   17.30
  -1  11   7   -8.40   16.80
  -1  11   7    4.40   11.20
  -1  11   7   40.40   20.30
   1 -11  -6   28.00   21.60
   1 -11  -6  -20.80   14.30
   1 -11  -6  -33.20   21.00
  -1  11   6   53.79   21.60
  -1  11   6   -0.10   12.70
   1 -11  -5   15.70   20.90
   1 -11  -5   15.90   18.80
  -1 -11   5   16.70   22.40
   1  11  -5   26.80   21.70
  -1  11   5   17.70   17.30
  -1  11   5    9.40   12.30
   1 -11  -4   -7.00   13.70
  -1 -11   4   45.20   28.30
   1  11  -4   34.90   22.70
  -1  11   4  -20.30   16.70
  -1  11   4   36.90   20.50
   1 -11  -3   32.10   24.50
  -1 -11   3   -2.00   19.80
   1  11  -3    6.00   18.40
  -1  11   3    7.80   16.00
  -1  11   3   -4.10   15.60
  -1  11   2    1.50   16.30
   1 -11  -1  -24.50   19.10
  -1 -11   1   -6.00   19.60
  -1  11   1   -4.40   13.10
  -1  11   1   -7.40   15.90
   1 -11   0   -4.90   14.70
  -1 -11   0    6.10   19.70
   1 -11   1   29.40   23.50
  -1 -11  -1   22.10   22.50
   1  11   1   39.30   18.90
  -1  11  -1   58.19   24.70
   1 -11   2   16.70   25.90
   1  11   2   36.00   20.80
   1  11   2    3.50   10.80
   1 -11   3  -27.90   23.20
  -1 -11  -3    3.70   21.20
  -1 -11  -3   22.40   20.50
   1  11   3    4.10   13.00
   1 -11   4  -21.50   21.50
  -1 -11  -4   61.69   26.70
  -1 -11  -4    3.10   17.90
   1  11   4   -5.10   14.00
   1  11   4   -4.70   11.70
  -1 -11  -5   27.80   21.20
  -1 -11  -5  -25.90   19.90
   1  11   5    5.80   15.90
   1  11   5  -13.90   12.40
  -1 -11  -6   37.70   25.30
  -1 -11  -6   37.30   24.50
   1  11   6   80.39   27.10
   1  11   6   13.50   14.90
  -1 -11  -7  -16.40   21.40
  -1 -11  -7    1.50   17.70
   1  11   7   40.10   21.80
   1  11   8   -8.90   11.20
  -1 -11  -9  -13.10   16.40
  -1 -11  -9   -1.20   14.30
   1  11   9   17.00   19.20
   1  11   9   -3.10   12.30
  -1 -11 -10   10.70   15.80
  -1 -11 -10   14.20   14.70
   1  11  10    9.30   18.80
   1  11  10  -13.90   14.70
   1  11  10    9.10   14.40
  -1 -11 -11   32.10   19.20
  -1 -11 -11   -2.70   12.90
  -1 -11 -11    6.10   13.40
   1  11  11   17.40   20.70
   1  11  11   -1.90   13.30
   1  11  11   -4.10   14.40
  -1 -11 -12   -0.70   19.20
  -1 -11 -12  -15.30   13.30
  -1 -11 -12    4.40   13.80
   1  11  12   -4.30   14.10
   1  11  12  -11.30   14.70
  -1 -11 -13   -5.50   17.60
  -1 -11 -13    5.80   13.30
  -1 -11 -13   19.20   16.80
   1  11  13   34.10   19.90
   1  11  13   34.20   18.50
  -1 -11 -14    2.40   12.80
  -1 -11 -14   -7.30   16.60
  -1 -11 -15   25.20   18.50
   1  11  15    5.80   17.40
  -1 -11 -16   10.50   14.00
  -1 -11 -16   14.10   14.70
  -1 -11 -16   -7.10   16.30
   1  11  16   23.70   16.70
  -1 -11 -17   -1.10   13.30
  -1 -11 -17    7.90   17.60
  -1 -11 -17   -5.20   12.10
   1  11  17   37.60   21.50
  -1 -11 -18    5.50   12.10
  -1 -11 -18    8.40   13.00
  -1 -11 -18   11.00   10.40
   1  11  18  -21.90   15.30
  -1 -11 -19   -5.20   11.30
  -1 -11 -19    3.50    8.60
   1  11  19    0.90   12.50
   1 -13 -13    2.10   13.50
   1 -13 -13    8.20    9.40
  -1  13  13    3.10   10.40
  -1  13  12    8.60   10.20
   1 -13 -11   -8.60   10.80
   1 -13 -10   28.80   22.30
   1 -13 -10   -1.00   10.60
  -1  13  10    9.90   18.90
  -1  13  10   17.20   10.50
   1 -13  -9    0.60   21.50
   1 -13  -9    3.40   11.60
  -1  13   9   20.60   18.30
  -1  13   9    7.80    9.60
   1 -13  -8  -40.50   23.00
   1 -13  -8   -2.90   11.60
  -1  13   8   17.60   16.70
  -1  13   8   -0.60    9.90
   1 -13  -7   20.50   20.40
  -1  13   7   23.80   18.00
   1 -13  -6   -4.60   20.70
   1 -13  -6    0.60   12.40
  -1 -13   6  -12.50   18.40
   1  13  -6    4.80   18.90
  -1  13   6    3.10    8.00
  -1 -13   5    7.00   24.00
   1  13  -5   -0.50   19.00
  -1  13   5   -8.20   16.50
  -1  13   5    7.80    9.50
   1 -13  -4   -8.00   26.00
  -1 -13   4  -23.10   19.30
   1  13  -4   22.60   19.70
  -1  13   4   -0.20   16.40
   1 -13  -3    7.50   22.80
  -1 -13   3   37.20   23.10
   1  13  -3    9.50   17.00
  -1  13   3   37.80   18.80
   1 -13  -2   27.50   21.90
  -1 -13   2   27.00   18.00
  -1  13   2   27.60   17.90
   1 -13  -1   -9.70   18.70
  -1 -13   1   32.40   22.00
  -1  13   1  -16.10   16.80
   1 -13   0   30.90   21.00
  -1 -13   0    3.30   18.90
   1  13   0    0.40   16.00
  -1 -13  -1   23.40   21.40
   1  13   1  -15.30   17.10
  -1  13  -1  -14.40   13.90
   1 -13   2   26.60   22.10
  -1 -13  -2   31.50   26.20
   1  13   2   17.50   18.10
  -1  13  -2    9.00   17.00
   1 -13   3   19.20   24.70
   1  13   3  -20.70   19.50
   1  13   3  -11.80    9.10
   1 -13   4   30.80   23.90
  -1 -13  -4   -7.20   17.30
  -1 -13  -4   -9.60   11.80
   1  13   4   -6.10    9.20
   1 -13   5  -37.50   21.10
  -1 -13  -5  -11.20   18.20
  -1 -13  -5   10.00   11.10
   1  13   5   30.60   18.70
   1  13   5   -2.60    9.00
  -1 -13  -6  -18.90   21.10
  -1 -13  -6    2.50   11.20
   1  13   6   -2.30   14.30
   1  13   6    7.30    9.00
  -1 -13  -7   -5.30   22.90
  -1 -13  -7    8.50   12.90
   1  13   7    3.20   17.80
   1  13   7    2.80    8.80
  -1 -13  -8   47.50   25.60
  -1 -13  -8   -9.40   11.50
   1  13   8    6.90   16.30
   1  13   8    5.60    9.10
  -1 -13  -9    6.60   11.40
  -1 -13 -10    3.00   20.10
   1  13  10   25.70   13.30
  -1 -13 -11  -12.80   13.10
  -1 -13 -11    9.20   11.40
   1  13  11   -8.10   11.40
  -1 -13 -12  -23.30   12.30
  -1 -13 -12   13.30   12.60
   1  13  12  -20.40   12.90
   1  13  12   18.40   14.20
  -1 -13 -13  -25.10   13.10
  -1 -13 -13   10.60   10.60
   1  13  13    3.30   14.20
   1  13  13    1.20   12.50
   2   0 -30   21.90   14.50
   2   0 -30    3.80    8.10
  -2   0  30  -16.40   10.10
  -2   0  30    5.50    7.20
   2   0 -29   34.30   20.60
   2   0 -29   -6.20    7.90
  -2   0  29    0.80    8.80
  -2   0  29    4.10    7.00
   2   0 -28  103.39   24.00
   2   0 -28   -1.80   16.00
  -2   0  28   -6.80    9.20
   2   0 -27   21.60   18.70
   2   0 -27    7.20   10.70
   2   0 -27   -3.60    9.30
  -2   0  27   16.40    9.50
  -2   0  27   10.90   11.50
   2   0 -26    7.80   16.10
   2   0 -26   25.50   13.10
   2   0 -26  -19.10   15.70
   2   0 -26    4.90    9.90
  -2   0  26   -0.30   13.00
  -2   0  26   22.60   11.30
   2   0 -25   -7.00   17.40
   2   0 -25    1.40    9.20
   2   0 -25   -8.30   16.20
   2   0 -25   17.20   10.20
  -2   0  25  -17.30   13.30
  -2   0  25  -26.80   14.70
  -2   0  25   -4.80    8.80
  -2   0  25   -9.20   16.20
   2   0 -24  -23.30   19.10
   2   0 -24  -10.60    9.90
   2   0 -24   -3.90   16.30
   2   0 -24   -0.70    7.20
  -2   0  24    8.90   15.30
  -2   0  24   30.90   18.20
  -2   0  24   -4.90   13.40
  -2   0  24   24.60   11.00
   2   0 -23   10.20   19.30
   2   0 -23   19.10   12.00
   2   0 -23   -3.90    7.90
   2   0 -23   -4.00   23.40
  -2   0  23   28.80   17.30
  -2   0  23   14.40   15.00
  -2   0  23    2.50    8.00
  -2   0  23  -15.00   15.70
   2   0 -22   99.39   23.00
   2   0 -22   -3.10   18.90
  -2   0  22   34.80   20.40
  -2   0  22  -12.80   17.20
  -2   0  22  111.39   36.40
   2   0 -21   18.60   22.80
   2   0 -21    5.80   11.10
   2   0 -21   -6.30    7.70
  -2   0  21   20.70   16.80
  -2   0  21   -7.90   18.40
  -2   0  21   -1.90    7.70
  -2   0  21   -7.70   20.20
   2   0 -20   25.30   24.40
   2   0 -20   -6.10   10.00
   2   0 -20    7.10    8.70
  -2   0  20   22.30   20.50
  -2   0  20   27.50   11.40
  -2   0  20   -6.20   21.50
   2   0 -19   21.80   26.10
   2   0 -19   21.00   12.40
   2   0 -19    5.20    9.10
  -2   0  19   38.90   22.40
  -2   0  19    3.30   21.30
  -2   0  19   -6.60    7.90
  -2   0  19   27.70   23.70
   2   0 -18   27.50   45.90
   2   0 -18  -10.60   23.80
  -2   0  18  143.39   44.90
  -2   0  18  229.68   60.99
  -2   0  18  -23.40   25.40
   2   0 -17   -0.90   11.70
   2   0 -17  -28.90   29.60
   2   0 -17  -41.40   39.90
  -2   0  17    0.50   24.80
  -2   0  17   10.60   20.30
  -2   0  17   -6.20    7.10
  -2   0  17   19.60   33.90
   2   0 -16   -1.30   40.70
   2   0 -16    6.10   11.90
   2   0 -16   67.29   44.90
  -2   0  16    2.10    6.70
  -2   0  16   46.50   33.50
  -2   0  16  -34.90   47.70
  -2   0  16  -11.00   22.20
   2   0 -15  -53.89   39.80
  -2   0  15   14.80   23.30
  -2   0  15    2.10    6.70
   2   0 -14   24.30   53.49
  -2   0  14  553.04  135.59
  -2   0  14   46.80   68.99
   2   0 -13    6.80   12.10
   2   0 -13   10.10   25.70
   2   0 -13   82.59   61.79
  -2   0  13   54.89   31.40
  -2   0  13    2.10    6.10
  -2   0  13  -85.69   65.79
   2   0 -12    6.70   67.09
   2   0 -12   29.20   12.00
  -2   0  12   72.79   33.10
  -2   0  12  -12.80   20.90
  -2   0  12   26.50    9.30
  -2   0  12  -75.29   57.59
   2   0 -11   30.50   25.20
  -2   0  11   31.90   20.10
  -2   0  11   15.00    7.50
   2   0 -10   58.19   87.79
  -2   0  10  110.69   71.39
  -2   0  10 2180.98  568.04
   2   0  -9   14.80   27.40
  -2   0   9  218.08   44.10
  -2   0   9    2.00   24.30
  -2   0   8  763.72  120.69
  -2   0   8 1599.64  370.16
   2   0  -7   10.70   17.90
   2   0  -7    5.40    7.20
  -2   0   7    8.10   16.00
   2   0  -6   22.70   56.49
   2   0  -6   49.20   16.20
   2   0  -6   51.59   14.80
  -2   0   6   18.50   14.70
  -2   0   6   57.39   15.90
  -2   0   6  314.87   75.99
   2   0  -5    3.20   10.50
   2   0  -5  -23.00   40.00
   2   0  -5   46.10   18.40
  -2   0   5    4.10   11.30
  -2   0   5   40.40   15.00
  -2   0   5    6.90    4.20
  -2   0   5  -21.00   34.70
   2   0  -4   44.40   16.50
   2   0  -4   31.00   12.70
  -2   0   4   50.79   14.70
  -2   0   4   62.09   16.60
  -2   0   4   52.59   16.10
   2   0  -3   74.29   25.20
   2   0  -3    4.10   10.70
   2   0  -3   13.50    4.30
  -2   0   3   17.30    5.10
  -2   0   3   12.90   11.90
  -2   0   3   26.70   16.40
  -2   0   3   71.39   19.50
   2   0  -2 2204.38  505.55
  -2   0   2 3112.49  712.83
   2   0  -1   -9.90    9.40
  -2   0   1   14.80    9.60
   2   0   0    6.40    6.10
  -2   0   0   19.60    7.30
   2   0   1   29.80    6.20
  -2   0  -1   30.60    6.20
  -2   0  -1   37.70   13.00
  -2   0  -2 1125.29  293.47
   2   0   3   44.60   14.50
  -2   0  -3   59.89   19.20
   2   0   4 5433.06 1413.66
  -2   0  -4 5852.71 1523.15
   2   0   5   73.69   21.70
  -2   0  -5   75.49   23.90
   2   0   6  848.72  221.48
  -2   0  -6 1086.89  283.77
   2   0   7   16.50   10.00
  -2   0  -7    8.10   11.20
   2   0   8  198.48  137.79
   2   0   8  325.67   94.29
   2   0   8 1392.56  362.96
  -2   0  -8  -37.80  148.39
  -2   0  -8 1740.23  453.55
   2   0   9   20.70   10.90
  -2   0  -9    7.20   13.40
   2   0  10   11.60    9.20
  -2   0 -10   23.50   25.60
  -2   0 -10  160.48  160.68
  -2   0 -10    1.30   13.20
   2   0  11   38.90  113.39
   2   0  11   40.60   46.60
   2   0  11  -17.90    9.50
  -2   0 -11    8.60   17.10
  -2   0 -11   -5.00   11.30
  -2   0 -11  -63.99  141.69
   2   0  12  -68.09   84.69
   2   0  12   21.00   10.60
  -2   0 -12   16.10   16.10
  -2   0 -12   34.90   82.59
  -2   0 -12   25.90   13.70
   2   0  13   17.50   86.89
   2   0  13    1.90    9.20
  -2   0 -13    3.70   13.40
  -2   0 -13   84.29   87.19
  -2   0 -13   -5.60   12.90
   2   0  14  -40.60   83.19
   2   0  14  226.08   60.09
  -2   0 -14  253.97   45.20
  -2   0 -14   58.39   87.69
   2   0  15   -5.40    6.80
  -2   0 -15    1.90   11.10
  -2   0 -15  176.88  104.39
   2   0  16   50.79   50.09
   2   0  16    1.90    6.50
  -2   0 -16   21.20   13.20
  -2   0 -16   98.29   80.59
  -2   0 -16    2.20    9.80
   2   0  17  -54.49   33.60
   2   0  17    8.50   18.50
   2   0  17    1.60    6.80
  -2   0 -17   20.80   11.60
  -2   0 -17    5.80    9.60
   2   0  18   81.49   48.40
   2   0  18  151.08   40.90
  -2   0 -18  106.79   31.70
   2   0  19   -0.30   26.60
   2   0  19   48.00   23.20
   2   0  19   -8.90    7.20
  -2   0 -19   -4.70   41.00
  -2   0 -19    0.10   10.70
   2   0  20   17.20   20.30
   2   0  20   12.50   13.60
   2   0  20   54.99   17.00
  -2   0 -20   17.50   13.30
  -2   0 -20  -34.00   20.90
   2   0  21    0.70   14.40
   2   0  21   12.50   13.90
   2   0  21    2.90    7.00
  -2   0 -21    7.40   10.70
  -2   0 -21  -11.40   22.30
   2   0  22    1.40   14.60
   2   0  22    2.10    9.90
   2   0  22   31.70   11.90
  -2   0 -22    3.70   11.00
  -2   0 -22    7.00   21.50
   2   0  23   -4.00   12.10
   2   0  23   11.80   11.00
   2   0  23    3.00    7.50
  -2   0 -23    2.60   19.70
  -2   0 -23  -15.80   10.20
   2   0  24    7.00   14.60
   2   0  24    1.00    8.70
   2   0  24   11.80    9.80
  -2   0 -24  -11.80   17.70
  -2   0 -24   -1.70   10.00
   2   0  25    1.70   10.30
   2   0  25    4.20    9.50
  -2   0 -25   30.80   21.90
  -2   0 -25    3.70   10.60
   2   0  26   16.30   10.80
  -2   0 -26   16.40   10.30
  -2   0 -26   -6.20   22.00
  -2   0 -26    1.50   11.10
   2   0  27  -13.00    8.90
  -2   0 -27   -3.60    7.70
  -2   0 -27  -10.00    9.80
   2   0  28   11.30    9.70
  -2   0 -28   -4.70    9.00
   2   0  29   -2.00    8.30
  -2   0 -29    6.70    8.70
   2  -2 -30   -8.50    5.50
  -2  -2  30   12.80    8.20
   2   2 -30    9.60   94.49
  -2   2  30    1.50    6.50
   2  -2 -29    7.00   18.80
   2  -2 -29    3.50    7.00
  -2  -2  29   -0.70    6.70
   2   2 -29   11.70    8.70
  -2   2  29   19.60   17.30
   2  -2 -28   30.80   23.40
   2  -2 -28    8.30   10.20
   2  -2 -28    1.60    6.90
  -2  -2  28    0.70    7.40
   2   2 -28    4.00    9.10
   2   2 -28   -6.60    7.20
  -2   2  28    9.30   12.60
  -2   2  28   -2.80   13.90
   2  -2 -27   -9.00   21.70
   2  -2 -27    9.80    8.50
   2  -2 -27   -9.80    8.00
  -2  -2  27  -11.70   11.90
  -2  -2  27    9.40    8.60
   2   2 -27   -3.00  358.76
   2   2 -27  -11.50    8.00
  -2   2  27    4.90   10.10
  -2   2  27   -5.90   15.40
   2  -2 -26   34.90   22.10
   2  -2 -26   14.50    9.30
   2  -2 -26    4.20    7.40
  -2  -2  26    2.00   10.00
  -2  -2  26   -3.10    7.50
   2   2 -26   -7.90    8.20
  -2   2  26    9.10   17.60
  -2   2  26    7.60   10.10
  -2   2  26   -9.30   12.10
   2  -2 -25   14.50   23.70
   2  -2 -25   24.60   10.50
  -2  -2  25   36.90   13.30
  -2  -2  25   16.50   11.60
  -2   2  25   37.30   13.90
  -2   2  25   24.70   18.80
  -2   2  25   40.50   15.10
  -2   2  25    0.70   12.90
   2  -2 -24   -5.50   18.40
   2  -2 -24    3.10    7.40
   2  -2 -24    6.20    8.40
  -2  -2  24   -1.90   11.20
  -2  -2  24   -1.00    7.50
   2   2 -24  -13.90    8.40
  -2   2  24   -3.20    8.90
  -2   2  24    0.70   15.50
  -2   2  24    2.00    8.30
  -2   2  24    2.60   13.30
   2  -2 -23   15.10    9.00
   2  -2 -23   44.50   26.60
   2  -2 -23   14.00    9.90
  -2  -2  23   30.60   15.10
  -2  -2  23   -3.90    7.50
   2   2 -23   -4.30   15.10
   2   2 -23   -6.30    7.30
  -2   2  23   -0.30    8.40
  -2   2  23   33.40   21.30
  -2   2  23    0.30   15.10
  -2   2  23   21.00   10.20
   2  -2 -22   39.90   26.60
   2  -2 -22   18.00   11.10
  -2  -2  22   10.80   11.20
   2   2 -22    3.80    8.80
   2   2 -22   -2.00   14.00
  -2   2  22   29.70   12.10
  -2   2  22   27.50   21.50
  -2   2  22   15.40    9.40
  -2   2  22   18.30   18.90
   2  -2 -21   21.00    9.60
   2  -2 -21   17.20   28.60
   2  -2 -21   17.50   10.10
  -2  -2  21   -0.80   13.20
   2   2 -21   -7.80    7.70
   2   2 -21   24.00   20.80
  -2   2  21    9.20    9.40
  -2   2  21   17.80   20.90
  -2   2  21   24.70   10.10
  -2   2  21   23.00   20.60
   2  -2 -20   24.80    9.20
   2  -2 -20   -2.10   30.40
   2  -2 -20   12.00    8.10
  -2  -2  20   27.60   16.40
  -2  -2  20   16.50    9.00
   2   2 -20  -18.90   16.40
  -2   2  20   11.00   21.70
  -2   2  20   14.70    8.00
  -2   2  20   17.60   23.20
   2  -2 -19   -9.90   32.70
   2  -2 -19    1.30    6.80
   2  -2 -19    0.00    6.20
  -2  -2  19   30.20   16.50
  -2  -2  19   10.40    8.80
   2   2 -19   -3.10   22.30
   2   2 -19   -0.40    8.40
  -2   2  19    4.90    8.90
  -2   2  19   46.90   30.50
  -2   2  19    5.40    6.90
  -2   2  19    8.30   21.70
   2  -2 -18    2.60   31.20
   2  -2 -18    7.00    7.20
  -2  -2  18   38.00   16.90
  -2  -2  18   17.80    9.50
   2   2 -18   42.40   25.80
   2   2 -18   11.90   11.10
  -2   2  18   37.40   12.60
  -2   2  18   15.50   10.30
  -2   2  18   12.10   20.70
  -2   2  18    8.60   34.30
   2  -2 -17   19.10   28.00
   2  -2 -17   23.90    9.10
  -2  -2  17    7.50   11.90
  -2  -2  17   15.40    8.30
   2   2 -17   25.20   21.50
   2   2 -17   21.80   12.90
  -2   2  17   29.00   11.70
  -2   2  17   25.20   10.60
  -2   2  17   21.00   35.40
   2  -2 -16   10.70    8.90
   2  -2 -16   29.10   11.60
  -2  -2  16   34.40   12.40
   2   2 -16   23.90   13.80
  -2   2  16   26.90   11.20
  -2   2  16  -17.70   32.60
  -2   2  16   54.79   45.00
   2  -2 -15    9.00    8.60
   2  -2 -15   -4.10   28.50
   2  -2 -15   15.60   10.40
  -2  -2  15    5.50    7.70
  -2  -2  15   19.70   13.50
   2   2 -15   35.90   15.30
  -2   2  15   -0.50    8.30
  -2   2  15   76.09   57.19
  -2   2  15   15.40    8.10
  -2   2  15  -34.50   33.50
   2  -2 -14  130.69   45.30
   2  -2 -14   79.19   17.10
   2  -2 -14  332.97   87.79
  -2  -2  14   98.09   27.90
  -2   2  14  279.87   73.79
  -2   2  14   90.29   19.50
  -2   2  14   92.49   44.90
  -2   2  14  224.98   87.39
   2  -2 -13  866.81  248.98
   2  -2 -13  732.53  173.58
   2  -2 -13  743.73  194.48
  -2  -2  13  653.63  152.98
  -2  -2  13  597.74  156.38
   2   2 -13  597.74  141.59
   2   2 -13  528.35  139.79
  -2   2  13  783.72  205.28
  -2   2  13  627.24   98.79
  -2   2  13  752.32  179.88
  -2   2  13  595.54  155.78
   2  -2 -12  278.17  133.59
   2  -2 -12  198.08   33.90
   2  -2 -12  186.88   52.59
  -2  -2  12  164.88   40.60
   2   2 -12  196.88   48.80
  -2   2  12  138.99   37.60
  -2   2  12  179.38   32.20
  -2   2  12  116.39   44.90
  -2   2  12  185.88   76.59
   2  -2 -11   71.99   28.50
   2  -2 -11  158.78   99.79
   2  -2 -11   97.89   27.50
   2  -2 -11  110.09   20.90
  -2  -2  11  103.99   27.00
   2   2 -11  105.39   29.00
  -2   2  11  157.98   42.30
  -2   2  11  119.19   23.30
  -2   2  11   64.89   29.10
  -2   2  11   88.49   59.09
   2  -2 -10  133.79   97.09
   2  -2 -10  122.99   22.60
   2  -2 -10  163.88   44.60
  -2  -2  10  193.88   47.40
   2   2 -10  194.48   47.60
  -2   2  10  179.28   68.59
  -2   2  10  214.18   56.29
  -2   2  10  189.48   50.49
   2  -2  -9  101.29   90.89
   2  -2  -9   96.99   34.80
   2  -2  -9  133.59   24.00
  -2  -2   9  145.19   35.70
  -2   2   9  134.09   37.00
  -2   2   9   82.99   17.00
  -2   2   9   83.49   31.40
  -2   2   9  100.69   51.09
   2  -2  -8   61.29   96.79
   2  -2  -8   24.80   23.90
   2  -2  -8   17.90    9.90
  -2  -2   8   27.50   10.50
   2   2  -8   60.09   16.60
  -2   2   8  140.99   38.90
  -2   2   8   13.30    8.50
  -2   2   8   29.80   21.80
  -2   2   8   43.80   56.69
   2  -2  -7 1038.80  241.38
   2  -2  -7  945.71  240.58
   2  -2  -7  787.02  205.98
   2  -2  -7 1076.59  166.08
   2   2  -7  951.30  218.68
  -2   2   7 1214.68  317.07
  -2   2   7  920.11  141.59
  -2   2   7 1015.70  235.38
  -2   2   7  999.30  243.58
   2  -2  -6  127.49   82.39
   2  -2  -6   34.00   11.40
   2  -2  -6   28.20   17.60
   2  -2  -6  114.69   34.20
  -2  -2   6   59.39   16.40
  -2   2   6  -18.20   15.10
  -2   2   6   10.30    8.60
  -2   2   6   58.09   21.50
  -2   2   6   77.69   55.69
   2  -2  -5   11.60   67.09
   2  -2  -5   32.70   11.80
   2  -2  -5   32.50   17.40
  -2  -2   5   23.20    8.40
   2   2  -5   36.00   11.30
  -2   2   5   10.00    9.70
  -2   2   5    7.00   13.40
  -2   2   5   45.60   49.70
   2  -2  -4  792.82  201.28
   2  -2  -4 1019.60  235.88
  -2   2   4  946.31  227.78
  -2   2   4 1054.69  243.68
   2  -2  -3  123.09   34.00
   2  -2  -3   72.59   60.29
   2  -2  -3   24.00   38.00
  -2   2   3   39.70   46.40
  -2   2   3   27.50   35.10
  -2   2   3  108.69   30.50
   2  -2  -2  -64.29   50.19
   2  -2  -2  104.89   31.40
  -2  -2   2   45.60   19.60
   2   2  -2   37.50   15.60
  -2   2   2   94.59   27.20
   2  -2  -1   61.29   27.10
  -2  -2   1   36.90   17.80
  -2  -2   1   29.80   43.20
   2   2  -1   32.60   14.30
   2  -2   0  221.08   65.69
  -2  -2   0  195.88   48.70
  -2  -2   0  133.29   48.80
   2   2   0  211.08   51.39
  -2   2   0  228.38   65.49
   2  -2   1 2948.61  676.73
  -2  -2  -1 2795.72  643.34
  -2  -2  -1 2272.47  592.74
   2   2   1 2663.43  612.74
  -2   2  -1 2135.39  490.75
   2  -2   2 1440.66  330.97
  -2   2  -2 1280.27  294.27
   2  -2   3  302.67   70.19
  -2  -2  -3  357.66   94.89
  -2  -2  -3  290.97   75.19
   2   2   3  293.17   77.59
   2   2   3  343.77   85.39
  -2   2  -3  266.77   62.09
   2  -2   4 1306.97  299.27
  -2  -2  -4 1028.00  240.68
  -2  -2  -4 1442.36  376.56
   2   2   4 1395.06  363.76
  -2   2  -4 1336.17  305.97
  -2  -2  -5 2589.24  598.34
  -2  -2  -5 2059.79  536.95
   2   2   5 2434.96  562.24
   2   2   5 2352.76  612.74
  -2  -2  -6   46.60   43.30
  -2  -2  -6   39.50   15.50
   2   2   6  133.49   48.90
   2   2   6   62.39   18.90
  -2  -2  -7   96.79   50.39
  -2  -2  -7   51.99   17.00
   2   2   7  213.48   65.09
   2   2   7  101.09   28.50
  -2   2  -7   26.90   62.59
  -2  -2  -8  511.05   79.29
  -2  -2  -8  877.11  229.18
   2   2   8  600.24  157.08
   2   2   8  388.56  103.19
   2  -2   9  -19.50   49.90
  -2  -2  -9  492.75  260.07
  -2  -2  -9   49.99   41.70
  -2  -2  -9  102.69   29.30
  -2  -2  -9   98.89   18.10
   2   2   9 -125.39  197.08
   2   2   9   69.79   20.60
   2  -2  10   17.00   46.70
   2  -2  10   17.80    9.90
  -2  -2 -10  281.57  186.58
  -2  -2 -10  136.69   52.59
  -2  -2 -10   41.00   14.70
  -2  -2 -10    2.40    7.50
   2   2  10   48.90  208.98
   2   2  10   39.30   13.00
   2   2  10   -9.90   41.40
  -2   2 -10  105.59   65.59
   2  -2  11  132.39   36.60
  -2  -2 -11  114.09   57.69
  -2  -2 -11   20.00  126.79
  -2  -2 -11   81.59   23.40
   2   2  11 -197.48  190.68
   2   2  11   62.59   51.19
  -2   2 -11   67.19   66.49
  -2   2 -11   81.59   26.20
   2  -2  12   23.30   10.80
  -2  -2 -12  100.39  145.39
  -2  -2 -12   39.20    9.80
  -2  -2 -12  138.19   67.49
   2   2  12  -36.30  178.08
   2   2  12   31.90   11.00
   2   2  12  -35.40   52.29
  -2   2 -12  126.39   78.39
  -2   2 -12   43.80   18.90
   2  -2  13  120.19   33.40
  -2  -2 -13   84.79  123.39
  -2  -2 -13   97.19   18.60
  -2  -2 -13  145.29   75.39
   2   2  13  115.99   31.80
   2   2  13   92.89   63.49
  -2   2 -13    4.70   83.99
   2  -2  14   54.99   42.80
   2  -2  14   20.40   10.90
  -2  -2 -14  110.39   70.29
  -2  -2 -14    8.60    9.40
  -2  -2 -14   31.70    9.50
   2   2  14   11.10    8.00
   2   2  14   57.79   63.39
  -2   2 -14  -34.30   98.49
   2  -2  15   27.90   36.10
   2  -2  15   71.89   20.90
  -2  -2 -15   53.49   71.29
  -2  -2 -15   72.39   69.39
  -2  -2 -15   44.50   17.30
   2   2  15   25.30  100.59
   2   2  15   41.90   13.40
   2   2  15   83.39   56.29
   2  -2  16  -12.50   25.00
   2  -2  16   27.30   11.30
  -2  -2 -16   74.19   74.39
  -2  -2 -16   26.40   54.29
  -2  -2 -16   18.30    7.50
   2   2  16   29.80   72.19
   2   2  16   18.40    8.80
   2   2  16   34.30   45.60
  -2   2 -16   55.09   68.29
  -2   2 -16    0.80   12.40
   2  -2  17   98.89   39.90
   2  -2  17  145.59   39.80
  -2  -2 -17   52.99   63.19
  -2  -2 -17  145.59   25.70
  -2  -2 -17  -14.20   49.30
   2   2  17  152.78   41.20
   2   2  17   16.80   67.99
   2   2  17   57.89   43.60
  -2   2 -17   10.90   62.49
   2  -2  18   28.90   22.30
  -2  -2 -18  192.08   75.29
  -2  -2 -18  119.89   55.69
  -2  -2 -18   17.30   11.50
   2   2  18   49.40   51.29
   2   2  18    5.00    9.10
   2   2  18   25.20   10.60
   2   2  18   35.60   40.70
   2  -2  19   -2.50   17.20
  -2  -2 -19  -11.60    9.30
  -2  -2 -19   -1.90   27.20
   2   2  19   19.90   10.40
   2   2  19   24.60   27.50
   2   2  19  -44.40   32.10
  -2   2 -19    0.30   10.00
   2  -2  20   25.30   17.20
   2  -2  20   44.90   15.40
  -2  -2 -20   15.00   16.40
  -2  -2 -20   30.70    9.40
  -2  -2 -20    8.90   11.30
   2   2  20  -11.70   14.30
   2   2  20   28.90   12.30
   2   2  20  -13.50   18.00
  -2   2 -20    6.90   11.30
   2  -2  21   25.50   15.60
   2  -2  21   29.90   11.60
  -2  -2 -21   16.40   15.60
  -2  -2 -21   23.90    8.60
  -2  -2 -21   14.30   12.00
   2   2  21   12.30    9.60
  -2   2 -21   14.80   11.00
   2  -2  22   -4.70   11.30
   2  -2  22   19.10   10.50
  -2  -2 -22   18.00   14.70
  -2  -2 -22    9.50   21.50
  -2  -2 -22   -0.90    8.20
   2   2  22    6.40    8.50
  -2   2 -22  -19.30   22.20
  -2   2 -22   -5.50    8.20
   2  -2  23   11.80   11.40
   2  -2  23   13.60    8.20
  -2  -2 -23   -1.70   11.70
  -2  -2 -23   32.80   12.10
  -2  -2 -23   -5.40    8.50
  -2  -2 -23   16.90   24.20
   2   2  23    0.60    8.60
   2   2  23   -2.10   10.60
  -2   2 -23   -9.40    9.00
  -2   2 -23   16.30   19.00
   2  -2  24    5.00   10.20
   2  -2  24    9.10    8.90
  -2  -2 -24    2.30   21.00
  -2  -2 -24  -11.30   13.60
  -2  -2 -24    3.40    6.10
   2   2  24   13.40    9.40
   2   2  24   -6.00    8.90
   2   2  24    0.10    9.40
  -2   2 -24   -6.90    8.80
  -2   2 -24  -10.70   14.20
   2  -2  25    3.50    9.70
   2  -2  25    8.70    8.90
  -2  -2 -25    5.00   20.80
  -2  -2 -25   14.10    7.80
   2   2  25   -4.40    8.80
   2   2  25    0.80    8.70
  -2   2 -25    3.30    8.60
   2  -2  26    4.80   10.60
   2  -2  26   17.50   10.10
  -2  -2 -26  -31.50   21.70
  -2  -2 -26   -1.90    7.30
   2   2  26    2.10   12.60
   2   2  26    3.30   10.60
   2   2  26   21.80   16.90
  -2   2 -26   -3.60    8.00
   2  -2  27    9.80    8.80
  -2  -2 -27   32.90   24.80
   2   2  27   -3.60   17.00
   2   2  27    6.20   12.10
   2   2  27  -16.40   11.00
  -2   2 -27   13.20   10.40
   2  -2  28   11.30    9.00
  -2  -2 -28  -13.90   21.00
  -2  -2 -28   10.40    9.20
   2   2  28   -0.30   18.30
   2   2  28  -12.30   12.10
   2   2  28  -15.20   10.00
  -2   2 -28    8.70    9.70
   2  -2  29   -0.10    7.20
  -2  -2 -29   15.30   17.30
  -2  -2 -29    6.10    7.70
   2   2  29  -20.00   14.70
   2   2  29   -5.10    8.20
  -2   2 -29   -8.90    8.10
   2  -4 -29  -43.90   16.70
   2  -4 -29  -16.50   14.70
   2  -4 -29    7.30    6.10
  -2  -4  29    2.40    7.30
   2   4 -29   -9.50    8.10
  -2   4  29  -10.20   13.10
  -2   4  29  -13.50   13.70
   2  -4 -28   17.10   15.10
   2  -4 -28   -2.00    5.90
  -2  -4  28   13.20    9.10
   2   4 -28  -11.70    8.90
  -2   4  28    0.00   15.50
  -2   4  28   11.70    8.20
  -2   4  28  -25.10   13.80
   2  -4 -27    7.50   13.60
   2  -4 -27    3.70    7.40
   2   4 -27  -14.50    9.40
  -2   4  27   -7.70   14.10
  -2   4  27    4.50    7.60
  -2   4  27   29.20   17.60
   2  -4 -26    4.60   14.70
   2  -4 -26   -2.90   16.50
   2  -4 -26    4.00    7.90
   2  -4 -26   -1.50    5.70
   2   4 -26    8.00   10.30
  -2   4  26   -4.70   14.00
  -2   4  26   -4.10   14.80
  -2   4  26    5.80    9.10
   2  -4 -25  -17.90   18.20
   2  -4 -25    2.60   12.20
   2  -4 -25   -9.70    7.30
   2  -4 -25    7.00    8.30
  -2  -4  25   -0.50    7.90
  -2  -4  25   15.90   12.20
  -2   4  25   -5.10   14.00
  -2   4  25   -0.50    8.40
  -2   4  25  -14.10   16.40
   2  -4 -24   -5.80   18.10
   2  -4 -24    6.50    7.60
   2  -4 -24    6.80   13.20
   2  -4 -24   -3.40    7.20
  -2  -4  24   -0.90    9.60
   2   4 -24   12.50   13.70
   2   4 -24   -0.80   10.40
  -2   4  24   14.50    9.70
  -2   4  24    8.00 1778.32
  -2   4  24    1.70    8.70
  -2   4  24   -0.20   15.80
   2  -4 -23   16.60   20.60
   2  -4 -23   11.10   14.00
   2  -4 -23    8.50    7.80
   2  -4 -23   11.20    8.00
  -2  -4  23    1.90   10.80
   2   4 -23  -15.00   11.10
   2   4 -23   -5.30   10.10
  -2   4  23   10.20    8.60
  -2   4  23   13.70    9.40
  -2   4  23  -14.60   13.90
  -2   4  23   15.80   14.20
   2  -4 -22   15.00   18.90
   2  -4 -22  -17.20   14.90
   2  -4 -22    0.30    6.50
  -2  -4  22   17.70   12.30
   2   4 -22    4.90   13.10
  -2   4  22    8.10   17.60
  -2   4  22   32.80   12.70
  -2   4  22   22.40   18.90
  -2   4  22   21.10   12.20
   2  -4 -21  -18.10   23.00
   2  -4 -21    5.10    7.40
   2  -4 -21   -9.20   16.20
  -2  -4  21   -0.30    8.50
   2   4 -21    9.00   12.30
  -2   4  21    7.20    9.00
  -2   4  21   12.10   19.20
  -2   4  21   23.60   19.20
   2  -4 -20  -16.30   20.80
   2  -4 -20    8.50    7.30
   2  -4 -20   -0.60    6.90
   2  -4 -20   20.40   22.00
   2   4 -20   33.60   15.50
  -2   4  20   23.10   10.80
  -2   4  20  -22.00   20.80
  -2   4  20   -9.20   19.30
   2  -4 -19   -9.20   19.40
   2  -4 -19    9.20    7.50
   2  -4 -19   15.70   10.40
   2  -4 -19  -26.80   36.60
   2   4 -19   28.50   12.30
  -2   4  19   13.30    9.10
  -2   4  19    1.60   21.50
  -2   4  19   39.80   14.30
  -2   4  19    3.00   14.40
   2  -4 -18   19.30    9.10
   2  -4 -18   29.30   51.19
   2  -4 -18    8.90   20.10
   2   4 -18   16.30   10.80
  -2   4  18   14.00    9.50
  -2   4  18    9.80   30.00
   2  -4 -17   -1.00    8.80
   2  -4 -17   19.80   71.69
   2  -4 -17   14.40   11.50
   2   4 -17   11.00    9.00
  -2   4  17   26.80   10.70
  -2   4  17  -24.30   33.00
  -2   4  17   34.60   13.50
  -2   4  17    2.50   20.80
   2  -4 -16   22.00   79.69
   2  -4 -16  107.19   22.20
   2  -4 -16   81.49   30.40
   2  -4 -16  111.89   32.90
   2   4 -16   50.39   14.40
  -2   4  16   95.59   22.30
  -2   4  16   74.59   54.69
  -2   4  16   76.89   33.00
  -2   4  16   72.19   22.40
   2  -4 -15   26.10   24.50
   2  -4 -15   65.99   16.80
  -2  -4  15   34.60   12.00
   2   4 -15   83.39   22.00
  -2   4  15   -8.10   57.19
  -2   4  15   65.99   22.30
  -2   4  15   42.30   27.70
   2  -4 -14   46.30   24.40
   2  -4 -14   34.90   11.40
   2  -4 -14   18.50   18.00
  -2  -4  14   16.70    8.70
   2   4 -14   34.20   11.30
  -2   4  14   41.30   15.60
  -2   4  14   35.10   13.40
  -2   4  14   27.10   26.80
  -2   4  14  -20.60   55.59
   2  -4 -13   30.90   22.00
  -2  -4  13   59.29   16.20
   2   4 -13   39.90   12.20
  -2   4  13  -61.99   73.19
  -2   4  13   36.60   13.70
  -2   4  13   87.29   32.00
  -2   4  13   16.90   12.70
   2  -4 -12   49.20   14.60
  -2  -4  12   30.30   11.40
   2   4 -12   44.40   12.70
  -2   4  12   30.90   13.60
  -2   4  12   44.20   19.70
  -2   4  12   48.20   81.69
   2  -4 -11   51.59   14.60
   2  -4 -11   58.89   21.30
  -2  -4  11   66.79   18.70
   2   4 -11   90.49   23.40
  -2   4  11   43.50   18.10
  -2   4  11   73.49   19.50
  -2   4  11   40.00   21.70
  -2   4  11   56.79   74.29
   2  -4 -10   71.19   23.90
   2  -4 -10   72.49   28.00
   2   4 -10   85.99   21.90
  -2   4  10   -0.70   74.59
  -2   4  10   86.69   27.90
  -2   4  10   41.00   21.10
   2  -4  -9   51.59   19.50
   2  -4  -9   28.40   22.80
  -2   4   9   16.20   73.29
  -2   4   9   48.00   21.70
  -2   4   9   58.19   24.00
  -2   4   8   67.19   81.89
  -2   4   8   42.10   20.90
   2  -4  -7   -6.80   15.00
   2  -4  -7   -2.40  148.79
   2  -4  -7   21.40   27.90
  -2   4   7   21.10   22.20
  -2   4   7   11.70   16.30
   2  -4  -6   16.40   17.10
   2  -4  -6  253.37  192.58
   2  -4  -6  -16.90   46.80
  -2   4   6  -11.20   35.60
  -2   4   6  -16.60   16.00
   2  -4  -5  270.17   67.89
   2  -4  -5  235.88   87.79
  -2   4   5  229.58   58.29
  -2   4   5  135.39   59.59
   2  -4  -4 1508.15  349.37
   2  -4  -4 1611.04  425.16
  -2   4   4 1622.44  374.86
  -2   4   4 1771.32  466.65
   2  -4  -3  770.62  244.28
  -2  -4   3  153.28   46.70
   2   4  -3  176.68   48.70
  -2   4   3  223.48   57.59
   2  -4  -2  541.35  127.89
  -2  -4   2  541.35  128.19
  -2   4   2  561.94  193.18
  -2   4   2  582.74  137.09
   2  -4  -1  260.47  155.48
   2  -4  -1  112.19   35.00
  -2  -4   1  140.79   42.80
   2   4  -1  149.79   41.10
  -2   4   1  263.47  127.59
  -2   4   1  142.39   39.90
   2  -4   0  397.96   98.09
   2  -4   0  420.46  153.58
  -2  -4   0  407.66   98.49
  -2  -4   0  381.86  114.49
   2   4   0  459.05  131.59
   2   4   0  424.66  101.69
  -2   4   0  315.17  138.59
  -2  -4  -1  743.13  174.68
   2   4   1  921.21  214.58
  -2   4  -1  656.43  177.28
   2  -4   2  108.59   92.39
  -2  -4  -2   90.69   29.10
  -2  -4  -2  -32.70   52.89
   2   4   2  166.28   44.20
   2   4   2  121.29   43.90
   2  -4   3  174.18  105.49
  -2  -4  -3   57.59   39.70
  -2  -4  -3   18.80   20.00
   2   4   3   32.80   21.00
  -2   4  -3    6.40   84.09
   2  -4   4  288.77  143.19
  -2  -4  -4  240.18   60.99
  -2  -4  -4  218.48   67.59
   2   4   4  245.08   61.29
  -2   4  -4  -12.50  106.09
   2  -4   5  177.08   86.59
  -2  -4  -5  859.31  200.28
  -2  -4  -5  935.71  247.18
   2   4   5  951.50  221.68
  -2  -4  -6  194.48   50.49
  -2  -4  -6  158.68   47.30
   2   4   6  128.09   38.40
  -2  -4  -7   97.99   29.80
  -2  -4  -7    9.90   16.10
   2   4   7   56.69   21.40
  -2  -4  -8  117.39   36.50
  -2  -4  -8   99.79   31.40
   2   4   8   53.79   28.50
   2   4   8  100.49   29.30
  -2  -4  -9  105.29   36.40
  -2  -4  -9  211.68   58.79
   2   4   9  112.29   39.90
   2   4   9  198.88   54.39
   2  -4  10  299.27   68.89
  -2  -4 -10  318.47   80.99
   2   4  10  -55.39  182.98
   2   4  10  337.37   86.79
  -2   4 -10  267.47   61.59
   2  -4  11  241.08   55.89
  -2  -4 -11  238.98  208.98
  -2  -4 -11  258.77   70.69
   2   4  11 -255.07  194.38
   2   4  11  231.98   62.59
   2   4  11   68.49   35.00
  -2   4 -11  233.48   54.09
   2  -4  12  161.08   38.50
  -2  -4 -12  559.14  258.67
  -2  -4 -12  114.89   40.20
  -2  -4 -12  165.68   47.10
   2   4  12  127.59  194.58
   2   4  12  105.59   30.20
  -2   4 -12  113.79   28.10
   2  -4  13   31.00   11.30
  -2  -4 -13   -4.80  196.98
  -2  -4 -13   15.50   27.40
  -2  -4 -13   43.00   18.00
   2   4  13  -56.09  163.98
   2   4  13   44.20   15.10
   2   4  13   60.19   36.20
  -2   4 -13   37.10   15.40
  -2  -4 -14  231.48   64.99
  -2  -4 -14  200.58  146.69
  -2  -4 -14  202.28   56.29
   2   4  14   95.09  124.49
   2   4  14  232.88   40.40
   2   4  14  267.77   71.29
   2   4  14  174.58   52.89
  -2   4 -14  220.78   54.09
  -2  -4 -15    3.50  124.69
  -2  -4 -15  150.38   26.70
  -2  -4 -15   72.99   23.20
  -2  -4 -15  114.69   40.90
   2   4  15  123.59   42.40
   2   4  15  182.98   33.10
  -2   4 -15   85.59   26.30
  -2  -4 -16  -42.50  101.19
  -2  -4 -16  202.88   61.59
   2   4  16  -33.70   84.59
   2   4  16  135.59   26.50
   2   4  16  147.89   47.40
   2   4  16  157.98   43.30
  -2   4 -16  125.09   35.00
   2  -4  17   49.60   18.30
  -2  -4 -17   84.99   17.40
  -2  -4 -17  -11.00   29.50
   2   4  17   47.40   13.90
   2   4  17   46.60   35.30
  -2   4 -17   25.80   20.20
   2  -4  18   10.90   10.70
  -2  -4 -18    0.50   25.90
  -2  -4 -18   63.69   22.30
  -2  -4 -18  -14.30    7.40
   2   4  18   10.20   10.40
   2   4  18  -13.30   23.00
   2   4  18   49.80   16.00
   2   4  18   34.40   27.90
  -2   4 -18   -3.70   18.00
   2  -4  19    7.50   10.20
  -2  -4 -19   -2.00   11.90
  -2  -4 -19   31.90   11.10
  -2  -4 -19   -2.30   21.80
   2   4  19   26.20   10.90
   2   4  19   -8.40   16.60
   2   4  19   19.30    9.90
   2   4  19    7.40   24.40
  -2   4 -19   -0.20   16.10
   2  -4  20   15.80   13.20
  -2  -4 -20  -20.40   13.70
  -2  -4 -20   20.10    9.60
   2   4  20    4.80   14.70
   2   4  20   -0.80    8.20
   2   4  20   -1.70   18.10
  -2   4 -20    7.20   17.20
  -2   4 -20   -4.50   12.30
   2  -4  21   28.70   12.90
  -2  -4 -21   -2.70   10.50
   2   4  21   -1.40   13.50
   2   4  21   16.30    9.30
   2   4  21    4.40    9.10
  -2   4 -21   -9.80   15.10
  -2   4 -21    2.50   15.20
   2  -4  22   15.20   10.60
  -2  -4 -22    5.70    9.80
  -2  -4 -22   20.40    8.30
  -2  -4 -22  -26.30   20.60
  -2  -4 -22   24.90   12.90
   2   4  22   24.60   10.20
   2   4  22   29.60   12.90
   2   4  22    4.50   12.90
  -2   4 -22  -25.80   12.70
  -2  -4 -23  -14.50   21.20
  -2  -4 -23    1.70   11.30
  -2  -4 -23   15.20    9.70
  -2  -4 -23   16.60    7.90
   2   4  23  -11.40   15.70
   2   4  23    8.70    9.90
   2   4  23   -4.50   16.00
  -2   4 -23   11.30   14.70
  -2   4 -23  -10.70   11.50
   2  -4  24   17.20   12.00
  -2  -4 -24  -27.10   20.40
  -2  -4 -24   11.80   10.50
  -2  -4 -24    4.40    8.10
  -2  -4 -24   41.10   12.40
   2   4  24  -10.80   28.10
   2   4  24   14.30   14.90
  -2   4 -24   16.20   12.20
   2  -4  25    4.40   10.20
  -2  -4 -25    4.70   19.20
  -2  -4 -25   -0.80   10.20
  -2  -4 -25  -10.70    6.40
  -2  -4 -25   11.60    8.70
   2   4  25    0.10   12.50
   2   4  25   19.00   16.40
  -2   4 -25   -7.80    9.60
   2  -4  26    9.50    8.90
  -2  -4 -26  -16.60   20.00
  -2  -4 -26  -20.00   10.70
   2   4  26    3.90   13.00
   2   4  26  -23.80   14.30
   2   4  26   23.60   13.00
  -2   4 -26    6.00   10.00
   2  -4  27   -2.30    9.00
  -2  -4 -27  -24.00   19.40
  -2  -4 -27    3.20   11.20
   2   4  27   -9.30   10.30
   2   4  27  -15.60   14.90
  -2   4 -27    2.90   10.10
   2  -4  28    8.40    9.20
  -2  -4 -28    3.80   20.30
  -2  -4 -28   -0.10   10.20
   2   4  28  -10.00   12.60
   2   4  28    0.70    9.00
  -2   4 -28   -5.10    9.00
   2  -6 -27   10.20   14.40
   2  -6 -27  -14.80   11.70
   2  -6 -27    9.40    6.80
  -2   6  27   -3.80   16.20
  -2   6  27    0.20    9.50
  -2   6  27   -0.50   10.00
   2  -6 -26    8.50   15.10
   2  -6 -26   -2.00   14.10
   2  -6 -26    5.80    8.10
  -2   6  26   -3.30   10.10
   2  -6 -25   -4.80   11.20
   2  -6 -25   -5.80    7.10
   2  -6 -25   -5.80    7.10
  -2   6  25   12.70   15.70
  -2   6  25    6.10   16.70
  -2   6  25    3.40    9.70
   2  -6 -24   11.80   16.40
   2  -6 -24    8.70    8.10
  -2  -6  24   15.50   10.00
  -2   6  24   13.60   10.70
  -2   6  24   13.50   13.80
   2  -6 -23    2.30   14.30
   2  -6 -23   -0.70   17.50
   2  -6 -23    8.80    9.50
   2  -6 -23    5.70    8.80
  -2  -6  23    1.60    7.90
  -2   6  23   13.40   11.00
  -2   6  23   -9.60   13.70
   2  -6 -22   -3.90    7.20
   2  -6 -22   13.00   19.00
   2  -6 -22  -10.50   17.00
  -2  -6  22   -6.20    6.20
   2   6 -22    9.00    6.70
  -2   6  22   17.20    9.80
  -2   6  22   -5.50    9.30
  -2   6  22    1.00   15.70
   2  -6 -21   -2.00   15.10
   2  -6 -21   18.80   18.50
   2  -6 -21   21.40   10.50
   2   6 -21   28.30   10.60
  -2   6  21   11.40   10.80
  -2   6  21   12.10   10.50
  -2   6  21    7.50   15.70
   2  -6 -20   15.80   20.70
   2  -6 -20    0.10   15.40
   2  -6 -20   13.50   13.10
  -2  -6  20    8.00    8.10
   2   6 -20   17.20    8.70
  -2   6  20  -14.50    9.30
  -2   6  20   25.60   17.60
   2  -6 -19   -9.10   16.90
   2  -6 -19    7.30   23.80
   2  -6 -19   -1.10   13.10
   2  -6 -19    0.90    9.20
  -2  -6  19   21.90    8.80
   2   6 -19   19.20    8.80
  -2   6  19   13.30   21.20
  -2   6  19   16.70   10.10
  -2   6  19   -4.10   16.00
   2  -6 -18   58.99   33.50
   2  -6 -18   16.20   10.20
   2  -6 -18   44.60   22.50
   2  -6 -18   19.60   13.30
  -2  -6  18   28.30   10.20
   2   6 -18   30.30   10.20
  -2   6  18   26.40   16.70
  -2   6  18   20.30   12.70
  -2   6  18   27.30   12.10
  -2   6  18   17.60   25.20
   2  -6 -17   30.70   34.10
   2  -6 -17   12.40   13.90
  -2  -6  17    4.90    6.50
   2   6 -17   -0.60    5.90
  -2   6  17   11.90   11.40
  -2   6  17   -1.20   21.80
  -2   6  17   -1.10   12.80
   2  -6 -16   51.99   48.10
  -2  -6  16  153.28   37.70
   2   6 -16  147.19   35.70
  -2   6  16   76.79   41.20
  -2   6  16  278.17   75.19
  -2   6  16  135.59   38.80
   2  -6 -15  114.09   77.89
   2  -6 -15   36.70   18.60
  -2  -6  15   13.10    7.90
   2   6 -15   20.60    7.50
  -2   6  15  -13.70   34.70
  -2   6  15   16.00   18.80
   2  -6 -14   14.30   16.20
   2  -6 -14   70.09   92.09
   2  -6 -14    6.80   19.00
   2   6 -14   35.60   10.90
  -2   6  14  -16.20   52.89
  -2   6  14   29.90   17.20
  -2   6  14   31.90   19.20
   2  -6 -13   49.30   20.70
   2  -6 -13  -58.79   94.79
   2  -6 -13    8.10   25.90
  -2   6  13   68.39   56.09
  -2   6  13   45.50   21.20
  -2   6  13   67.69   24.80
   2  -6 -12   32.40   18.80
   2  -6 -12   11.10   25.90
  -2   6  12   33.00   55.79
  -2   6  12   24.50   18.10
  -2   6  12   18.30   17.80
   2  -6 -11  176.18  142.39
  -2   6  11   29.10   54.09
  -2   6  11   43.90   21.50
   2  -6 -10   69.99   24.40
   2  -6 -10   65.99  106.29
   2  -6 -10   -9.40   34.30
  -2   6  10    9.10   68.19
  -2   6  10   43.70   21.40
  -2   6  10   40.50   22.10
   2  -6  -9   88.99   27.60
   2  -6  -9    1.40  101.89
   2  -6  -9   54.09   39.40
  -2   6   9   90.29   81.49
  -2   6   9   40.10   27.50
  -2   6   9  134.09   37.50
   2  -6  -8   67.19   24.20
   2  -6  -8   80.79  127.99
   2  -6  -8   26.20   45.20
  -2   6   8  141.59   85.19
  -2   6   8   83.99   43.30
  -2   6   8   33.00   19.80
  -2   6   7  147.59   93.09
   2  -6  -6  112.39   36.60
   2  -6  -6   84.19   51.99
  -2   6   6   72.39   28.00
  -2   6   6   -7.30   41.30
   2  -6  -5 1174.68  315.17
   2  -6  -5  226.28   58.69
   2  -6  -5  131.29   53.59
  -2   6   5  191.38   50.39
   2  -6  -4   45.70   92.89
  -2  -6   4  537.45  128.19
   2   6  -4  721.13  169.78
   2  -6  -3    8.80   20.00
  -2  -6   3   66.29   27.40
   2   6  -3   47.40   24.00
  -2   6   3  353.76  139.89
  -2   6   3   60.89   25.30
   2  -6  -2  151.18  114.49
   2  -6  -2  370.46   89.59
  -2  -6   2  408.76   97.69
   2   6  -2  409.36   99.29
  -2   6   2    2.90   98.29
  -2   6   2  370.76   89.59
   2  -6  -1  354.56  150.28
  -2  -6   1   67.39   25.30
   2   6  -1   -5.30   17.80
  -2   6   1  146.29  105.59
   2  -6   0  358.76   89.19
   2  -6   0  -21.80   77.29
  -2  -6   0  187.08   66.59
   2   6   0  267.77   84.79
   2   6   0  181.78   50.79
  -2   6   0  107.99   98.59
  -2   6   0  239.78   62.19
   2  -6   1    7.50   20.70
  -2  -6  -1   15.30   19.50
  -2  -6  -1   16.40   38.50
   2   6   1   24.90   20.50
   2   6   1   55.09   45.30
   2  -6   2  174.98  134.99
  -2  -6  -2  161.48   47.80
   2   6   2  144.59   43.90
   2  -6   3  -36.40   96.89
  -2  -6  -3  505.75  144.59
   2   6   3  373.26  108.59
  -2   6  -3  -98.99  105.89
   2  -6   4  -17.80   92.79
  -2  -6  -4   21.10   44.00
  -2  -6  -4   26.70   18.80
   2   6   4    8.90   27.10
   2   6   4   27.10   21.20
  -2   6  -4  -52.69   98.29
  -2  -6  -5  -15.40   17.60
  -2  -6  -5   23.40   32.20
   2   6   5   35.70   19.60
   2   6   5   16.90   20.40
  -2  -6  -6   85.99   27.10
  -2  -6  -6   12.20   30.60
   2   6   6   79.89   28.70
  -2  -6  -7  101.99   29.50
  -2  -6  -7   -3.70   38.10
   2   6   7   89.79   31.00
  -2  -6  -8   48.60   21.40
  -2  -6  -8   68.79   38.40
   2   6   8   28.40   20.90
  -2  -6  -9   38.60   20.10
  -2  -6  -9   58.89   30.30
   2   6   9   42.50   22.70
  -2  -6 -10  145.39   40.60
  -2  -6 -10  147.69   46.80
   2   6  10  222.68   57.79
   2   6  11  -60.39  111.09
   2   6  11   18.40   19.30
   2   6  11   35.60   17.10
  -2  -6 -12  194.48  121.89
  -2  -6 -12  246.08   62.29
   2   6  12  103.49  117.79
  -2  -6 -13   57.89   96.99
  -2  -6 -13  225.08   60.19
   2   6  13   57.19  112.99
   2   6  13  218.98   59.39
  -2  -6 -14    1.30   75.09
  -2  -6 -14   76.89   31.30
   2   6  14  134.09   89.29
   2   6  14   84.09   32.60
  -2   6 -14   66.79   16.20
   2  -6  15   19.90    6.40
  -2  -6 -15  -33.40   39.60
  -2  -6 -15   78.79   32.60
  -2  -6 -15   78.39   29.70
   2   6  15   -5.40   39.80
   2   6  15   44.60   16.00
   2   6  15   39.10   25.10
  -2   6 -15   38.60   10.00
   2  -6  16   49.40   12.50
  -2  -6 -16   -6.30   22.10
  -2  -6 -16   94.69   32.20
  -2  -6 -16   25.90   23.70
   2   6  16   18.20   25.30
   2   6  16   63.29   30.00
  -2   6 -16   45.90   11.70
   2  -6  17    7.70    4.70
  -2  -6 -17   11.70   19.30
  -2  -6 -17  -11.70   18.30
   2   6  17   19.90   12.80
   2   6  17   21.80   19.70
  -2   6 -17   14.30    5.50
   2  -6  18    8.40    5.90
  -2  -6 -18   16.40   13.90
  -2  -6 -18    8.60   15.80
   2   6  18   13.70   10.60
   2   6  18   42.90   21.20
  -2   6 -18    6.80    6.00
   2  -6  19   29.20   10.00
  -2  -6 -19   -8.60   13.60
  -2  -6 -19    2.40    9.70
   2   6  19    4.70    8.10
  -2   6 -19    7.90    7.40
   2  -6  20    2.80    7.10
  -2  -6 -20  -12.20   10.50
  -2  -6 -20   12.20   17.50
  -2  -6 -20    4.30    8.30
   2   6  20   13.20   11.00
   2   6  20   13.00   11.10
  -2   6 -20    3.20    7.40
   2  -6  21    8.30    7.80
  -2  -6 -21   35.40   20.30
  -2  -6 -21   14.10    9.90
  -2  -6 -21    0.60    7.30
   2   6  21   12.00   10.10
   2   6  21   -9.30   13.70
   2   6  21   17.20   13.50
   2   6  21   16.50   13.90
  -2   6 -21   -4.80    7.60
   2  -6  22    9.10    7.50
  -2  -6 -22    8.50   13.90
  -2  -6 -22    9.60   17.60
  -2  -6 -22    5.30    7.30
  -2  -6 -22   14.60    9.10
   2   6  22    3.50   15.00
   2   6  22  -13.50   12.10
   2   6  22   12.90   18.00
  -2   6 -22    6.30    8.60
   2  -6  23    9.60    8.70
  -2  -6 -23    2.50    8.30
  -2  -6 -23   10.60    8.50
  -2  -6 -23   35.50   21.80
   2   6  23   11.20   14.30
   2   6  23  -12.20   15.40
   2   6  23   -5.70   16.70
   2  -6  24   19.70   10.70
  -2  -6 -24   -0.20    9.80
  -2  -6 -24    9.60   15.60
  -2  -6 -24   31.00   11.70
   2   6  24    5.80   15.50
   2   6  24   -1.50   15.70
  -2  -6 -25    2.80   17.60
  -2  -6 -25   -1.70   10.40
   2   6  25    2.20   14.20
   2   6  25   20.20   13.80
   2   6  25   10.10   15.60
  -2  -6 -26   -3.60   12.50
  -2  -6 -26    8.10   10.70
   2   6  26  -12.90   13.40
   2   6  26   18.50   13.70
   2   6  26   -5.60   14.20
  -2  -6 -27  -12.60   14.70
  -2  -6 -27    2.90    9.40
  -2  -6 -27    1.40    5.70
   2   6  27  -18.20   12.10
   2   6  27  -10.50   10.90
   2   6  27  -10.30   12.30
   2  -8 -25   -9.00   13.20
   2  -8 -25   -7.50   12.40
   2  -8 -25   -8.30    8.10
  -2   8  25    6.90   16.70
  -2   8  25   -1.80    5.40
  -2   8  25  -15.90   12.40
   2  -8 -24  -10.70   14.00
   2  -8 -24   -8.50   11.30
   2  -8 -24    8.70    9.50
  -2   8  24   -9.20   16.40
  -2   8  24   -0.80    5.90
  -2   8  24   13.00   14.20
   2  -8 -23   21.70   16.20
   2  -8 -23   12.10   17.20
   2  -8 -23   -1.70    8.90
  -2   8  23  -20.50   14.10
  -2   8  23    2.40    8.70
  -2   8  23   15.80   11.70
   2  -8 -22    4.70   13.40
   2  -8 -22  -14.30   15.10
   2  -8 -22    0.70   12.40
  -2  -8  22    2.80    9.10
  -2   8  22    8.00   19.00
  -2   8  22    5.10   14.10
   2  -8 -21   -6.50   10.30
  -2  -8  21    4.80    8.70
  -2   8  21  -15.50   18.20
  -2   8  21    3.50   17.00
  -2   8  21    2.70   14.90
   2  -8 -20   -1.20   10.90
   2  -8 -20   21.70   16.10
  -2  -8  20    2.70    9.00
   2   8 -20   19.30    8.80
  -2   8  20    0.80   16.60
  -2   8  20    4.80   14.80
  -2   8  20  -13.20   15.60
   2  -8 -19   -5.00   12.70
   2  -8 -19   18.50   16.10
   2  -8 -19    1.40    8.40
   2   8 -19   44.90   14.70
  -2   8  19   19.70   20.60
  -2   8  19   69.79   26.30
   2  -8 -18   -3.90   13.90
   2  -8 -18   -1.70   11.70
   2  -8 -18   31.70   15.30
  -2   8  18    3.00   16.50
  -2   8  18   17.20   13.30
  -2   8  18    0.20   15.30
   2  -8 -17    3.50   16.00
   2  -8 -17    5.20   15.70
   2  -8 -17   10.80   13.50
  -2   8  17    1.40   15.90
  -2   8  17   16.30   15.70
  -2   8  17   29.50   19.10
   2  -8 -16  -29.90   15.00
   2  -8 -16    2.30   16.40
  -2   8  16   18.70   14.90
  -2   8  16   -8.70   15.90
  -2   8  16   11.60   12.70
   2  -8 -15   19.70   15.80
   2  -8 -15  -14.10   19.10
  -2   8  15    0.90   14.30
  -2   8  15   21.20   17.80
  -2   8  15   17.60   15.30
  -2   8  14   31.40   24.00
  -2   8  14   37.30   21.40
   2  -8 -13   -1.60   14.00
   2  -8 -13    6.70   11.00
   2  -8 -13   -4.30   23.80
  -2   8  13   11.10   25.70
  -2   8  13   -9.50   14.60
   2  -8 -12   26.50   17.20
   2  -8 -12    9.10   18.00
   2  -8 -12  -13.90   23.20
  -2   8  12   23.00   18.70
  -2   8  12   38.00   16.50
   2  -8 -11   -6.50   15.10
   2  -8 -11  -12.80   24.50
   2  -8 -11   -4.80   26.10
  -2   8  11   22.00   14.10
  -2   8  11  -28.50   19.20
   2  -8 -10   65.99   23.40
   2  -8 -10  107.99   52.79
   2  -8 -10   68.19   41.70
  -2   8  10   71.99   23.20
  -2   8  10   64.19   30.50
   2  -8  -9    0.70   53.99
   2  -8  -9  204.18   53.09
  -2   8   9    0.10   51.09
  -2   8   9   90.49   37.80
   2  -8  -8   24.30   18.10
   2  -8  -8   17.50   42.20
  -2   8   8   38.10   18.80
   2  -8  -7   18.10   72.19
   2  -8  -7  161.88   44.90
  -2   8   7  -24.50   56.99
  -2   8   7  145.09   38.60
   2  -8  -6  -19.10   16.80
   2  -8  -6   21.80   65.49
   2  -8  -6  -13.80   35.40
  -2   8   6   79.09   73.19
  -2   8   6   24.60   27.60
  -2   8   6   18.30   13.70
   2  -8  -5   23.30   16.10
   2  -8  -5  350.76  129.29
   2  -8  -5   72.59   44.40
  -2  -8   5   29.00   22.30
  -2   8   5   54.19   29.70
  -2  -8   4  293.47   75.29
   2   8  -4  366.26   89.29
  -2   8   4  374.36   90.09
   2  -8  -3   28.30   20.00
  -2  -8   3    9.70   19.00
   2   8  -3   52.99   22.10
  -2   8   3  -76.59   65.49
  -2   8   3   14.30   14.10
   2  -8  -2   77.89  121.69
   2  -8  -2  184.88   48.90
  -2  -8   2  155.18   42.70
  -2   8   2    5.60   88.19
  -2   8   2  117.79   33.50
   2  -8  -1  253.07  132.89
   2  -8  -1  121.19   36.70
  -2  -8   1  125.29   37.20
   2   8  -1   57.99   23.10
   2  -8   0  211.88   56.09
   2   8   0  234.28   59.29
  -2   8   0  170.48   45.00
   2  -8   1  368.26   91.79
   2  -8   1   22.10   86.69
  -2  -8  -1  369.06  111.99
   2   8   1  330.67   97.09
  -2   8  -1  140.09   84.89
  -2   8  -1  424.66  102.69
   2  -8   2   26.60   22.40
   2  -8   2  146.89   91.19
  -2  -8  -2    2.10   19.20
  -2  -8  -2   31.60   44.50
   2   8   2   16.80   33.70
  -2   8  -2  -32.60   59.69
  -2  -8  -3  136.89   41.00
  -2  -8  -3  128.99   63.39
   2   8   3   73.49   25.60
   2   8   3   53.59   38.40
  -2   8  -3   60.39   73.39
  -2  -8  -4  922.41  252.87
  -2   8  -4  -60.39   54.29
  -2  -8  -5   63.29   25.90
  -2  -8  -5  120.29   59.79
   2   8   5   62.09   31.40
  -2  -8  -6    1.50   15.00
  -2  -8  -6   18.20   37.70
   2   8   6    6.30   13.80
   2   8   6  -13.00   20.00
  -2  -8  -7   -0.20   14.20
  -2  -8  -7   44.70   36.20
   2   8   7   10.20   13.50
   2   8   7   15.40   18.80
  -2  -8  -8   11.00   16.00
  -2  -8  -8  -12.80   30.70
   2   8   8    2.00   14.50
   2   8   8   20.60   17.90
   2   8   9   42.50   20.10
  -2  -8 -10    9.50   16.50
  -2  -8 -10    4.90   29.60
   2   8  10   65.09   25.30
  -2  -8 -11   46.20   22.00
  -2  -8 -11    9.60   28.70
   2   8  11    8.60   26.40
   2   8  11   57.49   22.50
   2   8  11   10.30   15.40
  -2  -8 -12   11.20   17.30
  -2  -8 -12   42.10   29.00
   2   8  12   30.70   25.70
   2   8  12  -33.10   16.60
  -2  -8 -13    2.30   17.10
  -2  -8 -13    3.00   17.40
  -2  -8 -13    9.20   17.90
   2   8  13    7.00   17.90
   2   8  13   11.20   16.70
  -2  -8 -14    1.40   16.10
  -2  -8 -14   15.60   16.40
  -2  -8 -14   -5.50   17.40
   2   8  14   16.40   20.30
   2   8  14   20.60   17.40
  -2  -8 -15  -29.30   16.40
  -2  -8 -15  -18.90   15.30
   2   8  15  -19.40   20.20
   2   8  15   46.50   18.60
   2   8  15   23.20   17.60
  -2  -8 -16    3.70   14.70
  -2  -8 -16  -13.80    9.40
   2   8  16   -2.00   19.80
   2   8  16    8.50   13.60
  -2  -8 -17   35.80   19.80
  -2  -8 -17    4.40   15.40
  -2  -8 -17   -3.40   10.60
   2   8  17   15.20   18.30
   2   8  17   43.90   21.80
  -2  -8 -18   26.30   19.20
  -2  -8 -18  -19.40   13.60
  -2  -8 -18    5.10   10.60
   2   8  18  -13.90   18.60
   2   8  18   13.40   11.60
   2   8  18  -10.30   13.80
  -2  -8 -19    8.30   17.30
  -2  -8 -19   -8.70   13.40
  -2  -8 -19    8.30   10.60
   2   8  19   17.30   17.00
   2   8  19   21.00   11.40
  -2   8 -19   -0.70    4.20
   2  -8  20   -0.40    5.50
  -2  -8 -20   13.50   15.10
  -2  -8 -20  -14.80   15.20
  -2  -8 -20   -0.20   11.70
   2   8  20  -18.00   16.30
   2   8  20   -5.40    8.80
  -2   8 -20    9.30    5.90
   2  -8  21   21.10    8.60
  -2  -8 -21    3.30   12.00
  -2  -8 -21   44.40   24.70
  -2  -8 -21   21.40   13.80
   2   8  21   13.40   10.10
   2   8  21    7.40   17.10
  -2   8 -21   23.80    8.20
   2  -8  22    1.70    4.90
  -2  -8 -22   23.30   11.80
  -2  -8 -22   12.30   15.30
  -2  -8 -22   -1.70   17.40
   2   8  22  -26.80   14.40
  -2  -8 -23   -5.70   15.60
  -2  -8 -23  -20.50   12.30
   2   8  23   -6.50   18.50
   2   8  23   13.00   10.00
   2   8  23    2.30   13.70
  -2  -8 -24   -0.40   14.10
  -2  -8 -24   -9.80    7.30
   2   8  24   -9.90   11.10
   2   8  24   -6.60   12.00
   2   8  24    5.50    9.10
   2 -10 -22   -3.70   12.70
   2 -10 -22  -12.70    8.70
  -2  10  22   11.50   15.10
  -2  10  22   21.70   12.90
   2 -10 -21   -6.30   12.00
   2 -10 -21   -3.40    8.00
   2 -10 -21    6.10    9.30
  -2  10  21   -6.80   14.30
  -2  10  21  -10.30   10.90
   2 -10 -20   30.10   17.70
   2 -10 -20   -5.10    8.30
   2 -10 -20  -14.00   10.20
  -2  10  20  -12.70   11.00
  -2  10  20   -5.00   16.10
   2 -10 -19    1.60   13.00
   2 -10 -19   -5.50    9.90
   2 -10 -19  -10.30   12.20
  -2  10  19   19.10   12.60
  -2  10  19   -4.70   18.50
   2 -10 -18   -7.90   14.60
   2 -10 -18    3.20    9.90
   2 -10 -18    3.20   15.30
  -2  10  18    0.20   11.70
   2 -10 -17   -6.60   10.30
  -2  10  17   68.89   27.60
   2 -10 -16   16.70   12.30
   2 -10 -16   -3.10   15.50
  -2  10  16   60.29   26.50
   2 -10 -15  -12.60   16.10
   2 -10 -15   -1.70    9.70
   2 -10 -15  -21.20   16.30
  -2  10  15   15.80   20.20
  -2  10  15   33.10   19.70
  -2  10  15   37.50   20.80
   2 -10 -14   11.40   16.50
   2 -10 -14   -2.80    9.80
   2 -10 -14   28.00   16.40
  -2  10  14    9.30   17.60
  -2  10  14    4.20   16.90
  -2  10  14   18.70   15.90
   2 -10 -13   12.10   16.40
   2 -10 -13    1.20    9.90
   2 -10 -13   10.80   15.20
  -2  10  13   11.00   17.40
  -2  10  13  -13.30   16.40
  -2  10  13   21.40   14.90
   2 -10 -12    4.70    8.90
   2 -10 -12  -29.50   16.10
   2 -10 -12   -7.60   16.80
  -2  10  12   -7.80   13.90
  -2  10  12   20.80   15.80
   2 -10 -11   -7.60   13.20
   2 -10 -11    0.60   11.00
   2 -10 -11    3.60   16.30
  -2  10  11   -6.30   13.30
  -2  10  11    5.60   14.70
   2 -10 -10   20.00   15.70
   2 -10 -10   -5.60   21.00
  -2  10  10   14.20   16.20
  -2  10  10   29.00   18.20
   2 -10  -9   10.40   19.00
   2 -10  -9    6.10   12.00
   2 -10  -9   18.40   24.40
  -2  10   9   -1.30   10.30
  -2  10   9   22.60   13.70
  -2  10   9   86.19   28.90
   2 -10  -8   -4.00   14.80
   2 -10  -8   -2.40   11.50
   2 -10  -8    7.60   22.90
  -2  10   8    3.30   13.60
  -2  10   8    2.90   11.40
  -2  10   8   30.90   16.90
   2 -10  -7   10.90   18.30
   2 -10  -7    8.50   16.60
   2 -10  -7    7.00   22.70
  -2  10   7    8.70   15.50
  -2  10   7   21.30   13.10
  -2  10   7   32.30   17.60
   2 -10  -6    1.20   17.90
   2 -10  -6    2.00   21.90
  -2 -10   6   -5.50   20.70
  -2  10   6  -15.10   15.20
  -2  10   6    7.30   12.10
  -2 -10   5   25.10   22.70
   2  10  -5   61.19   27.30
  -2  10   5  -19.20   18.20
  -2  10   5   85.29   29.00
  -2  10   5   11.20   13.30
   2 -10  -4   12.80   18.80
   2 -10  -4   35.70   23.30
  -2 -10   4   70.29   28.00
   2  10  -4   64.29   25.30
  -2  10   4   46.10   19.70
   2 -10  -3   22.80   19.80
   2 -10  -3   29.40   18.00
   2  10  -3   -8.00   14.10
  -2  10   3   19.80   15.50
   2 -10  -2   -3.20   18.10
   2 -10  -2   84.89   28.70
  -2 -10   2   76.39   27.50
   2  10  -2   73.79   25.70
  -2  10   2  -19.60   14.70
   2 -10  -1    2.50   15.20
   2 -10  -1   41.50   19.00
  -2 -10   1   54.49   24.20
   2  10  -1    5.90   15.70
  -2  10   1  -12.40   16.30
   2 -10   0   33.40   21.10
   2 -10   0   14.90   18.10
  -2 -10   0   37.90   23.00
   2  10   0    4.60   13.20
  -2  10   0   -4.30   15.60
  -2  10   0   -4.90   15.00
   2 -10   1    2.90   12.50
   2 -10   1  175.68   52.39
   2  10   1   33.00   17.90
  -2  10  -1    4.30   14.00
  -2  10  -1  225.98   58.09
   2 -10   2   23.70   25.50
  -2 -10  -2   -8.60   15.10
  -2 -10  -2   24.30   26.00
   2  10   2   20.10   16.00
  -2  10  -2   10.90   14.10
  -2  10  -2   49.50   23.20
   2 -10   3   44.40   24.40
  -2 -10  -3   -3.40   18.30
  -2 -10  -3    2.40   22.70
   2  10   3   19.20   17.10
   2  10   3    2.30   13.50
  -2  10  -3   -0.80   13.40
  -2 -10  -4  -24.50   16.10
  -2 -10  -4    5.50   21.40
   2  10   4   11.50   16.20
   2  10   4   -8.60   14.50
  -2 -10  -5    3.00   19.00
  -2 -10  -5    3.10   21.40
   2  10   5   18.50   18.00
   2  10   5   18.70   15.60
   2  10   6   44.30   21.60
   2  10   6    7.00   15.20
  -2 -10  -7   34.40   21.30
  -2 -10  -7   67.49   30.00
   2  10   7   18.20   17.60
  -2 -10  -8    1.20   15.90
  -2 -10  -8   -1.30   18.90
   2  10   8   23.00   16.80
   2  10   8   10.80   13.90
  -2 -10  -9   23.00   19.40
  -2 -10  -9    5.50   22.70
   2  10   9   -7.40   14.10
   2  10   9   -8.20   13.90
  -2 -10 -10    8.40   16.50
  -2 -10 -10   15.70   18.30
   2  10  10   10.40   15.20
   2  10  10   -3.40   14.70
  -2 -10 -11    2.00   16.00
  -2 -10 -11   48.50   28.60
   2  10  11   21.30   18.20
   2  10  12  -30.50   17.90
   2  10  12   21.60   18.90
   2  10  12   42.10   22.30
  -2 -10 -13  -11.30   11.90
  -2 -10 -13   -4.20   18.60
   2  10  13    9.30   17.90
   2  10  13   28.50   18.30
  -2 -10 -14    3.30   15.50
  -2 -10 -14   -7.90   15.00
   2  10  14    2.60   20.70
   2  10  14   15.20   17.60
   2  10  14   18.70   14.60
  -2 -10 -15   36.10   20.00
  -2 -10 -15    3.80   12.10
  -2 -10 -15   -6.00   14.50
   2  10  15    4.20   19.20
   2  10  15    3.60   10.20
   2  10  15   -7.20   15.80
  -2 -10 -16    5.00   13.80
  -2 -10 -16  -11.30   15.50
  -2 -10 -16   26.50   15.70
   2  10  16  -16.70   17.90
   2  10  16    7.10   17.50
  -2 -10 -17    4.20   13.20
  -2 -10 -17  -23.70   16.60
  -2 -10 -17   13.70   12.00
   2  10  17    0.10   16.60
   2  10  17   -1.80   15.00
  -2 -10 -18  -28.00   13.20
  -2 -10 -18    4.40   15.20
  -2 -10 -18  -15.70   11.70
   2  10  18    0.60   16.90
   2  10  18    6.90   15.90
  -2 -10 -19   -2.30   12.60
  -2 -10 -19  -11.50   12.80
   2  10  19  -19.00   17.80
   2  10  19   -2.10   15.40
   2  10  19   19.10   17.00
  -2 -10 -20   -4.70   11.30
   2  10  20    8.60   11.70
   2  10  20    6.20   16.50
  -2 -10 -21   -4.10    8.70
  -2 -10 -21   -9.40   12.70
  -2 -10 -21   -3.30    7.80
   2  10  21  -16.30   18.10
   2 -12 -17   -8.50   12.80
   2 -12 -17    6.80    8.90
  -2  12  17   -6.40   11.90
  -2  12  17   -5.40   15.80
   2 -12 -16   -7.40   13.20
   2 -12 -16   -6.70    9.20
  -2  12  16   13.10   13.50
   2 -12 -15   22.80   15.50
   2 -12 -15   15.00   10.80
  -2  12  15  -22.10   13.80
  -2  12  15    8.40   13.70
   2 -12 -14   -1.30   14.00
   2 -12 -14   18.60   12.00
  -2  12  14   17.50   15.70
  -2  12  14    3.00   12.30
   2 -12 -13   -8.20   15.70
   2 -12 -13    1.60   10.80
  -2  12  13    0.30    9.60
   2 -12 -12   -7.80   10.50
  -2  12  12    6.50    9.90
   2 -12 -11    8.00   13.50
   2 -12 -11   43.70   24.60
   2 -12 -11   -0.20   13.60
  -2  12  11   31.20   21.20
   2 -12 -10    7.70   22.10
   2 -12 -10    2.90   13.90
  -2  12  10  -15.80   14.60
  -2  12  10    2.10   10.40
   2 -12  -9   38.00   23.10
   2 -12  -9   -2.20   14.60
  -2  12   9   -8.40   14.00
  -2  12   9   20.00   11.80
   2 -12  -8    9.60   21.90
   2 -12  -8   18.60   17.40
   2 -12  -8    0.20   13.10
  -2  12   8   10.40   16.70
  -2  12   8   10.50   10.70
   2 -12  -7  -53.59   22.60
   2 -12  -7   -3.80   14.10
   2 -12  -7  -15.50   13.60
  -2 -12   7  -17.30   18.60
  -2  12   7   -5.90   15.20
  -2  12   7    4.40    9.20
  -2 -12   6   51.79   29.20
   2  12  -6   22.50   23.00
  -2  12   6    1.70    8.80
   2 -12  -5  -19.30   14.90
  -2 -12   5   16.20   25.50
   2  12  -5  -24.30   20.80
  -2  12   5    1.10   16.50
   2 -12  -4  -17.10   14.20
   2 -12  -4  -34.60   24.90
  -2 -12   4  -22.00   19.40
   2  12  -4   10.80   18.20
  -2  12   4  -21.70   13.90
   2 -12  -3    2.40   13.50
   2 -12  -3   -7.10   16.70
  -2  12   3   -1.50   15.70
  -2  12   3   -1.30   14.60
   2 -12  -2  -10.40   13.40
   2 -12  -2   33.50   21.20
  -2 -12   2   21.80   20.50
   2  12  -2    6.40   16.20
  -2  12   2   -5.20   16.30
  -2  12   2   -1.90   14.80
   2 -12  -1   -1.20   12.50
   2 -12  -1   -0.90   17.60
  -2 -12   1  -14.40   18.50
   2  12  -1   13.10   18.10
  -2  12   1   -5.30   14.20
  -2 -12   0  -21.20   19.60
  -2  12   0    4.10   12.90
  -2  12   0   -6.90   14.50
   2 -12   1   75.29   30.50
  -2 -12  -1   31.70   25.80
   2  12   1  122.69   37.40
  -2  12  -1   -9.30   12.90
  -2  12  -1   63.69   26.00
   2 -12   2   11.20   24.20
  -2 -12  -2   30.50   17.10
   2  12   2    2.50   20.10
   2  12   2   -1.50    9.60
  -2  12  -2    5.30   14.50
  -2  12  -2   49.10   24.50
   2 -12   3  -37.00   24.30
  -2 -12  -3   37.70   24.00
  -2 -12  -3   -8.40   14.20
   2  12   3  -13.70    9.80
  -2  12  -3   32.30   22.20
   2 -12   4   -9.90   21.80
  -2 -12  -4   -1.90   20.50
  -2 -12  -4   15.60   15.00
   2  12   4  -11.90   17.10
   2  12   4   -8.10    8.60
  -2 -12  -5   31.60   22.00
  -2 -12  -5   12.80   15.20
   2  12   5   23.70   17.40
   2  12   5  -13.60   11.90
  -2 -12  -6   21.90   22.50
  -2 -12  -6  -14.60   12.80
   2  12   6    9.10   15.10
   2  12   6    1.10    9.00
  -2 -12  -7   -3.30   21.40
  -2 -12  -7  -16.40   12.70
   2  12   7   11.60   18.30
   2  12   8   11.90   11.10
  -2 -12  -9   -3.40   16.60
  -2 -12  -9   -4.50   11.80
   2  12   9    0.40   11.90
  -2 -12 -10    0.10   16.20
  -2 -12 -10    2.70   12.90
   2  12  10   27.70   18.70
   2  12  10   10.60   12.40
  -2 -12 -11   23.50   17.20
  -2 -12 -11    9.50   13.30
   2  12  11  -14.60   16.20
   2  12  11  -14.70   12.80
  -2 -12 -12  -33.00   17.20
  -2 -12 -12    5.30   13.70
   2  12  12   13.60   16.80
   2  12  12   -0.20   13.70
  -2 -12 -13   32.40   18.60
  -2 -12 -13    7.10   13.90
   2  12  13   14.90   15.20
   2  12  13   13.00   15.70
  -2 -12 -14   18.80   16.50
  -2 -12 -14    4.30   14.20
   2  12  14  -36.60   18.90
   2  12  15  -10.60   16.30
  -2 -12 -16    4.90   11.80
  -2 -12 -16    3.20   13.00
   2  12  16   33.40   18.10
   2 -14  -8   -6.80   15.40
   2 -14  -8   11.60   10.60
  -2 -14   8   -2.90   14.40
  -2  14   8   22.70   15.10
  -2  14   8   10.80    9.60
   2 -14  -7   13.10   17.40
   2 -14  -7   -8.20    9.30
  -2 -14   7  -11.10   15.30
   2  14  -7    7.70   16.10
  -2  14   7    4.00    8.50
  -2  14   6   -5.90    7.30
   2 -14  -5  -33.90   21.10
  -2 -14   5   -7.40   14.40
   2  14  -5   20.70   15.80
  -2  14   5    8.70   13.50
   2 -14  -4  -16.60   20.40
   2  14  -4   26.60   16.90
  -2  14   4  -21.70   14.50
   2 -14  -2   31.10   19.00
  -2 -14   2   -1.60   16.60
   2  14  -2  -25.00   14.70
  -2  14   2    3.40   13.70
   2 -14  -1   -2.30   16.10
  -2 -14   1    4.60   17.60
  -2 -14   0  -25.50   16.20
   2  14   0  -15.70   13.10
  -2  14   0    8.00   15.50
   2 -14   1    4.50   15.50
  -2 -14  -1   16.60   20.10
   2  14   1    2.30   13.50
  -2  14  -1    6.40   14.70
   2 -14   2   -4.00   17.60
   2  14   2   -3.60   15.00
   2  14   2   -9.20    7.80
  -2  14  -2   -4.10   16.70
   2 -14   3  -43.20   19.10
  -2 -14  -3   11.60   20.50
  -2 -14  -3    2.40   10.00
   2  14   3  -19.40    9.40
  -2  14  -3  -36.90   17.50
   2 -14   4   -5.30   17.20
  -2 -14  -4  -12.50   17.20
  -2 -14  -4  -10.90   10.90
   2  14   4   13.10   17.10
   2  14   4   -7.80    8.80
  -2  14  -4    7.40   17.60
   2 -14   5   10.50   16.90
  -2 -14  -5   -5.60   17.60
  -2 -14  -5    7.00   11.30
   2  14   5  -31.70   16.30
   2  14   5   -1.10    7.80
  -2 -14  -6   -5.70   10.60
   2  14   6   13.10   10.70
  -2 -14  -7  -13.30   17.40
  -2 -14  -7    4.10   10.80
   2  14   7    4.50   13.90
   2  14   7    4.80    9.70
   3  -1 -30    8.90   19.70
   3  -1 -30    7.10    7.20
  -3  -1  30    6.10   10.10
   3   1 -30   -4.50    6.60
  -3   1  30    5.30   11.80
  -3   1  30   -7.30    7.10
   3  -1 -29    0.00   21.00
   3  -1 -29    0.40    7.60
   3   1 -29   -6.40    7.20
  -3   1  29   -6.80    6.80
   3  -1 -28  -25.00   18.10
   3  -1 -28   -2.90    8.30
   3   1 -28    3.70    7.10
   3   1 -28   -1.30    8.50
  -3   1  28   22.00   10.00
   3  -1 -27    8.30   22.30
   3  -1 -27   -2.90   16.00
   3  -1 -27    1.00    8.10
   3   1 -27   -3.00    7.90
   3   1 -27   -4.30    9.50
  -3   1  27    7.40    8.30
   3  -1 -26  -10.60   18.80
   3  -1 -26    1.10   17.00
   3  -1 -26   -0.90    7.70
   3  -1 -26    2.70    7.00
  -3  -1  26   -0.10   12.60
   3   1 -26   -4.20    8.70
   3   1 -26    6.40   12.70
   3   1 -26   -1.20   11.30
  -3   1  26    7.40   11.70
  -3   1  26   16.90   17.80
  -3   1  26   16.10    9.10
   3  -1 -25  -12.40   17.80
   3  -1 -25   -1.30   17.20
   3  -1 -25   13.20    8.40
   3  -1 -25   -8.30    7.40
  -3  -1  25    9.40   12.10
   3   1 -25  -10.60    9.60
   3   1 -25   -8.80   15.90
   3   1 -25   -0.60    8.60
  -3   1  25   14.10   11.80
  -3   1  25    1.20   12.70
  -3   1  25    4.00    7.50
   3  -1 -24    7.10    8.20
   3  -1 -24    0.40   34.20
   3  -1 -24    4.90    7.70
  -3  -1  24   -5.50    9.60
   3   1 -24   15.80   10.40
   3   1 -24   -1.30    8.40
  -3   1  24   -9.70   10.70
  -3   1  24    6.90    7.10
  -3   1  24    6.50   11.30
   3  -1 -23  -17.40   24.50
   3  -1 -23   12.40    8.10
   3  -1 -23   11.20    9.30
  -3  -1  23    5.70    9.80
  -3  -1  23   24.70   14.10
   3   1 -23   15.50   10.90
   3   1 -23    3.90    9.50
  -3   1  23   -8.00    7.10
  -3   1  23   -3.00   13.10
  -3   1  23   -1.10   11.30
   3  -1 -22   14.00    8.50
   3  -1 -22   -0.70    7.50
  -3  -1  22   12.60   12.20
  -3  -1  22    7.60    8.40
   3   1 -22   15.60   11.00
   3   1 -22   18.10   16.60
  -3   1  22    0.70    6.70
  -3   1  22    1.40   14.20
  -3   1  22  -12.90   15.50
  -3   1  22    0.40   17.10
   3  -1 -21   16.20    9.20
   3  -1 -21   12.40   23.20
   3  -1 -21    6.70    9.70
  -3  -1  21   45.70   17.50
  -3  -1  21   41.70   20.20
  -3  -1  21   36.90   13.20
   3   1 -21    8.70   15.50
   3   1 -21  -20.10   19.30
  -3   1  21   14.00   19.60
  -3   1  21   13.50   11.20
  -3   1  21   15.10   17.90
  -3   1  21   31.80   11.40
   3  -1 -20   37.90   12.20
   3  -1 -20   84.09   41.90
  -3  -1  20   33.40   16.80
  -3  -1  20    3.90   16.40
  -3  -1  20   42.90   14.80
   3   1 -20   -1.30   22.80
  -3   1  20   30.90   38.00
  -3   1  20   34.90   14.90
  -3   1  20   20.30   22.70
  -3   1  20   36.40   12.10
   3  -1 -19   58.09   37.20
   3  -1 -19  -13.20   35.70
   3  -1 -19   26.40   10.60
  -3  -1  19   77.59   27.30
  -3  -1  19   35.60   12.50
   3   1 -19   36.20   26.10
   3   1 -19    1.40    7.30
  -3   1  19    7.00   12.00
  -3   1  19   28.60    9.80
  -3   1  19   62.29   36.10
  -3   1  19   41.20   25.10
   3  -1 -18   84.79   50.79
   3  -1 -18    7.20   41.70
   3  -1 -18   21.80   10.10
   3  -1 -18    3.30    8.20
  -3  -1  18   17.30   16.90
  -3  -1  18   29.40   10.70
   3   1 -18   17.40   26.90
   3   1 -18   -2.40    8.70
  -3   1  18   45.20   17.30
  -3   1  18    8.90   35.00
  -3   1  18   18.50   24.00
   3  -1 -17  100.69   49.80
   3  -1 -17   11.70   42.80
   3  -1 -17  111.69   31.60
  -3  -1  17  148.49   41.70
  -3  -1  17   48.20   47.70
  -3  -1  17  137.69   37.00
  -3   1  17   55.59   19.20
  -3   1  17  118.49   50.79
  -3   1  17  177.78   53.39
   3  -1 -16   85.69   48.70
   3  -1 -16   11.40    9.00
  -3  -1  16   23.50   16.10
  -3  -1  16   17.80    7.90
   3   1 -16   36.70   26.90
   3   1 -16   38.30   14.60
  -3   1  16   59.29   32.70
   3  -1 -15  215.58   69.39
   3  -1 -15  135.19   61.59
   3  -1 -15  337.07   55.79
   3  -1 -15  303.77   80.19
  -3  -1  15  314.27   82.59
  -3  -1  15  233.38   58.89
  -3  -1  15  433.26  107.29
   3   1 -15  374.66  100.79
   3   1 -15  369.86   92.79
   3   1 -15  365.16   96.59
  -3   1  15  246.08   64.89
  -3   1  15  178.48   61.69
  -3   1  15  297.07   80.59
   3  -1 -14  166.48   56.59
   3  -1 -14   37.60   45.30
   3  -1 -14  140.59   26.90
   3  -1 -14  146.29   39.60
  -3  -1  14  102.39   27.80
   3   1 -14   96.69   36.20
   3   1 -14  123.39   34.50
   3   1 -14  359.06  105.29
  -3   1  14  128.49   29.20
  -3   1  14  129.19   34.60
  -3   1  14   77.89   43.60
  -3   1  14  117.99   42.40
   3  -1 -13  130.89   50.69
   3  -1 -13   77.99   44.00
   3  -1 -13  120.69   23.10
   3  -1 -13  118.99   32.10
  -3  -1  13   65.49   22.20
  -3  -1  13  113.59   67.09
  -3  -1  13  127.59   34.30
   3   1 -13  198.58   53.19
   3   1 -13   73.19   28.50
   3   1 -13  256.47   97.69
  -3   1  13  143.59   28.60
  -3   1  13  126.09   33.80
  -3   1  13   49.99   37.50
  -3   1  13   72.29   35.80
   3  -1 -12   82.49   17.50
   3  -1 -12   46.00   35.00
   3  -1 -12   21.50    8.40
  -3  -1  12   87.79   68.79
  -3  -1  12   72.39   22.20
   3   1 -12   25.70   10.60
   3   1 -12  218.18   88.99
   3   1 -12   65.69   24.10
  -3   1  12   53.89   15.10
  -3   1  12   43.20   13.20
   3  -1 -11  -48.70   31.90
   3  -1 -11   31.50   10.80
   3  -1 -11   34.60   11.50
  -3  -1  11   48.80   14.40
  -3  -1  11   37.50   16.20
   3   1 -11  111.29   83.49
  -3   1  11   27.20   11.10
  -3   1  11   14.90   26.80
  -3   1  11   57.29   26.00
   3  -1 -10   47.30   33.70
   3  -1 -10   68.59   41.80
   3  -1 -10  187.78   32.30
   3  -1 -10  204.48   54.19
  -3  -1  10  154.28   41.10
  -3  -1  10  124.69   32.40
   3   1 -10  146.69   38.00
   3   1 -10  184.98   49.40
   3   1 -10  139.39   79.09
  -3   1  10  110.59   34.90
  -3   1  10  150.68   40.20
  -3   1  10   98.89   36.40
   3  -1  -9  747.83  183.58
   3  -1  -9  941.51  220.58
   3  -1  -9  753.92  196.78
   3  -1  -9  731.13  113.19
  -3  -1   9  735.63  170.48
  -3  -1   9  718.63  187.58
   3   1  -9  733.13  170.18
   3   1  -9  481.35  109.99
   3   1  -9  845.72  220.68
  -3   1   9  994.90  232.18
  -3   1   9  713.43  110.69
  -3   1   9  709.73  169.18
  -3   1   9  924.61  241.08
   3  -1  -8 2111.29  320.97
   3  -1  -8 2647.64  611.64
   3  -1  -8 2004.00  521.95
  -3  -1   8 1580.74  363.76
   3   1  -8 2078.49  541.35
  -3   1   8 2220.48  337.67
  -3   1   8 2173.18  501.95
  -3   1   8 2346.07  610.84
  -3   1   8 2801.22  645.34
   3  -1  -7  126.49   37.10
   3  -1  -7  211.48   35.30
   3  -1  -7  261.37   68.99
  -3   1   7  219.48   36.50
  -3   1   7  246.78   64.99
  -3   1   7  190.58   49.90
   3  -1  -6  802.02  189.98
   3  -1  -6  604.44   93.59
   3  -1  -6  648.94  151.08
  -3  -1   6  554.44  128.29
   3   1  -6  480.45  111.69
  -3   1   6  605.54   93.69
  -3   1   6  559.74  130.79
  -3   1   6  574.44  135.49
   3  -1  -5  522.15  124.49
   3  -1  -5  563.04   87.39
   3  -1  -5  508.85  118.69
  -3  -1   5  477.95  110.39
   3   1  -5  473.55  109.69
  -3   1   5  562.74   87.19
  -3   1   5  511.65  134.19
  -3   1   5  422.16  100.19
   3  -1  -4   39.90   20.70
   3  -1  -4   57.49   19.20
  -3  -1   4   14.80    7.90
   3   1  -4   19.00    9.60
  -3   1   4   65.69   21.20
  -3   1   4  -11.30   30.00
   3  -1  -3 1222.78  186.38
  -3  -1   3 1366.46  313.47
   3   1  -3 1599.04  367.16
  -3   1   3 1214.98  185.18
   3  -1  -2   91.19   28.30
   3   1  -2   79.89   19.90
   3  -1  -1  184.98   44.60
  -3  -1   1   71.99   21.80
   3   1  -1   54.69   23.70
  -3   1   1  151.98   26.20
  -3   1   1  141.59   34.80
  -3  -1   0  367.66   91.19
  -3  -1   0  852.61  222.48
   3   1   0  490.25  117.19
   3  -1   1  142.09   33.70
  -3  -1  -1  -83.79   54.89
  -3  -1  -1   53.99   16.80
   3   1   1   49.99   46.00
  -3   1  -1  113.39   27.30
   3  -1   2  244.08   56.69
  -3  -1  -2  -50.89   79.79
  -3  -1  -2  264.67   69.69
   3   1   2  198.98   79.49
   3   1   2  299.87   78.79
  -3   1  -2  182.98   42.90
  -3  -1  -3  150.68   95.99
   3   1   3  124.39   83.79
  -3   1  -3  137.89   37.90
   3  -1   4  148.29   40.00
  -3  -1  -4  189.98   50.49
   3   1   4  203.28   53.59
  -3   1  -4  143.69   39.90
  -3  -1  -5  -51.89  111.69
  -3  -1  -5  212.68   56.49
   3   1   5  -20.20  102.29
   3   1   5  185.88   49.30
  -3   1  -5  304.07   80.69
   3  -1   6 1330.37  346.87
  -3  -1  -6  423.56  158.78
  -3  -1  -6 1003.00  152.28
  -3  -1  -6 1233.08  321.57
   3   1   6 1151.38  174.68
   3   1   6 1287.27  335.47
  -3   1  -6 1461.25  381.26
   3  -1   7 2000.10  521.05
  -3  -1  -7 1788.62  270.87
  -3  -1  -7 1844.42  480.75
   3   1   7 2094.59  317.07
   3   1   7 2063.39  537.45
  -3   1  -7 1344.77  350.96
  -3  -1  -8   85.49   15.00
   3   1   8   55.79   11.70
   3  -1   9   17.00    8.80
  -3  -1  -9   64.29   95.99
  -3  -1  -9   16.90    6.20
   3   1   9   11.90    8.00
   3   1   9    1.30    6.60
   3   1   9 -143.99   91.79
  -3   1  -9   18.40   12.90
   3  -1  10   48.20   14.70
  -3  -1 -10   18.00   76.99
  -3  -1 -10   14.50   10.10
   3   1  10  -26.90   80.29
   3   1  10   26.80   10.20
  -3   1 -10   60.29   20.20
   3  -1  11 -172.68   99.49
   3  -1  11  305.17   80.29
  -3  -1 -11   48.10   64.59
  -3  -1 -11  345.47   91.39
   3   1  11  391.56   61.49
   3   1  11  110.99   92.89
   3   1  11  377.96   99.19
  -3   1 -11  346.87   92.19
   3  -1  12   24.50  109.49
   3  -1  12   43.00   13.80
  -3  -1 -12    1.30   11.60
   3   1  12  151.18  139.09
   3   1  12   35.70   10.40
   3   1  12   23.90   10.00
  -3   1 -12   14.30   13.60
   3  -1  13   14.70    8.80
  -3  -1 -13   24.50  142.49
  -3  -1 -13   81.79   65.89
  -3  -1 -13   -3.60   11.20
   3   1  13   -1.30  136.19
   3   1  13  -33.70   75.69
   3   1  13   17.70    8.80
  -3   1 -13    6.00   13.60
   3  -1  14    8.80    8.20
  -3  -1 -14   28.10   55.19
  -3  -1 -14  -23.00  151.88
  -3  -1 -14   46.60   19.00
   3   1  14   10.80    9.50
   3   1  14   24.90  138.29
   3   1  14   18.00    8.70
   3   1  14   -8.40   59.99
  -3   1 -14   10.00   14.80
   3  -1  15   44.50   81.89
   3  -1  15   65.89   19.00
  -3  -1 -15  -29.80   38.20
  -3  -1 -15   54.29  124.79
  -3  -1 -15  100.59   31.20
   3   1  15   91.39   20.90
   3   1  15  -18.20  115.49
   3   1  15   76.89   22.10
   3   1  15   71.09   56.19
  -3   1 -15   38.00   17.10
   3  -1  16   14.20   49.20
   3  -1  16  200.38   53.59
  -3  -1 -16  -44.20   87.19
  -3  -1 -16   10.50   36.90
  -3  -1 -16  191.88   54.29
  -3  -1 -16  193.08   33.00
   3   1  16  129.59   25.90
   3   1  16  232.98   61.69
   3   1  16   20.90   27.60
  -3   1 -16   62.09   66.89
   3  -1  17   -8.70   40.70
   3  -1  17   28.20   11.60
  -3  -1 -17  125.19   89.19
  -3  -1 -17   46.50   11.60
  -3  -1 -17  106.19   44.10
   3   1  17   24.00    9.80
   3   1  17   33.00   16.00
   3   1  17  -13.30   24.20
  -3   1 -17  104.99   67.99
   3  -1  18   -3.60   35.40
   3  -1  18   30.20   12.80
  -3  -1 -18   43.90   31.40
  -3  -1 -18   11.00    7.60
   3   1  18  -60.59   51.59
   3   1  18   15.20    8.40
   3   1  18   10.90   24.20
  -3   1 -18   14.30   40.20
   3  -1  19  -13.40    9.80
  -3  -1 -19   18.00    7.80
  -3  -1 -19   -3.20   20.50
  -3  -1 -19   32.10   30.60
   3   1  19    0.70   12.30
   3   1  19    2.30   23.30
   3   1  19   12.90    7.70
   3   1  19   -6.40   21.10
  -3   1 -19   -9.80   20.00
   3  -1  20   -4.00    9.50
   3  -1  20   18.00   10.60
  -3  -1 -20   -3.10   14.70
  -3  -1 -20   32.90   28.20
  -3  -1 -20  -14.60   11.20
   3   1  20    1.50   14.20
   3   1  20   -0.60   12.50
   3   1  20   -3.90   19.70
   3   1  20    1.70    7.20
  -3   1 -20   -8.60   12.30
   3  -1  21   10.60    9.50
   3  -1  21    1.90    9.50
  -3  -1 -21  -10.80   11.50
  -3  -1 -21   18.20   22.20
  -3  -1 -21    4.00    9.30
   3   1  21   -2.40   11.30
   3   1  21    7.70    7.60
   3   1  21    2.90   16.90
  -3   1 -21   24.00   15.80
   3  -1  22   15.40   13.40
   3  -1  22   19.00   12.00
  -3  -1 -22    9.90   12.10
  -3  -1 -22  -11.70   20.30
  -3  -1 -22    1.80    8.90
   3   1  22   -6.70   11.70
   3   1  22    3.80   14.90
   3   1  22   21.20    9.20
   3  -1  23   -6.00   11.70
  -3  -1 -23   -1.20   11.00
  -3  -1 -23    7.10    8.50
  -3  -1 -23  -29.40   19.80
  -3  -1 -23  -15.60    9.10
   3   1  23   -3.40   10.90
   3   1  23    5.70   13.10
   3   1  23    5.10    8.50
  -3   1 -23  -10.60   12.20
   3  -1  24   12.00   12.80
  -3  -1 -24   34.10   21.10
  -3  -1 -24   17.90   13.30
  -3  -1 -24   -5.10    8.40
  -3  -1 -24   15.60    9.20
   3   1  24   15.50   10.40
   3   1  24  -21.80   13.50
  -3   1 -24   -2.50    9.90
  -3   1 -24   -1.10   10.30
  -3   1 -24  -20.00   15.30
   3  -1  25   13.30   14.00
  -3  -1 -25   12.20   19.20
  -3  -1 -25   10.00   10.60
  -3  -1 -25   -0.80    8.20
  -3  -1 -25    5.50    8.70
   3   1  25    1.70    9.30
   3   1  25    5.60   12.70
  -3   1 -25    7.30    9.10
  -3   1 -25   -8.00    9.20
  -3   1 -25    3.60   12.50
   3  -1  26   17.30   14.30
  -3  -1 -26   12.20   17.90
  -3  -1 -26   -4.60   10.60
  -3  -1 -26   -0.70    9.00
  -3  -1 -26   -0.80    6.70
   3   1  26  -15.20    9.50
   3   1  26   -9.90   12.90
  -3   1 -26   13.20   10.30
  -3   1 -26  -10.30   10.00
  -3  -1 -27    1.50   16.50
  -3  -1 -27   12.20    9.30
   3   1  27   -8.50   12.00
   3   1  27    2.40    9.40
   3   1  27   53.49   18.00
  -3   1 -27   14.60   12.50
  -3   1 -27    2.40   11.80
  -3  -1 -28    8.50   19.30
  -3  -1 -28   -1.90    8.50
   3   1  28  -13.20   11.80
   3   1  28    1.90    8.20
  -3   1 -28   11.60   13.10
  -3  -1 -29  -23.00   16.10
  -3  -1 -29   -1.10    8.30
   3   1  29    3.00    9.40
   3   1  29    0.00    7.20
  -3   1 -29  -13.60   10.60
   3  -3 -30  -11.60   15.10
   3  -3 -30    3.10    5.30
  -3  -3  30    9.40    7.80
  -3   3  30   15.00   16.90
  -3   3  30    4.50   12.10
  -3   3  30   -1.50    6.70
   3  -3 -29    1.20    5.50
  -3  -3  29   16.10    9.60
  -3   3  29   -5.40   10.90
  -3   3  29    0.80    6.70
   3  -3 -28   14.80   19.60
   3  -3 -28    1.70    6.90
  -3  -3  28   -5.00    7.40
   3   3 -28    2.80    8.80
  -3   3  28   -9.40   16.00
  -3   3  28   -6.10   11.10
  -3   3  28  -16.00    9.10
   3  -3 -27   20.60   19.40
   3  -3 -27   14.10    8.30
  -3  -3  27   -1.70    6.20
   3   3 -27   -7.00    9.70
  -3   3  27   -6.00   10.30
  -3   3  27    6.00   13.70
  -3   3  27   -3.30   13.00
   3  -3 -26  -34.40   25.30
   3  -3 -26    7.20  742.03
  -3  -3  26   22.40    9.90
  -3  -3  26   -1.90    9.90
   3   3 -26    9.80   10.30
  -3   3  26   19.80   16.90
  -3   3  26   18.30   11.90
   3  -3 -25    0.90   16.60
   3  -3 -25    5.50    6.20
  -3  -3  25    7.50   11.70
  -3  -3  25    5.60    8.60
   3   3 -25   -9.10   12.60
   3   3 -25    3.50   10.40
  -3   3  25    9.30    9.80
  -3   3  25   20.30   17.10
   3  -3 -24   45.10   14.40
   3  -3 -24    5.90    7.70
  -3  -3  24   17.10    9.90
   3   3 -24   11.00   14.60
   3   3 -24   -2.00    9.60
  -3   3  24   23.60   10.90
  -3   3  24   -1.90   15.20
  -3   3  24  -11.60   13.00
   3  -3 -23   -6.70    8.20
   3  -3 -23   72.89   22.30
  -3  -3  23    5.00   11.10
   3   3 -23  -17.00   13.30
  -3   3  23   -0.90   13.10
  -3   3  23  114.49   32.20
  -3   3  23  -13.00   17.60
   3  -3 -22   18.10    9.90
   3  -3 -22   21.30   16.50
   3  -3 -22   12.10   10.40
  -3  -3  22    0.10    7.90
  -3  -3  22   -8.10    9.30
   3   3 -22    6.60    9.90
  -3   3  22    9.20    8.90
  -3   3  22   29.80   19.90
  -3   3  22    3.30    7.70
  -3   3  22   -5.50   17.10
   3  -3 -21    5.40   21.40
   3  -3 -21    1.90    7.80
   3  -3 -21   45.40   16.80
  -3  -3  21   15.50    9.70
   3   3 -21    5.90   10.50
  -3   3  21  -28.80   24.10
  -3   3  21   20.50   10.60
  -3   3  21   25.50   11.20
  -3   3  21   20.90   21.90
   3  -3 -20   24.10   23.60
   3  -3 -20   11.20    8.90
   3  -3 -20   32.50   13.60
  -3  -3  20   23.30   13.50
  -3  -3  20   26.70   11.30
  -3   3  20   14.30    8.90
  -3   3  20   30.50   10.90
  -3   3  20   40.20   23.40
  -3   3  20   33.00   24.00
   3  -3 -19   -4.10   20.40
   3  -3 -19   -4.70    7.40
   3  -3 -19    5.60    7.80
  -3  -3  19    8.50    9.50
   3   3 -19    6.80   10.60
  -3   3  19   19.80   10.00
  -3   3  19    0.10   25.60
  -3   3  19   13.40   23.00
  -3   3  19   -0.80    8.70
   3  -3 -18  -10.70   57.49
   3  -3 -18   40.00   23.00
   3  -3 -18   14.20    9.00
  -3  -3  18   21.90   10.90
   3   3 -18   10.40   13.10
  -3   3  18   21.70   10.30
  -3   3  18   15.30   10.70
  -3   3  18   38.40   24.00
  -3   3  18   36.60   31.00
   3  -3 -17   98.69   79.59
   3  -3 -17   97.59   20.40
   3  -3 -17   70.89   29.50
   3  -3 -17   40.70   13.30
  -3  -3  17   72.69   22.00
   3   3 -17   55.79   20.90
  -3   3  17  104.19   22.50
  -3   3  17   86.99   31.30
  -3   3  17  130.09   49.30
   3  -3 -16   -3.20   17.80
   3  -3 -16   13.50   79.39
   3  -3 -16   15.50    9.40
   3  -3 -16   22.80   10.50
  -3  -3  16   19.40   10.60
   3   3 -16   13.90   12.40
  -3   3  16   26.80   11.80
  -3   3  16   28.40   11.30
  -3   3  16    9.50   34.60
   3  -3 -15  155.98  139.69
   3  -3 -15   83.39   17.80
   3  -3 -15  110.39   31.40
  -3  -3  15  162.68   40.90
   3   3 -15   87.39   25.90
  -3   3  15  100.69   28.40
  -3   3  15   67.09   46.50
  -3   3  15  120.19   40.70
   3  -3 -14  327.67   53.69
   3  -3 -14  229.88  167.88
   3  -3 -14  412.46  100.39
   3  -3 -14  427.46  112.99
  -3  -3  14  510.25  119.39
   3   3 -14  404.36   94.79
  -3   3  14  382.66   62.89
  -3   3  14  389.06  116.69
  -3   3  14  373.26   98.69
  -3   3  14  505.25  122.69
   3  -3 -13  491.65  211.68
   3  -3 -13  144.39   26.90
   3  -3 -13  177.28   48.70
  -3  -3  13  132.99   33.60
   3   3 -13  131.19   33.00
  -3   3  13  100.39   30.50
  -3   3  13  146.99   28.20
  -3   3  13  207.48   57.09
  -3   3  13  103.69   64.69
   3  -3 -12  284.07  167.18
   3  -3 -12  104.59   21.50
   3  -3 -12  152.18   42.60
  -3  -3  12   99.39   25.50
   3   3 -12   89.59   23.10
  -3   3  12  121.89   24.10
  -3   3  12  139.49   41.60
  -3   3  12  181.98   74.79
   3  -3 -11  701.43  109.79
   3  -3 -11  503.85  189.78
  -3  -3  11  704.53  162.48
   3   3 -11  711.13  164.18
  -3   3  11  670.83  105.49
  -3   3  11  711.43  183.28
   3  -3 -10   96.39   97.39
   3  -3 -10  119.19   32.30
   3  -3 -10  163.28   29.70
  -3  -3  10  183.58   43.90
   3   3 -10  241.78   56.89
  -3   3  10  126.49   35.80
  -3   3  10   72.29   48.10
  -3   3  10   90.69   28.30
   3  -3  -9  415.16   66.69
   3  -3  -9  299.27  122.79
   3  -3  -9  471.05  111.09
   3   3  -9  424.36   98.59
  -3   3   9  316.77   52.09
  -3   3   9  470.25  126.69
  -3   3   9  521.65  137.89
  -3   3   9  486.35  114.69
   3  -3  -8  -15.60   88.09
   3  -3  -8  149.69   28.70
   3  -3  -8  130.19   35.20
  -3  -3   8  250.97   59.19
   3   3  -8  243.08   56.89
  -3   3   8  133.29   25.10
  -3   3   8   99.69   32.40
  -3   3   8  180.18   66.59
   3  -3  -7  429.36  101.59
   3  -3  -7  272.07   46.00
   3  -3  -7  277.57   79.79
   3  -3  -7  162.38  113.19
   3   3  -7  348.27   81.09
  -3   3   7  364.36   59.49
  -3   3   7  306.77   98.89
  -3   3   7  414.06  111.09
  -3   3   7  464.65  109.79
   3  -3  -6  218.58   54.19
   3  -3  -6  285.17  124.69
   3  -3  -6  403.56  116.69
  -3   3   6  157.68   73.99
  -3   3   6  248.48   77.29
  -3   3   6  208.58   52.09
   3  -3  -5 3426.56  789.22
   3  -3  -5 3735.03  870.11
   3  -3  -5 3874.01 1011.00
  -3   3   5 4096.29  947.41
  -3   3   5 3195.88  835.12
  -3   3   5 3395.96  782.02
   3  -3  -4  231.78   98.29
   3  -3  -4  354.06   84.89
  -3   3   4  323.47  101.99
  -3   3   4  339.57   82.19
   3  -3  -3  494.15  136.09
   3  -3  -3  250.37   61.99
   3   3  -3  382.16   90.79
  -3   3   3  405.16   95.89
   3  -3  -2  101.09   31.50
  -3  -3   2   -5.10   40.60
   3   3  -2   97.99   29.10
   3   3  -2   54.29   39.60
  -3   3   2   54.29   21.00
  -3  -3   1   45.40   56.19
  -3   3   1  204.58   65.39
   3  -3   0 4340.87  999.10
  -3  -3   0 2563.14  670.83
  -3  -3   0 3234.78  744.53
   3   3   0 3318.17  865.11
   3   3   0 2873.51  661.43
  -3   3   0 3860.11  888.51
   3  -3   1  121.99   41.30
   3   3   1  140.19   40.50
  -3   3  -1  139.09   42.90
   3  -3   2 2679.83  615.84
  -3  -3  -2 2315.27  533.55
  -3  -3  -2 2328.87  608.04
   3   3   2 2019.80  526.65
   3   3   2 2359.36  543.55
   3  -3   3  613.34  142.69
  -3   3  -3  514.95  120.19
   3  -3   4  282.37   67.49
  -3  -3  -4  377.36   94.29
  -3   3  -4  347.67   81.19
   3  -3   5 3434.86  787.02
  -3  -3  -5 3370.96  777.02
  -3  -3  -5 3868.41 1007.70
   3   3   5 3935.11  906.51
   3   3   5 3162.58  824.32
  -3   3  -5 3115.29  713.63
   3  -3   6 2270.17  519.95
  -3  -3  -6 2453.35  640.04
   3   3   6 2142.69  495.75
   3   3   6 2523.35  657.53
  -3   3  -6 2090.69  478.85
  -3  -3  -7   78.79   43.70
  -3  -3  -7   68.69   22.90
   3   3   7   64.89   30.20
   3   3   7   66.09   21.20
  -3  -3  -8  657.53  157.68
  -3  -3  -8  664.23  174.38
   3   3   8  686.13  165.78
   3   3   8  704.53  184.18
  -3  -3  -9  184.08   54.89
  -3  -3  -9  258.87   69.49
   3   3   9  274.47   77.39
   3   3   9  287.07   75.99
   3  -3  10   56.59   57.19
  -3  -3 -10  509.95  126.49
   3   3  10  288.47   76.69
   3   3  10  574.44  143.59
   3  -3  11  101.39   60.09
  -3  -3 -11  115.29   47.10
  -3  -3 -11   44.90   18.10
   3   3  11  107.09   30.40
   3   3  11  266.07   77.39
  -3   3 -11   -6.90   49.40
   3  -3  12  208.58   72.49
  -3  -3 -12  330.67   52.89
  -3  -3 -12  328.77   87.49
   3   3  12  122.09   54.89
   3   3  12  207.28   55.49
  -3   3 -12   33.40   51.39
   3  -3  13  331.57   91.69
  -3  -3 -13   67.49   40.00
  -3  -3 -13  448.56  118.59
  -3  -3 -13  335.17   54.49
   3   3  13  143.99  183.38
   3   3  13  303.47   80.29
  -3   3 -13  374.86  112.99
   3  -3  14  124.89   52.19
  -3  -3 -14   38.90  134.39
  -3  -3 -14   80.59   25.70
  -3  -3 -14   43.10   10.60
   3   3  14  -57.09  118.69
   3   3  14   43.90   39.10
  -3   3 -14  210.58   82.59
  -3   3 -14  133.49   40.60
   3  -3  15  918.51  240.18
  -3  -3 -15   18.70  113.29
  -3  -3 -15 1108.59  289.87
   3   3  15   42.60   90.09
   3   3  15  996.30  260.17
  -3   3 -15  234.38   76.69
   3  -3  16   -9.10   35.10
  -3  -3 -16   17.30    8.60
  -3  -3 -16   73.89  118.39
  -3  -3 -16    9.90   11.70
   3   3  16  -12.90   73.49
   3  -3  17    9.80   25.50
   3  -3  17   16.60   10.20
  -3  -3 -17  -36.40   73.99
  -3  -3 -17   21.90   37.70
  -3  -3 -17   27.30    9.40
   3   3  17   73.19   77.69
   3   3  17   47.60   28.10
  -3   3 -17   32.20   45.70
   3  -3  18   77.59   23.30
  -3  -3 -18  -20.70   33.40
  -3  -3 -18   30.20   46.20
  -3  -3 -18   65.59   13.90
   3   3  18  122.99   34.00
   3   3  18   40.60   29.50
  -3   3 -18   31.50   32.70
   3  -3  19   33.80   13.20
  -3  -3 -19   71.29   38.70
  -3  -3 -19   13.50   20.10
   3   3  19   62.59   19.20
   3   3  19   87.99   33.80
  -3   3 -19   -8.50   22.40
  -3   3 -19    8.10   13.20
   3  -3  20   21.40   11.30
  -3  -3 -20  -38.00   31.20
  -3  -3 -20    7.10   13.00
  -3  -3 -20    1.70    5.50
   3   3  20    5.00   20.50
   3   3  20   -5.70    8.50
  -3   3 -20   11.10   19.60
  -3   3 -20    0.70   12.30
   3  -3  21    8.70    9.50
  -3  -3 -21   -1.20   25.30
  -3  -3 -21   55.09   13.20
   3   3  21   -5.50   12.70
   3   3  21   26.90   20.30
   3   3  21    8.50    8.60
  -3   3 -21    8.00   21.40
  -3   3 -21   19.40   14.20
   3  -3  22    3.30   10.90
   3  -3  22   16.90   10.70
  -3  -3 -22   35.70   28.00
  -3  -3 -22    7.70    8.70
  -3  -3 -22   11.70   10.90
   3   3  22   -5.90   12.50
   3   3  22   30.50   11.90
   3   3  22   20.50   10.20
   3   3  22   -3.00   13.90
  -3   3 -22    2.20   11.50
  -3   3 -22    4.50   22.20
   3  -3  23   -1.50   10.80
   3  -3  23   -3.30    7.40
  -3  -3 -23   -2.60    8.10
  -3  -3 -23   -3.50    8.10
  -3  -3 -23   14.00   20.10
  -3  -3 -23    4.00    9.30
   3   3  23    5.30   13.40
   3   3  23   -0.30    7.80
   3   3  23    0.90   12.40
   3   3  23    9.70    9.20
  -3   3 -23   -6.60   11.60
  -3   3 -23   -3.10   18.30
   3  -3  24   12.70   12.60
   3  -3  24   19.00   12.00
  -3  -3 -24   -3.70    9.30
  -3  -3 -24   11.20    8.80
  -3  -3 -24   23.70   24.60
  -3  -3 -24   -6.30    8.80
   3   3  24   -7.70   13.10
   3   3  24  -11.50    9.50
   3   3  24  -15.10   14.90
  -3   3 -24   -2.10   10.00
   3  -3  25   -4.20   10.90
   3  -3  25   14.60   13.00
  -3  -3 -25    2.40    9.80
  -3  -3 -25  -34.00   24.20
  -3  -3 -25   -3.70    9.00
  -3  -3 -25   -1.80    8.00
   3   3  25    0.90   12.80
   3   3  25   -5.30    9.60
   3  -3  26   -1.20   10.20
  -3  -3 -26    0.20    9.90
  -3  -3 -26   -3.10    7.20
  -3  -3 -26   14.60   21.80
  -3  -3 -26   -1.90    8.90
   3   3  26   -0.80   15.40
   3   3  26    8.10   14.90
   3   3  26    5.80   10.10
   3  -3  27   12.80   11.30
  -3  -3 -27   10.10   10.20
  -3  -3 -27   -6.80    7.50
   3   3  27   12.40   14.00
   3   3  27  -13.40   12.20
   3   3  27   14.40   10.80
  -3   3 -27   -4.30   10.70
  -3  -3 -28   -9.10    6.60
   3   3  28   -6.00   15.70
   3   3  28  -10.90   10.50
   3   3  28    4.90   10.30
  -3   3 -28   -2.20    7.80
  -3  -3 -29   -8.20    5.40
   3   3  29    9.00   14.40
   3   3  29   13.30   10.20
  -3   3 -29    9.10   11.40
   3  -5 -28   -5.50   12.80
   3  -5 -28  -19.90   15.10
  -3   5  28   -1.20   14.30
  -3   5  28   -6.30   10.10
  -3   5  28   14.10   11.40
   3  -5 -27  -13.80   19.80
   3  -5 -27  -14.60   14.20
  -3   5  27   13.60   17.00
  -3   5  27    3.80    9.50
  -3   5  27   -8.00   10.80
   3  -5 -26    8.40   17.30
   3  -5 -26   -5.00    6.10
   3  -5 -26  -12.30   14.00
   3  -5 -26    7.90    7.30
  -3   5  26  -14.30   16.40
  -3   5  26  -14.30   13.40
   3  -5 -25   -9.50   13.60
   3  -5 -25   36.60   12.00
   3  -5 -25  -17.60   15.60
   3  -5 -25    1.80    6.70
  -3   5  25   21.10   16.90
  -3   5  25    9.20   12.30
   3  -5 -24   -9.00   12.70
   3  -5 -24    0.60    7.20
   3  -5 -24   15.10   15.70
   3  -5 -24    0.90    7.50
  -3   5  24   12.90   10.20
  -3   5  24   13.00   10.60
  -3   5  24   12.60   15.90
   3  -5 -23  -11.50   18.40
   3  -5 -23    6.00    7.50
   3   5 -23   -3.30    8.60
  -3   5  23   -4.40    7.60
  -3   5  23    6.00   16.40
  -3   5  23   25.40   12.20
   3  -5 -22   -1.60   15.20
   3  -5 -22    0.10    7.10
   3  -5 -22    2.20    8.10
   3   5 -22    3.90    8.90
  -3   5  22   13.40   10.00
  -3   5  22   21.10   18.90
  -3   5  22   -7.90   12.50
  -3   5  22   18.20   10.20
   3  -5 -21    5.50   19.80
   3  -5 -21    5.10   10.10
   3  -5 -21    7.30   15.30
   3  -5 -21   18.00   11.50
   3   5 -21   15.60    9.80
  -3   5  21    8.40    8.60
  -3   5  21   -2.70   17.20
  -3   5  21  -10.20   13.90
  -3   5  21    9.30    9.30
   3  -5 -20  -11.80   19.50
   3  -5 -20    0.40    8.90
   3  -5 -20   -5.50   18.20
   3  -5 -20    8.30   12.00
  -3  -5  20    1.30    6.40
   3   5 -20    9.80    8.80
  -3   5  20   49.40   23.40
  -3   5  20   16.90   11.40
  -3   5  20    7.20    8.70
  -3   5  20   16.60   22.00
   3  -5 -19   10.00   29.50
   3  -5 -19   11.10   20.60
  -3  -5  19   10.10    9.40
   3   5 -19   18.60    9.20
  -3   5  19   19.10   11.60
  -3   5  19    0.80   20.30
  -3   5  19  -17.40   18.40
   3  -5 -18   28.50   33.70
   3  -5 -18   33.70   12.30
   3  -5 -18   49.20   24.70
  -3  -5  18   40.30   13.10
   3   5 -18   32.10   11.40
  -3   5  18   57.59   26.40
  -3   5  18   33.80   28.30
   3  -5 -17   17.50   10.50
   3  -5 -17   55.99   48.40
   3  -5 -17   77.39   27.20
   3  -5 -17   53.99   20.20
  -3  -5  17   94.19   24.20
   3   5 -17   91.49   23.90
  -3   5  17   50.29   16.40
  -3   5  17   33.60   35.00
  -3   5  17   40.60   14.60
  -3   5  17   71.89   27.00
   3  -5 -16   60.69   16.90
   3  -5 -16  -37.40   56.69
   3  -5 -16   72.79   24.40
  -3  -5  16   62.59   17.70
   3   5 -16  103.39   26.20
  -3   5  16  115.39   25.30
  -3   5  16  102.49   53.09
   3  -5 -15  -38.50   64.99
   3  -5 -15   12.10    9.20
   3  -5 -15    8.90   10.50
  -3  -5  15   36.00   12.00
   3   5 -15   14.30    8.00
  -3   5  15   13.20   16.30
  -3   5  15   72.39   51.39
  -3   5  15   41.30   18.40
   3  -5 -14   75.99   83.89
   3  -5 -14   92.99   20.10
   3  -5 -14  117.09   33.10
  -3  -5  14   74.29   20.50
   3   5 -14  109.89   27.60
  -3   5  14   78.69   20.50
  -3   5  14  119.29   35.30
  -3   5  14  166.98   76.49
   3  -5 -13   50.39  102.99
   3  -5 -13   84.89   26.50
   3   5 -13  119.69   29.70
  -3   5  13   87.89   68.29
  -3   5  13   61.99   17.40
  -3   5  13   90.59   30.10
  -3   5  13   60.99   22.80
   3  -5 -12  331.57   80.49
   3  -5 -12  253.37  161.78
   3  -5 -12  382.36  105.49
   3   5 -12  372.66   86.99
  -3   5  12  402.96  138.99
  -3   5  12  350.16   85.39
  -3   5  12  292.87   80.19
   3  -5 -11   65.19  141.79
   3  -5 -11  131.19   35.30
  -3   5  11  173.58   99.89
   3  -5 -10  -44.20  133.69
   3  -5 -10    7.30   15.20
   3  -5 -10  -32.10   30.70
  -3   5  10   48.10   78.39
  -3   5  10   36.20   20.20
   3  -5  -9   22.00  131.09
   3  -5  -9    7.70   14.90
  -3   5   9   -5.10   60.69
  -3   5   9   41.40   20.10
   3  -5  -8   32.40   18.30
   3  -5  -8  257.97  146.79
   3  -5  -8    9.10   35.50
  -3   5   8   -7.50   60.99
  -3   5   8   33.90   38.40
  -3   5   8   25.40   17.80
   3  -5  -7   42.50  139.29
   3  -5  -7   34.70   37.20
  -3   5   7  116.89   72.79
  -3   5   7  112.29   34.40
   3  -5  -6   14.90   18.20
   3  -5  -6  188.58  134.09
   3  -5  -6   37.50   37.00
  -3   5   6  -14.50   48.10
  -3   5   6    8.50   44.00
  -3   5   6   61.29   23.70
   3  -5  -5  259.77   65.49
   3  -5  -5  149.39  128.89
   3  -5  -5  360.16  102.99
  -3   5   5  269.77   96.19
  -3   5   5  191.08   66.79
  -3   5   5  308.47   74.79
   3  -5  -4    9.30   19.60
   3   5  -4   79.29   29.40
  -3   5   4   37.30   22.50
   3  -5  -3 1176.88  272.97
  -3   5   3 1469.85  358.26
  -3   5   3 1378.66  319.27
  -3  -5   2 1137.99  263.87
   3   5  -2 1165.78  270.47
  -3   5   2 1188.28  295.37
   3  -5  -1  195.38   53.89
  -3  -5   1  167.08   58.29
   3   5  -1  166.48   63.59
  -3   5   1  228.78   89.49
  -3   5   1  198.58   53.19
   3  -5   0   48.70   93.09
  -3  -5   0   74.49   29.30
  -3  -5   0   52.79   41.00
   3   5   0   34.80   19.40
   3   5   0    9.20   43.00
   3  -5   1  -20.40   87.59
  -3  -5  -1  102.19   51.29
   3   5   1   63.59   26.40
   3   5   1   33.30   40.90
   3  -5   2  124.09   86.69
  -3  -5  -2   25.80   21.00
  -3  -5  -2    7.10   40.60
   3   5   2   52.59   22.40
   3   5   2   78.69   34.60
  -3   5  -2   66.49   62.19
   3  -5   3  212.48   98.99
  -3  -5  -3  215.38   55.19
  -3  -5  -3  100.99   47.90
   3   5   3  210.38   55.69
   3   5   3  215.38   60.29
  -3   5  -3  151.28   66.79
   3  -5   4  581.34  148.99
  -3   5  -4  663.93  167.28
   3  -5   5  253.47   86.69
  -3  -5  -5  362.16   87.59
  -3  -5  -5  415.16  114.49
   3   5   5  393.76   94.99
   3   5   5  336.87   90.29
  -3   5  -5  334.87   91.99
   3  -5   6  -19.70   46.10
  -3  -5  -6   35.50   19.70
  -3  -5  -6  134.89   43.70
   3   5   6   43.40   21.10
   3   5   6   12.00   18.80
  -3   5  -6  113.49   54.19
   3  -5   7   -9.20   58.89
  -3  -5  -7   -0.50   14.40
  -3  -5  -7    1.60   14.70
   3   5   7    1.70   18.60
  -3   5  -7  -34.10   42.90
   3  -5   8   87.09   69.39
  -3  -5  -8  164.18   45.80
  -3  -5  -8  127.59   39.60
  -3   5  -8   33.20   55.69
  -3  -5  -9  572.44  137.09
   3   5   9  602.24  144.09
  -3  -5 -10   63.49   31.10
  -3  -5 -10  107.99   37.80
   3   5  10   55.39   31.50
   3   5  10   51.89   18.80
  -3  -5 -11  123.19   42.30
   3   5  11   63.89   36.00
  -3  -5 -12   63.69   31.30
   3   5  12   -3.30   25.90
   3  -5  13  271.37   62.59
  -3  -5 -13  403.56  108.09
   3   5  13  183.38   53.29
   3   5  13  294.07   78.59
  -3   5 -13  288.47   66.59
   3  -5  14   35.00   10.00
  -3  -5 -14  -14.00   22.30
  -3  -5 -14   35.90   18.40
   3   5  14  -30.90  101.79
   3   5  14   30.20   13.90
  -3   5 -14   48.90   13.90
   3  -5  15   83.59   21.10
  -3  -5 -15 -129.99   72.49
  -3  -5 -15  108.89   39.20
  -3  -5 -15   53.39   20.50
   3   5  15   78.29   77.99
   3   5  15  114.59   32.70
   3   5  15   52.59   24.10
  -3   5 -15   68.39   19.40
   3  -5  16    3.80    7.10
  -3  -5 -16   64.59   22.90
  -3  -5 -16   14.60   41.60
  -3  -5 -16  -53.09   25.50
   3   5  16   49.40   43.30
   3   5  16   57.39   18.90
   3   5  16   23.90   24.40
  -3   5 -16   13.40   10.60
   3  -5  17    8.70    6.40
  -3  -5 -17    7.90   21.30
  -3  -5 -17   16.20   25.20
  -3  -5 -17   28.50   14.60
   3   5  17  -25.00   21.40
   3   5  17  -27.50   23.70
   3   5  17   11.40    9.30
  -3   5 -17   10.70   10.70
   3  -5  18   24.80   10.30
  -3  -5 -18   -0.40   15.90
  -3  -5 -18    6.60    9.50
  -3  -5 -18   61.19   29.40
   3   5  18   15.40   10.30
   3   5  18  -24.20   19.80
   3   5  18   -4.30   22.30
  -3   5 -18   10.80   12.90
   3  -5  19   -2.90    8.10
  -3  -5 -19   -5.10   14.40
  -3  -5 -19    3.00    7.90
  -3  -5 -19   23.90   26.10
   3   5  19   25.70   13.30
   3   5  19   13.20    8.90
   3   5  19  -16.40   19.60
   3   5  19   -5.70   18.90
  -3   5 -19    5.30   12.00
   3  -5  20    3.40    8.80
  -3  -5 -20   12.80   15.30
  -3  -5 -20    7.70    8.30
  -3  -5 -20   12.00   21.10
   3   5  20   16.00   12.30
   3   5  20   12.40    9.30
   3   5  20  -20.20   19.40
   3   5  20  -15.30   15.40
  -3   5 -20    4.60   11.70
  -3  -5 -21   -4.70    6.10
  -3  -5 -21   14.60   15.70
  -3  -5 -21   30.70   22.20
  -3  -5 -21   17.30   10.80
   3   5  21    4.30    8.20
   3   5  21   15.20   12.10
   3   5  21    2.70   17.30
  -3   5 -21   -4.00   11.90
  -3  -5 -22  -15.20   14.40
  -3  -5 -22   -4.80    6.70
  -3  -5 -22   27.80   20.80
  -3  -5 -22    9.70    9.90
   3   5  22   12.90    9.70
   3   5  22    9.70   19.00
  -3   5 -22   -6.40   12.90
  -3  -5 -23  -13.20   13.10
  -3  -5 -23   -1.80    8.10
   3   5  23    4.20    9.20
   3   5  23  -11.10   19.00
   3  -5  24  -18.40   12.30
  -3  -5 -24    3.40   10.00
  -3  -5 -24   -2.90    7.10
   3   5  24    0.50   11.30
   3   5  24   -5.80    8.80
   3   5  24  -14.90   17.40
  -3  -5 -25   17.90   12.00
   3   5  25   26.80   21.60
   3   5  25   10.50   16.20
   3   5  25   19.50   11.20
  -3   5 -25  -11.30   10.60
   3  -5  26   12.00    9.20
  -3  -5 -26  -23.00   17.30
  -3  -5 -26   -2.20    7.30
   3   5  26   -1.70   12.50
   3   5  26    9.80    8.90
   3  -5  27   -2.40    7.80
  -3  -5 -27  -20.00   20.60
  -3  -5 -27   -6.90    7.20
  -3  -5 -27    5.00    7.00
   3   5  27   -9.60   11.90
   3   5  27   -5.70    8.90
   3  -7 -26   -8.40   13.80
  -3   7  26    5.30   18.20
  -3   7  26   -8.30   12.10
  -3   7  26   -0.20    7.40
   3  -7 -25    4.80    7.70
   3  -7 -25    4.10    8.10
  -3   7  25   14.20   16.90
   3  -7 -24   -6.30    6.10
   3  -7 -24   18.00   16.00
   3  -7 -24   10.50   11.20
  -3   7  24   17.10   15.30
  -3   7  24   23.00   21.00
   3  -7 -23   -1.20   15.20
   3  -7 -23  -17.70   15.10
   3  -7 -23   -2.10   10.00
  -3  -7  23   12.80    8.40
  -3   7  23    6.30   15.80
  -3   7  23    1.00    7.60
  -3   7  23   -4.50   13.70
   3  -7 -22   14.40   17.20
   3  -7 -22    1.40   11.70
   3  -7 -22    0.00   10.80
   3  -7 -22    7.30   10.40
  -3  -7  22   28.20   11.70
  -3   7  22    0.50    7.50
  -3   7  22    3.00   15.10
  -3   7  22    4.10   13.20
   3  -7 -21    9.80   16.20
   3  -7 -21   -8.10   16.90
   3  -7 -21   -7.10    8.80
   3  -7 -21    9.10    9.90
  -3  -7  21   14.30   10.00
   3   7 -21   11.50    7.80
  -3   7  21  -10.40    9.30
  -3   7  21    2.80   12.20
  -3   7  21   15.70   19.40
   3  -7 -20    5.10    8.90
   3  -7 -20    9.00   19.80
   3  -7 -20   12.30    9.50
  -3  -7  20   18.60    9.70
   3   7 -20   11.40    8.50
  -3   7  20   12.80   10.80
  -3   7  20   27.90   21.60
  -3   7  20    8.40   14.10
  -3   7  20    4.50   14.30
   3  -7 -19   12.40   18.60
   3  -7 -19   57.29   22.70
  -3  -7  19   43.60   14.60
   3   7 -19   42.20   13.50
  -3   7  19   11.10   12.60
  -3   7  19   49.60   19.80
  -3   7  19    2.90   15.40
   3  -7 -18   17.10   21.00
   3  -7 -18   31.80   18.70
  -3  -7  18    3.90    7.50
   3   7 -18    4.30    6.90
  -3   7  18   19.50   17.00
   3  -7 -17  -28.00   15.80
   3  -7 -17    3.80   23.10
  -3  -7  17   11.20    8.00
   3   7 -17   -8.70    7.50
  -3   7  17    9.30   12.80
  -3   7  17   -1.30   16.10
   3  -7 -16   11.20   15.20
   3  -7 -16  -39.10   33.50
   3  -7 -16   -3.40   17.80
  -3   7  16    6.30   12.30
  -3   7  16   21.50   17.20
   3  -7 -15   -6.80   12.60
   3  -7 -15   63.39   44.00
   3  -7 -15    7.10   20.30
  -3   7  15  -15.30   16.10
  -3   7  15   12.20   13.90
   3  -7 -14   13.50   12.20
   3  -7 -14   22.50   42.60
   3  -7 -14  -44.50   24.50
  -3   7  14   -5.10   28.40
  -3   7  14   35.90   21.40
   3  -7 -13    6.30   63.29
   3  -7 -13   -6.90   12.00
   3  -7 -13   12.20   27.10
  -3   7  13   35.50   32.90
  -3   7  13    5.60   15.20
   3  -7 -12   32.10   15.70
   3  -7 -12  122.39   95.69
   3  -7 -12  -22.40   27.10
  -3   7  12    6.70   36.00
  -3   7  12   11.50   18.30
  -3   7  12    3.60   12.90
   3  -7 -11   11.20   13.40
   3  -7 -11   68.89   84.89
   3  -7 -11    8.60   28.50
  -3   7  11   28.40   44.30
  -3   7  11    2.60   19.90
  -3   7  11   48.80   18.50
   3  -7 -10   40.70   18.40
   3  -7 -10   22.30   85.39
   3  -7 -10   34.60   38.20
  -3   7  10   58.69   45.10
  -3   7  10   31.50   28.30
  -3   7  10   23.50   15.40
   3  -7  -9  -98.29   97.19
  -3   7   9  -36.50   38.60
  -3   7   9   21.80   32.10
   3  -7  -8    8.30   18.40
   3  -7  -8   57.59  100.29
   3  -7  -8   34.00   40.10
  -3   7   8  -41.20   43.00
  -3   7   8  -10.30   30.30
  -3   7   8   37.50   20.00
   3  -7  -7    4.70  105.39
   3  -7  -7  169.48   46.50
  -3   7   7  158.78   77.19
  -3   7   7  218.38   55.89
   3  -7  -6   44.80  107.19
   3  -7  -6  -19.90   19.10
   3  -7  -6   62.49   44.00
  -3   7   6  -30.80   59.89
  -3   7   6   -2.70   16.00
   3  -7  -5  216.28  106.09
   3   7  -5   78.59   27.60
   3  -7  -4  593.84  141.59
   3   7  -4  510.75  121.79
  -3   7   4  533.55  154.78
  -3   7   4  497.15  118.19
   3  -7  -3  135.99   38.70
  -3  -7   3   91.59   29.80
  -3   7   3  111.19   70.39
  -3   7   3   58.19   21.90
   3  -7  -2   84.89   27.70
  -3  -7   2  108.99   34.10
   3   7  -2  125.59   36.70
  -3   7   2  138.39   85.49
   3  -7  -1  106.29   33.60
   3  -7  -1  318.47  145.49
  -3  -7   1   24.40   28.10
   3   7  -1   88.19   30.90
   3   7  -1   80.79   43.20
  -3   7   1   87.89   29.00
   3  -7   0  353.46   87.19
   3  -7   0  114.09  116.09
  -3  -7   0  478.25  135.89
   3   7   0  379.86  109.79
  -3   7   0  437.16  105.49
   3  -7   1  553.54  186.68
  -3  -7  -1  237.88   63.79
  -3  -7  -1  246.48   80.29
   3   7   1  218.88   56.89
   3   7   1  144.39   59.39
  -3   7  -1  255.17  117.69
   3  -7   2   22.30  117.09
  -3  -7  -2  402.96  100.39
  -3  -7  -2  623.94  176.48
   3   7   2  464.15  112.49
  -3   7  -2  280.97  120.79
   3  -7   3  154.98  124.99
  -3  -7  -3   -7.60   51.79
  -3  -7  -3    2.50   23.20
   3   7   3   14.80   34.00
  -3   7  -3  344.37  134.39
  -3  -7  -4    3.90   18.70
  -3  -7  -4 -114.79   57.69
   3   7   4   -1.80   18.70
   3   7   4  -59.69   29.90
  -3   7  -4   17.00   84.19
  -3  -7  -5   23.90   19.50
  -3  -7  -5  -62.99   41.40
   3   7   5   17.10   18.40
   3   7   5   -8.00   20.30
  -3   7  -5   88.29   84.19
   3  -7   6   67.69   82.99
  -3  -7  -6   21.90   18.50
  -3  -7  -6  -24.60   37.20
   3   7   6   58.49   24.60
   3  -7   7    8.60   56.89
  -3   7  -7  -59.19   57.39
  -3  -7  -8   21.40   18.90
  -3  -7  -8   77.69   39.20
   3   7   8   30.00   19.30
   3   7   8   47.60   20.70
  -3   7  -8   74.49   52.39
  -3  -7  -9  184.68   49.70
  -3  -7  -9  199.68   64.09
   3   7   9  133.59   38.20
   3   7   9  190.88   53.59
  -3  -7 -10   -9.10   18.30
  -3  -7 -10    0.90   25.00
   3   7  10   29.30   19.90
   3   7  10   -3.30   14.00
  -3  -7 -11   48.70   22.80
  -3  -7 -11   21.50   19.00
   3   7  11   47.30   22.00
   3   7  12   56.59   24.00
  -3  -7 -13    4.00   15.40
  -3  -7 -13   -5.20   14.90
   3   7  13   27.70   20.00
  -3  -7 -14   -4.30   18.70
  -3  -7 -14   12.30   13.90
   3   7  14   -6.90   17.70
   3   7  14    3.10   13.20
  -3  -7 -15   15.40   21.10
  -3  -7 -15   -4.00   14.70
   3   7  15  -28.90   22.70
   3   7  15   -9.80   18.20
   3   7  15    3.80    7.50
  -3  -7 -16   26.00   20.90
  -3  -7 -16   26.20   18.20
   3   7  16   29.70   23.40
   3   7  16   21.80   19.50
   3   7  16   17.90   10.90
   3  -7  17    8.20    4.30
  -3  -7 -17   -7.70   11.90
  -3  -7 -17   25.50   21.50
  -3  -7 -17    3.80   14.20
   3   7  17   26.60   23.00
   3   7  17    5.20   16.20
   3   7  17   16.80   10.00
  -3   7 -17    6.40    3.60
   3  -7  18   24.50    7.60
  -3  -7 -18    3.80   15.20
  -3  -7 -18  -12.30   19.70
   3   7  18  -12.50   19.20
   3   7  18    7.50   19.30
  -3   7 -18   26.90    7.70
   3  -7  19    7.30    4.70
  -3  -7 -19   11.40   13.40
  -3  -7 -19    8.60   16.20
   3   7  19  -13.20   19.60
   3   7  19   -8.30   11.50
   3   7  19   -7.60   15.20
  -3   7 -19    5.10    4.50
   3  -7  20    9.60    6.00
  -3  -7 -20   -3.20   12.60
  -3  -7 -20   -4.80    9.50
   3   7  20   -8.80   19.80
   3   7  20    4.20   10.70
   3   7  20   -6.80   14.00
  -3   7 -20    2.50    5.30
   3  -7  21  -10.20    5.60
  -3  -7 -21   16.20   15.20
  -3  -7 -21  -10.20    8.60
   3   7  21   35.10   21.70
   3   7  21   -1.30   11.00
  -3   7 -21    6.40    6.90
   3  -7  22   24.30    9.30
  -3  -7 -22   16.80   15.00
  -3  -7 -22   12.20   15.90
  -3  -7 -22   22.50   11.80
   3   7  22   25.90   19.30
   3   7  22   14.50   12.10
   3  -7  23    7.90    6.80
  -3  -7 -23   19.50   14.60
  -3  -7 -23   20.40   16.90
  -3  -7 -23  -11.70    8.90
   3   7  23  -12.90   11.70
   3   7  23    7.60   10.50
  -3  -7 -24    1.50   13.70
  -3  -7 -24   -1.00   13.10
  -3  -7 -24    0.80    6.80
   3   7  24    4.20   10.80
   3   7  24   22.60   15.40
  -3  -7 -25  -12.20   14.20
  -3  -7 -25  -12.10   13.90
  -3  -7 -25   -0.30    6.30
   3   7  25   39.60   17.00
   3   7  25    1.80   12.50
   3  -9 -24   -7.70   11.70
   3  -9 -24   -8.40    7.00
  -3   9  24   12.00   15.90
  -3   9  24   -2.80   13.70
  -3   9  24  -17.90   10.40
   3  -9 -23   -7.80   14.10
  -3   9  23   -7.50   16.10
  -3   9  23   25.90   13.90
   3  -9 -22   -6.30   16.80
   3  -9 -22    1.10   13.30
  -3   9  22   -7.00   14.50
  -3   9  22   -2.50   15.40
   3  -9 -21    2.20   16.50
   3  -9 -21   -3.20   16.00
  -3   9  21   -9.10   14.30
  -3   9  21  -12.30   11.20
  -3   9  21   -8.70   17.50
   3  -9 -20    7.70   14.00
   3  -9 -20  -14.60   15.00
   3  -9 -20    2.70   10.10
  -3   9  20  -14.00   14.30
  -3   9  20    9.60   13.20
  -3   9  20   -0.40   16.40
   3  -9 -19   24.10   16.00
   3  -9 -19   -0.10   10.70
  -3   9  19   35.90   20.90
  -3   9  19  -24.70   16.30
  -3   9  19    1.60   10.40
   3  -9 -18   -8.10   14.70
   3  -9 -18   10.80   15.00
  -3   9  18  -13.80   14.20
  -3   9  18   11.20   14.90
  -3   9  18    0.00   12.30
   3  -9 -17   -4.10   11.10
   3  -9 -17   -4.40   15.50
   3  -9 -17   -4.40   15.80
  -3   9  17   -9.00   16.30
  -3   9  17   -1.80   16.30
   3  -9 -16    8.70   13.90
  -3   9  16  -19.50   16.90
  -3   9  16   17.40   20.40
  -3   9  16   33.20   19.80
   3  -9 -15  -10.10   13.60
   3  -9 -15  -21.20   12.60
   3  -9 -15   -1.20   18.50
  -3   9  15   14.40   16.60
  -3   9  15    9.50   18.70
  -3   9  15  -37.40   17.50
   3  -9 -14   19.20   17.30
   3  -9 -14   -1.10   12.90
   3  -9 -14    7.30   17.70
  -3   9  14   10.60   17.00
  -3   9  14   46.70   22.30
  -3   9  14   38.50   18.00
   3  -9 -13   10.60   15.20
   3  -9 -13   -6.80   14.90
   3  -9 -13  -12.60   17.70
  -3   9  13   37.90   20.70
  -3   9  13   44.40   21.70
  -3   9  13   43.70   18.90
   3  -9 -12   14.20   16.20
   3  -9 -12    5.20   19.80
  -3   9  12   18.50   17.10
  -3   9  12   51.99   19.90
  -3   9  12  -20.40   16.60
   3  -9 -11   46.70   20.40
  -3   9  11   17.90   17.10
  -3   9  11   13.90   16.10
   3  -9 -10   37.00   28.60
  -3   9  10   17.50   18.80
  -3   9  10   17.30   17.00
   3  -9  -9  -10.60   18.80
   3  -9  -9   -1.40   16.20
   3  -9  -9   14.90   31.20
  -3   9   9    2.30   22.40
  -3   9   9   12.90   13.10
   3  -9  -8   23.70   18.60
   3  -9  -8    0.10   13.20
   3  -9  -8    9.10   30.50
  -3   9   8   12.70   13.30
  -3   9   8   20.10   19.50
   3  -9  -7  -11.30   14.90
   3  -9  -7   -2.40   18.60
   3  -9  -7   55.29   36.70
  -3   9   7   19.10   14.90
  -3   9   7    4.30   19.20
   3  -9  -6   17.10   25.60
   3   9  -6   26.40   18.60
  -3   9   6   -0.30   19.10
   3   9  -5  124.59   35.90
  -3   9   5   16.00   31.20
  -3   9   5  165.18   43.20
   3  -9  -4   65.69   38.30
   3  -9  -4   51.79   24.10
  -3  -9   4   22.90   21.00
   3   9  -4   31.50   17.70
  -3   9   4    9.40   37.90
  -3   9   4   14.50   13.20
   3  -9  -3   28.20   39.80
   3  -9  -3   43.50   21.20
  -3  -9   3   25.20   18.00
  -3   9   3    8.10   35.30
  -3   9   3   18.40   14.80
   3  -9  -2   33.00   46.70
   3  -9  -2   58.99   22.10
  -3  -9   2   21.00   19.10
   3   9  -2   83.69   28.00
  -3   9   2   -1.60   39.90
   3  -9  -1   44.60   54.99
   3  -9  -1  122.49   36.90
  -3  -9   1  109.59   36.50
   3   9  -1  120.59   34.00
  -3   9   1   57.89   44.30
  -3   9   1   99.29   29.70
   3  -9   0   13.60   41.10
   3  -9   0   70.99   31.50
  -3  -9   0  -33.80   39.90
   3   9   0    6.80   21.30
  -3   9   0   28.90   37.20
  -3   9   0   53.99   21.50
   3  -9   1    7.40   21.40
  -3  -9  -1  -17.10   17.90
  -3  -9  -1   -0.70   41.00
   3   9   1    7.60   13.70
   3   9   1    0.60   22.50
  -3   9  -1   10.20   35.00
  -3   9  -1   31.30   19.90
   3  -9   2  -25.40   49.30
  -3  -9  -2   59.09   26.40
  -3  -9  -2  208.98   76.09
   3   9   2   96.19   37.10
  -3   9  -2   -8.90   42.30
   3  -9   3   19.20  287.67
  -3  -9  -3   14.00   21.50
  -3  -9  -3   74.69   49.20
   3   9   3   36.40   16.30
   3   9   3   32.70   21.80
   3  -9   4  -27.80   34.40
   3   9   4   16.30   16.90
  -3   9  -4   22.40   32.50
   3  -9   5    7.60   27.70
  -3  -9  -5  132.29   38.20
  -3  -9  -5   42.50   41.60
   3   9   5   34.40   22.00
  -3   9  -5  -29.90   22.70
  -3  -9  -6  -16.30   13.30
  -3  -9  -6   26.70   31.90
   3   9   6   -8.40   13.20
   3   9   6   36.70   20.70
  -3   9  -6  -26.30   17.50
  -3  -9  -7   34.80   27.90
   3   9   7  118.19   37.10
  -3   9  -7    9.80   13.50
  -3  -9  -8   10.80   15.70
  -3  -9  -8   25.90   29.50
   3   9   8   11.30   14.00
   3   9   8    3.00   16.70
  -3  -9  -9  -21.50   14.60
  -3  -9  -9   43.50   30.20
   3   9   9    0.10   17.10
   3   9  10   46.30   21.60
  -3  -9 -11    1.20   18.00
  -3  -9 -11   -9.20   24.50
   3   9  11   -0.60   12.70
   3   9  11   31.30   15.80
  -3  -9 -12   11.60   18.20
  -3  -9 -12   -3.10   24.60
   3   9  12   33.90   18.60
   3   9  12    5.10   11.90
  -3  -9 -13   -9.90   16.00
  -3  -9 -13   -7.60   19.30
   3   9  13   11.70   16.20
   3   9  13    2.80   11.50
  -3  -9 -14   24.30   17.40
  -3  -9 -14   -0.60   14.60
   3   9  14    8.20   15.90
   3   9  14   -1.90   12.90
  -3  -9 -15   44.10   21.50
  -3  -9 -15    0.70   12.30
   3   9  15   -3.60   18.10
   3   9  15   24.60   16.90
   3   9  16   14.30   19.40
   3   9  16   10.10   17.40
  -3  -9 -17   -9.70   10.40
   3   9  17   -1.00   19.50
   3   9  17   10.00   16.20
  -3  -9 -18   11.60   16.70
  -3  -9 -18   -4.80   12.90
  -3  -9 -18   -5.80   10.10
   3   9  18   -8.20   18.10
   3   9  18    7.50   18.70
  -3  -9 -19   -6.20   16.00
  -3  -9 -19  -14.20   13.50
  -3  -9 -19  -15.20   11.60
   3   9  19  -26.30   20.30
   3   9  19   -5.70   14.20
   3   9  19    7.80   13.20
  -3  -9 -20  -10.00   16.10
  -3  -9 -20    4.30   12.90
  -3  -9 -20   -8.70   11.30
   3   9  20    7.30   17.90
   3   9  20    4.40   10.20
   3   9  20   10.70   14.80
  -3  -9 -21   -0.10   17.10
  -3  -9 -21    1.70   12.10
  -3  -9 -21   -2.00    9.40
   3   9  21    3.70   19.10
   3   9  21    1.00    7.70
   3   9  21   12.80   15.00
  -3  -9 -22   -9.50   13.00
  -3  -9 -22    1.80   14.50
  -3  -9 -22    3.40    9.20
   3   9  22    4.90   17.20
   3   9  22   -6.90    7.80
   3   9  22   16.30   12.00
  -3  -9 -23   11.40   13.40
  -3  -9 -23   -8.60   14.00
  -3  -9 -23  -10.20    9.20
   3   9  23   14.30   16.10
   3   9  23    9.20   12.10
   3 -11 -20    4.70    9.20
   3 -11 -20    6.10   14.90
  -3  11  20   -4.10   14.80
  -3  11  19   14.50   16.70
   3 -11 -18   14.90   12.80
   3 -11 -18   -3.30   13.60
  -3  11  18   -5.40   16.80
   3 -11 -17   -8.60   13.70
   3 -11 -17   -0.80   10.20
   3 -11 -17    0.90   11.30
  -3  11  17    4.50   15.70
  -3  11  17   -1.10   15.80
   3 -11 -16   12.90   16.50
   3 -11 -16    1.80   11.30
   3 -11 -16  -11.50   11.30
  -3  11  16  -19.50   15.70
  -3  11  16   14.70   14.50
   3 -11 -15   39.10   19.30
   3 -11 -15   -4.30   10.50
   3 -11 -15    2.10   11.00
  -3  11  15   37.60   21.60
  -3  11  15   19.70   16.30
   3 -11 -14  -29.20   15.20
   3 -11 -14    8.50   11.50
   3 -11 -14   10.00   11.70
  -3  11  14   10.50   15.80
  -3  11  14   -2.60   14.00
   3 -11 -13   -4.80   10.90
   3 -11 -13   -8.20   16.50
   3 -11 -13   26.70   13.90
   3 -11 -12   -7.70   10.00
   3 -11 -12   20.60   16.30
  -3  11  12   23.40   18.40
   3 -11 -11   -3.30   18.10
   3 -11 -11   16.00   12.10
   3 -11 -11    6.30   13.70
  -3  11  11   21.10   16.70
  -3  11  11  -13.40   10.40
   3 -11 -10   -4.20   21.90
   3 -11 -10   14.60   11.40
   3 -11 -10   15.30   15.70
  -3  11  10   -1.40   15.60
  -3  11  10   -4.50   10.90
  -3  11  10   24.30   16.60
   3 -11  -9    8.60   19.60
   3 -11  -9    3.30    9.00
   3 -11  -9   -5.20   16.60
  -3  11   9   -2.70   18.30
  -3  11   9  -17.80   10.70
  -3  11   9   59.59   23.00
   3 -11  -8  -18.80   16.30
   3 -11  -8    9.00    9.20
   3 -11  -8  -27.10   18.20
  -3  11   8    0.60   14.90
  -3  11   8    5.40    9.50
  -3  11   8   30.20   18.40
   3 -11  -7   -6.20   15.80
   3 -11  -7   -2.80    8.90
   3 -11  -7   -4.60   18.20
  -3  11   7   -7.50   10.60
   3  11  -6   -9.90   20.00
  -3  11   6   -6.60   13.10
  -3  11   6    6.90   15.70
   3 -11  -5   20.20   14.70
   3 -11  -5   10.50   23.50
  -3 -11   5   16.20   23.10
   3  11  -5   53.39   24.30
  -3  11   5    1.60   13.80
  -3  11   5    4.50   13.50
   3 -11  -4   11.30   10.40
   3 -11  -4   67.89   27.50
   3  11  -4   20.10   16.60
  -3  11   4    5.20   12.90
  -3  11   4   11.70   14.60
   3 -11  -3    4.70   18.80
  -3 -11   3   68.79   26.40
  -3  11   3   17.80   14.50
  -3  11   3    2.50   14.70
   3 -11  -2   13.30   18.20
  -3 -11   2   30.70   22.40
   3  11  -2    5.10   16.60
  -3  11   2   -0.10   12.70
   3 -11  -1   26.50   18.10
  -3 -11   1    9.10   19.30
   3  11  -1   33.40   19.60
  -3  11   1   -3.60   15.00
  -3  11   1    7.50   15.20
   3 -11   0   17.60   22.20
   3 -11   0   15.50   16.00
  -3 -11   0  -16.30   24.10
   3  11   0   21.90   20.30
   3  11   0   -2.80   11.90
  -3  11   0  -11.40   13.50
  -3  11   0   22.30   18.50
   3 -11   1   -2.30   21.20
   3 -11   1   10.30   14.80
  -3 -11  -1    1.30   18.80
   3  11   1    1.60   12.80
  -3  11  -1   13.80   21.50
   3 -11   2   -5.70   12.90
   3 -11   2    1.60   23.00
  -3 -11  -2  -26.00   20.40
  -3 -11  -2   10.50   19.00
   3  11   2   17.30   15.00
   3  11   2   13.10   13.60
  -3  11  -2   -1.40   11.40
  -3  11  -2   44.00   21.90
   3 -11   3   -4.30   15.60
  -3 -11  -3  -14.50   20.30
  -3 -11  -3    8.70   19.50
   3  11   3   -9.40   13.70
   3  11   3   -8.40   11.20
  -3  11  -3   11.60   15.60
   3 -11   4   -3.00   14.10
  -3 -11  -4  -21.30   21.90
  -3 -11  -4   15.70   20.20
   3  11   4   10.70   17.50
   3  11   4    8.40   15.10
  -3  11  -4  -11.10   12.80
  -3 -11  -5  -20.60   21.30
  -3 -11  -5   19.80   20.70
   3  11   5   28.60   21.60
  -3  11  -5   -8.30   10.60
   3  11   6   14.50   13.00
  -3  11  -6   16.00   12.00
  -3 -11  -7   -5.60   18.90
  -3 -11  -7   38.40   21.40
   3  11   7   23.50   15.80
  -3  11  -7   12.30   11.80
  -3 -11  -8    0.70   15.90
  -3 -11  -8   -8.30   13.40
   3  11   8  -18.90   18.10
   3  11   8   13.20   15.20
  -3 -11  -9    5.00   16.80
  -3 -11  -9   -6.70   14.50
   3  11   9   46.80   21.20
   3  11   9   37.90   18.00
  -3 -11 -10  -19.00   16.20
  -3 -11 -10    9.80   13.10
   3  11  10   21.90   16.60
   3  11  10   17.10   15.90
  -3 -11 -11   10.30   18.10
  -3 -11 -11  -11.80   15.60
   3  11  11   62.69   25.80
   3  11  11   59.49   25.70
  -3 -11 -12    1.80   17.70
  -3 -11 -13   11.80   15.40
   3  11  13   18.30   19.10
  -3 -11 -14   12.00   17.80
  -3 -11 -14   -2.10   16.10
   3  11  14   37.20   23.30
   3  11  14   29.70   15.20
  -3 -11 -15  -15.00   16.20
  -3 -11 -15   17.50   15.30
   3  11  15   21.10   20.00
   3  11  15    8.70   11.60
  -3 -11 -16    3.00   14.90
  -3 -11 -16   19.60   12.80
   3  11  16   14.20   18.20
   3  11  16   17.80   13.60
  -3 -11 -17    8.70   14.20
  -3 -11 -17   14.90   11.30
   3  11  17    8.80   15.40
   3  11  17    3.60   13.10
  -3 -11 -18   -2.70   12.30
  -3 -11 -18    1.20    8.80
   3  11  18  -24.90   13.90
   3  11  18   -0.50   12.30
  -3 -11 -19  -13.70   12.40
  -3 -11 -19    1.10    8.60
   3  11  19  -10.60   12.00
   3 -13 -13   -6.40   11.00
  -3  13  13  -15.40   17.10
   3 -13 -12   -8.50   11.10
  -3  13  12  -10.10    8.60
   3 -13 -11   -3.30   15.40
   3 -13 -11    7.50   11.40
  -3  13  11    1.60   16.00
  -3  13  11   -4.00    9.30
   3 -13 -10  -11.20   18.20
   3 -13 -10  -10.50   12.20
  -3  13  10   18.80   17.40
  -3  13  10   14.50   10.10
   3 -13  -9   -0.70   16.30
   3 -13  -9   18.40   12.60
  -3  13   9   -4.60   16.80
  -3  13   9    1.60    9.40
   3 -13  -8   14.00   19.80
   3 -13  -8  -11.20   12.40
  -3  13   8    7.90    8.90
   3  13  -7    6.80   19.60
  -3  13   7  -32.40   21.60
  -3  13   7   10.90    9.30
   3 -13  -6    6.30   26.20
  -3 -13   6    6.70   24.20
   3  13  -6  -14.90   17.80
  -3  13   6   32.90   19.90
   3 -13  -5   -6.10   24.70
  -3 -13   5   19.20   17.80
   3  13  -5   51.39   21.90
  -3  13   5  -19.20   13.60
   3 -13  -4   12.80   15.30
   3 -13  -4    2.60   19.70
   3  13  -4    4.10   17.00
  -3  13   4  -18.80   14.60
   3 -13  -3   -9.30   13.20
   3 -13  -3   27.80   23.30
  -3 -13   3    7.60   21.20
   3  13  -3   -3.70   20.80
  -3  13   3   41.50   20.20
   3 -13  -2    9.60   13.80
   3 -13  -2   90.99   32.00
  -3 -13   2  101.79   33.90
   3  13  -2   22.10   17.60
   3 -13  -1   -1.50   11.40
  -3 -13   1   -8.70   19.00
   3  13  -1    6.40   17.50
  -3  13   1    8.70   16.70
   3 -13   0  -19.60   11.90
   3 -13   0   33.10   19.20
  -3 -13   0  -34.00   23.60
  -3  13   0  -18.80   16.10
   3 -13   1    3.10   22.60
   3 -13   1  -15.00   13.70
   3  13   1  -10.70   17.70
   3  13   1    3.10    8.50
  -3  13  -1   44.40   25.10
   3 -13   2  -15.10   20.10
   3 -13   2   -5.70   12.10
  -3 -13  -2   13.10   23.50
  -3 -13  -2   17.90   14.80
   3  13   2    2.00    9.10
  -3  13  -2   15.90   19.60
   3 -13   3    6.30   11.80
   3 -13   3   20.00   19.60
  -3 -13  -3    7.70   21.20
  -3 -13  -3    9.90   12.70
   3  13   3   19.60   18.00
   3  13   3   12.50    9.70
  -3 -13  -4   21.60   23.30
  -3 -13  -4   20.40   14.30
   3  13   4   33.20   19.10
   3  13   4   -5.50    7.30
  -3 -13  -5  -33.50   21.10
  -3 -13  -5  -10.20   12.00
   3  13   5   11.30   17.50
   3  13   5    3.80    9.40
  -3 -13  -6  -20.00   23.10
  -3 -13  -6   -2.00   12.50
   3  13   6   -4.80   15.60
   3  13   6   -7.80   10.00
  -3  13  -6  -11.90   13.00
  -3 -13  -7   -4.30   10.30
   3  13   7    9.20   19.20
  -3 -13  -8  -14.40   18.70
   3  13   8   14.90   11.70
  -3 -13  -9   -7.50   13.40
  -3 -13  -9   19.60   13.80
   3  13   9    4.70   11.10
  -3 -13 -10    2.10   13.80
  -3 -13 -10   -4.70    9.70
   3  13  10    5.70   14.90
   3  13  10  -29.10   15.10
  -3 -13 -11   -3.80   15.70
  -3 -13 -11    7.40    9.70
   3  13  11  -25.50   11.80
   3  13  11    6.40   12.70
  -3 -13 -12  -27.00   14.10
  -3 -13 -12   -0.30    9.60
   3  13  12   14.80   13.70
   3  13  12  -18.40   13.80
   4   0 -30   -7.30   16.80
  -4   0  30   -5.00   10.40
  -4   0  30    4.00    7.90
   4   0 -29   -3.70   19.50
   4   0 -29   -6.10    8.00
  -4   0  29    2.60   12.20
  -4   0  29    5.30    8.70
   4   0 -28   -1.80   20.70
   4   0 -28   -2.80    9.60
  -4   0  28  -22.60   12.40
  -4   0  28   27.50   12.40
   4   0 -27  -13.70   14.10
   4   0 -27   -6.70   19.90
   4   0 -27    2.90    9.90
  -4   0  27   -1.80    8.70
  -4   0  27   10.20   13.10
   4   0 -26   -1.60   15.00
   4   0 -26  -11.50    9.20
   4   0 -26   28.40   20.60
  -4   0  26   29.40   17.00
  -4   0  26   10.80    9.70
  -4   0  26   -0.80   11.20
   4   0 -25    7.30   20.20
   4   0 -25    2.70   16.60
  -4   0  25   -9.20   14.00
  -4   0  25    2.40    8.10
  -4   0  25   15.30   16.20
   4   0 -24   -1.90   20.00
   4   0 -24   71.69   22.00
  -4   0  24   12.00   16.80
  -4   0  24   94.79   29.00
  -4   0  24   98.29   27.70
  -4   0  24   -1.00   15.70
   4   0 -23   -7.60   21.10
   4   0 -23   17.60   13.90
  -4   0  23   28.30   18.80
  -4   0  23   -0.40   10.40
  -4   0  23    7.30    7.10
  -4   0  23   18.10   18.70
   4   0 -22   12.60   24.50
   4   0 -22   22.90   24.10
  -4   0  22   45.10   19.80
  -4   0  22   36.50   20.30
  -4   0  22  -12.20   17.00
  -4   0  22   44.80   14.50
   4   0 -21   58.39   32.00
   4   0 -21   -9.00   20.70
  -4   0  21    4.90   13.20
  -4   0  21   44.20   21.50
  -4   0  21    6.30    6.50
  -4   0  21    1.80   18.10
   4   0 -20   42.00   31.50
   4   0 -20   53.89   31.20
  -4   0  20  159.28   44.40
  -4   0  20   61.79   26.50
  -4   0  20  186.98   49.99
  -4   0  20  -10.00   19.60
   4   0 -19   70.39   36.80
   4   0 -19   10.70   28.50
  -4   0  19   16.90   16.70
  -4   0  19   59.29   27.20
  -4   0  19   -4.20    6.90
  -4   0  19  -26.00   23.30
   4   0 -18   83.39   39.30
   4   0 -18    4.40   31.20
  -4   0  18  126.69   36.70
  -4   0  18   15.60   28.50
   4   0 -17    9.00   25.50
   4   0 -17   77.59   47.00
  -4   0  17   23.50   23.30
  -4   0  17   28.10   30.30
   4   0 -16  -35.30   61.19
  -4   0  16   69.99   29.50
  -4   0  16  144.49   42.50
  -4   0  16  -33.40   46.60
   4   0 -15   12.60   26.40
   4   0 -15  -25.70   64.99
   4   0 -15    3.70    7.40
  -4   0  15    5.20   17.70
   4   0 -14   30.00   14.90
   4   0 -14   28.30   25.60
   4   0 -14   21.20    8.90
  -4   0  14   11.30   17.20
   4   0 -13    7.10   22.20
   4   0 -13    5.70   11.20
   4   0 -13   -4.60    6.20
  -4   0  13  -39.30   59.89
  -4   0  13    6.10   14.50
   4   0 -12  315.47   52.59
   4   0 -12  246.88   92.99
   4   0 -12  462.95  121.09
  -4   0  12  399.06   97.09
  -4   0  12   64.39   66.79
   4   0 -11  108.79   59.49
   4   0 -11    4.90   11.90
   4   0 -11   -1.40    5.50
   4   0 -11   21.80   20.80
  -4   0  11   12.90   15.00
  -4   0  11   35.40   17.00
  -4   0  11   10.20    6.10
  -4   0  11  -57.19   55.09
   4   0 -10  390.76  102.09
   4   0 -10  437.96  105.99
   4   0 -10  545.55  142.39
  -4   0  10  376.56   90.59
  -4   0  10  486.05  126.89
   4   0  -9   39.80   35.50
   4   0  -9  -10.30   16.50
   4   0  -9    0.50    5.70
   4   0  -9   -7.70   14.30
  -4   0   9    5.90   15.10
  -4   0   9    6.80    5.30
  -4   0   9   13.30   13.20
   4   0  -8 1359.46  314.27
   4   0  -8 1158.58  178.78
   4   0  -8 1138.59  296.57
  -4   0   8 1284.77  197.78
  -4   0   8 1162.98  302.97
  -4   0   8 1229.98  284.07
   4   0  -7   98.79   28.60
   4   0  -7   -4.60   15.10
   4   0  -7   53.59   28.20
  -4   0   7   14.50    5.50
  -4   0   7   11.50   14.90
  -4   0   7   47.90   28.70
  -4   0   7   35.60   15.20
   4   0  -6 1310.37  201.08
   4   0  -6 1628.54  423.86
  -4   0   6 1372.26  210.48
  -4   0   6  891.51  206.28
  -4   0   6 1825.52  475.25
  -4   0   6 1953.70  450.25
   4   0  -5  -19.90   12.70
   4   0  -5    2.20   10.10
  -4   0   5    7.10   12.40
  -4   0   5   19.40   11.20
  -4   0   4 1397.26  321.27
   4   0  -3   19.90   10.10
   4   0  -3  -19.70   10.70
   4   0  -3    9.10    3.90
  -4   0   3    8.00   10.30
  -4   0   3   17.70    5.80
  -4   0   3   29.30   10.70
   4   0  -2   10.90    4.90
  -4   0   2   24.00   11.10
  -4   0   2    3.20    8.70
  -4   0   2   17.40    6.30
  -4   0   1   -9.30    7.50
   4   0   0 1161.88  176.68
   4   0   1   13.60    6.10
  -4   0  -1    9.10    5.30
  -4   0  -1  -11.40    9.60
   4   0   2 1878.11  284.27
   4   0   2 1981.70  516.05
  -4   0  -2 1686.33  255.17
  -4   0  -2 2049.59  533.85
   4   0   3   31.00    6.50
   4   0   3   34.20   13.50
  -4   0  -3   32.90    6.50
  -4   0  -3    8.10   13.00
   4   0   4  571.14  149.29
  -4   0  -4  679.43  178.08
   4   0   5   12.20   10.30
  -4   0  -5   -8.60   14.60
   4   0   6 1750.22  456.05
  -4   0  -6 1760.82  459.05
   4   0   7   13.50   11.50
  -4   0  -7   16.80   14.90
   4   0   8  539.15  141.19
  -4   0  -8  509.15  134.39
   4   0   9   -0.20    9.80
  -4   0  -9  -10.00   15.40
   4   0  10 1052.99  274.77
  -4   0 -10 1086.09  284.27
   4   0  11    2.80    9.50
  -4   0 -11   17.30   40.30
  -4   0 -11   13.90   15.70
   4   0  12  535.55  140.29
  -4   0 -12   60.49   53.79
  -4   0 -12  646.94  170.58
   4   0  13   -5.60    8.80
  -4   0 -13    1.10   15.60
   4   0  14   12.10   40.90
   4   0  14   35.80   13.40
  -4   0 -14   55.59   22.60
   4   0  15  110.39  108.89
   4   0  15   53.89   46.10
   4   0  15   -3.80    7.00
  -4   0 -15    3.10   15.10
   4   0  16  -33.80   69.59
   4   0  16   54.79   36.90
   4   0  16  106.59   29.30
  -4   0 -16   99.79   33.10
   4   0  17    5.40   68.79
   4   0  17   27.30   24.80
   4   0  17   -3.40    7.00
  -4   0 -17   30.10   78.09
  -4   0 -17  -10.20   14.80
   4   0  18   17.70   18.70
   4   0  18   15.70   56.69
   4   0  18  176.48   47.30
  -4   0 -18  -37.70   52.99
   4   0  19  -16.40    8.30
  -4   0 -19    4.40   29.60
   4   0  20  128.29   35.20
  -4   0 -20   49.40   15.00
  -4   0 -20  -20.10   15.40
   4   0  21    4.30    9.30
   4   0  21   -3.60    7.40
  -4   0 -21   -2.00    7.30
  -4   0 -21   -5.80   12.20
  -4   0 -21    5.70   12.00
   4   0  22   -8.70   11.60
   4   0  22   63.89   19.40
  -4   0 -22    8.10    7.70
  -4   0 -22   21.20   13.80
   4   0  23    1.30   11.20
   4   0  23   -4.00    8.00
  -4   0 -23   -2.10   18.60
  -4   0 -23   -0.90   13.50
  -4   0 -23   -1.90    8.50
   4   0  24   -4.10    8.20
   4   0  24   -2.50    8.10
  -4   0 -24   -3.20    6.80
  -4   0 -24   -2.30    9.30
  -4   0 -24   -5.20    8.50
   4   0  25   -3.80    9.40
   4   0  25   -3.40    8.80
  -4   0 -25    1.10    6.30
  -4   0 -25    9.40   11.40
  -4   0 -25    0.50    9.10
   4   0  26    0.70    9.70
   4   0  26   21.80   11.30
  -4   0 -26   -1.90    6.50
  -4   0 -26    1.40    9.10
   4   0  27   -9.20    8.90
  -4   0 -27   -3.40   10.10
   4   0  28   26.00   11.70
  -4   0 -28   -3.10   10.00
   4   0  29   -7.90    7.30
  -4   0 -29   -7.50    8.00
   4  -2 -30    4.70   21.00
   4  -2 -30    0.30    5.60
  -4  -2  30   20.10    9.00
   4   2 -30   -7.80    5.50
  -4   2  30   10.70   10.80
   4  -2 -29   -1.60   16.00
   4  -2 -29    3.40    5.30
  -4  -2  29   -1.90    7.20
   4   2 -29   -3.30   13.80
   4   2 -29   12.20    8.30
  -4   2  29    8.30    9.40
  -4   2  29   -0.70   12.20
   4  -2 -28   21.20   23.20
   4  -2 -28  -10.20   11.30
   4  -2 -28    5.20    6.80
   4  -2 -28    2.00    7.10
  -4  -2  28   -6.70    6.80
   4   2 -28   -6.80    9.30
   4   2 -28   -6.50    6.90
  -4   2  28    3.10    8.40
  -4   2  28   -1.50   10.60
   4  -2 -27  -24.20   17.40
   4  -2 -27   29.30   11.80
   4  -2 -27   -2.50   13.40
   4  -2 -27   11.90    9.10
  -4  -2  27   42.10   18.20
  -4  -2  27   35.80   12.90
   4   2 -27    9.00   11.00
  -4   2  27   41.20   14.80
  -4   2  27   -1.40   13.70
   4  -2 -26   -8.00   21.10
   4  -2 -26   -1.30   10.50
   4  -2 -26   -6.70    7.70
   4  -2 -26   -3.00    7.80
  -4  -2  26    6.40    7.80
  -4  -2  26    8.20   10.30
   4   2 -26    2.50    7.30
   4   2 -26    6.10   11.20
  -4   2  26   11.10   13.80
  -4   2  26    1.50    8.50
  -4   2  26    8.50   13.70
  -4   2  26  -11.70   13.60
   4  -2 -25  -12.90   17.30
   4  -2 -25   -3.30   12.20
   4  -2 -25   -5.90    6.90
   4  -2 -25   -2.50    7.60
  -4  -2  25   -2.40    6.60
  -4  -2  25   -6.80   10.70
   4   2 -25  -14.80   15.60
   4   2 -25   -4.30    7.90
   4   2 -25    4.10   11.50
  -4   2  25   10.90    9.40
  -4   2  25    9.30    8.20
  -4   2  25   18.00   16.40
  -4   2  25    2.40   13.50
   4  -2 -24    6.10    7.50
   4  -2 -24    1.40   20.40
   4  -2 -24    7.90    7.90
  -4  -2  24    3.20   11.00
  -4  -2  24  -12.10    8.10
   4   2 -24   -6.70   17.00
   4   2 -24    0.40    6.40
   4   2 -24    8.70   13.30
  -4   2  24   -2.80    8.40
  -4   2  24   -1.40    7.50
  -4   2  24   16.10   16.20
  -4   2  24    2.40   12.00
   4  -2 -23   11.40    8.30
   4  -2 -23    0.00   20.20
   4  -2 -23    6.70    7.10
  -4  -2  23   -1.10   11.90
   4   2 -23   10.10   15.50
   4   2 -23    6.70   12.60
   4   2 -23   10.60    8.90
  -4   2  23   27.00   12.90
  -4   2  23    9.30    8.10
  -4   2  23    9.90   14.80
  -4   2  23    9.40   13.00
   4  -2 -22    3.30   23.20
   4  -2 -22    3.10    5.80
   4   2 -22   11.10   15.10
   4   2 -22   -2.70    7.60
  -4   2  22   15.30   11.70
  -4   2  22   17.30   17.20
  -4   2  22    4.80    8.00
   4  -2 -21    3.90   21.40
   4  -2 -21    8.40    9.40
  -4  -2  21    4.30    9.30
  -4  -2  21    7.40    7.80
  -4   2  21    9.60   10.40
  -4   2  21   28.20   11.80
  -4   2  21   -6.30   14.80
   4  -2 -20    3.80    7.50
   4  -2 -20  -19.00   22.00
  -4  -2  20   -9.20    9.60
  -4  -2  20   13.50    8.40
   4   2 -20    7.10   15.70
   4   2 -20   -2.20    7.30
  -4   2  20   33.90   24.80
  -4   2  20    8.70    7.70
  -4   2  20   34.40   23.50
   4  -2 -19   10.30   20.40
   4  -2 -19  -14.80   25.10
   4  -2 -19    0.90    9.00
   4  -2 -19    7.80    7.00
  -4  -2  19   10.00   10.20
  -4  -2  19    2.30    7.10
   4   2 -19    8.70   11.50
   4   2 -19  -10.40   13.90
  -4   2  19   -1.90    8.50
  -4   2  19  -13.20   21.80
  -4   2  19   49.10   27.00
   4  -2 -18  153.48   28.70
   4  -2 -18  126.99   42.10
   4  -2 -18  170.38   46.00
  -4  -2  18  175.68   46.20
  -4  -2  18  130.69   35.80
   4   2 -18  138.39   40.20
   4   2 -18  220.48   59.99
  -4   2  18  175.58   52.69
  -4   2  18  179.58   33.60
  -4   2  18  178.38   47.70
  -4   2  18  194.28   57.69
   4  -2 -17  204.18   56.29
   4  -2 -17  224.18   38.70
   4  -2 -17  240.58   63.99
  -4  -2  17  158.48   41.00
  -4  -2  17  238.78   63.39
   4   2 -17  229.38   60.79
   4   2 -17  205.38   56.09
  -4   2  17  292.87   50.29
  -4   2  17  131.69   45.20
  -4   2  17  169.28   45.50
  -4   2  17  100.49   42.70
   4  -2 -16  -19.20   54.79
   4  -2 -16   13.40   23.00
   4  -2 -16   76.69   22.40
  -4  -2  16   29.00   13.20
  -4  -2  16   56.09   16.90
   4   2 -16   18.60   12.10
   4   2 -16   57.89   22.20
  -4   2  16   12.00   11.00
  -4   2  16   69.49   33.20
  -4   2  16   46.10   14.90
  -4   2  16   -6.90   28.10
   4  -2 -15  -19.30   23.90
   4  -2 -15   43.60   60.09
   4  -2 -15   11.90    8.50
   4  -2 -15    8.40    7.70
  -4  -2  15   16.80   13.90
  -4  -2  15   34.00   12.00
  -4   2  15   29.00   31.70
  -4   2  15   25.40   11.60
  -4   2  15  -27.80   28.70
   4  -2 -14   34.60   59.89
   4  -2 -14   57.59   14.50
   4  -2 -14   24.90   21.40
  -4  -2  14   18.60   11.40
   4   2 -14   86.99   26.70
   4   2 -14   44.00   17.60
  -4   2  14   38.60   13.00
  -4   2  14   65.29   34.70
   4  -2 -13   90.29   18.80
   4  -2 -13  161.78   68.09
   4  -2 -13   62.49   19.20
  -4  -2  13   83.69   23.80
  -4   2  13   60.49   15.90
  -4   2  13  135.39   47.10
  -4   2  13   73.79   21.40
  -4   2  13   51.49   27.60
   4  -2 -12   69.99   27.00
   4  -2 -12   66.09   20.10
  -4  -2  12  139.59   35.20
   4   2 -12  158.38   39.50
  -4   2  12   25.30   11.40
  -4   2  12  120.39   38.00
  -4   2  12   84.49   24.40
   4  -2 -11  388.26   62.69
   4  -2 -11  459.35  109.29
  -4  -2  11  513.55  119.89
   4   2 -11  501.05  117.19
  -4   2  11  413.26   66.59
  -4   2  11  415.76   99.99
   4  -2 -10  113.19   33.20
   4  -2 -10  159.68   43.70
  -4  -2  10   47.60   15.10
   4   2 -10   77.79   21.50
  -4   2  10   39.50   25.90
  -4   2  10  133.39   36.70
   4  -2  -9  127.99   53.19
   4  -2  -9  143.89   37.00
  -4  -2   9  132.69   32.70
   4   2  -9  104.19   27.00
  -4   2   9  170.08   49.30
  -4   2   9  124.59   33.70
  -4   2   9  134.29   37.40
   4  -2  -8  137.39   60.59
   4  -2  -8   78.89   17.00
   4  -2  -8   77.29   23.60
   4  -2  -8  106.69   32.40
  -4  -2   8  144.89   35.10
  -4   2   8   58.29   21.40
  -4   2   8   59.59   14.30
  -4   2   8   99.49   30.40
  -4   2   8  108.29   41.10
   4  -2  -7  477.15  121.69
   4  -2  -7  507.75  118.99
  -4  -2   7  502.15  116.29
   4   2  -7  443.56  103.09
  -4   2   7  503.55  124.19
  -4   2   7  397.96   94.19
   4  -2  -6  125.89   50.39
   4  -2  -6  196.38   34.30
   4  -2  -6  148.79   37.90
  -4   2   6  183.58   31.80
  -4   2   6  163.78   41.90
   4  -2  -5  168.68   51.29
   4  -2  -5  182.58   32.00
   4  -2  -5  168.98   44.10
  -4  -2   5  180.38   43.10
   4   2  -5  156.48   37.70
  -4   2   5   46.20   35.00
  -4   2   5  165.58   29.00
  -4   2   5  184.38   46.10
  -4   2   5   80.89   33.00
   4  -2  -4  750.62  176.78
   4  -2  -4  846.82  196.78
  -4   2   4  846.82  197.28
  -4   2   4  811.22  188.08
   4  -2  -3   86.99   27.50
   4  -2  -3   68.19   16.00
  -4  -2   3  -90.09   44.90
   4   2  -3   10.80   28.00
  -4   2   3   68.39   16.10
  -4   2   3   87.69   25.40
   4  -2  -2  201.98   51.49
  -4  -2   2   23.50   26.10
  -4  -2   2  110.39   30.20
   4   2  -2   89.89   24.00
  -4   2   2  210.38   52.79
  -4  -2   1  284.27   77.09
   4   2  -1   66.19   21.20
  -4   2   1  106.39   28.40
  -4  -2   0   -9.30   23.80
  -4  -2   0   25.20   15.20
   4   2   0   34.30   21.20
   4   2   0   30.90   12.40
  -4   2   0   29.60   12.60
   4  -2   1  186.08   44.70
  -4  -2  -1  172.38   47.90
   4   2   1   53.29   28.00
   4   2   1  120.49   33.70
  -4   2  -1  161.68   38.90
   4  -2   2  954.60  219.68
  -4  -2  -2  507.45  125.99
  -4  -2  -2  768.42  201.08
   4   2   2  718.43  187.98
   4   2   2  640.84  153.58
  -4   2  -2  732.83  168.88
   4  -2   3 2030.90  465.45
  -4  -2  -3 2390.26  622.84
  -4  -2  -3 2640.14  610.04
   4   2   3 3284.87  758.12
  -4   2  -3 2442.46  559.44
   4  -2   4 2954.10  676.73
  -4   2  -4 3218.18  736.73
  -4  -2  -5 7017.10 1616.34
  -4  -2  -5 4866.11 1267.27
   4   2   5 6375.16 1467.65
   4   2   5 5074.49 1320.87
  -4  -2  -6 3904.51  902.31
  -4  -2  -6 1972.00  513.85
   4   2   6 3037.50  703.63
   4   2   6 1856.91  483.85
  -4  -2  -7   32.20   13.90
   4   2   7   36.50   12.90
   4  -2   8  915.41  239.08
  -4  -2  -8  854.81  223.38
  -4   2  -8 1210.88  316.57
   4   2   9   41.60   13.30
  -4   2  -9   35.40   16.60
   4  -2  10   16.10   11.80
  -4  -2 -10   68.79   69.19
  -4  -2 -10   27.60    8.00
  -4  -2 -10   -3.00    8.20
   4   2  10 -115.59   98.79
   4   2  10   20.30    9.30
  -4   2 -10   12.50   13.90
   4  -2  11  533.05  139.79
  -4  -2 -11   28.30   91.39
  -4  -2 -11  434.06   67.49
  -4  -2 -11  491.35  128.99
   4   2  11  131.29   98.19
   4   2  11  468.55  122.59
  -4   2 -11  577.44  152.58
   4  -2  12   43.30   14.90
  -4  -2 -12   38.30   10.10
  -4  -2 -12   72.19   22.20
   4   2  12   60.69   18.10
  -4   2 -12   12.50   15.60
   4  -2  13  158.78   43.20
  -4  -2 -13  275.97   73.79
   4   2  13  -58.39   64.49
   4   2  13  149.79   40.50
  -4   2 -13  185.18   53.29
   4  -2  14  202.58   54.39
  -4  -2 -14  335.17   89.19
   4   2  14  174.98   30.60
   4   2  14  230.58   61.09
   4  -2  15   62.99   63.19
   4  -2  15   11.00   10.20
  -4  -2 -15  224.18   78.59
  -4  -2 -15   27.60    8.80
  -4  -2 -15   34.00   14.80
   4   2  15   31.50   11.70
  -4   2 -15  -15.70   13.60
   4  -2  16    6.30   58.69
   4  -2  16   -3.50    8.30
  -4  -2 -16    5.20   45.80
  -4  -2 -16    8.70   11.50
   4   2  16   21.80    9.60
   4   2  16  -26.90   65.99
   4   2  16   17.60    9.90
  -4   2 -16  -29.90   56.59
  -4  -2 -17   24.80   41.70
   4   2  17   12.20    9.00
   4   2  17   28.20   68.79
   4   2  17   22.80   32.10
  -4   2 -17    6.90   55.49
   4  -2  18    9.20   22.50
  -4  -2 -18  -16.40   46.40
  -4  -2 -18   20.20   12.40
  -4  -2 -18   12.80   36.80
   4   2  18   24.00    9.80
   4   2  18  -18.40   41.40
   4   2  18  -43.10   35.90
  -4   2 -18   29.20   32.00
   4  -2  19   -8.80   11.70
   4  -2  19   33.20   13.20
  -4  -2 -19   -7.70   19.10
  -4  -2 -19    5.80   10.10
  -4  -2 -19  -35.10   36.20
   4   2  19   31.40   10.30
   4   2  19   -6.30   17.20
   4   2  19  -15.60   28.30
  -4   2 -19  -14.50   15.20
   4  -2  20    2.50    9.70
   4  -2  20   46.90   15.50
  -4  -2 -20   -7.40   16.70
  -4  -2 -20   14.60   32.70
   4   2  20   53.09   14.60
   4   2  20    1.60   15.70
   4   2  20    0.10   28.10
  -4   2 -20   -9.10    8.60
   4  -2  21   -2.10   10.00
   4  -2  21   14.90   10.60
  -4  -2 -21    8.00   16.60
  -4  -2 -21   13.00   21.70
  -4  -2 -21   10.30    7.50
   4   2  21   -0.70    9.10
   4   2  21   14.00    9.50
   4   2  21   -3.60   18.20
  -4   2 -21    1.50    9.60
   4  -2  22    1.80    7.50
  -4  -2 -22    2.90   15.50
  -4  -2 -22    3.00    7.30
  -4  -2 -22   12.50   20.40
   4   2  22    3.90    7.90
   4   2  22    1.60    6.80
   4   2  22    0.60   20.80
  -4   2 -22  -16.00   10.50
   4  -2  23  -13.50   13.00
   4  -2  23    6.40    9.10
  -4  -2 -23    4.40   16.30
  -4  -2 -23  -27.20   24.40
   4   2  23   15.70   11.40
   4   2  23   12.50    8.70
   4   2  23    1.90   19.30
  -4   2 -23   -7.50    8.70
  -4   2 -23   -8.50    8.50
   4  -2  24    8.50    9.20
   4  -2  24   -2.40    8.80
  -4  -2 -24   21.40   22.30
  -4  -2 -24   -1.50   12.80
  -4  -2 -24   -0.30    8.90
  -4  -2 -24   -6.90    5.30
   4   2  24   -8.20   13.90
   4   2  24    8.40   21.00
   4   2  24    3.30    9.90
  -4   2 -24    6.30   10.50
  -4   2 -24   -2.50    9.70
   4  -2  25  -12.20    8.10
   4  -2  25   13.00   10.10
  -4  -2 -25  -21.00   18.80
  -4  -2 -25    5.00    6.00
  -4  -2 -25   -1.80    7.60
   4   2  25   10.90   13.80
   4   2  25    4.00    9.40
   4   2  25   16.40   21.30
  -4   2 -25   -0.20    8.30
   4  -2  26   14.00    9.50
  -4  -2 -26   -8.90   17.50
  -4  -2 -26   -6.80    6.20
  -4  -2 -26    4.00    9.70
   4   2  26   -2.00   11.60
   4   2  26  -17.10   19.70
   4   2  26  -16.60    9.80
  -4   2 -26    2.30    9.40
   4  -2  27    3.60    8.90
  -4  -2 -27    0.00   18.30
  -4  -2 -27    0.00    9.60
   4   2  27   -1.00   14.80
   4   2  27   -1.70    8.10
   4   2  27    9.30   12.90
  -4   2 -27    0.60    8.70
   4  -2  28    7.00    8.60
  -4  -2 -28    1.10   19.40
  -4  -2 -28    3.90    8.90
   4   2  28    1.10   13.70
   4   2  28    5.70    9.30
  -4   2 -28   -9.40    8.90
   4  -2  29   -1.10    6.40
  -4  -2 -29   -4.70   16.80
  -4  -2 -29  -13.80    9.40
   4   2  29    7.60   13.90
   4   2  29   16.20    9.80
  -4   2 -29    1.10    8.00
   4  -4 -29   16.00   13.40
   4  -4 -29   -7.30    6.20
  -4  -4  29    4.50    7.90
   4   4 -29    5.10    8.20
  -4   4  29   11.40   13.30
  -4   4  29    1.20   11.60
  -4   4  29    1.80    6.40
   4  -4 -28   26.30   17.40
   4  -4 -28    1.40    7.40
   4   4 -28    0.30    9.30
  -4   4  28  -18.80   12.60
  -4   4  28   23.20   16.90
  -4   4  28   19.10    9.40
   4  -4 -27   30.10   18.70
   4  -4 -27    3.50    7.80
   4  -4 -27   -6.10    7.10
  -4  -4  27   20.80    9.60
   4   4 -27   -8.30    8.90
  -4   4  27    2.80   13.40
  -4   4  27    9.20    7.80
  -4   4  27    0.40   11.80
   4  -4 -26   15.00   18.70
   4  -4 -26  -10.50    7.20
  -4  -4  26   -9.40   11.00
  -4   4  26   12.10   15.10
  -4   4  26    0.90    7.80
  -4   4  26  -18.60   13.20
   4  -4 -25   -7.70   17.30
   4  -4 -25   24.50   10.30
   4  -4 -25   -1.20    7.20
  -4  -4  25   11.90   11.10
   4   4 -25   -6.80    8.90
  -4   4  25   12.40   10.50
  -4   4  25    8.40   13.90
  -4   4  25   31.10   13.90
  -4   4  25    6.50   15.10
   4  -4 -24    9.70   16.10
   4  -4 -24   15.90    9.40
  -4  -4  24    3.60    8.50
  -4   4  24   22.30   11.80
  -4   4  24    4.90   12.80
  -4   4  24   11.60   14.10
   4  -4 -23   22.50   18.30
   4  -4 -23    5.50    8.40
   4  -4 -23   -8.50    5.90
  -4  -4  23  -14.40   10.90
   4   4 -23    2.10   12.90
  -4   4  23   19.20   12.20
  -4   4  23   12.10   10.00
  -4   4  23   -6.80   13.80
  -4   4  23   -7.50   13.00
   4  -4 -22    0.80   18.30
   4  -4 -22   19.90    9.20
   4  -4 -22    3.90    6.80
   4  -4 -22    7.00   14.60
  -4  -4  22   28.40   12.50
  -4   4  22   -1.90    8.90
  -4   4  22  -28.00   14.20
  -4   4  22   -6.40   12.90
   4  -4 -21    4.10   15.70
   4  -4 -21  -14.40   21.20
   4  -4 -21    0.50    7.90
  -4  -4  21    9.70    9.60
   4   4 -21    2.70    8.80
  -4   4  21   23.70   11.40
  -4   4  21   26.90   20.20
  -4   4  21    9.20    8.70
   4  -4 -20  -15.50   28.70
   4  -4 -20    4.00    6.60
   4  -4 -20   22.40   11.00
  -4  -4  20   24.70   11.70
   4   4 -20   16.00   11.60
  -4   4  20   17.20   17.20
  -4   4  20   14.00   17.00
  -4   4  20    9.70    9.30
   4  -4 -19    6.70   18.00
   4  -4 -19    4.10   33.00
   4  -4 -19   12.80   10.50
   4  -4 -19   13.20    8.30
  -4  -4  19   28.00   11.00
   4   4 -19   11.50    8.80
  -4   4  19    7.30   10.00
  -4   4  19   11.40    9.10
  -4   4  19   27.30   21.40
  -4   4  19   16.50   21.90
   4  -4 -18   52.89   14.00
   4  -4 -18  -23.10   49.70
   4  -4 -18   78.09   29.70
   4  -4 -18   57.29   19.60
  -4  -4  18   55.79   16.60
   4   4 -18   66.59   20.00
  -4   4  18   58.59   16.40
  -4   4  18   65.29   32.60
  -4   4  18   46.40   16.50
  -4   4  18   88.39   32.20
   4  -4 -17    4.60   64.49
   4  -4 -17   18.10   18.30
   4  -4 -17   44.50   17.70
  -4  -4  17    8.60    9.10
   4   4 -17   25.60   10.90
  -4   4  17    8.30    9.20
  -4   4  17   46.70   32.00
  -4   4  17   76.99   28.40
   4  -4 -16    3.20    8.80
   4  -4 -16   -5.20   71.59
   4  -4 -16  -33.10   19.20
   4  -4 -16   52.79   19.80
  -4  -4  16   12.10    8.80
   4   4 -16   19.30   10.30
  -4   4  16    8.40   10.00
  -4   4  16   22.30   33.60
  -4   4  16   11.40   11.20
  -4   4  16   19.80   20.20
   4  -4 -15   97.69   95.89
   4  -4 -15   -7.80    9.50
   4  -4 -15    2.70   13.70
   4  -4 -15   -0.10   11.40
  -4  -4  15   28.00   11.30
   4   4 -15   49.40   16.30
  -4   4  15   13.80   11.90
  -4   4  15   17.50   12.50
  -4   4  15   50.59   37.80
   4  -4 -14   65.99  115.09
   4  -4 -14   -6.80   11.90
  -4  -4  14   16.20    9.10
   4   4 -14   23.20    9.80
  -4   4  14   63.89   46.20
  -4   4  14   13.70   11.00
  -4   4  14    1.40   16.80
  -4   4  14   30.60   17.20
   4  -4 -13   45.40   13.70
   4  -4 -13   61.89  115.59
   4  -4 -13   46.10   19.20
   4  -4 -13   71.19   22.90
  -4  -4  13   93.19   25.00
   4   4 -13   86.39   22.80
  -4   4  13   73.59   17.90
  -4   4  13   37.40   21.00
  -4   4  13  120.49   59.99
   4  -4 -12   71.29  111.99
   4  -4 -12   62.29   15.70
   4  -4 -12   68.89   23.10
   4  -4 -12   40.20   20.90
  -4  -4  12   48.40   15.80
   4   4 -12   31.20   11.60
  -4   4  12   59.09   16.20
  -4   4  12   79.59   58.79
  -4   4  12  105.79   32.00
  -4   4  12   16.20   19.00
   4  -4 -11  -33.70  103.89
   4  -4 -11   46.70   13.60
   4  -4 -11   49.80   19.00
   4  -4 -11   24.30   21.60
  -4  -4  11   78.79   21.30
   4   4 -11   40.50   13.80
  -4   4  11   55.69   21.80
  -4   4  11    9.30   50.59
  -4   4  11   72.19   26.60
   4  -4 -10  182.28  110.89
   4  -4 -10  237.58   41.40
   4  -4 -10  241.98   59.79
  -4  -4  10  411.56   95.89
   4   4 -10  333.77   78.49
  -4   4  10  276.17   47.60
  -4   4  10  292.37   71.69
  -4   4  10  196.78   73.19
   4  -4  -9  -18.90   14.10
   4  -4  -9   65.29   83.59
   4  -4  -9   64.59   33.20
  -4   4   9  -26.10   44.90
  -4   4   9   -1.90    9.90
  -4   4   9   92.89   35.50
  -4   4   9    6.40   14.60
   4  -4  -8  109.69   30.20
   4  -4  -8  175.78   88.79
   4  -4  -8  368.46  106.29
  -4   4   8  172.38   67.09
  -4   4   8  302.67   90.59
  -4   4   8  142.99   38.00
   4  -4  -7  276.57  129.39
   4  -4  -7  346.57   84.29
  -4   4   7  211.38   73.69
  -4   4   7  292.87   71.69
   4  -4  -6  792.02  185.08
   4  -4  -6  423.56  149.49
   4  -4  -6  522.45  146.29
  -4   4   6  721.43  180.28
  -4   4   6  363.26  107.59
  -4   4   6  622.24  146.09
   4  -4  -5  174.48   97.69
  -4   4   5   -3.50   37.10
   4  -4  -4 1196.38  296.27
   4  -4  -4 1056.29  245.08
  -4  -4   4  929.01  216.18
   4   4  -4 1007.40  233.78
  -4   4   4 1035.80  240.28
  -4  -4   3  116.49   34.20
  -4  -4   3   66.99   49.20
   4   4  -3  104.19   30.30
   4   4  -3    9.70   36.30
   4  -4  -2  621.64  147.09
   4   4  -2  405.46   95.89
  -4   4   2  579.14  147.19
  -4   4   2  653.03  154.08
  -4  -4   1   89.09   32.00
   4   4  -1  135.89   37.60
   4   4  -1  123.59   48.50
  -4   4   1  114.29   44.70
   4  -4   0  181.08   67.79
  -4  -4   0  290.67   94.19
  -4  -4   0  106.89   31.70
   4   4   0  194.18   57.79
   4   4   0  110.49   32.10
  -4   4   0  120.69   48.10
   4  -4   1 1395.06  324.57
  -4  -4  -1 1176.08  272.87
   4   4   1 1379.76  319.27
  -4   4  -1 1616.54  374.36
   4  -4   2 3179.18  731.13
  -4  -4  -2 2706.53  623.64
  -4  -4  -2 2654.53  693.93
   4   4   2 2593.44  597.74
   4   4   2 2550.34  664.73
  -4   4  -2 2657.63  611.14
   4  -4   3   72.19   28.50
  -4  -4  -3   53.69   24.90
  -4  -4  -3   69.79   30.40
   4   4   3   53.09   25.80
   4   4   3   98.89   31.90
   4  -4   4 1196.38  276.07
  -4   4  -4 1325.07  305.17
   4  -4   5  339.87   80.79
  -4  -4  -5  252.67   65.59
   4   4   5  240.28   63.09
  -4   4  -5  360.96   85.09
   4  -4   6  372.16   86.69
  -4  -4  -6  355.96   89.19
   4   4   6  373.76   93.49
  -4   4  -6  282.87   66.09
   4  -4   7   45.20   12.30
  -4  -4  -7   13.60   24.80
  -4  -4  -7   46.60   20.40
   4   4   7   52.29   31.30
  -4   4  -7   45.80   11.80
   4  -4   8  382.96   88.09
   4   4   8  409.06  102.49
  -4   4  -8  355.76   81.79
   4  -4   9  468.55  107.59
  -4  -4  -9  334.37   84.69
  -4  -4  -9  417.66  110.99
   4   4   9  417.96  110.59
  -4   4  -9  402.46   92.49
  -4  -4 -10  610.24  148.19
  -4  -4 -10  652.53  172.08
   4   4  10  626.94  154.28
   4   4  10  596.64  156.48
  -4  -4 -11   67.59   37.80
  -4  -4 -11   21.90   14.50
   4   4  11   80.89   43.10
   4   4  11   28.40   13.80
  -4  -4 -12  328.17   85.49
  -4  -4 -12  231.48   63.49
   4   4  12  297.07   83.99
   4   4  12  293.17   77.79
  -4  -4 -13  115.39   43.40
   4   4  13   55.09   39.60
  -4  -4 -14   50.79   34.70
   4   4  14  114.79   43.80
   4  -4  15  -18.40   27.50
  -4  -4 -15    4.20   11.40
  -4  -4 -15   -7.40   25.70
   4   4  15   20.40   11.30
   4   4  15   63.29   33.70
  -4   4 -15   33.00   33.80
   4  -4  16   20.60   18.50
  -4  -4 -16   23.20    8.50
  -4  -4 -16   22.30   13.80
   4   4  16   29.30   11.50
   4   4  16   41.40   29.00
  -4   4 -16  -29.80   21.00
   4  -4  17    5.30   12.20
  -4  -4 -17   11.30    6.70
  -4  -4 -17   26.50   15.10
   4   4  17    1.90   30.20
   4   4  17    7.10    8.40
  -4   4 -17   28.80   14.20
   4  -4  18    3.70   11.10
  -4  -4 -18   10.10    6.70
  -4  -4 -18  -24.80   30.50
   4   4  18    3.20   23.00
  -4   4 -18   10.50   10.00
   4  -4  19  -10.80   10.80
  -4  -4 -19  -15.50   12.90
  -4  -4 -19   15.60   13.60
  -4  -4 -19    3.50    6.70
  -4  -4 -19   20.60   27.70
   4   4  19   19.70   18.70
   4   4  19   12.10    8.30
   4   4  19   -5.50   18.20
  -4   4 -19   12.40   11.60
   4  -4  20    6.40    8.90
  -4  -4 -20   21.30   26.20
  -4  -4 -20    7.20   12.00
  -4  -4 -20   18.60   12.60
   4   4  20   -0.60   15.10
   4   4  20   28.70   12.80
   4   4  20    9.90   18.40
  -4   4 -20    3.10   12.50
   4  -4  21   -4.00   10.50
  -4  -4 -21   -7.70   11.90
  -4  -4 -21    3.10    8.20
  -4  -4 -21   12.60   21.80
  -4  -4 -21    1.50    9.20
   4   4  21   -7.20   14.60
   4   4  21    5.20   16.00
  -4   4 -21  -10.90   11.60
  -4   4 -21  -13.40   14.40
   4  -4  22    1.80   10.70
  -4  -4 -22  -14.30   12.40
  -4  -4 -22   -1.40    6.60
  -4  -4 -22    5.90    7.10
  -4  -4 -22    5.40   23.10
   4   4  22   -2.80   16.70
   4   4  22   14.30   16.20
  -4   4 -22    9.40   13.40
  -4   4 -22   -0.50   12.10
   4  -4  23    9.70   10.30
   4  -4  23    5.00   10.90
  -4  -4 -23   -2.00   12.60
  -4  -4 -23   23.00    8.90
  -4  -4 -23  -13.40   20.00
   4   4  23  -21.60   15.20
   4   4  23    3.30   11.30
   4   4  23   -8.40   15.40
  -4   4 -23    3.90   14.50
  -4   4 -23  -15.20   13.00
   4  -4  24    8.40   10.60
   4  -4  24  -17.90   11.60
  -4  -4 -24  -13.40   12.00
  -4  -4 -24   13.00    6.90
  -4  -4 -24  -22.40   22.60
   4   4  24   11.70   12.10
   4   4  24  -14.50   17.30
  -4   4 -24    3.50   11.10
   4  -4  25   11.30   10.70
  -4  -4 -25   33.20   23.00
  -4  -4 -25  -17.50   13.40
  -4  -4 -25    8.50    5.90
   4   4  25    7.90   15.10
   4   4  25   -3.00   11.90
  -4   4 -25   27.00   14.10
   4  -4  26   14.40   10.50
  -4  -4 -26   15.00   22.60
  -4  -4 -26  -10.80   12.50
  -4  -4 -26    2.70    7.70
   4   4  26   26.90   16.80
   4   4  26    5.40   10.80
  -4   4 -26  -13.90    9.60
   4  -4  27   -5.00    8.30
  -4  -4 -27  -23.60   18.70
  -4  -4 -27   -5.20   12.00
  -4  -4 -27  -11.70    7.00
   4   4  27    4.20   14.30
   4   4  27   24.40   15.90
   4   4  27    6.00    9.30
  -4   4 -27    8.20    9.80
   4  -4  28    0.30    7.40
  -4  -4 -28    3.50   20.20
  -4  -4 -28    6.00    6.60
   4   4  28   10.50   12.30
   4   4  28    4.60   13.40
   4   4  28   -2.10    8.30
  -4   4 -28   -3.00   10.00
   4  -6 -28    2.70   14.70
   4  -6 -28   -4.90    5.30
  -4   6  28   -0.30   13.30
  -4   6  28    0.20    9.20
  -4   6  28    0.30    9.80
   4  -6 -27   28.30   18.50
   4  -6 -27    2.10    6.50
  -4   6  27  -18.80   15.20
  -4   6  27   -2.20    8.40
   4  -6 -26   -4.60   17.40
   4  -6 -26   18.60   10.00
   4  -6 -26   -6.40   13.70
   4  -6 -26   -5.30    6.80
  -4   6  26    7.10   16.40
  -4   6  26    7.10   12.10
  -4   6  26   12.80   10.40
   4  -6 -25   -4.00   13.80
   4  -6 -25    6.50   18.70
   4  -6 -25   -1.60    6.90
   4  -6 -25    6.40    9.30
  -4   6  25   -5.60   13.60
  -4   6  25   -0.80    8.40
  -4   6  25    3.00   15.20
   4  -6 -24   20.70   19.10
   4  -6 -24    8.60    9.10
   4  -6 -24   21.80   16.90
  -4  -6  24   -3.80    8.10
  -4   6  24   -9.50    9.60
  -4   6  24   14.80   10.50
  -4   6  24   -6.30   12.40
  -4   6  24   12.60   17.20
   4  -6 -23   12.00   16.00
   4  -6 -23   25.80   12.30
   4  -6 -23    9.00   15.60
   4  -6 -23   13.40    9.30
  -4  -6  23    4.30    8.30
   4   6 -23   -2.60    8.30
  -4   6  23    2.80    9.70
  -4   6  23    0.20   14.00
  -4   6  23  -28.40   16.40
   4  -6 -22   -5.20   15.20
   4  -6 -22    4.70   19.10
   4  -6 -22    3.40   10.50
   4  -6 -22   -7.00    8.50
  -4  -6  22    1.60    8.90
   4   6 -22    4.60    9.10
  -4   6  22    1.60    7.00
  -4   6  22    9.00   11.40
  -4   6  22   31.20   17.10
  -4   6  22   42.00   22.60
   4  -6 -21   -4.10   16.00
   4  -6 -21    1.70   21.40
   4  -6 -21   18.90   11.50
   4  -6 -21    1.40    8.10
  -4  -6  21   17.20    9.80
   4   6 -21   20.30    9.70
  -4   6  21   -2.10    8.60
  -4   6  21   -5.50   18.50
  -4   6  21  -22.80   13.00
   4  -6 -20    5.20   23.20
   4  -6 -20   18.60   10.60
   4  -6 -20   28.90   18.10
   4  -6 -20  -26.80   11.80
  -4  -6  20   23.70   11.70
   4   6 -20   32.10   11.50
  -4   6  20    0.70   12.40
  -4   6  20    1.60    9.10
  -4   6  20   29.70   21.60
   4  -6 -19   -2.10   29.10
   4  -6 -19   37.10   13.40
   4  -6 -19  -12.60    9.10
  -4  -6  19   18.70    9.60
   4   6 -19    8.60    7.30
  -4   6  19   13.40   13.40
  -4   6  19   50.49   30.30
  -4   6  19    6.00   16.20
  -4   6  19   22.80   14.10
   4  -6 -18   37.60   34.50
   4  -6 -18  155.28   42.60
   4  -6 -18  163.18   31.30
  -4  -6  18  133.09   33.50
   4   6 -18  141.29   35.90
  -4   6  18   68.89   35.50
  -4   6  18  114.09   34.00
  -4   6  18   80.99   28.30
   4  -6 -17   50.59   14.90
   4  -6 -17  -61.79   36.40
   4  -6 -17   20.60   13.60
   4  -6 -17   53.09   21.00
  -4  -6  17   14.90    9.50
  -4   6  17   31.70   14.10
  -4   6  17   87.99   30.00
  -4   6  17   16.90   28.70
   4  -6 -16   27.60   11.60
   4  -6 -16   11.40   41.10
   4  -6 -16   20.70   15.90
   4  -6 -16   41.90   20.00
  -4  -6  16   43.10   13.60
   4   6 -16   16.40    8.60
  -4   6  16   36.80   14.60
  -4   6  16   -2.00   22.10
  -4   6  16   56.09   20.70
  -4   6  16   13.90   17.20
   4  -6 -15   -6.10   56.69
   4  -6 -15    8.80   15.00
   4   6 -15    8.60    8.90
  -4   6  15   21.30   35.00
  -4   6  15   38.00   15.70
  -4   6  15   39.20   19.80
  -4   6  15   10.60   16.00
   4  -6 -14    5.10   12.20
   4  -6 -14  -51.99   68.29
   4   6 -14   12.30    8.40
  -4   6  14   35.00   39.70
  -4   6  14   30.30   20.00
  -4   6  14   24.50   17.30
   4  -6 -13   86.99   84.59
  -4   6  13   11.30   42.10
  -4   6  13   16.00   19.20
  -4   6  13   42.60   19.60
   4  -6 -12    8.70   13.00
   4  -6 -12  -37.00   76.19
   4  -6 -12  -18.80   26.90
  -4   6  12  -30.00   41.60
  -4   6  12   -4.80   17.00
  -4   6  12   17.30   15.20
   4  -6 -11   93.29   28.10
   4  -6 -11   34.10   90.39
   4  -6 -11   29.30   30.70
  -4   6  11   69.59   48.60
  -4   6  11  115.19   39.10
  -4   6  11  105.79   30.30
   4  -6 -10   26.00   19.00
   4  -6 -10   84.59   98.69
   4  -6 -10   78.79   46.20
  -4   6  10   21.80   46.90
  -4   6  10   22.10   30.30
  -4   6  10   42.00   19.30
   4  -6  -9  117.09  125.49
   4  -6  -9  150.48   58.49
  -4   6   9   52.59   53.49
   4  -6  -8  114.89   36.50
   4  -6  -8  -33.60  141.39
   4  -6  -8  101.89   48.30
  -4   6   8   21.50   56.29
  -4   6   8   99.39   52.09
  -4   6   8  192.58   51.89
   4  -6  -7   26.70   19.80
   4  -6  -7  393.56  182.68
   4  -6  -7   95.59   45.70
  -4   6   7  110.19   65.99
  -4   6   7   61.79   46.60
  -4   6   7   49.70   22.70
   4  -6  -6   23.30  132.99
   4  -6  -6   40.60   22.60
  -4   6   6  133.39   67.79
  -4   6   6  -11.60   35.40
   4  -6  -5  117.59  128.49
   4  -6  -5   25.70   22.80
  -4  -6   5   26.50   22.80
   4   6  -5   44.90   23.90
  -4   6   5    9.00   20.00
   4  -6  -4  627.84  147.69
  -4   6   4  762.62  195.58
  -4   6   4  559.44  132.19
   4  -6  -3   40.00   18.10
   4   6  -3   32.00   19.60
  -4   6   3  101.39   63.09
   4  -6  -2 2016.50  504.95
   4  -6  -2 1492.05  345.77
  -4  -6   2 1407.36  372.36
   4   6  -2 1332.87  309.07
   4   6  -2 1284.47  340.67
  -4   6   2 1748.03  416.56
  -4   6   2 1453.75  336.57
   4  -6  -1  523.85  175.58
   4  -6  -1  311.27   77.49
  -4  -6   1  184.78   50.59
  -4  -6   1  349.87  103.19
   4   6  -1  267.57   66.39
   4   6  -1  233.38   77.09
  -4   6   1  338.77  101.99
  -4   6   1  272.97   68.49
   4  -6   0  275.47  118.49
  -4  -6   0  206.98   57.09
  -4  -6   0  414.36  124.99
   4   6   0  163.98   44.60
   4   6   0  221.18   75.39
  -4   6   0  192.88   71.29
   4  -6   1  853.41  224.78
  -4  -6  -1  831.82  230.68
   4   6   1  896.21  239.08
  -4   6  -1  556.64  149.19
   4  -6   2  487.45  139.59
  -4  -6  -2  544.15  129.09
  -4  -6  -2  404.66  120.79
   4   6   2  610.84  144.39
   4   6   2  544.15  146.29
  -4   6  -2  591.64  155.48
  -4  -6  -3  309.07   75.79
  -4  -6  -3  435.46  125.99
   4   6   3  308.77   76.59
   4   6   3  442.76  118.39
  -4   6  -3  467.15  125.99
  -4   6  -4  140.49   62.29
  -4  -6  -5   10.80   19.10
  -4  -6  -5   20.00   27.50
   4   6   5   66.49   25.30
   4   6   5   91.89   30.50
  -4   6  -5   40.90   40.50
  -4  -6  -6  181.18   48.60
  -4  -6  -6  248.88   74.79
   4   6   6  153.88   42.90
   4   6   6  150.68   43.80
   4  -6   7   14.00   43.50
  -4  -6  -7   24.90   17.70
  -4  -6  -7   20.00   27.90
   4   6   7   10.30   20.50
   4   6   7    2.00   14.60
  -4   6  -7  111.39   49.99
   4  -6   8  -26.30   34.90
  -4  -6  -8  -16.20   17.20
   4   6   8   -9.60   19.10
  -4   6  -8   -0.60   37.30
   4  -6   9  122.49   48.40
  -4   6  -9  144.39   46.90
   4  -6  10  123.39   45.70
  -4  -6 -10  379.86   94.29
   4   6  10  261.07   66.69
  -4   6 -10  156.08   45.10
  -4  -6 -11   53.49   28.30
  -4  -6 -11   35.00   23.20
   4   6  11   49.60   27.60
  -4   6 -11   50.89   22.80
  -4  -6 -12  374.86   94.69
  -4  -6 -12  549.95  147.19
   4   6  12  373.26   94.79
  -4  -6 -13  102.69   39.20
  -4  -6 -13  120.09   38.90
   4   6  13    7.60   30.40
  -4  -6 -14   78.49   31.70
   4   6  14    1.10   23.60
   4   6  14    4.80   11.60
  -4  -6 -15   21.30   15.30
   4   6  15   47.40   25.20
   4   6  15   16.70   11.40
  -4  -6 -16   94.09   29.10
   4   6  16  104.59   30.50
   4  -6  17   14.30    6.70
  -4  -6 -17    6.40   24.90
  -4  -6 -17    9.10   12.50
   4   6  17   69.69   28.70
   4   6  17   -0.40    9.50
  -4   6 -17    6.50    7.10
   4  -6  18   19.40    7.30
  -4  -6 -18   15.40   21.40
  -4  -6 -18    4.10   11.00
   4   6  18   11.00   18.70
   4   6  18   28.00   13.40
   4   6  18   40.80   21.30
   4  -6  19    7.50    5.90
  -4  -6 -19    4.90   18.80
  -4  -6 -19   18.50   11.20
   4   6  19  -15.10   21.70
   4   6  19   43.10   16.30
   4   6  19   21.80   17.90
   4  -6  20    4.40    6.90
  -4  -6 -20   -5.00   13.60
  -4  -6 -20   15.10   19.40
  -4  -6 -20    5.10    9.50
   4   6  20   -3.30   18.00
   4   6  20   12.00   17.40
   4   6  20    8.60   11.80
   4  -6  21   11.50    9.40
  -4  -6 -21   -9.80   12.30
  -4  -6 -21   -9.60    9.30
  -4  -6 -21  -16.30   19.20
   4   6  21   -3.00   17.40
   4   6  21   26.90   18.20
  -4  -6 -22   -1.80   11.80
  -4  -6 -22    8.60   22.30
  -4  -6 -22   -1.10    8.20
   4   6  22   13.60   18.50
   4   6  22    6.90   16.70
  -4  -6 -23  -15.00   12.10
  -4  -6 -23   -3.60    7.00
  -4  -6 -23   39.30   22.50
   4   6  23    1.60   12.20
   4   6  23   -0.40   16.90
   4   6  23   -1.00   15.40
  -4  -6 -24  -10.40   17.50
  -4  -6 -24   24.90   14.70
  -4  -6 -24    1.60    8.00
   4   6  24   -8.90   17.70
   4   6  24    8.20   12.50
   4   6  24   21.00   21.10
  -4  -6 -25  -27.90   15.70
  -4  -6 -25   -2.50   10.80
  -4  -6 -25   -0.50    8.00
   4   6  25  -17.70   16.30
   4   6  25   -4.40    7.60
   4   6  25  -21.40   18.00
  -4  -6 -26  -33.40   16.90
  -4  -6 -26   -3.90   11.60
  -4  -6 -26   -3.80    7.60
   4   6  26  -20.00   14.50
   4   6  26   -3.90    7.40
   4  -8 -25  -30.20   13.50
   4  -8 -25    5.90    7.90
  -4   8  25   -5.40   17.50
  -4   8  25   -1.00    7.30
   4  -8 -24    8.80   11.90
   4  -8 -24   10.70    8.70
   4  -8 -24   -6.20    7.90
  -4   8  24   -7.40   14.50
  -4   8  24   27.10   16.20
   4  -8 -23    2.10    8.50
   4  -8 -23  -10.60    7.80
  -4   8  23   15.30   15.80
  -4   8  23    9.00   15.80
  -4   8  23   -8.30   12.70
   4  -8 -22   14.90   15.10
  -4   8  22    3.80   15.80
  -4   8  22   -8.30    9.50
  -4   8  22    6.00   12.50
  -4   8  22   12.40   15.20
   4  -8 -21   -4.60   13.20
   4  -8 -21   -5.60    8.40
  -4  -8  21   -2.60    7.40
  -4   8  21   11.50   11.00
  -4   8  21  -21.20   16.50
  -4   8  21   22.40   18.00
   4  -8 -20    1.10   15.30
   4  -8 -20  -20.80   10.40
  -4  -8  20    5.30    9.90
   4   8 -20    4.10    7.80
  -4   8  20   23.50   20.50
  -4   8  20   40.00   19.60
  -4   8  20   10.80   13.20
   4  -8 -19   -3.00   14.70
   4   8 -19   10.20    9.70
  -4   8  19  -12.20   15.10
  -4   8  19   26.10   13.80
  -4   8  19   17.90   17.60
   4  -8 -18   26.00   15.30
  -4   8  18   -2.00   17.40
  -4   8  18   77.49   27.80
  -4   8  18   37.70   17.00
   4  -8 -17   18.40   13.80
   4  -8 -17  -22.20   19.80
  -4   8  17   51.79   25.20
  -4   8  17    9.30   17.20
  -4   8  16   13.70   19.80
  -4   8  16   26.70   18.70
  -4   8  16    4.30   17.00
   4  -8 -15   27.30   25.90
   4  -8 -15   51.99   19.80
   4  -8 -15    0.60   20.40
  -4   8  15   46.50   29.30
  -4   8  15   57.09   22.90
   4  -8 -14   -3.10   12.80
   4  -8 -14    9.40   26.40
   4  -8 -14   16.90   21.60
  -4   8  14   -6.90   23.20
  -4   8  14   -5.30   16.70
  -4   8  14   -1.10   13.20
   4  -8 -13  108.99   31.90
   4  -8 -13  -13.40   29.70
   4  -8 -13   50.79   28.20
  -4   8  13   32.00   19.90
  -4   8  13   59.39   21.50
   4  -8 -12   10.50   13.30
   4  -8 -12   21.50   36.30
   4  -8 -12   12.00   26.70
  -4   8  12   24.20   14.30
  -4   8  12   37.80   22.50
   4  -8 -11  114.49   34.00
   4  -8 -11   -0.80   38.30
  -4   8  11   32.90   22.20
   4  -8 -10   55.09   22.00
   4  -8 -10  -12.20   48.40
   4  -8 -10   43.40   37.00
  -4   8  10  -19.00   21.10
  -4   8  10   36.20   17.60
   4  -8  -9   55.09   25.10
   4  -8  -9  -16.90   63.09
   4  -8  -9  149.88   57.59
  -4   8   9   46.70   29.00
  -4   8   9   74.69   23.90
   4  -8  -8   28.80   16.30
   4  -8  -8    9.20   66.49
   4  -8  -8   53.99   39.80
  -4   8   8   50.09   39.90
  -4   8   8   14.40   23.10
  -4   8   8   46.20   18.00
   4  -8  -7   20.30   78.19
   4  -8  -7   -3.90   13.80
   4  -8  -7   75.19   43.20
  -4   8   7   57.39   38.90
  -4   8   7   50.39   21.00
   4  -8  -6   55.29   67.89
  -4  -8   6   68.39   27.10
   4   8  -6  122.99   36.20
  -4   8   6  127.79   35.10
   4  -8  -5    6.40   21.00
  -4  -8   5   84.29   28.80
   4   8  -5   40.10   19.40
  -4   8   5   35.80   37.60
  -4   8   5   28.40   14.60
   4  -8  -4   21.70   16.70
  -4   8   4   75.29   44.10
  -4   8   4   28.10   15.70
   4  -8  -3  152.98   90.09
   4  -8  -3   39.10   19.80
  -4  -8   3   59.79   26.20
   4   8  -3    9.60   16.10
  -4   8   3  -17.70   35.20
  -4   8   3   26.30   16.20
   4  -8  -2   26.60   20.00
   4  -8  -2   30.20   75.69
  -4  -8   2   64.89   30.20
   4   8  -2   89.09   28.00
   4   8  -2   19.00   28.60
  -4   8   2   25.30   33.90
  -4   8   2   69.59   23.20
   4  -8  -1  340.97   85.59
   4  -8  -1   81.29   64.89
  -4  -8   1  423.26  122.69
   4   8  -1  240.58   76.29
  -4   8   1  283.77   86.29
  -4   8   1  423.26  101.29
   4  -8   0   90.49   33.10
   4  -8   0  108.69   66.09
  -4  -8   0   74.39   30.10
  -4  -8   0  142.79   59.99
   4   8   0  130.09   36.90
   4   8   0  101.49   47.70
  -4   8   0   72.69   44.40
  -4   8   0  139.99   39.90
  -4  -8  -1 1019.10  276.17
   4   8   1  869.31  232.48
  -4   8  -1  499.95  130.39
  -4   8  -2  325.97   98.49
   4  -8   3  -26.40   43.10
  -4  -8  -3   37.30   21.90
  -4  -8  -3   60.09   59.79
   4   8   3  -12.70   30.70
  -4   8  -3   15.70   54.49
   4  -8   4   24.80   46.60
  -4  -8  -4  -53.29   49.30
  -4  -8  -4    6.40   17.20
   4   8   4    3.30   22.30
   4   8   4   -9.10   17.00
  -4   8  -4   17.40   42.70
   4  -8   5   23.60   47.10
  -4  -8  -5   38.80   20.50
  -4  -8  -5   35.90   42.10
   4   8   5   32.20   19.60
   4   8   5   44.00   19.70
   4  -8   6   74.09   52.29
  -4  -8  -6   48.90   21.30
  -4  -8  -6  -11.50   36.90
   4   8   6   18.00   17.20
   4   8   6   18.00   16.20
  -4   8  -6   32.10   44.40
   4  -8   7    1.00   51.99
   4   8   7   53.29   24.10
   4   8   7   84.79   28.70
  -4   8  -7  -34.50   36.00
   4  -8   8  104.09   51.99
  -4  -8  -8  171.78   47.10
   4   8   8  198.28   53.19
  -4   8  -8  110.19   41.90
   4  -8   9   -0.40   23.70
  -4  -8  -9  136.29   50.59
  -4  -8  -9  170.28   47.90
   4   8   9  139.09   40.60
   4   8   9  163.78   45.00
  -4   8  -9   77.19   30.00
   4  -8  10    4.50   11.90
  -4  -8 -10  -12.60   17.40
  -4  -8 -10  -47.20   27.00
   4   8  10    7.80   18.70
   4   8  10   -0.60   12.60
  -4  -8 -11   30.10   18.60
  -4  -8 -11   31.30   24.80
   4   8  11   -5.00   18.70
   4   8  11   16.30   14.70
  -4   8 -11   -6.80    9.00
  -4  -8 -12  -14.30   17.50
  -4  -8 -12   -3.50   16.20
   4   8  12   19.90   19.00
   4   8  13   33.10   19.70
   4   8  13   79.79   25.80
  -4  -8 -14    0.50   14.80
  -4  -8 -14    5.80   12.10
   4   8  14   14.00   15.50
  -4  -8 -15  -17.00   18.60
  -4  -8 -15  -10.60   12.70
   4   8  15  -22.40   14.70
  -4  -8 -16    6.60   17.60
  -4  -8 -16   -1.40   10.80
   4   8  16   17.50   15.30
  -4  -8 -17   12.50   18.30
  -4  -8 -17    0.80   11.00
   4   8  17    4.40   15.50
   4   8  17   -7.00    9.90
  -4  -8 -18   52.59   25.20
  -4  -8 -18    8.50   13.30
   4   8  18   -0.90   22.70
   4   8  18   26.00   18.50
   4   8  18    9.80    9.50
  -4  -8 -19   12.20   19.80
  -4  -8 -19   -8.80   11.50
   4   8  19   -1.40   21.20
   4   8  19  -18.90   15.90
  -4   8 -19    6.60    3.90
   4  -8  20    4.80    4.60
  -4  -8 -20   -6.20   17.40
   4   8  20   20.10   23.50
   4   8  20    3.20   10.00
   4   8  20   -3.60   15.90
  -4   8 -20   14.00    4.80
   4  -8  21    2.10    3.70
  -4  -8 -21  -16.10   16.20
   4   8  21   12.60   19.40
   4   8  21   -6.10   10.40
   4   8  21   26.10   16.20
  -4   8 -21    4.20    4.00
   4  -8  22    9.30    4.90
  -4  -8 -22   -5.80   12.00
  -4  -8 -22    4.40    7.80
   4   8  22    5.20   17.40
   4   8  22    7.60   10.60
   4   8  22   25.30   15.20
  -4  -8 -23   -4.40    8.60
  -4  -8 -23    2.30    6.50
   4   8  23   17.00   17.10
   4   8  23   -1.90   10.00
   4   8  23  -13.50   12.20
  -4  -8 -24   10.80   13.50
  -4  -8 -24   11.90    7.40
   4   8  24   26.60   21.60
   4   8  24   -8.80    9.10
   4 -10 -22    3.60   11.30
   4 -10 -22    5.30   13.50
  -4  10  22  -18.90   12.80
  -4  10  22   -8.10   10.10
   4 -10 -21   -1.70   11.40
   4 -10 -21    2.70    9.70
  -4  10  21   -8.30   11.30
   4 -10 -20    7.90   12.10
   4 -10 -20   21.60   18.50
   4 -10 -20  -14.60   14.80
  -4  10  20   17.40   15.70
   4 -10 -19    3.20   13.50
  -4  10  19    8.20   19.90
  -4  10  19   14.30   18.40
   4 -10 -18   23.60   19.50
   4 -10 -18   31.10   17.40
   4 -10 -18    6.60   15.30
  -4  10  18    4.00   19.70
  -4  10  18   33.50   22.20
   4 -10 -17   28.60   17.40
   4 -10 -17    6.10   15.00
   4 -10 -17   -9.80   13.60
  -4  10  17   30.00   20.40
  -4  10  17    7.70   16.50
  -4  10  17   33.30   17.70
   4 -10 -16   11.40   15.60
   4 -10 -16    9.30   14.70
   4 -10 -16   11.60   12.70
  -4  10  16   -4.60   13.80
  -4  10  16  -18.20   16.00
  -4  10  16   -8.60   15.20
   4 -10 -15   13.90   15.10
   4 -10 -15   10.30   15.50
   4 -10 -15   -1.50   11.20
  -4  10  15   13.50   18.10
  -4  10  15    0.60   14.00
  -4  10  15   -5.40   15.10
   4 -10 -14   16.90   15.20
   4 -10 -14   13.30   18.10
   4 -10 -14  -11.00   12.50
  -4  10  14   -6.50   15.60
  -4  10  14  -11.80   15.10
  -4  10  14    6.70   14.40
   4 -10 -13   13.40   16.70
   4 -10 -13  -23.30   13.90
  -4  10  13   32.90   19.20
  -4  10  13   -3.80   12.50
   4 -10 -12    1.10   14.10
   4 -10 -12   10.60   15.50
  -4  10  12   10.10   15.20
  -4  10  12   39.10   19.60
   4 -10 -11   15.70   20.40
   4 -10 -11   17.00   13.20
   4 -10 -11   46.50   24.80
  -4  10  11   44.40   21.10
  -4  10  11   15.70   15.60
  -4  10  11   92.39   30.40
   4 -10 -10    2.90   11.60
   4 -10 -10   18.60   18.60
   4 -10 -10   29.00   23.90
  -4  10  10  -22.10   13.60
  -4  10  10   26.30   16.50
   4 -10  -9   -4.30   13.20
   4 -10  -9   33.00   25.40
  -4  10   9  -13.70   17.00
  -4  10   9   -5.60   11.10
   4 -10  -8   25.80   20.00
   4 -10  -8   14.00   16.90
   4 -10  -8   26.20   25.70
  -4  10   8   -2.90   14.30
  -4  10   8    6.90   11.20
  -4  10   8    4.20   13.50
  -4 -10   7   23.80   20.90
   4  10  -7   -7.90   17.70
   4 -10  -6   -5.10   20.40
  -4 -10   6   -5.20   25.50
   4  10  -6    4.90   17.60
  -4  10   6    7.10   15.90
  -4  10   6   10.50   15.80
   4 -10  -5  -14.20   20.10
   4  10  -5    9.40   16.10
  -4  10   5   13.50   17.00
  -4  10   5   -1.20   13.90
   4 -10  -4   14.50   13.60
   4 -10  -4   71.99   26.90
  -4 -10   4   42.60   20.80
   4 -10  -3   23.10   15.00
   4 -10  -3   54.39   23.10
  -4 -10   3   17.10   19.70
   4  10  -3   23.10   16.90
  -4  10   3  -10.20   14.40
   4 -10  -2   -1.50   12.00
  -4 -10   2   21.10   19.60
   4  10  -2   43.20   19.70
  -4  10   2   45.50   18.70
   4 -10  -1   39.10   22.60
   4 -10  -1   -7.60   10.80
  -4 -10   1   39.50   28.30
  -4 -10   1   46.80   28.50
   4  10  -1   26.80   16.30
   4  10  -1   61.59   23.60
  -4  10   1   57.09   21.70
   4 -10   0  -10.80    9.90
   4 -10   0    7.10   21.10
  -4 -10   0   15.20   19.20
  -4 -10   0    5.60   25.20
   4  10   0    9.30   14.90
  -4  10   0   -7.70   13.80
  -4  10   0   13.00   18.20
   4 -10   1   40.40   23.90
   4 -10   1    5.70   11.10
  -4 -10  -1   12.10   16.70
  -4 -10  -1   30.00   27.70
   4  10   1   72.79   25.10
   4  10   1   31.30   16.90
  -4  10  -1   10.50   14.20
  -4  10  -1   17.00   19.80
   4 -10   2   18.90   12.60
  -4 -10  -2   32.10   20.40
  -4 -10  -2   17.70   27.30
   4  10   2   11.90   15.30
  -4  10  -2    0.20   11.70
   4 -10   3  -11.60   13.30
  -4 -10  -3   46.20   23.60
  -4 -10  -3   14.60   24.60
   4  10   3   55.39   25.60
  -4  10  -3   12.30   11.90
   4  10   4   -1.40   19.10
   4  10   4   10.00   13.60
  -4  10  -4    4.20   11.00
  -4 -10  -5   47.10   28.00
   4  10   5   98.59   32.80
  -4  10  -5   -2.50    9.00
   4 -10   6    2.20   14.50
  -4 -10  -6   33.60   19.60
  -4 -10  -6   11.70   20.70
   4  10   6   11.60   17.30
   4  10   6   27.80   18.30
  -4  10  -6   -2.00    9.20
   4 -10   7   12.90   14.10
  -4 -10  -7    2.00   15.80
  -4 -10  -7   21.20   20.30
   4  10   7    0.80   14.60
   4  10   7   -4.40   14.40
   4 -10   8   -9.40   12.50
  -4 -10  -8   21.20   19.50
  -4 -10  -8  -11.40   20.70
   4  10   8   20.70   16.90
   4  10   8   28.10   17.20
  -4 -10  -9   15.80   15.10
  -4 -10  -9   -7.80   20.50
   4  10   9   11.90   18.70
  -4  10  -9    4.60    9.30
   4  10  10   71.49   26.30
  -4  10 -10    5.80    8.50
  -4 -10 -11   -6.40   15.20
  -4 -10 -11  -29.20   21.20
   4  10  11    1.30   15.80
  -4  10 -11   10.30    9.00
  -4 -10 -12   27.50   17.80
  -4 -10 -12  -25.60   17.50
   4  10  12   59.79   23.80
   4  10  12   -5.10   11.70
  -4 -10 -13   15.50   17.30
  -4 -10 -13  -23.00   16.20
   4  10  13    0.30   17.40
   4  10  13    9.80   12.30
  -4 -10 -14   -6.40   15.30
  -4 -10 -14   33.50   17.60
   4  10  14   34.00   20.50
   4  10  14   35.10   17.50
  -4 -10 -15  -14.10   16.30
  -4 -10 -15  -15.50   13.70
   4  10  15  -14.50   15.00
   4  10  15    0.20   12.40
  -4 -10 -16   38.90   20.30
  -4 -10 -16  -14.20   11.20
   4  10  16   14.70   15.60
   4  10  17   15.50   15.60
   4  10  17   13.90   14.30
  -4 -10 -18    8.30    9.50
   4  10  18   -1.80   15.00
   4  10  18    8.00   14.80
  -4 -10 -19  -20.60   13.60
  -4 -10 -19   -3.70    9.40
   4  10  19   -6.10   15.70
  -4 -10 -20  -13.30   13.20
  -4 -10 -20   -4.80    8.80
   4  10  20   -7.00    9.50
  -4 -10 -21   17.30   15.80
  -4 -10 -21   -6.50    7.90
   4  10  21  -10.90   12.30
   4  10  21   -1.00    9.70
   4 -12 -17   -0.60   11.60
   4 -12 -17    0.90    8.80
  -4  12  17    6.80   13.90
  -4  12  17   26.80   16.00
   4 -12 -16   -8.20   13.00
   4 -12 -16   10.10    9.20
  -4  12  16    7.80   12.60
  -4  12  16   38.50   16.70
   4 -12 -15    2.20   14.80
   4 -12 -15  -10.40    8.70
  -4  12  15    9.20   11.50
  -4  12  14   20.70   18.80
   4 -12 -13  -20.30   18.80
   4 -12 -13   -3.30   11.10
  -4  12  13   36.80   21.50
   4 -12 -12   -8.60   18.40
   4 -12 -12   -2.60   11.90
  -4  12  12  -10.30   14.50
  -4  12  12   -1.60    9.80
   4 -12 -11    2.30   18.80
   4 -12 -11   13.80   11.50
   4 -12 -11   17.00   15.80
  -4  12  11   30.70   17.30
  -4  12  11    8.20    8.80
   4 -12 -10   25.50   21.00
   4 -12 -10    8.90   11.20
   4 -12 -10   10.80   13.00
  -4  12  10  -10.20    9.00
  -4  12  10   -7.10   16.10
   4 -12  -9  -16.50   20.20
   4 -12  -9   -4.60   10.30
   4 -12  -9   35.90   16.70
  -4  12   9   15.10   14.90
  -4  12   9   -5.40   10.00
   4 -12  -8    1.30    9.30
   4 -12  -8  -38.10   24.00
  -4 -12   8  -11.30   20.90
  -4  12   8    7.60    9.30
   4 -12  -7    0.30    9.10
  -4 -12   7  -38.30   22.40
   4  12  -7   16.20   21.20
  -4  12   7    5.00   16.90
   4 -12  -6  -15.10    9.30
   4 -12  -6   18.90   22.50
   4  12  -6    9.40   19.40
  -4  12   6   13.70   14.20
   4 -12  -5   -1.90    9.00
   4 -12  -5   14.70   20.50
   4  12  -5   17.70   18.10
  -4  12   5    4.90   13.80
   4 -12  -4    2.20    8.50
   4 -12  -4   27.10   22.00
  -4 -12   4   18.10   18.90
  -4  12   4   -2.10   14.10
   4 -12  -3   -6.50    9.50
   4 -12  -3  -11.10   18.70
  -4 -12   3   34.10   22.90
   4  12  -3  -23.40   16.60
  -4  12   3    1.60   15.50
  -4  12   3    2.40   14.20
   4 -12  -2   -3.00    9.50
  -4 -12   2   32.90   20.20
   4  12  -2   20.30   17.20
  -4  12   2    9.70   15.10
   4 -12  -1   23.00   19.60
   4 -12  -1   11.40   11.00
  -4 -12   1   -3.10   21.60
   4  12  -1    6.10   16.60
   4  12  -1    6.80   10.00
  -4  12   1    0.70   11.70
  -4  12   1  -27.40   17.20
   4 -12   0   -7.80   24.90
  -4 -12   0  -16.00   14.80
   4  12   0   16.30   20.00
   4  12   0   -1.20   10.30
  -4  12   0    7.20   13.10
  -4  12   0   61.19   25.90
   4 -12   1    5.50   24.60
  -4 -12  -1    5.30   18.90
  -4 -12  -1    9.90   15.10
   4  12   1    3.20   11.20
  -4  12  -1   -1.40    9.60
  -4  12  -1  -55.39   23.70
   4 -12   2  -33.20   24.70
   4 -12   2    8.30   12.40
  -4 -12  -2  -25.30   21.00
  -4 -12  -2   12.20   15.00
   4  12   2   29.10   14.00
  -4  12  -2    1.80   11.30
   4 -12   3    6.10   15.30
  -4 -12  -3   46.10   23.70
  -4 -12  -3  -27.00   14.50
   4  12   3   14.20   11.00
   4  12   3    8.20   18.50
  -4  12  -3   13.60   14.10
   4 -12   4   27.40   17.60
  -4 -12  -4  -41.90   25.70
  -4 -12  -4   -1.90   14.90
   4  12   4    8.80   15.70
   4  12   4    5.10   10.20
  -4  12  -4    9.00   11.20
   4 -12   5    0.30   14.90
  -4 -12  -5   43.30   25.70
  -4 -12  -5   30.70   16.10
   4  12   5   13.40   19.70
   4 -12   6    3.90   14.40
   4  12   6   13.40   11.70
  -4  12  -6   -8.10   10.70
   4 -12   7    7.20   14.50
  -4 -12  -7  -19.90   17.60
  -4 -12  -7   14.50   12.80
   4  12   7   30.20   15.00
  -4  12  -7   -9.80   10.80
  -4 -12  -8    0.70   16.90
  -4 -12  -8   -3.80   10.70
   4  12   8   21.50   18.30
   4  12   8   19.50   14.90
  -4  12  -8   -1.70   11.10
  -4 -12  -9   23.40   18.60
  -4 -12  -9   -7.80   11.50
   4  12   9   -2.50   15.30
   4  12   9   13.00   13.60
  -4  12  -9    2.70   11.00
  -4 -12 -10  -30.70   15.40
  -4 -12 -10    8.30   13.20
   4  12  10   13.20   16.10
   4  12  10    3.60   14.90
  -4  12 -10   -3.40   10.60
  -4 -12 -11  -12.30   17.20
  -4 -12 -11    0.20   15.10
   4  12  11   29.80   19.40
   4  12  11  -22.20   15.90
  -4 -12 -12   36.40   20.50
  -4 -12 -12  -29.70   16.30
   4  12  12  -19.90   17.60
   4  12  13  -13.10   17.70
  -4 -12 -14   13.20   15.50
  -4 -12 -14    3.80   13.60
   4  12  14   -3.80   14.10
  -4 -12 -15  -15.40   13.30
  -4 -12 -15  -18.50   11.40
   4  12  15   -6.60   15.70
   4  12  15   27.40   13.80
  -4 -12 -16    0.70   10.50
   4  12  16   -4.10    9.60
   4 -14  -7   -5.80   18.10
   4  14  -7  -18.60   14.70
  -4  14   7   19.90   15.60
   4 -14  -6  -37.00   18.70
  -4 -14   6    2.00   12.90
   4  14  -6   11.40   13.20
  -4  14   6   13.50   12.30
   4 -14  -5    0.00   17.20
   4  14  -5   15.20   14.40
  -4  14   5   10.30   12.70
   4 -14  -3  -19.80   15.90
  -4 -14   3   -6.60   15.70
   4  14  -3    1.40   15.90
  -4  14   3   -8.90   13.50
   4 -14  -2    8.50   16.70
  -4 -14   2   -1.60   16.70
   4  14  -2  -28.30   15.30
  -4 -14   1    0.60   20.50
   4  14  -1   -2.30   13.70
  -4  14   1   -7.60   11.40
   4 -14   0    1.10   14.70
   4  14   0    4.30   18.50
   4  14   0   -1.80    8.10
  -4  14   0   11.70   15.70
  -4 -14  -1    2.30   11.20
   4  14   1  -14.00    8.90
  -4 -14  -2  -20.10   11.30
   4  14   2   -2.80    8.60
   4 -14   3   -8.20   18.60
  -4 -14  -3   -0.10   17.70
  -4 -14  -3   -7.00   10.00
   4  14   3  -11.80   14.40
   4  14   3   -0.50    9.10
   4 -14   4   -9.30   13.30
  -4 -14  -4    0.60   11.50
   4  14   4   -9.10    8.90
   4 -14   5   -6.50   12.10
  -4 -14  -5   -1.50   17.90
  -4 -14  -5    3.70    9.80
   4  14   5    5.70    8.70
   4  14   5  -12.60   15.90
  -4 -14  -6  -16.70   15.60
  -4 -14  -6    2.00   10.70
   4  14   6  -20.60   16.60
   5  -1 -30   -4.60    6.10
  -5  -1  30   14.40   11.80
  -5  -1  30   17.00   10.20
   5   1 -30    1.40    6.90
  -5   1  30   -8.40   10.20
  -5   1  30    3.30    6.60
   5  -1 -29    8.30    7.80
  -5  -1  29   -7.10   12.00
   5   1 -29   -7.70    6.40
   5   1 -29   -4.80    7.40
  -5   1  29   -2.40  115.19
  -5   1  29   -5.00    6.20
  -5   1  29   -1.60   13.30
   5  -1 -28    6.60   14.40
   5  -1 -28   -0.90    7.20
   5  -1 -28   -4.00    7.40
   5   1 -28   -8.70    7.40
   5   1 -28   -5.40    7.80
  -5   1  28   -4.50    7.10
  -5   1  28   -8.80   12.00
   5  -1 -27   33.20   11.80
   5  -1 -27  -13.40   14.00
   5  -1 -27    1.70    7.50
  -5  -1  27   38.10   19.10
  -5  -1  27   11.10   11.80
   5   1 -27    9.30   10.90
   5   1 -27    3.40    7.50
  -5   1  27   14.90   15.40
  -5   1  27   14.90    9.20
   5  -1 -26    1.30   21.70
   5  -1 -26   13.90   16.70
   5  -1 -26   -2.60    7.60
   5  -1 -26   11.30    8.50
  -5  -1  26   -1.90   11.90
  -5  -1  26   23.20   12.70
   5   1 -26   -6.20    9.30
   5   1 -26   22.00   20.20
   5   1 -26    5.50    9.40
  -5   1  26    7.30    7.20
  -5   1  26    8.90   17.10
   5  -1 -25   24.80   24.10
   5  -1 -25   20.80   17.10
   5  -1 -25   -8.40    7.80
   5  -1 -25    1.00    7.60
  -5  -1  25    7.20   14.80
  -5  -1  25    9.00   10.80
   5   1 -25    4.30    8.00
   5   1 -25   24.00   12.70
  -5   1  25    9.70    7.50
  -5   1  25   23.60   15.90
   5  -1 -24   22.70   20.10
   5  -1 -24   -2.60   15.00
   5  -1 -24   18.70    9.30
  -5  -1  24   -4.20   11.90
  -5  -1  24  -13.40   11.40
   5   1 -24  -11.70    8.10
   5   1 -24   12.60   19.50
   5   1 -24    0.90    7.20
  -5   1  24    0.10   11.80
  -5   1  24    3.70    6.60
  -5   1  24   25.00   15.90
   5  -1 -23   11.40    8.90
   5  -1 -23   36.20   25.10
  -5  -1  23    5.30   11.40
  -5  -1  23   38.00   16.10
  -5  -1  23   10.80    9.30
   5   1 -23   10.40    9.10
   5   1 -23   -2.90   10.50
   5   1 -23   -9.60   18.40
  -5   1  23   -4.70   19.00
  -5   1  23    3.90   11.30
  -5   1  23    1.50   12.10
  -5   1  23    1.40    7.00
   5  -1 -22   37.20   12.50
  -5  -1  22   38.30   18.40
  -5  -1  22   13.20   11.30
  -5  -1  22   26.60   10.90
   5   1 -22   25.90   13.60
   5   1 -22   32.70   21.00
  -5   1  22   13.00   12.50
  -5   1  22   29.30   16.00
  -5   1  22   18.70    9.80
   5  -1 -21    7.60   26.90
   5  -1 -21   25.80   11.70
   5  -1 -21   25.00   10.70
   5  -1 -21   16.60   22.70
  -5  -1  21   11.80   17.20
  -5  -1  21   46.20   15.10
   5   1 -21   16.00   13.80
   5   1 -21    8.00   18.80
  -5   1  21   27.80   16.60
  -5   1  21   77.69   33.20
  -5   1  21   54.59   22.60
   5  -1 -20  -14.60   20.60
   5  -1 -20   18.10   11.50
   5  -1 -20   26.40   27.00
   5  -1 -20   25.60   10.70
  -5  -1  20   73.09   27.30
  -5  -1  20   22.10   13.90
  -5  -1  20   35.40   12.40
   5   1 -20    8.80   12.80
   5   1 -20   40.10   23.40
  -5   1  20   11.70   13.40
  -5   1  20    0.50   26.80
  -5   1  20   23.90   17.60
   5  -1 -19  101.29   39.10
   5  -1 -19   24.10   31.00
   5  -1 -19   83.29   19.90
   5  -1 -19   67.79   20.20
  -5  -1  19   73.89   23.10
  -5  -1  19   92.69   30.40
  -5  -1  19   98.89   27.20
   5   1 -19   45.30   17.80
  -5   1  19   22.10   28.30
  -5   1  19   88.59   24.10
  -5   1  19  107.29   29.30
  -5   1  19  145.69   43.50
   5  -1 -18   61.99   32.20
   5  -1 -18   77.19   40.40
   5  -1 -18  105.79   22.60
   5  -1 -18  154.18   41.80
  -5  -1  18  135.29   36.90
  -5  -1  18  129.29   34.80
  -5  -1  18  142.49   42.00
   5   1 -18   63.59   21.90
   5   1 -18   91.79   32.20
  -5   1  18  104.59   28.60
  -5   1  18   33.40   25.80
  -5   1  18  140.59   42.80
   5  -1 -17   55.09   35.80
   5  -1 -17  223.68   59.49
  -5  -1  17  140.69   38.40
  -5  -1  17  183.28   54.99
  -5  -1  17  165.48   44.10
   5   1 -17  104.79   31.40
   5   1 -17   71.49   29.00
  -5   1  17   85.89   24.00
  -5   1  17  155.68   41.60
  -5   1  17   81.99   32.40
   5  -1 -16  179.98   58.49
   5  -1 -16  161.98   43.30
  -5  -1  16  250.87   63.79
  -5  -1  16  162.68   43.40
   5   1 -16  224.78   62.39
   5   1 -16  216.48   58.09
   5   1 -16  134.79   37.90
  -5   1  16  147.49   32.70
  -5   1  16  184.38   48.90
  -5   1  16   52.69   38.50
   5  -1 -15   37.90   24.10
   5  -1 -15   27.30   12.60
   5  -1 -15   29.10   10.10
  -5  -1  15   44.60   18.10
  -5  -1  15   48.00   14.30
   5   1 -15   33.40   20.90
   5   1 -15   62.99   19.30
   5   1 -15   -4.50   24.90
  -5   1  15   24.10   26.20
  -5   1  15   43.20   13.40
  -5   1  15   25.30   31.60
   5  -1 -14  393.56   96.29
   5  -1 -14  266.67   75.99
   5  -1 -14  449.66   72.89
  -5  -1  14  397.96   94.59
  -5  -1  14  441.36  115.49
   5   1 -14  476.85  114.99
   5   1 -14  387.96   77.99
   5   1 -14  353.46   93.09
  -5   1  14  497.75   82.79
  -5   1  14  303.77   79.99
  -5   1  14  379.66   97.69
  -5   1  14  517.45  127.69
   5  -1 -13  111.69   36.80
   5  -1 -13   66.09   33.70
   5  -1 -13   69.99   17.30
   5  -1 -13   71.59   20.60
  -5  -1  13  103.29   29.20
   5   1 -13   63.59   19.50
   5   1 -13   75.59   47.60
  -5   1  13   33.00   14.20
  -5   1  13   68.99   19.10
  -5   1  13  100.39   38.00
  -5   1  13   86.19   31.70
   5  -1 -12   50.09   24.50
   5  -1 -12   84.99   34.20
   5  -1 -12   56.29   15.00
   5  -1 -12   98.49   27.10
  -5  -1  12   50.09   17.20
  -5  -1  12   91.59   24.90
   5   1 -12   99.59   28.80
  -5   1  12   51.79   15.30
  -5   1  12   61.39   26.10
  -5   1  12  102.59   28.00
  -5   1  12   75.99   28.20
   5  -1 -11   19.10    9.60
   5  -1 -11   26.20   22.60
  -5  -1  11   56.19   18.40
  -5  -1  11   41.40   12.90
   5   1 -11   37.30   12.30
  -5   1  11   47.80   14.90
  -5   1  11   54.39   24.90
  -5   1  11   31.70   10.50
   5  -1 -10  183.58   48.40
   5  -1 -10  114.59   37.50
   5  -1 -10  261.27   68.69
  -5  -1  10  155.38   89.39
   5   1 -10  231.68   56.39
  -5   1  10  235.38   61.99
  -5   1  10  141.89   39.30
  -5   1  10  188.88   49.30
   5  -1  -9   61.69   27.00
   5  -1  -9   22.90   10.90
   5  -1  -9   76.89   22.40
   5  -1  -9   28.30   18.30
  -5  -1   9  367.16  158.78
  -5  -1   9   26.70   13.40
   5   1  -9   55.79   18.10
  -5   1   9   31.40   12.10
  -5   1   9   39.20   19.10
   5  -1  -8  202.68   49.80
   5  -1  -8  135.29   25.60
  -5  -1   8  166.28   41.30
   5   1  -8  247.28  111.69
   5   1  -8  106.39   28.50
  -5   1   8   98.19   20.30
  -5   1   8  111.09   30.50
   5  -1  -7 4791.12 1099.99
  -5  -1   7 3662.73  590.04
  -5  -1   7 4616.04 1058.29
   5   1  -7 3651.63  584.14
  -5   1   7 4057.39  615.24
  -5   1   7 4321.37  991.60
   5  -1  -6  969.10  225.48
   5  -1  -6 1148.29  175.98
   5  -1  -6 1020.20  235.98
   5  -1  -6  872.31  229.18
  -5  -1   6 1146.09  263.67
  -5   1   6 1067.99  163.98
  -5   1   6  666.43  175.98
  -5   1   6  799.22  186.28
   5  -1  -5   16.90   14.20
   5  -1  -5   72.19   16.00
  -5  -1   5   16.20   18.90
  -5  -1   5   64.99   18.00
   5   1  -5   12.40   88.79
   5   1  -5   25.50   17.20
  -5   1   5   60.09   13.90
  -5   1   5   34.10   14.70
   5  -1  -4 1071.89  248.18
   5  -1  -4 1503.75  229.38
  -5  -1   4 1216.98  279.87
  -5  -1   4 1595.74  415.76
  -5  -1   4 1491.75  342.97
   5   1  -4 1657.93  431.86
   5   1  -4 1042.10  240.38
  -5   1   4 1455.65  222.08
  -5   1   4  929.61  214.78
   5  -1  -3  776.22  119.99
  -5  -1   3  676.13  176.48
  -5   1   3  661.73  102.29
  -5  -1   2  448.86  117.29
   5   1  -2  338.77   88.59
  -5   1   2  344.87   54.39
   5  -1  -1  238.98   39.20
   5  -1  -1  304.57   71.69
  -5  -1   1  360.16   94.39
   5   1  -1  319.87   83.79
   5   1  -1  -39.80   61.29
  -5   1   1  265.47   42.70
  -5   1   1  232.68   55.19
   5  -1   0  280.67   45.10
  -5  -1   0  238.08   90.89
  -5  -1   0  210.88   55.59
   5   1   0   95.79   72.19
  -5   1   0  294.07   68.69
   5  -1   1  326.57   76.59
  -5  -1  -1  351.86  112.69
  -5  -1  -1  442.76  115.79
   5   1   1  169.28   90.89
   5   1   1  450.25  117.69
  -5   1  -1  437.96  101.59
   5  -1   2   71.79   18.50
  -5  -1  -2   61.49   18.30
   5   1   2   69.39   19.60
  -5   1  -2   86.69   21.80
  -5  -1  -3  -38.50   90.49
   5   1   3   81.09   91.29
  -5  -1  -4  136.99   88.79
  -5  -1  -4  694.23  181.58
  -5   1  -4 1068.79  279.27
   5  -1   5 1477.65  385.16
  -5  -1  -5  713.63  191.48
  -5   1  -5 1362.26  355.76
   5  -1   6   63.79   20.10
   5   1   6   69.39   20.40
  -5  -1  -7   61.69   86.19
  -5  -1  -7  133.09   37.30
   5   1   7   10.90   95.39
   5   1   7  194.48   51.99
  -5   1  -7  156.28   43.80
   5  -1   8   14.90    9.10
  -5  -1  -8  105.59   85.39
  -5  -1  -8   21.00    5.70
  -5  -1  -8   -7.60   11.80
   5   1   8   15.70    4.70
   5   1   8 -102.59   91.89
   5   1   8    5.70    7.50
  -5   1  -8   13.80   13.90
   5  -1   9  566.34  148.19
  -5  -1  -9  579.94   88.49
  -5  -1  -9  642.54  168.58
   5   1   9  530.85   81.29
   5   1   9  643.94  168.28
  -5   1  -9  582.54  153.18
   5  -1  10  130.89   35.70
  -5  -1 -10   84.89   14.70
   5   1  10  100.69   17.10
   5   1  10   97.09   26.90
  -5   1 -10  116.69   34.20
   5  -1  11  185.88   49.70
  -5  -1 -11   39.90   67.59
  -5  -1 -11  201.88   32.30
  -5  -1 -11  330.97   88.29
   5   1  11   28.40   82.99
   5   1  11  192.38   31.30
   5   1  11  223.98   59.39
  -5   1 -11  213.08   58.49
   5  -1  12   16.80    9.40
  -5  -1 -12   21.00    7.00
  -5  -1 -12   15.80   12.70
   5   1  12    8.10    8.80
   5   1  12  120.29   82.79
   5   1  12   10.20    7.60
  -5   1 -12  -13.70   13.60
   5  -1  13   92.09   25.80
  -5  -1 -13   71.19   14.10
  -5  -1 -13   36.20   17.90
   5   1  13   81.99   17.60
   5   1  13  -17.00   65.09
   5   1  13   58.89   17.40
  -5   1 -13   57.49   22.40
   5  -1  14  358.26   94.09
  -5  -1 -14  265.97   43.10
  -5  -1 -14  428.26  114.09
   5   1  14  281.27   46.40
   5   1  14  353.26   92.79
   5   1  14   16.60   56.89
   5  -1  15   14.50    8.70
  -5  -1 -15  -10.60    5.30
  -5  -1 -15   18.90   13.90
   5   1  15   14.20   10.60
   5   1  15  -16.30   24.90
   5   1  15    0.40    6.80
  -5   1 -15   19.90   16.80
   5  -1  16   27.50   11.80
  -5  -1 -16   60.49   12.60
  -5  -1 -16   62.59   22.70
   5   1  16   27.90   15.60
   5   1  16   46.20   27.30
   5   1  16   80.69   23.00
  -5   1 -16   28.10   15.80
   5  -1  17   45.60   16.40
  -5  -1 -17   28.40    8.80
  -5  -1 -17   19.80   16.30
   5   1  17   21.50   14.90
   5   1  17   23.70   23.40
   5   1  17   53.79   16.40
  -5   1 -17    8.10   10.80
   5  -1  18    6.50   11.10
  -5  -1 -18  -11.90   13.10
   5   1  18   13.30   21.10
   5   1  18    1.80   11.40
   5   1  18    1.80    7.00
  -5   1 -18   11.30   12.60
   5  -1  19  -16.90   15.70
   5  -1  19    2.70    9.50
  -5  -1 -19    3.50   13.20
   5   1  19    9.10   17.30
   5   1  19   22.10   13.40
   5   1  19    1.50    7.70
   5   1  19    8.10   18.40
   5  -1  20   -4.50   13.00
   5  -1  20    9.20    9.90
  -5  -1 -20   10.20    8.50
  -5  -1 -20   -4.00   11.70
   5   1  20    8.20   11.20
   5   1  20    3.60   14.60
   5   1  20   -4.30    8.10
   5   1  20   10.70   15.80
  -5   1 -20    7.90   12.50
   5  -1  21   -6.60   11.70
   5  -1  21   11.40   11.20
  -5  -1 -21    7.50   16.00
  -5  -1 -21   -4.40    6.50
  -5  -1 -21   -1.10   10.60
   5   1  21    0.40   10.20
   5   1  21   17.40   17.20
   5   1  21    0.30    8.00
   5   1  21   -9.30   13.70
  -5   1 -21   12.50   14.30
   5  -1  22   27.80   14.10
  -5  -1 -22   -8.80   13.20
  -5  -1 -22   11.00    8.40
   5   1  22   19.90   10.10
   5   1  22   11.80   12.30
   5   1  22   -4.50   11.40
   5   1  22   17.10   15.20
  -5   1 -22    6.10   12.20
  -5  -1 -23   -7.30   12.70
   5   1  23    8.50   17.70
   5   1  23   13.30    9.60
   5   1  23    1.80   10.80
  -5   1 -23    5.10   12.90
   5  -1  24  -12.90    9.40
  -5  -1 -24   -0.80   14.00
  -5  -1 -24  -15.00   11.10
   5   1  24    4.60   16.20
   5   1  24    7.90    8.80
   5   1  24  -12.70   11.00
  -5   1 -24   -5.50   13.00
  -5   1 -24    8.60   12.40
   5  -1  25   -8.10   10.40
  -5  -1 -25   -6.00   13.50
  -5  -1 -25   -4.60   10.20
   5   1  25   19.10   10.70
   5   1  25   17.20   14.10
  -5   1 -25    1.80   12.10
  -5  -1 -26    1.90    9.60
   5   1  26    7.50   10.70
   5   1  26    6.10    8.60
  -5   1 -26   12.50   12.00
  -5  -1 -27    2.00    8.70
   5   1  27    3.30   11.70
   5   1  27    2.90    8.20
  -5   1 -27   -7.60   11.30
  -5  -1 -28    6.10    9.50
   5   1  28   -2.50   11.00
  -5   1 -28   -5.60   12.50
  -5  -1 -29    5.00    7.80
   5   1  29   -0.20   10.20
  -5   1 -29   -6.90   10.10
   5  -3 -30  -17.90   18.40
  -5  -3  30    8.80    6.50
  -5   3  30    5.00    8.40
   5  -3 -29   -8.20   10.70
   5  -3 -29    7.00   15.80
  -5  -3  29   -0.20    6.60
   5   3 -29   -1.40    7.40
  -5   3  29   18.20   10.20
   5  -3 -28    8.30    8.60
   5  -3 -28   -6.90   11.10
   5  -3 -28    9.20    6.00
  -5  -3  28   -4.70    6.10
   5   3 -28  -18.60    9.90
  -5   3  28    0.10 2550.64
  -5   3  28   -1.60    8.60
  -5   3  28    8.40   12.80
   5  -3 -27   14.60   13.20
   5  -3 -27   21.50   10.10
   5  -3 -27   -3.30    6.20
  -5  -3  27   24.00   10.70
   5   3 -27   -1.20    8.40
  -5   3  27  -12.50   13.50
  -5   3  27   14.70   15.30
   5  -3 -26   20.50   11.30
   5  -3 -26   21.70   16.70
   5  -3 -26    0.60   11.70
   5  -3 -26    4.30    7.90
  -5  -3  26   18.70   14.20
  -5  -3  26   -4.00    7.90
   5   3 -26    3.00    9.30
  -5   3  26    3.50    9.70
  -5   3  26   36.80   19.10
  -5   3  26   41.90   16.70
  -5   3  26   -5.10   14.60
   5  -3 -25   10.00   17.50
   5  -3 -25   -2.20   11.50
   5  -3 -25   18.80    9.90
   5  -3 -25   12.20   10.30
  -5  -3  25   -6.60    7.80
   5   3 -25   31.00   17.90
   5   3 -25    2.60    8.60
  -5   3  25   -3.20    7.90
  -5   3  25   -2.10   11.70
  -5   3  25   26.40   10.90
  -5   3  25   -1.40   17.30
   5  -3 -24   26.60   17.50
   5  -3 -24   18.20    9.80
  -5  -3  24   -5.40   11.70
  -5  -3  24    0.60    7.90
   5   3 -24   21.50   11.50
   5   3 -24   -6.80   13.20
  -5   3  24   14.40    9.90
  -5   3  24   -2.40   11.30
  -5   3  24   19.80   10.20
  -5   3  24   -3.40   14.60
   5  -3 -23    8.30   10.10
   5  -3 -23   14.10   19.70
   5  -3 -23   14.40    9.40
  -5  -3  23    2.00    9.80
   5   3 -23    6.50   10.80
   5   3 -23  -10.90   13.60
  -5   3  23   15.60   12.20
  -5   3  23   -5.30   11.10
  -5   3  23   10.30    8.30
  -5   3  23   20.60   17.20
   5  -3 -22   21.10   18.00
   5  -3 -22   13.30   10.70
   5  -3 -22   36.60   13.40
  -5  -3  22   22.30   11.40
  -5  -3  22   15.60    9.60
   5   3 -22    9.60   13.60
   5   3 -22    7.30    9.10
  -5   3  22   22.40   18.10
  -5   3  22   27.40   11.10
  -5   3  22   -2.00   16.80
   5  -3 -21  -12.90   16.20
   5  -3 -21   -2.50    8.70
   5  -3 -21   -4.30    5.20
  -5  -3  21   -3.40    8.90
   5   3 -21   36.40   17.10
  -5   3  21   16.60   10.50
  -5   3  21    0.60    8.00
  -5   3  21   21.50   17.10
  -5   3  21   22.90   19.90
   5  -3 -20    2.50   23.00
   5  -3 -20    2.70    7.90
   5  -3 -20   10.70   18.40
  -5  -3  20   19.70   10.60
   5   3 -20   20.00   17.10
  -5   3  20   20.40   10.80
  -5   3  20    0.20    7.70
  -5   3  20   20.50   16.30
  -5   3  20   21.80   23.80
   5  -3 -19    3.50   22.80
   5  -3 -19   96.39   21.90
   5  -3 -19    7.70    8.80
   5  -3 -19   78.59   27.50
   5   3 -19   44.10   18.10
  -5   3  19   84.89   19.50
  -5   3  19   26.10   25.60
   5  -3 -18   24.90   47.20
   5  -3 -18  103.19   22.50
   5  -3 -18  126.79   35.20
  -5  -3  18   75.69   22.30
   5   3 -18   72.19   25.20
  -5   3  18  103.49   25.00
  -5   3  18   52.39   31.20
  -5   3  18   67.79   27.10
  -5   3  18  147.19   40.10
   5  -3 -17   41.00   51.89
   5  -3 -17   19.30   10.40
   5  -3 -17   18.70   18.40
   5  -3 -17   21.40   11.00
  -5  -3  17   10.00    8.40
   5   3 -17   -1.00    9.30
  -5   3  17   -7.00   20.70
  -5   3  17   28.30   11.50
  -5   3  17   32.90   12.90
  -5   3  17  -15.20   22.50
   5  -3 -16  591.94   94.09
   5  -3 -16  596.34  141.89
  -5  -3  16  410.46   96.89
  -5   3  16  436.56   71.69
  -5   3  16  504.45  121.69
  -5   3  16  516.95  130.59
   5  -3 -15  198.08   35.40
   5  -3 -15  150.58   86.39
   5  -3 -15  393.26  104.39
   5  -3 -15  219.08   56.29
  -5  -3  15  177.28   44.00
   5   3 -15  201.98   50.09
  -5   3  15  238.38   42.50
  -5   3  15  182.78   50.89
  -5   3  15  228.98   69.39
   5  -3 -14  110.09   32.10
   5  -3 -14  183.28   88.49
   5  -3 -14  133.89   38.20
   5  -3 -14   88.99   19.50
  -5  -3  14   93.19   25.00
   5   3 -14   49.90   16.70
  -5   3  14  109.59   31.60
  -5   3  14  120.89   49.50
  -5   3  14   86.59   30.20
   5  -3 -13  465.25   74.59
  -5  -3  13  535.85  124.99
  -5   3  13  505.55   81.39
  -5   3  13  458.25  109.19
  -5   3  13  432.96  113.59
   5  -3 -12  109.79   65.79
   5  -3 -12   16.60    9.50
   5  -3 -12   23.60   14.60
   5  -3 -12   17.40   14.60
   5   3 -12    4.30    8.00
  -5   3  12    8.60   10.00
  -5   3  12   -8.60   17.00
  -5   3  12   14.00   32.30
   5  -3 -11  389.06   62.79
   5  -3 -11  367.16   87.19
  -5  -3  11  391.56   91.89
   5   3 -11  506.95  118.39
  -5   3  11  450.25  106.49
  -5  -3  10  101.89   26.10
   5   3 -10   85.39   23.40
  -5   3  10  165.88   47.50
   5  -3  -9  -10.10   13.40
   5  -3  -9   -8.50   34.40
   5  -3  -9   25.30   26.40
   5   3  -9   -0.60    7.70
  -5   3   9   15.20   23.60
  -5   3   9   10.30    9.60
  -5   3   9   -4.70   12.40
  -5   3   9   42.00   24.40
   5  -3  -8   15.80   45.90
   5  -3  -8   19.10   11.50
   5  -3  -8   24.90   14.40
  -5  -3   8   26.30   12.20
   5   3  -8   19.60    9.70
  -5   3   8  173.68   60.49
  -5   3   8   24.60   10.50
  -5   3   8   20.90   15.30
  -5   3   8   57.29   28.70
   5  -3  -7  486.65  131.69
   5  -3  -7 1068.59  248.08
  -5  -3   7  761.42  176.28
  -5   3   7  660.03  103.49
  -5   3   7  541.65  132.29
  -5   3   7  475.45  135.39
  -5   3   7 1123.89  260.67
   5  -3  -6  410.46  109.49
   5  -3  -6  387.36   63.49
   5  -3  -6  343.77   82.99
  -5   3   6  358.76   58.99
  -5   3   6  338.77   80.79
  -5   3   6  352.36   90.59
   5  -3  -5  105.89   44.80
   5  -3  -5  194.88   51.29
  -5  -3   5  149.49   40.80
   5   3  -5  142.49   37.70
  -5   3   5  172.28   44.70
   5  -3  -4 1101.29  255.27
  -5  -3   4 1422.56  328.17
  -5  -3   4 1113.89  294.57
   5   3  -4 1308.07  301.57
  -5   3   4 1647.44  382.16
   5  -3  -3  181.48   51.89
   5  -3  -3  193.08   52.59
  -5  -3   3  263.17   63.99
   5   3  -3  241.18   57.99
  -5   3   3  198.08   52.99
  -5  -3   2   40.90   18.30
  -5  -3   2   86.99   42.60
   5   3  -2   58.99   20.10
   5   3  -2   72.79   27.90
  -5   3   2   57.89   22.40
   5  -3  -1 4146.29  951.50
   5   3  -1 4062.99  934.01
  -5   3   1 3987.90  915.11
   5  -3   0 1125.49  260.27
  -5  -3   0 1186.68  274.67
  -5  -3   0 1220.28  320.17
   5   3   0  993.80  230.28
   5   3   0 1311.97  342.67
  -5   3   0 1209.98  278.97
   5  -3   1  670.83  155.78
  -5  -3  -1  655.33  155.48
  -5  -3  -1  363.46   97.19
   5   3   1  666.93  156.68
   5   3   1  555.24  145.79
  -5   3  -1  683.63  158.18
   5  -3   2 2202.68  506.05
  -5  -3  -2 2923.51  674.43
  -5  -3  -2 2251.27  587.24
   5   3   2 2901.31  668.63
   5   3   2 1935.31  504.45
  -5   3  -2 2520.55  578.04
   5  -3   3 1453.95  334.07
  -5  -3  -3 1664.13  434.36
   5   3   3  791.52  187.58
  -5   3  -3 1498.45  344.07
   5  -3   4  249.58   58.69
  -5  -3  -4  158.78   60.09
  -5  -3  -4  279.87   75.39
   5   3   4  147.19   50.69
   5   3   4  225.78   60.59
  -5   3  -4  265.77   61.99
   5  -3   5 1468.45  336.87
  -5  -3  -5 1271.97  299.07
  -5  -3  -5 1335.57  348.77
   5   3   5 1470.15  383.56
  -5   3  -5 1321.47  302.97
   5  -3   6  512.75  118.29
  -5  -3  -6  602.24  148.99
  -5  -3  -6  675.33  177.38
   5   3   6  866.51  207.68
   5   3   6  768.12  200.98
  -5   3  -6  707.53  162.48
  -5  -3  -7   18.40   42.10
  -5  -3  -7   73.89   22.70
   5   3   7   67.09   42.70
  -5  -3  -8   97.89   29.00
   5   3   8  533.35  134.99
  -5  -3  -9   24.80   31.60
  -5  -3  -9  200.48   54.89
   5   3   9  139.19   38.40
  -5  -3 -10   66.89   48.70
  -5  -3 -10   83.79   26.00
   5   3  10   49.99   38.80
   5   3  10   49.99   17.00
  -5  -3 -11  186.18   68.69
  -5  -3 -11  369.66   97.99
   5   3  11  292.67   90.19
   5   3  11  262.47   69.69
  -5  -3 -12  242.88   80.99
  -5  -3 -12   98.19   29.80
   5   3  12   56.49   51.39
   5   3  12   89.39   25.70
   5  -3  13  421.26  110.99
  -5  -3 -13  329.57   97.09
  -5  -3 -13  408.56  108.19
   5   3  13  326.87   98.09
   5   3  13  534.45  140.09
  -5   3 -13  643.64  170.58
  -5  -3 -14   18.70   11.40
   5   3  14   31.00   11.60
   5  -3  15   -3.00    7.90
  -5  -3 -15  108.59   59.49
   5   3  15   -1.40    8.50
   5   3  15   -3.00   29.30
  -5   3 -15    4.20   14.20
   5  -3  16   68.59   21.90
  -5  -3 -16  -33.20   42.00
  -5  -3 -16   31.90   13.30
   5   3  16   50.39   38.60
   5   3  16   67.49   16.60
   5   3  16   60.99   18.90
  -5   3 -16   40.10   21.50
   5  -3  17   29.10   13.30
  -5  -3 -17   33.40   47.10
  -5  -3 -17    9.80    9.90
   5   3  17    5.70   27.30
   5   3  17   30.40   10.20
   5   3  17    0.50    8.20
  -5   3 -17  -22.20   16.50
   5  -3  18   12.30   14.90
   5  -3  18   14.50   10.80
  -5  -3 -18  -51.89   38.80
  -5  -3 -18    2.70    9.90
   5   3  18   13.50    8.30
   5   3  18  -36.30   27.00
   5   3  18    9.40    8.30
  -5   3 -18   22.20   19.20
   5  -3  19  146.89   40.60
  -5  -3 -19   25.00   35.40
  -5  -3 -19  170.68   48.50
   5   3  19  211.98   38.00
   5   3  19  115.79   32.10
  -5   3 -19  128.29   40.40
   5  -3  20    4.30    8.60
  -5  -3 -20   82.89   39.40
  -5  -3 -20  -20.50   13.20
   5   3  20    4.40   14.70
   5   3  20   12.30    8.30
   5   3  20  -14.40   20.90
   5   3  20    5.10    8.10
  -5   3 -20    8.50   10.70
  -5   3 -20    7.30   16.70
   5  -3  21   10.90   10.00
  -5  -3 -21   -5.30   10.20
   5   3  21   -1.20   14.00
   5   3  21    9.70    8.30
   5   3  21   13.70    9.90
   5   3  21  -35.40   19.80
  -5   3 -21    2.40   10.00
   5  -3  22   25.90   13.20
  -5  -3 -22    4.30   12.80
  -5  -3 -22   -8.40    8.50
   5   3  22   -2.80   14.90
   5   3  22   12.70   10.60
   5   3  22   -1.00   19.30
  -5   3 -22  -10.50   10.40
   5  -3  23   -0.10    8.60
   5  -3  23    0.60    9.80
  -5  -3 -23    4.50   13.00
  -5  -3 -23   -2.40    9.40
   5   3  23    3.10    9.60
   5   3  23    5.10   14.80
   5   3  23   11.10   10.80
   5   3  23    7.70   18.00
  -5   3 -23    5.40   12.10
  -5   3 -23   -1.90   10.30
   5  -3  24   14.10   10.00
   5  -3  24    6.20   12.00
  -5  -3 -24   -4.60   11.50
   5   3  24  -10.10   14.60
   5   3  24   -1.10   10.10
   5   3  24    7.90   13.00
   5  -3  25   15.00   11.70
  -5  -3 -25  -11.70   13.30
  -5  -3 -25   -3.50   20.00
   5   3  25  -16.50   15.40
   5   3  25   25.20   14.40
   5  -3  26  -10.20   11.20
  -5  -3 -26   13.00   22.50
  -5  -3 -26  -26.00   12.60
   5   3  26  -15.90   14.10
   5   3  26    1.50   10.50
  -5   3 -26  -12.70   10.70
  -5  -3 -27   -6.80   20.80
  -5  -3 -27    6.70    7.30
   5   3  27   23.90   13.80
  -5   3 -27  -13.50    8.80
  -5  -3 -28   -3.70   19.80
  -5  -3 -28    1.70    7.60
  -5   3 -28   17.10   12.30
   5  -5 -28   -0.90   13.60
   5  -5 -28    5.10    5.60
  -5   5  28  -15.20   12.80
  -5   5  28    1.40    7.60
   5  -5 -27    0.70   17.10
   5  -5 -27    2.70    7.30
   5  -5 -27   12.80   13.70
   5  -5 -27   -7.10    5.90
  -5   5  27   -3.30    8.20
  -5   5  27   15.00   16.40
   5  -5 -26  -17.90   20.60
   5  -5 -26   -3.10    6.20
  -5   5  26   17.70   16.00
  -5   5  26   28.00   12.60
  -5   5  26  -16.30   11.90
   5  -5 -25   28.80   21.80
   5  -5 -25   23.30   10.00
   5  -5 -25   13.80    9.10
  -5  -5  25   -1.70    8.70
  -5   5  25   16.90   10.80
  -5   5  25   13.20   15.60
  -5   5  25   -3.50   11.20
   5  -5 -24    3.20   13.10
   5  -5 -24    2.20   19.90
   5  -5 -24   -6.00    7.30
   5  -5 -24   -6.60    6.90
  -5  -5  24   12.30   10.00
  -5   5  24    2.40    9.10
  -5   5  24   12.60    9.80
  -5   5  24   10.90   14.50
  -5   5  24   31.70   18.80
   5  -5 -23   -3.20   19.90
   5  -5 -23    1.40    7.20
   5  -5 -23   -1.70   15.50
   5  -5 -23   -5.20    8.20
   5   5 -23   11.30    8.20
  -5   5  23   11.60   16.40
  -5   5  23    5.60    9.60
  -5   5  23   15.60   10.10
  -5   5  23   11.40   13.40
   5  -5 -22    1.10   20.70
   5  -5 -22   -8.90   19.20
   5  -5 -22   20.60    9.90
  -5  -5  22    2.80    7.70
  -5   5  22   17.70   10.60
  -5   5  22   13.60   10.30
  -5   5  22   -1.10   14.30
  -5   5  22   17.10   15.70
   5  -5 -21   -4.70   22.60
   5  -5 -21   29.30   12.20
   5  -5 -21   79.19   24.90
   5  -5 -21   39.10   19.80
   5   5 -21   41.20   14.80
  -5   5  21   23.00   11.40
  -5   5  21   20.30   16.90
  -5   5  21    8.40   15.60
   5  -5 -20   17.50   17.60
   5  -5 -20   -2.10   30.50
   5  -5 -20   25.60   14.40
   5  -5 -20   11.80    9.60
  -5  -5  20   16.30    9.10
   5   5 -20   29.00   12.60
  -5   5  20   16.60   18.30
  -5   5  20   22.30   10.80
  -5   5  20    0.50   15.80
   5  -5 -19  -11.30   34.10
   5  -5 -19  140.09   28.00
   5  -5 -19   49.70   23.30
   5  -5 -19   23.20   13.60
  -5   5  19   82.69   20.90
  -5   5  19   35.40   23.70
  -5   5  19   66.49   25.20
  -5   5  19   40.20   14.40
   5  -5 -18  -42.60   35.80
   5  -5 -18   11.60    9.70
   5  -5 -18   -0.80    9.20
  -5  -5  18   12.20    8.30
   5   5 -18   17.40    8.80
  -5   5  18   34.00   15.40
  -5   5  18   -7.30   11.70
  -5   5  18  -17.70   18.20
   5  -5 -17   17.90   45.00
   5  -5 -17   10.50   10.30
   5  -5 -17   -2.80   13.70
  -5  -5  17   24.60   10.30
   5   5 -17   -1.90    7.60
  -5   5  17   34.20   16.00
  -5   5  17   33.50   16.10
  -5   5  17    0.10   16.10
  -5   5  17   59.69   31.70
   5  -5 -16    3.60   52.69
   5  -5 -16   -4.60    8.50
   5  -5 -16   -0.90   12.90
   5  -5 -16    9.80   11.60
  -5  -5  16   21.90    9.80
   5   5 -16   -3.00    8.60
  -5   5  16   -6.80   10.30
  -5   5  16  -26.60   16.50
  -5   5  16   52.29   35.70
   5  -5 -15   94.49   67.69
   5  -5 -15  101.79   21.60
   5  -5 -15   58.79   21.20
   5  -5 -15  100.79   32.50
  -5  -5  15   90.79   24.30
   5   5 -15   81.19   21.80
  -5   5  15   66.79   18.90
  -5   5  15   51.39   38.20
  -5   5  15   78.19   26.30
  -5   5  15  102.19   32.70
   5  -5 -14   -1.90   13.10
   5  -5 -14   -4.00   61.09
   5  -5 -14    9.30   18.10
  -5  -5  14    2.50    9.10
   5   5 -14    8.30    7.50
  -5   5  14   -7.20   35.00
  -5   5  14   25.30   12.60
  -5   5  14  -10.30   15.20
  -5   5  14    8.80   18.00
   5  -5 -13   51.59   86.49
   5  -5 -13  186.88   34.40
  -5  -5  13  194.38   48.00
   5   5 -13  273.27   64.99
  -5   5  13  240.18   43.30
  -5   5  13  207.58   59.69
  -5   5  13  278.47   84.39
   5  -5 -12  -19.20   80.39
   5  -5 -12  160.58   30.80
   5  -5 -12  108.29   31.20
  -5  -5  12  170.68   42.20
   5   5 -12  157.38   38.70
  -5   5  12  174.28   33.80
  -5   5  12  196.08   50.39
  -5   5  12  197.48   72.49
   5  -5 -11   -5.70   95.49
   5  -5 -11   46.20   19.20
  -5   5  11  112.09   60.89
  -5   5  11   38.80   31.60
  -5   5  11   27.60   17.60
   5  -5 -10   71.69  103.89
   5  -5 -10  233.58   58.29
  -5   5  10  260.97   86.79
  -5   5  10  212.58   53.89
  -5   5   9  506.05  120.59
   5  -5  -8   69.89   25.80
   5  -5  -8   67.99   79.59
   5  -5  -8  197.68   62.79
  -5   5   8  200.58   74.69
  -5   5   8   74.39   49.60
  -5   5   8   64.49   24.30
   5  -5  -7   36.20   20.80
   5  -5  -7   26.80   65.99
   5  -5  -7   96.09   41.40
  -5   5   7   32.20   44.70
  -5   5   7   48.70   45.20
  -5   5   7   45.90   21.20
   5  -5  -6    7.70   62.19
  -5  -5   6   30.10   20.80
  -5   5   6   -0.90   37.70
  -5   5   6   26.20   18.90
   5  -5  -5  336.57  110.49
   5  -5  -5  255.47   63.09
  -5  -5   5  187.58   49.20
   5   5  -5  257.17   63.59
  -5   5   5  280.97   68.69
   5  -5  -4  936.31  237.58
   5  -5  -4  817.32  190.68
  -5  -5   4 1128.29  261.67
   5   5  -4  980.70  227.78
  -5   5   4  886.51  206.78
   5  -5  -3  159.18   43.30
  -5  -5   3  116.09   48.50
   5   5  -3   78.29   46.10
  -5   5   3  154.58   42.30
   5  -5  -2   92.19   32.80
  -5  -5   2  -41.50   40.80
   5   5  -2   41.20   19.80
   5   5  -2  -36.50   39.90
  -5   5   2   92.49   39.50
  -5   5   2  110.29   35.80
  -5  -5   1  360.76  110.69
   5   5  -1  219.08   58.19
   5   5  -1  316.77   92.79
  -5   5   1  379.86  100.49
   5  -5   0    6.90   40.20
  -5  -5   0    7.90   16.60
   5   5   0   50.89   21.20
  -5   5   0   77.29   33.10
   5  -5   1  -18.20   30.60
  -5  -5  -1    0.10   17.30
  -5  -5  -1  -37.10   35.20
   5   5   1   11.50   17.90
   5   5   1   49.40   22.60
  -5   5  -1  -13.60   20.20
   5  -5   2   39.90   27.30
  -5  -5  -2   -7.30   34.70
  -5  -5  -2    8.30   16.50
   5   5   2   53.29   22.80
  -5   5  -2   25.80   18.20
   5  -5   3  149.79   41.10
  -5  -5  -3   70.29   35.30
  -5  -5  -3   50.79   24.20
   5   5   3   33.50   18.50
   5   5   3   40.00   22.90
  -5  -5  -4    6.30   17.00
  -5  -5  -4    8.10   20.20
   5   5   4   44.40   24.60
   5   5   4    6.50   13.90
  -5   5  -4   46.40   17.50
   5  -5   5   71.99   21.70
  -5   5  -5  109.29   29.50
   5  -5   6  216.48   53.39
  -5  -5  -6  207.18   55.69
   5   5   6  189.88   51.59
   5  -5   7   34.00   15.00
  -5  -5  -7   25.60   24.30
  -5  -5  -7    1.60   16.80
   5   5   7   28.50   14.20
   5   5   7   28.50   28.80
  -5   5  -7   12.20    8.90
   5  -5   8  342.97   80.19
  -5  -5  -8  364.66   93.39
   5   5   8  331.27   85.19
  -5   5  -8  421.86   97.99
   5  -5   9  263.97   61.79
  -5  -5  -9  256.37   68.99
  -5  -5  -9  585.24  155.48
   5   5   9  274.87   74.39
   5  -5  10  292.37   67.59
   5   5  10  263.57   72.39
   5   5  10  161.88   46.30
  -5   5 -10  249.88   57.69
   5  -5  11  855.41  196.18
  -5  -5 -11  601.64  145.89
  -5  -5 -11  965.20  254.07
  -5   5 -11  740.33  169.78
  -5  -5 -12   74.99   33.70
  -5  -5 -12   94.69   31.60
   5   5  12   60.49   29.00
  -5  -5 -13  305.97   80.69
  -5  -5 -13  348.77   94.49
   5   5  13  412.46  103.39
   5   5  13  417.66  110.39
  -5  -5 -14   30.10   30.60
  -5  -5 -14   14.00   14.10
   5   5  14   -1.60   24.60
   5   5  14   57.19   18.40
  -5  -5 -15   17.50   25.40
  -5  -5 -15   14.50   13.40
   5   5  15   48.40   27.80
   5   5  15   38.60   14.50
  -5  -5 -16   27.10   29.60
  -5  -5 -16    7.00   10.70
   5   5  16    4.90   22.90
   5   5  17   31.90   14.00
   5  -5  18    4.40    5.60
  -5  -5 -18   11.10   22.60
  -5  -5 -18  -10.50    9.70
   5   5  18  -21.40   22.90
   5   5  18   12.40   10.60
  -5   5 -18   -1.60    7.10
   5  -5  19    4.00    6.40
  -5  -5 -19  -17.60   19.40
  -5  -5 -19    7.40    9.40
   5   5  19   31.40   23.10
   5   5  19   32.70   12.90
  -5   5 -19    3.80    6.80
   5  -5  20    1.90    6.20
  -5  -5 -20   -9.50    7.50
  -5  -5 -20  -17.20   10.50
   5   5  20   -2.40    8.60
   5   5  20    5.30    8.40
   5   5  20    3.20   15.90
  -5   5 -20   -3.70    5.10
   5  -5  21    6.00    6.60
  -5  -5 -21   11.20    8.50
  -5  -5 -21   -3.10   10.70
   5   5  21    1.80   16.10
   5   5  21    3.50    9.30
  -5   5 -21    1.40    5.20
   5  -5  22   -4.30    8.20
  -5  -5 -22    6.80   11.50
  -5  -5 -22  -19.00   20.30
   5   5  22    7.50   16.20
   5   5  22   23.00   11.80
  -5   5 -22   -3.80    6.50
   5  -5  23    2.90    9.60
  -5  -5 -23   41.90   29.20
  -5  -5 -23   19.10   12.00
  -5  -5 -23   54.79   13.80
   5   5  23   -3.50   16.90
   5   5  23   37.90   15.90
  -5  -5 -24  -28.20   21.90
  -5  -5 -24   -0.60   11.80
  -5  -5 -24   -3.40    6.40
  -5  -5 -24    7.90    9.10
   5   5  24  -14.70   18.00
   5   5  24    2.80    9.40
   5   5  24    2.70   14.20
  -5   5 -24   -2.10   11.60
   5  -5  25   12.90   10.30
  -5  -5 -25  -14.80   23.60
  -5  -5 -25  -17.50   12.30
  -5  -5 -25   14.60    9.30
   5   5  25    1.50   17.30
   5   5  25    6.30   10.30
   5   5  25  -12.20   13.50
   5  -5  26   -4.20    8.70
  -5  -5 -26   -0.70   17.70
  -5  -5 -26  -16.40   12.70
  -5  -5 -26   14.50    7.80
   5   5  26   15.20   20.20
   5   5  26  -14.10   16.30
  -5   5 -26  -10.40   10.40
  -5  -5 -27   -5.20   11.20
  -5  -5 -27    0.80   20.40
   5   5  27  -11.80   14.10
   5   5  27    5.90   13.30
  -5   5 -27   -6.30   10.70
   5  -7 -27   -2.90   18.80
   5  -7 -27   -8.60    7.00
   5  -7 -26    8.50   12.90
   5  -7 -26    7.40   12.50
   5  -7 -26   13.10    9.00
  -5   7  26   -6.90    5.50
  -5   7  26   -3.80   10.40
   5  -7 -25   -5.40   15.70
   5  -7 -25    8.90    7.80
   5  -7 -25  -14.60   14.60
   5  -7 -25   -0.20    7.50
  -5   7  25    8.50   12.30
  -5   7  25    2.00    6.80
   5  -7 -24   41.10   20.30
   5  -7 -24   22.20   22.40
   5  -7 -24    1.90    8.10
   5  -7 -24    9.80    8.10
  -5   7  24   -7.90    8.10
   5  -7 -23   19.00   22.10
   5  -7 -23    7.00    8.50
   5  -7 -23    0.70   12.40
   5  -7 -23    4.40    9.20
  -5  -7  23    3.90    8.90
  -5   7  23  -15.30   10.20
  -5   7  23    6.30   12.40
  -5   7  23   -8.20   18.60
   5  -7 -22   -1.30   17.20
   5  -7 -22    7.60    9.10
   5  -7 -22    0.30    7.50
  -5  -7  22   13.20   11.40
  -5   7  22   -6.00   13.50
  -5   7  22    3.30    9.50
  -5   7  22   -2.20   14.30
  -5   7  22    9.90   21.80
   5  -7 -21   28.20   23.50
   5  -7 -21   13.30   15.40
   5  -7 -21    4.40    8.70
  -5  -7  21   20.90   10.60
   5   7 -21   -4.60    9.50
  -5   7  21    8.50   12.60
  -5   7  21   13.50   10.70
  -5   7  21  -13.20   14.20
  -5   7  21    1.30   20.00
   5  -7 -20  -13.50   18.60
   5  -7 -20   13.00   11.40
   5  -7 -20  -21.60   13.50
   5  -7 -20    3.40    9.20
  -5  -7  20   -0.80    8.50
   5   7 -20    1.80    7.20
  -5   7  20   -1.50    8.40
  -5   7  20   -5.30   15.80
  -5   7  20   19.40   22.10
   5  -7 -19    1.50   19.00
   5  -7 -19   27.70   12.30
   5  -7 -19  -17.00   13.10
   5  -7 -19   10.80   12.40
  -5  -7  19    6.10    9.10
   5   7 -19   -0.90    7.50
  -5   7  19   -8.00    9.70
  -5   7  19  -16.50   18.30
  -5   7  19    8.90   16.40
  -5   7  19    7.10   12.00
   5  -7 -18   12.50   13.20
   5  -7 -18   -9.90   22.70
   5  -7 -18   24.60   16.60
   5   7 -18   35.80   12.50
  -5   7  18   16.80   12.40
  -5   7  18   -5.30   17.90
  -5   7  18   57.09   20.50
  -5   7  18   -7.90   15.50
   5  -7 -17   24.50   15.40
   5  -7 -17  -19.90   23.10
   5  -7 -17   10.80   16.10
   5   7 -17   10.50    9.70
  -5   7  17    3.10   20.90
  -5   7  17   12.80   13.70
  -5   7  17   34.50   17.10
   5  -7 -16   21.00   31.30
   5   7 -16  110.79   29.50
  -5   7  16   57.19   31.70
  -5   7  16   89.89   31.40
   5  -7 -15   25.50   37.90
   5  -7 -15   12.80   11.00
  -5   7  15    7.60   24.40
  -5   7  15    9.50   14.60
   5  -7 -14   12.90   12.50
   5  -7 -14   13.20   38.20
   5  -7 -14  -19.10   22.20
  -5   7  14  -11.90   23.30
  -5   7  14    4.20   17.50
  -5   7  14    7.90   12.40
   5  -7 -13   16.80   13.60
   5  -7 -13   50.69   52.39
   5  -7 -13   38.30   29.00
  -5   7  13  -16.00   23.70
  -5   7  13   20.70   21.90
  -5   7  13   39.70   16.50
   5  -7 -12   17.30   13.30
   5  -7 -12  -78.69   56.59
   5  -7 -12    4.90   35.50
  -5   7  12   16.70   28.80
  -5   7  12   22.90   25.10
  -5   7  12    7.10   11.50
   5  -7 -11    8.90   57.19
  -5   7  11   -9.50   28.00
   5  -7 -10   25.00   17.40
   5  -7 -10  -14.30   58.19
   5  -7 -10   38.60   40.40
  -5   7  10   11.50   29.90
  -5   7  10   30.00   28.70
  -5   7  10   39.10   19.10
   5  -7  -9   65.99   23.90
   5  -7  -9    3.80   63.09
   5  -7  -9   98.39   44.90
  -5   7   9   35.60   34.90
  -5   7   9   37.30   29.20
  -5   7   9   62.79   21.90
   5  -7  -8   25.20   18.70
   5  -7  -8   56.79   70.09
   5  -7  -8   39.10   34.40
  -5   7   8   71.39   39.10
  -5   7   8  -10.90   25.40
  -5   7   8   18.90   16.10
   5  -7  -7  126.99   83.09
  -5  -7   7    6.70   19.20
  -5   7   7   48.70   38.90
   5  -7  -6  108.29   85.89
  -5  -7   6  220.88   59.29
   5   7  -6  130.49   36.80
  -5   7   6  146.59   61.49
  -5   7   6  161.88   44.10
   5  -7  -5    5.30   77.39
   5  -7  -5   56.39   23.10
  -5   7   5   -6.40   37.10
  -5   7   5   47.80   19.80
   5  -7  -4   81.49   26.80
  -5  -7   4   25.50   18.50
   5   7  -4   65.59   24.00
  -5   7   4  -54.89   43.30
  -5   7   4   51.59   20.00
   5  -7  -3  169.78   45.20
   5  -7  -3  133.29   97.89
  -5  -7   3   98.19   47.70
   5   7  -3   79.89   41.60
   5   7  -3  135.79   37.50
  -5   7   3  187.88   70.09
  -5   7   3  154.78   41.60
   5  -7  -2  323.77   80.79
   5  -7  -2  152.48  100.79
  -5  -7   2  347.07  102.79
   5   7  -2  271.27   83.79
  -5   7   2  293.77   89.79
  -5   7   2  290.97   72.29
   5  -7  -1   45.70   24.20
   5  -7  -1  106.19   94.39
  -5  -7   1  165.28   48.70
  -5  -7   1  138.59   59.59
   5   7  -1   76.19   26.80
   5   7  -1  169.28   59.39
  -5   7   1   79.29   47.20
  -5   7   1   64.49   25.80
   5  -7   0   31.40   74.49
  -5  -7   0   96.09   37.00
   5   7   0   73.69   29.00
  -5   7   0   32.70   37.90
   5  -7   1  350.46  123.39
  -5  -7  -1  249.88   65.79
  -5  -7  -1  253.07   92.69
   5   7   1  189.98   61.99
  -5   7  -1  211.58   69.29
   5  -7   2  205.18   84.39
  -5  -7  -2  110.89   34.30
  -5  -7  -2   65.39   50.29
   5   7   2  155.78   42.90
   5   7   2  107.69   38.00
  -5   7  -2  134.09   53.69
   5  -7   3    8.50   44.70
  -5  -7  -3  -47.20   21.80
  -5  -7  -3   78.19   49.20
   5   7   3   23.80   20.40
   5   7   3   22.10   19.10
  -5   7  -3  -34.80   31.70
   5  -7   4   41.10   48.70
  -5  -7  -4  114.99   35.60
  -5  -7  -4    1.20   39.90
  -5   7  -4   23.40   27.60
   5  -7   5   35.30   35.60
  -5  -7  -5   32.80   18.10
  -5  -7  -5  -16.00   36.60
   5   7   5   98.79   32.40
  -5   7  -5  -14.40   25.40
  -5  -7  -6  411.26  100.29
  -5  -7  -6  256.87   79.29
   5   7   6  389.36   95.09
   5   7   6  340.67   91.89
  -5   7  -6  313.77   80.99
  -5  -7  -7   25.00   20.80
  -5  -7  -7  128.59   49.10
   5   7   7   39.00   22.50
   5   7   7   35.70   18.20
  -5   7  -7   39.30   24.40
  -5  -7  -8  197.58   52.29
  -5  -7  -8  203.78   61.29
   5   7   8  206.78   55.69
   5   7   8  261.07   71.09
  -5   7  -8  126.29   39.40
  -5  -7  -9   42.20   22.10
   5   7   9   22.70   18.20
  -5   7  -9   14.30   16.80
   5  -7  10   82.39   33.50
  -5  -7 -10   12.30   15.00
   5   7  10   32.70   18.20
  -5   7 -10    9.60   16.20
   5  -7  11  130.09   39.00
  -5  -7 -11  152.98   46.50
   5   7  11  152.28   42.20
  -5   7 -11   48.40   19.80
   5  -7  12   32.60   13.70
  -5  -7 -12  117.99   40.60
   5   7  12  108.69   37.50
  -5   7 -12   10.20   10.60
   5  -7  13    9.10    6.40
  -5  -7 -13   21.40   25.20
  -5  -7 -13   14.90   19.10
   5   7  13   23.50   24.30
   5   7  13   25.90   12.10
  -5   7 -13    0.60    6.80
   5  -7  14   -1.20    4.50
  -5  -7 -14   95.19   38.90
  -5  -7 -14   99.89   34.90
   5   7  14   76.29   30.20
   5   7  14   43.40   16.70
  -5   7 -14    9.90    6.50
  -5  -7 -15    9.30   20.20
  -5  -7 -15   48.10   21.50
   5   7  15   -2.20   20.10
  -5  -7 -16   -5.70   17.40
   5   7  16   -3.50   15.60
  -5  -7 -17   -6.00   11.50
   5   7  17   23.80   16.80
   5   7  17   10.60   11.00
  -5  -7 -18   34.30   14.90
   5   7  18   32.40   14.30
   5  -7  19    6.00    4.60
  -5  -7 -19   13.70   18.50
  -5  -7 -19   -5.60    9.20
   5   7  19    5.70   11.70
  -5   7 -19    4.60    4.10
   5  -7  20    9.70    5.20
  -5  -7 -20  -11.40   18.80
  -5  -7 -20   -4.70    8.70
   5   7  20  -10.70   10.10
   5   7  20   14.40   12.80
  -5   7 -20    1.10    4.80
   5  -7  21    2.80    5.80
  -5  -7 -21   -4.10    8.00
  -5  -7 -21   41.70   21.80
   5   7  21   11.30   13.90
   5   7  21  -24.60   16.60
  -5   7 -21    8.00    8.50
  -5  -7 -22   34.40   22.70
  -5  -7 -22   -1.60    8.90
   5   7  22  -30.00   17.50
   5   7  22   12.10   18.00
   5   7  22   11.50   13.60
  -5  -7 -23   35.10   20.70
  -5  -7 -23   -8.60    8.60
   5   7  23   11.90   17.30
   5   7  23   40.30   20.30
   5   7  23   11.50   12.30
  -5  -7 -24   -9.10   13.80
  -5  -7 -24    7.30    7.90
   5   7  24   15.80   16.40
   5   7  24   11.70   14.10
  -5  -7 -25   -3.60   12.10
  -5  -7 -25  -17.30   15.90
  -5  -7 -25    1.90    7.00
   5   7  25   -0.30   16.00
   5   7  25   -2.60   14.10
   5  -9 -24   -6.50    9.80
   5  -9 -24    6.00    7.90
  -5   9  24   -7.20   17.30
  -5   9  24   19.20   16.20
   5  -9 -23   -3.90    7.80
  -5   9  23    1.20   15.20
  -5   9  23   -7.30   10.80
   5  -9 -22    8.60   13.10
   5  -9 -22  -10.40    8.20
  -5   9  22   11.90   16.20
  -5   9  22   13.10   17.90
  -5   9  22    6.10   11.70
   5  -9 -21   11.10   14.10
   5  -9 -21   11.50   11.70
  -5   9  21    6.70   19.70
  -5   9  21  -21.30   18.60
  -5   9  21   13.10   11.30
   5  -9 -20  -10.70   14.10
  -5   9  20   26.40   22.50
  -5   9  20    5.40   19.50
  -5   9  20    0.90   12.10
   5  -9 -19  -15.20   16.40
  -5   9  19  -13.50   20.00
  -5   9  19   23.50   18.50
   5  -9 -18    5.90   15.40
  -5   9  18   -2.50   16.70
  -5   9  18    7.70   18.60
   5  -9 -17  -12.60   13.60
   5  -9 -17   -3.30   13.90
  -5   9  17    3.90   18.10
  -5   9  17   26.10   17.50
  -5   9  17  -20.90   16.00
   5  -9 -16   25.00   17.60
   5  -9 -16   15.10   15.30
  -5   9  16    9.40   15.70
  -5   9  16  -10.50   14.40
  -5   9  16  -17.50   17.00
   5  -9 -15   48.50   20.60
   5  -9 -15   12.70   14.80
  -5   9  15   40.00   21.00
  -5   9  15   22.90   15.00
  -5   9  15   40.50   21.40
   5  -9 -14   16.20   14.80
   5  -9 -14    1.60   17.60
  -5   9  14    0.30   14.40
  -5   9  14    1.10   12.70
  -5   9  14   15.70   15.50
   5  -9 -13  -23.20   13.30
  -5   9  13   10.80   14.70
  -5   9  13   -7.80   12.10
   5  -9 -12    1.30   21.70
  -5   9  12   19.20   20.90
  -5   9  12  103.49   30.80
   5  -9 -11   14.50   17.10
   5  -9 -11   31.40   25.00
  -5   9  11   27.30   20.40
  -5   9  11   12.50   12.60
  -5   9  11   -3.40   12.80
   5  -9 -10    7.00   15.20
   5  -9 -10   21.70   24.80
  -5   9  10    5.10   18.90
  -5   9  10   31.00   15.40
  -5   9  10  -17.30   11.70
   5  -9  -9    6.20   13.20
   5  -9  -9  -16.20   29.60
   5  -9  -9    0.70   26.20
  -5   9   9    9.90   18.90
  -5   9   9  -17.80   16.60
  -5   9   9   21.00   15.50
   5  -9  -8    2.80   30.50
   5  -9  -8    8.90   17.50
  -5  -9   8   -5.70   20.20
   5  -9  -7  -19.80   30.90
   5   9  -7  181.88   48.70
  -5   9   7  202.08   51.89
   5  -9  -6   -1.80   32.90
   5  -9  -6    6.20   21.20
  -5  -9   6   23.30   19.70
   5   9  -6   33.50   19.10
  -5   9   6   16.10   12.50
   5  -9  -5   32.70   19.30
  -5  -9   5  -20.10   16.30
  -5   9   5   14.20   12.40
   5  -9  -4   -4.10   46.90
   5   9  -4   87.39   27.10
  -5   9   4  110.89   30.60
   5  -9  -3   67.09   46.30
   5   9  -3   18.50   15.10
  -5   9   3    0.90   13.00
   5  -9  -2   37.50   22.40
   5  -9  -2   -3.50   46.90
  -5  -9   2   95.59   46.50
   5   9  -2   56.39   21.40
   5   9  -2   40.20   24.70
  -5   9   2   25.80   31.80
  -5   9   2    9.00   14.60
   5  -9  -1   -2.50   19.10
   5  -9  -1   -8.90   43.10
  -5  -9   1   -9.60   36.80
  -5  -9   1  -10.40   18.10
   5   9  -1   11.70   22.60
  -5   9   1   33.10   24.60
  -5   9   1   47.50   20.90
   5  -9   0   21.00   21.10
   5  -9   0    6.60   39.30
  -5  -9   0    1.30   15.80
  -5  -9   0   40.10   41.70
   5   9   0   34.40   27.60
   5   9   0   28.70   15.80
  -5   9   0   12.90   19.60
   5  -9   1  -38.20   39.60
  -5  -9  -1   23.80   23.90
  -5  -9  -1   93.59   50.09
   5   9   1   -0.60   21.60
   5   9   1    7.90   12.90
  -5   9  -1   12.20   21.00
   5  -9   2   11.30   31.90
   5   9   2   41.10   21.90
   5   9   2    9.40   15.90
  -5   9  -2   64.99   31.90
   5  -9   3   16.90   23.60
  -5  -9  -3   48.90   24.40
  -5  -9  -3   21.50   39.10
   5   9   3   49.60   24.10
  -5   9  -3   26.80   24.10
   5  -9   4   -0.50   18.00
  -5  -9  -4   28.10   36.70
  -5  -9  -4   17.40   17.00
   5   9   4   22.80   18.50
  -5   9  -4   18.10   21.20
  -5  -9  -5   98.09   31.40
  -5  -9  -5   50.09   36.30
   5   9   5   80.89   26.30
   5   9   5   71.29   25.80
  -5   9  -5    5.90   17.80
  -5  -9  -6    4.20   15.70
  -5  -9  -6  -12.40   29.60
   5   9   6   53.59   22.60
   5   9   6   71.79   25.80
  -5   9  -6   13.30   15.00
   5  -9   7    0.50   10.20
   5   9   7   53.89   22.90
  -5   9  -7    3.90   12.60
   5  -9   8   15.00   12.10
  -5  -9  -8   20.10   15.90
  -5  -9  -8    1.70   23.40
   5   9   8   40.10   19.80
  -5   9  -8    2.80   12.30
   5  -9   9    3.00    7.90
  -5  -9  -9  185.08   50.49
   5   9   9  173.28   47.00
  -5   9  -9   16.60   13.00
   5  -9  10   -5.00    7.90
  -5  -9 -10   20.10   18.80
  -5  -9 -10   -9.60   20.80
   5   9  10  -12.70   18.10
   5   9  10   -3.90   11.80
  -5   9 -10   31.30   13.60
  -5  -9 -11  -34.80   18.70
  -5  -9 -11  -15.80   22.10
   5   9  11   -8.10   16.60
   5   9  11    9.90   13.80
  -5   9 -11   -6.70    8.70
   5  -9  12   14.90    9.80
  -5  -9 -12   22.20   18.30
  -5  -9 -12   21.00   17.50
   5   9  12   19.40   12.50
   5   9  12   34.70   21.50
  -5   9 -12   -0.70    6.60
  -5  -9 -13   -7.40   14.40
  -5  -9 -13   -3.80   11.40
   5   9  13   -1.60   15.50
  -5   9 -13    4.60    7.10
   5   9  14   31.20   17.50
   5   9  14   83.59   27.20
  -5   9 -14    6.10    6.20
  -5  -9 -15  -13.60   13.80
  -5  -9 -15    1.30   10.60
   5   9  15    8.70   17.60
  -5   9 -15    2.90    5.90
  -5  -9 -16  -27.00   18.30
  -5  -9 -16   11.40   11.80
   5   9  16   -4.60   12.10
   5   9  16   27.10   18.60
  -5  -9 -17   -9.60   17.10
  -5  -9 -17  -13.60   12.20
   5   9  17    3.30   14.00
   5   9  17   11.70   11.60
  -5  -9 -18   12.70   18.70
  -5  -9 -18   -2.20   11.60
   5   9  18   -1.60   13.90
   5   9  18    0.10    7.80
  -5  -9 -19   27.50   18.70
  -5  -9 -19    2.00   11.30
   5   9  19    4.00   15.40
  -5  -9 -20  -10.10   17.00
  -5  -9 -20    6.70    9.50
   5   9  20   -7.00   13.90
  -5  -9 -21    7.40   16.50
  -5  -9 -21   11.30    9.60
   5   9  21   -2.80   14.20
  -5  -9 -22   15.20   17.20
   5   9  22   13.70   16.90
   5   9  22   -3.40   11.90
   5   9  22    3.10    8.30
   5 -11 -20    3.20   11.40
   5 -11 -20    8.40   11.50
  -5  11  20   -3.30   13.70
   5 -11 -19   -1.10   10.40
  -5  11  19   -7.10   14.30
   5 -11 -18   -2.10   12.00
   5 -11 -18   10.50   17.20
   5 -11 -18   -4.70   10.20
  -5  11  18    7.40   12.70
  -5  11  18    9.80   12.20
   5 -11 -17    3.70   11.80
   5 -11 -17  -13.80   13.70
   5 -11 -17  -11.50   10.10
  -5  11  17    0.10   12.80
  -5  11  17   53.69   21.40
   5 -11 -16    7.40   14.70
   5 -11 -16    3.50   16.60
   5 -11 -16   -1.40   10.70
  -5  11  16    1.60   13.80
  -5  11  16   -2.40   12.70
   5 -11 -15    8.90  162.68
   5 -11 -15    5.10   15.60
  -5  11  15   20.80   13.50
   5 -11 -14   12.30   18.40
   5 -11 -14    2.50   11.00
  -5  11  14   15.50   18.00
   5 -11 -13   14.30   20.50
   5 -11 -13   -3.90   17.50
   5 -11 -13    1.30   10.90
  -5  11  13   11.80   10.50
  -5  11  13   20.10   18.20
   5 -11 -12   -7.80   20.60
   5 -11 -12  -13.50   16.60
   5 -11 -12    8.60   14.60
  -5  11  12   22.40   17.60
  -5  11  12   -6.70   11.50
   5 -11 -11   11.60   14.20
   5 -11 -11   12.60   18.00
   5 -11 -11   12.30   15.10
  -5  11  11   72.89   25.10
   5 -11 -10    4.10   18.50
   5 -11 -10   -6.30   16.20
   5 -11 -10  -16.90   14.60
  -5  11  10    3.30   14.90
  -5  11  10   15.90   10.80
  -5  11  10    1.90   15.90
   5 -11  -9    2.00   14.40
   5 -11  -9  -25.40   18.20
  -5 -11   9   -0.50   21.20
  -5  11   9  -11.00   13.90
  -5  11   9   -0.30   10.30
   5 -11  -8   -2.50   12.40
  -5 -11   8   25.60   22.40
   5  11  -8   46.60   23.40
  -5  11   8   60.29   23.00
   5 -11  -7   -0.80   10.80
  -5 -11   7   64.99   31.10
   5  11  -7   62.79   25.90
  -5  11   7   27.80   19.30
  -5  11   7  100.29   30.60
   5 -11  -6   -6.00    8.80
   5 -11  -6   12.30   21.40
  -5 -11   6   -6.60   18.20
   5  11  -6  -16.40   18.80
  -5  11   6    3.10   12.40
  -5  11   6   -1.80   13.00
   5 -11  -5    7.40   10.80
   5 -11  -5   32.70   19.90
  -5  11   5    0.30   12.50
  -5  11   5    1.00   14.30
   5 -11  -4    6.40   19.30
   5 -11  -4   62.79   26.10
   5  11  -4   49.80   22.40
  -5  11   4   14.00   15.60
  -5  11   4   12.20   13.70
  -5 -11   3   14.80   18.90
   5  11  -3   14.80   17.70
  -5  11   3   -0.20   11.60
   5 -11  -2   41.10   21.60
  -5 -11   2   17.70   21.70
   5  11  -2   36.70   19.40
   5  11  -2   -2.10   12.00
  -5  11   2    9.40   11.70
  -5  11   2  -11.60   16.80
   5 -11  -1   36.20   28.70
  -5 -11   1   23.00   23.30
   5  11  -1    8.00   14.40
  -5  11   1   10.90   12.70
  -5  11   1   97.29   31.50
   5 -11   0   50.59   27.40
   5 -11   0   20.70   11.90
  -5 -11   0   29.60   22.10
  -5 -11   0   27.30   22.20
   5  11   0   -6.90   13.60
   5  11   0   40.70   20.90
  -5  11   0   17.00   14.60
  -5  11   0   78.79   28.90
   5 -11   1   33.70   22.00
   5 -11   1    4.20   10.00
  -5 -11  -1  -14.90   15.10
  -5 -11  -1    3.10   19.10
   5  11   1   11.30   18.30
   5  11   1   13.70   15.00
   5 -11   2    6.20    9.90
  -5 -11  -2   26.70   22.70
  -5 -11  -2   -7.70   17.90
   5  11   2   15.40   19.90
   5  11   2    0.60   11.80
   5 -11   3    3.00   11.10
  -5 -11  -3    0.40   19.90
  -5 -11  -3  -25.20   17.80
   5 -11   4    2.70   11.10
   5  11   4  -16.40   13.90
   5 -11   5  -12.90   11.90
  -5 -11  -5   18.80   19.50
  -5 -11  -5  -12.70   16.30
   5  11   5   22.60   16.00
  -5  11  -5    4.20   10.60
   5 -11   6   -2.70   14.30
  -5 -11  -6    2.10   15.50
  -5 -11  -6   -6.70   17.50
   5  11   6    2.40   16.80
   5  11   6   43.20   19.40
  -5  11  -6    4.50   10.50
  -5 -11  -7  -24.60   16.30
  -5 -11  -7    9.90   15.40
   5  11   7  -42.40   19.40
   5  11   7    3.80   13.80
  -5  11  -7   12.00   10.80
   5 -11   8   16.40   16.50
  -5 -11  -8   61.09   23.10
  -5 -11  -8    2.60   15.40
   5  11   8   27.10   17.60
   5  11   8   79.79   27.30
  -5  11  -8   -1.60    9.20
   5 -11   9   20.00   15.60
  -5 -11  -9    4.30   16.20
  -5 -11  -9   46.40   22.70
   5  11   9   17.00   20.20
  -5  11  -9    3.30    9.10
   5 -11  10    7.40   12.70
   5  11  10    4.80   19.70
   5  11  10    9.50   16.60
  -5  11 -10   -3.50    8.50
   5 -11  11   33.60   15.80
  -5 -11 -11   21.90   16.30
  -5 -11 -11   19.60   16.90
   5  11  11   19.40   16.90
  -5  11 -11   -2.00    7.40
  -5 -11 -12   19.80   19.20
  -5 -11 -12    8.60   15.70
   5  11  12   84.79   30.00
   5  11  12   50.99   19.70
  -5 -11 -13    6.70   17.70
  -5 -11 -13   -7.90   13.90
   5  11  13   14.20   18.60
   5  11  13   15.50   12.50
  -5  11 -13   12.10   10.20
  -5 -11 -14  -21.20   16.50
  -5 -11 -14    1.40   13.40
   5  11  14   28.00   20.60
   5  11  14   -1.20   12.10
  -5  11 -14   -0.20    7.60
  -5 -11 -15   -3.30   17.80
  -5 -11 -15   -9.40   12.20
   5  11  15   10.10   17.20
   5  11  15  -11.50   11.00
  -5 -11 -16    2.20   14.30
  -5 -11 -16  -10.10   10.00
   5  11  16   56.19   23.90
   5  11  16   25.00   13.80
  -5 -11 -17   -7.30   13.00
  -5 -11 -17  -10.60    8.20
   5  11  17   -5.70   14.70
   5  11  18    7.50   14.00
   5  11  18  -21.40   14.70
   5 -13 -13    1.10    9.80
  -5  13  13  -10.70    9.70
   5 -13 -12   -9.00   14.50
   5 -13 -12   -9.80   11.60
  -5  13  12  -21.20   13.50
  -5  13  12   -6.70    8.40
   5 -13 -11  -12.70   10.90
  -5  13  11    5.30    9.00
   5 -13 -10  -21.50   18.10
   5 -13 -10   -6.80    9.90
  -5 -13  10   16.50   19.30
  -5  13  10    2.60    9.50
  -5 -13   9   -8.30   16.80
   5  13  -9   47.00   22.40
  -5  13   9   14.60   10.10
  -5 -13   8   34.70   21.40
   5  13  -8  -21.20   19.10
  -5  13   8   -0.60   16.10
   5 -13  -7  -11.40   20.70
  -5 -13   7    5.00   17.10
   5  13  -7   43.30   21.00
  -5  13   7  -21.10   15.50
   5 -13  -6  -15.20   18.30
   5  13  -6   18.00   17.70
  -5  13   6   -9.70   13.00
   5 -13  -4    1.70    9.50
  -5 -13   4   65.59   27.00
   5  13  -4   17.50   16.90
  -5  13   4   12.70   14.70
   5 -13  -3    1.50    8.80
   5 -13  -3   39.40   22.50
  -5 -13   3   -9.00   15.80
   5  13  -3    6.40   15.70
   5 -13  -2   10.70   10.40
  -5 -13   2   17.90   21.60
   5  13  -2   27.70   17.30
  -5  13   2   -7.60   16.10
   5 -13  -1   36.70   23.80
   5 -13  -1   -2.30    8.10
  -5 -13   1    1.80   12.60
   5  13  -1   20.90   18.90
   5  13  -1    5.20    9.80
  -5  13   1   15.10   17.50
   5 -13   0  -32.10   22.40
   5 -13   0    9.50   10.00
  -5 -13   0   15.30   22.90
  -5 -13   0  -29.90   14.50
   5  13   0    4.40    8.70
  -5  13   0   26.60   21.50
   5 -13   1  -25.30   21.10
   5 -13   1   -3.40    7.60
  -5 -13  -1  -22.60   21.50
  -5 -13  -1   -5.60   12.90
   5  13   1   21.80   16.60
   5  13   1    9.70    9.70
  -5  13  -1   18.30   20.60
   5 -13   2  -45.60   20.30
   5 -13   2   -3.70   10.70
  -5 -13  -2    7.50   12.50
  -5 -13  -2    7.80   19.20
   5  13   2    8.40   10.20
   5 -13   3    3.00   10.00
  -5 -13  -3  -12.60   18.40
  -5 -13  -3   -2.90   13.00
   5  13   3   34.70   21.80
   5  13   3  -12.80   10.70
  -5 -13  -4  -26.60   20.30
  -5 -13  -4  -12.90   11.50
   5  13   4    3.80   17.10
   5  13   5   10.50   19.30
   5  13   5    3.30    9.60
   5 -13   6   -2.80   13.80
  -5 -13  -6  -41.20   19.50
  -5 -13  -6   11.00   10.40
   5  13   6    1.30   11.10
  -5  13  -6   -1.70   91.29
   5 -13   7    4.90   11.70
  -5 -13  -7    5.10   10.70
  -5 -13  -7   18.30   15.50
   5  13   7    8.70   12.80
  -5  13  -7    8.20   11.60
   5 -13   8    4.60   11.40
  -5 -13  -8   -3.80   14.00
  -5 -13  -8    5.20   10.70
   5  13   8   -0.10   13.20
   5  13   8   -3.00   11.00
  -5  13  -8   -6.10    9.60
   5 -13   9    1.70   10.30
  -5 -13  -9  -21.20   14.40
  -5 -13  -9    6.30   11.00
   5  13   9   -3.90   12.10
   5  13   9   -5.90   13.50
   5 -13  10   -4.50    9.60
  -5 -13 -10   -9.70   13.80
  -5 -13 -10   16.50   12.70
   5  13  10    8.20   14.10
   5  13  10   19.50   14.80
  -5  13 -10    7.80   10.90
  -5 -13 -11   10.90   13.80
   5  13  11   27.00   17.20
  -5  13 -11    3.70 3118.09
   6   0 -30    4.20   17.40
  -6   0  30  -17.80   13.60
  -6   0  30  -12.60    7.10
   6   0 -29  -20.50   19.90
  -6   0  29    1.70   12.80
  -6   0  29   16.80   13.90
  -6   0  29   -8.70    6.90
   6   0 -28  -13.10   21.60
   6   0 -28   -3.30    6.80
  -6   0  28    2.00   14.40
  -6   0  28   13.90   15.20
  -6   0  28   -0.80    6.80
   6   0 -27    3.80   18.70
   6   0 -27    2.70   15.20
   6   0 -27   -5.20    7.00
  -6   0  27    6.50   14.30
  -6   0  27   -4.20    7.00
  -6   0  27   -3.50   13.20
   6   0 -26  -23.70   19.40
   6   0 -26   37.20   22.50
   6   0 -26   -2.40    6.90
  -6   0  26    9.50   16.10
  -6   0  26    7.60    7.90
  -6   0  26   18.00   14.50
   6   0 -25    8.90   20.30
   6   0 -25   -8.50   15.80
   6   0 -25    6.70    8.00
  -6   0  25   -5.10   12.80
  -6   0  25   19.70   15.90
  -6   0  25   11.20    7.80
  -6   0  25    0.80   12.20
   6   0 -24   23.60   14.60
   6   0 -24  -11.50   19.60
   6   0 -24   14.40    8.70
  -6   0  24   23.30   17.20
  -6   0  24    4.20   12.50
  -6   0  24   32.30   17.50
   6   0 -23   -5.20   22.50
   6   0 -23   -1.30   10.70
   6   0 -23    2.30    6.70
   6   0 -23  -19.50   24.60
  -6   0  23    1.60   15.50
  -6   0  23   -1.10   12.60
   6   0 -22   -5.10   20.10
   6   0 -22    2.00    9.40
   6   0 -22   -7.30    7.00
   6   0 -22    8.50   22.70
  -6   0  22   16.10   13.40
   6   0 -21   -2.20   20.40
   6   0 -21    3.50   11.00
   6   0 -21    9.10    7.60
   6   0 -21   34.40   34.50
  -6   0  21    5.70   12.30
   6   0 -20   72.89   33.00
   6   0 -20  118.29   26.00
   6   0 -20  107.79   30.20
  -6   0  20  -31.70   23.40
  -6   0  20   87.89   27.90
   6   0 -19    6.70   18.80
   6   0 -19   14.60   12.00
   6   0 -19   12.30    8.30
  -6   0  19   13.80   27.00
   6   0 -18  218.18   40.90
   6   0 -18   70.99   44.30
   6   0 -18  172.38   46.30
  -6   0  18  119.69   35.10
  -6   0  18   47.90   36.30
   6   0 -17   53.19   26.30
   6   0 -17   -4.10   12.50
   6   0 -17  -29.70   40.60
  -6   0  17  -16.10   13.90
  -6   0  17  -52.89   38.20
   6   0 -16   14.20   43.70
   6   0 -16   11.20   12.10
   6   0 -16    9.20    6.90
   6   0 -16   -4.50   22.20
  -6   0  16   14.60   18.00
  -6   0  16   12.20   15.40
  -6   0  16   22.00    8.60
  -6   0  16   24.60   39.40
   6   0 -15   -4.40   19.00
   6   0 -15   10.60   13.00
   6   0 -15   21.10    8.80
  -6   0  15  -24.60   17.30
  -6   0  15   -2.50    5.80
  -6   0  15   -2.50   16.90
   6   0 -14  274.77   75.39
   6   0 -14  300.67   52.19
   6   0 -14  396.86  103.99
  -6   0  14  251.37   48.40
  -6   0  14  432.96  105.09
  -6   0  14  420.46  109.99
  -6   0  14  232.28   71.79
   6   0 -13   14.70   28.40
   6   0 -13   14.30   12.60
   6   0 -13   -3.00    5.60
  -6   0  13   26.30   14.30
  -6   0  13    2.50    5.20
   6   0 -12  198.38   52.69
   6   0 -12  240.78   42.70
   6   0 -12  232.98   61.09
  -6   0  12  260.17   46.80
  -6   0  12  305.67   79.99
  -6   0  12  220.08   55.29
   6   0 -11   58.59   23.30
   6   0 -11    4.60   11.90
   6   0 -11   10.00    5.60
  -6   0  11    5.40   11.90
  -6   0  11  178.88   45.80
  -6   0  11    7.70    4.70
  -6   0  11   31.70   26.90
   6   0 -10   91.59   28.50
   6   0 -10   44.20   16.10
   6   0 -10   41.40   24.80
  -6   0  10   99.49   26.60
  -6   0  10   29.70   15.70
  -6   0  10  106.29   34.40
  -6   0  10   82.29   24.90
   6   0  -9   12.90   18.10
  -6   0   9   40.60   24.00
  -6   0   9   18.60   18.30
  -6   0   9   54.89   19.50
   6   0  -8 6630.84 1520.45
   6   0  -8 6358.46  963.50
   6   0  -8 9999.00 2296.37
   6   0  -8 6436.26 1675.23
  -6   0   8 9423.76 2164.58
  -6   0   8 6658.63 1008.50
  -6   0   8 6694.73 1742.43
  -6   0   8 6099.99 1397.86
   6   0  -7   38.10   13.90
   6   0  -7   54.69   20.90
   6   0  -7   37.90   10.60
  -6   0   7   40.90   16.80
  -6   0   7   52.79   21.60
  -6   0   7   27.80    8.50
  -6   0   7   44.20   16.50
  -6   0   6 3156.98  724.53
  -6   0   6 6319.57 1451.75
   6   0  -5    5.90   14.70
  -6   0   5    5.80   12.30
  -6   0   5   34.70   15.00
   6   0  -4  742.03  115.69
   6   0  -4  991.80  258.27
  -6   0   4  687.53  107.09
  -6   0   4  801.52  208.88
   6   0  -3    8.40    5.20
  -6   0   3  -11.70   10.90
  -6   0   3  -15.70    8.30
  -6   0   3    1.90    5.10
   6   0  -2 2635.64  604.74
   6   0  -2 4827.22  732.03
   6   0  -2 3137.59  816.52
  -6   0   2 3785.02  573.64
  -6   0   2 3915.71 1019.40
  -6   0   2 3587.74  822.02
   6   0  -1    8.40    8.90
   6   0  -1   19.80   10.60
   6   0  -1    6.80    6.60
  -6   0   1    0.20    8.30
  -6   0   1   18.80   10.00
   6   0   0  132.49   23.10
  -6   0   0  142.59   24.40
   6   0   1  -10.20    7.60
  -6   0  -1   22.40    7.20
  -6   0  -1  -20.50   11.40
   6   0   2  170.78   27.60
   6   0   2  341.27   89.79
  -6   0  -2  373.26   99.39
   6   0   3    7.10    8.30
  -6   0  -3  -19.60   13.70
   6   0   4  474.15   72.49
  -6   0  -4  543.55   83.09
  -6   0  -4  604.44  159.28
  -6   0  -5   82.99   28.50
  -6   0  -6 4499.25 1171.88
   6   0   7   21.10   14.60
  -6   0  -7   39.30   22.00
   6   0   8   75.19   22.80
  -6   0  -8   26.10   19.60
   6   0   9   -4.60   10.80
  -6   0  -9    7.50   16.90
   6   0  10 1950.60  508.25
  -6   0 -10 2032.30  530.55
   6   0  11   26.10   13.20
  -6   0 -11  -23.20   18.40
   6   0  12   61.19   19.60
  -6   0 -12   60.29   25.60
   6   0  13    6.00    9.60
  -6   0 -13   -0.30   17.80
   6   0  14  414.66  108.89
  -6   0 -14  509.45  135.59
   6   0  15    2.00    7.80
  -6   0 -15   11.00   17.30
   6   0  16  173.78   46.60
  -6   0 -16   -2.90   17.60
  -6   0 -16  135.09   41.20
   6   0  17    3.20    7.30
  -6   0 -17    2.40   13.30
  -6   0 -17    2.50   14.50
   6   0  18  157.28   42.60
  -6   0 -18  177.08   51.39
   6   0  19   10.30    8.40
  -6   0 -19  -14.50   11.40
  -6   0 -19   -1.50   15.60
   6   0  20   10.70   10.60
   6   0  20   40.10   14.20
  -6   0 -20    9.40   11.60
  -6   0 -20   19.60   16.70
   6   0  21   20.80   10.30
   6   0  21   -7.20    8.30
  -6   0 -21   -9.80   13.50
   6   0  22    8.00    9.40
   6   0  22   22.10   11.50
  -6   0 -22   17.70   15.10
   6   0  23   11.90   10.00
   6   0  23    6.80   15.40
   6   0  23   -5.30    8.60
   6   0  24    5.00   14.00
   6   0  24   16.50   11.10
   6   0  25   -0.20   14.80
   6   0  25  -16.30   10.10
   6   0  26   -8.40   14.70
   6   0  26   14.60   11.00
  -6   0 -26   -5.30   11.60
   6   0  27   -1.30    8.70
  -6   0 -27   -7.50    9.10
   6   0  28    6.40    9.50
  -6   0 -28    3.60    8.80
   6  -2 -30  -16.70   14.90
   6  -2 -30   -4.00    5.30
  -6  -2  30   -4.70    6.30
   6   2 -30   -7.90    5.90
  -6   2  30    0.00   10.30
  -6   2  30   10.80   15.00
  -6   2  30   -5.90    7.00
   6  -2 -29    9.00   18.30
   6  -2 -29   -2.10    7.70
   6  -2 -29    2.50    5.70
  -6  -2  29   10.80    6.90
   6   2 -29    0.10   41.90
   6   2 -29    1.30    5.90
  -6   2  29   -0.60    6.80
  -6   2  29    3.90   14.70
  -6   2  29   18.60   13.40
   6  -2 -28   -7.90   16.80
   6  -2 -28   -7.80   14.30
   6  -2 -28    0.90    6.80
   6  -2 -28   -1.10    6.80
  -6  -2  28    1.10    6.80
   6   2 -28    6.70    9.30
   6   2 -28   -0.80    6.50
  -6   2  28   -7.30   12.70
  -6   2  28   -1.30    7.70
  -6   2  28   21.70   15.40
   6  -2 -27   -4.90   19.70
   6  -2 -27    2.50   15.50
   6  -2 -27   11.50    8.40
   6  -2 -27  -13.10    7.30
  -6  -2  27   -1.00    9.80
  -6  -2  27   14.70    8.40
  -6  -2  27   14.90   11.40
   6   2 -27  -12.40   10.40
   6   2 -27   -8.50    7.00
  -6   2  27  -12.10   13.40
   6  -2 -26    0.30   13.90
   6  -2 -26    6.60    8.20
   6  -2 -26   -5.20    7.00
   6  -2 -26   -1.90   19.40
  -6  -2  26   -6.80   10.90
  -6  -2  26   15.00    8.90
  -6  -2  26   25.80   13.10
   6   2 -26   -2.40    6.60
   6   2 -26   13.90   15.30
  -6   2  26   10.20   11.40
  -6   2  26   -5.10    7.00
   6  -2 -25    6.10    8.30
   6  -2 -25    9.90   16.60
   6  -2 -25    1.90    5.60
   6  -2 -25   25.00   20.50
  -6  -2  25   11.40   11.00
  -6  -2  25   12.50   12.90
   6   2 -25    7.10    7.30
   6   2 -25   -6.10   11.30
   6   2 -25   18.80   16.20
  -6   2  25   39.90   15.50
  -6   2  25   27.30   10.80
   6  -2 -24  -18.70   16.30
   6  -2 -24   10.20    9.70
   6  -2 -24    8.30    7.70
  -6  -2  24    9.20   12.30
  -6  -2  24    8.90   12.00
   6   2 -24  -10.90   15.80
   6   2 -24   22.30   16.90
  -6   2  24    1.70   12.10
  -6   2  24   13.70   17.70
  -6   2  24   28.50   11.30
   6  -2 -23  -26.20   19.80
  -6  -2  23   52.79   20.90
  -6  -2  23   40.50   13.20
  -6  -2  23   -4.70   10.90
   6   2 -23   51.49   21.10
   6   2 -23   -1.40   13.90
  -6   2  23   44.50   16.60
  -6   2  23   47.90   15.60
  -6   2  23   52.29   23.40
  -6   2  23   26.20   16.50
   6  -2 -22    1.70   14.60
   6  -2 -22   -9.40    6.90
  -6  -2  22   16.50   11.30
  -6  -2  22   14.10   12.10
  -6  -2  22   19.70   10.00
   6   2 -22   -6.30   14.00
  -6   2  22    6.40   11.50
  -6   2  22   33.60   20.80
  -6   2  22   12.90   13.80
   6  -2 -21    0.70   19.60
   6  -2 -21   35.80   13.00
  -6  -2  21   32.60   12.60
  -6  -2  21   74.29   23.90
  -6  -2  21   32.70   11.30
   6   2 -21   -1.50   16.60
   6   2 -21    8.00   16.20
  -6   2  21   15.20   11.00
  -6   2  21    3.40   21.00
  -6   2  21   33.40   17.30
   6  -2 -20   33.40   24.60
   6  -2 -20   15.90   25.20
   6  -2 -20   77.69   18.30
   6  -2 -20  112.69   31.40
  -6  -2  20   82.59   23.40
  -6  -2  20   90.59   25.70
   6   2 -20   30.40   26.10
   6   2 -20   70.49   26.50
   6   2 -20   79.99   24.70
  -6   2  20   76.49   21.70
  -6   2  20   43.90   25.50
  -6   2  20   76.89   28.10
   6  -2 -19  -22.70   19.30
   6  -2 -19  -25.00   25.80
   6  -2 -19   19.90   10.10
   6  -2 -19   39.00   13.40
  -6  -2  19    6.70    7.60
  -6  -2  19   -8.40    9.60
   6   2 -19    6.90   15.60
   6   2 -19   -0.40   10.40
   6   2 -19  -20.80   24.60
  -6   2  19   -7.40   10.10
  -6   2  19   24.60   10.00
  -6   2  19   -9.70   18.20
  -6   2  19   11.90   17.60
   6  -2 -18   52.59   24.50
   6  -2 -18   59.89   45.50
   6  -2 -18   76.29   17.60
   6  -2 -18   30.60   11.30
  -6  -2  18   31.60   11.20
  -6  -2  18   34.10   13.70
   6   2 -18   33.90   27.50
   6   2 -18   60.09   26.60
   6   2 -18   45.10   16.20
  -6   2  18   24.90   10.30
  -6   2  18   35.60   15.10
  -6   2  18   25.50   22.20
  -6   2  18   18.90   19.80
   6  -2 -17  163.28   45.40
   6  -2 -17  146.79   60.49
   6  -2 -17  191.48   34.70
  -6  -2  17  170.08   43.60
   6   2 -17  183.08   49.20
   6   2 -17  142.79   39.30
  -6   2  17  173.48   33.50
  -6   2  17  204.08   54.29
  -6   2  17  190.88   53.49
   6  -2 -16  113.29   54.69
   6  -2 -16   35.20   12.10
   6  -2 -16   47.40   14.80
  -6  -2  16   74.79   22.40
   6   2 -16   24.00   11.50
  -6   2  16   30.80   13.60
  -6   2  16  135.99   40.50
  -6   2  16   22.10   21.60
   6  -2 -15   51.09   44.70
   6  -2 -15   69.29   26.80
  -6  -2  15   71.99   21.30
   6   2 -15   45.40   16.70
  -6   2  15   76.69   18.70
  -6   2  15   91.09   33.10
   6  -2 -14    2.70    9.40
   6  -2 -14    9.80   17.60
  -6  -2  14   17.70   11.10
  -6   2  14   29.00   22.70
  -6   2  14  -27.50   24.60
   6  -2 -13    2.10    9.00
   6  -2 -13   20.40   46.20
   6  -2 -13  108.59   31.20
  -6  -2  13    3.80    9.90
   6   2 -13    6.50   10.60
  -6   2  13   28.60   11.90
  -6   2  13   55.89   29.40
   6  -2 -12   -4.20   34.10
   6  -2 -12    1.30    8.30
   6  -2 -12    2.60    9.00
  -6  -2  12   30.80   12.20
   6   2 -12   51.89   17.50
  -6   2  12  -11.70   14.00
  -6   2  12    1.80    8.90
  -6   2  12   -2.70   10.60
  -6   2  12   21.70   25.60
   6  -2 -11   88.09   38.40
   6  -2 -11   72.09   21.70
   6  -2 -11  125.59   35.00
   6   2 -11   84.89   23.00
  -6   2  11   68.89   16.70
  -6   2  11   83.09   31.80
  -6   2  11   65.59   21.90
   6  -2 -10  557.24  137.39
   6  -2 -10  493.55   78.79
   6  -2 -10  649.74  151.28
   6  -2 -10  351.56   93.49
  -6  -2  10  551.34  128.09
   6   2 -10  654.23  151.58
  -6   2  10  578.34   91.49
  -6   2  10  458.25  111.69
  -6   2  10  695.63  162.38
  -6   2  10  448.56  118.79
   6  -2  -9    6.00   11.40
   6  -2  -9   21.40   11.10
   6  -2  -9   25.00   20.30
  -6  -2   9    4.50    8.10
   6   2  -9   22.40   10.70
  -6   2   9   -9.80    9.30
  -6   2   9   30.80   20.90
  -6   2   9    3.10   12.60
   6  -2  -8  258.27   69.19
   6  -2  -8  196.48   48.40
   6  -2  -8  190.18   59.49
  -6  -2   8  261.27   61.89
   6   2  -8  281.57   66.89
  -6   2   8  358.76   87.99
   6  -2  -7  317.67   81.19
   6  -2  -7  470.25   74.79
   6  -2  -7  344.57   81.89
  -6  -2   7  394.66   92.59
   6   2  -7  253.77   60.99
  -6   2   7  419.96   67.09
  -6   2   7  417.96   98.59
  -6   2   7  388.26   94.39
   6  -2  -6  341.87   55.79
  -6  -2   6  332.97   78.49
   6   2  -6  456.35  106.69
  -6   2   6  358.76   57.89
  -6   2   6  373.76   88.89
   6  -2  -5 1173.88  180.68
   6  -2  -5 1304.77  302.67
   6  -2  -5  931.81  215.78
  -6  -2   5 1429.56  328.77
  -6  -2   5 1090.19  251.07
   6   2  -5 1228.58  282.67
   6   2  -5  937.91  215.98
  -6   2   5 1219.48  187.18
  -6   2   5  964.90  223.38
  -6   2   5 1231.08  284.57
   6  -2  -4  188.28   49.40
   6  -2  -4  256.37   65.49
  -6  -2   4  278.77   65.49
  -6  -2   4  139.09   43.10
   6   2  -4  196.68   46.60
  -6   2   4  286.27   70.19
   6  -2  -3 1682.73  387.96
   6  -2  -3 1340.07  205.28
  -6  -2   3 1459.55  336.57
  -6  -2   3 1211.38  316.57
   6   2  -3 1485.45  387.16
  -6   2   3 1158.28  177.68
  -6   2   3 1624.94  374.36
   6  -2  -2  735.03  170.98
   6  -2  -2 1136.39  174.88
  -6  -2   2  325.47   86.39
   6   2  -2  992.70  230.38
  -6   2   2 1033.30  159.08
  -6   2   2  953.80  220.68
   6   2  -1 1816.12  419.66
  -6  -2   0  503.25  132.09
   6   2   0  540.25  130.69
   6   2   0  558.04  146.09
  -6  -2  -1 1127.99  294.57
   6   2   1 1195.28  311.57
  -6   2  -1 1619.04  371.86
   6  -2   2 2737.13  627.54
  -6   2  -2 2621.44  600.84
  -6  -2  -3 3379.36  880.11
   6   2   3 2428.66  632.54
  -6   2  -3 3573.84  818.72
  -6  -2  -4 1173.58  306.27
   6   2   4 1257.47  327.97
  -6  -2  -5 2762.92  656.73
  -6  -2  -5 1328.97  346.57
   6   2   5 1593.74  415.46
   6   2   6 2679.23  631.44
  -6   2  -6 3168.08  825.42
  -6  -2  -7   35.40   13.10
   6  -2   8   36.50   14.00
  -6  -2  -8   43.10   79.29
  -6  -2  -8   25.40   11.20
  -6   2  -8   13.50   15.60
   6  -2   9  178.48   48.50
  -6  -2  -9  -61.79   97.59
  -6  -2  -9  164.78   44.70
   6   2   9  -39.30   85.69
  -6   2  -9   99.89   31.50
   6  -2  10  601.64  157.78
  -6  -2 -10  149.29  102.09
  -6  -2 -10  700.83  183.58
   6   2  10   14.90  110.99
   6   2  10  630.04  164.68
  -6   2 -10  598.34  158.08
   6  -2  11   55.29   17.70
  -6  -2 -11   48.30   17.90
   6   2  11   46.10   10.80
   6   2  11   30.40   11.10
  -6   2 -11   49.50   23.00
   6  -2  12  247.98   66.09
  -6  -2 -12  231.78   37.00
  -6  -2 -12  127.89   87.39
  -6  -2 -12  241.68   65.29
   6   2  12  222.58   36.10
   6   2  12   73.69   97.19
   6   2  12  263.57   69.79
  -6   2 -12  250.87   69.99
   6  -2  13  440.46  115.89
  -6  -2 -13  417.46   64.89
  -6  -2 -13  357.66   95.29
   6   2  13  339.37   53.79
   6   2  13  470.25  123.59
   6  -2  14   42.90   15.10
  -6  -2 -14   28.20    7.80
  -6  -2 -14   34.30   18.20
   6   2  14   39.50   10.30
   6   2  14   35.40   13.20
  -6   2 -14    3.10   14.30
   6  -2  15    7.70    9.20
  -6  -2 -15   26.40   41.10
  -6  -2 -15    2.70   10.40
   6   2  15   29.00    9.40
   6   2  15  -18.00   31.50
  -6  -2 -16   25.00   30.70
  -6  -2 -16   17.40    6.10
  -6  -2 -16    9.70   11.60
   6   2  16   19.10    9.60
   6   2  16   -4.40   27.20
  -6   2 -16    5.20   13.50
  -6  -2 -17  -24.20   32.80
  -6  -2 -17   31.30    9.00
   6   2  17   -7.40   32.10
   6   2  17   10.40    7.10
  -6   2 -17    6.30   12.10
   6  -2  18  101.69   29.30
  -6  -2 -18  -17.30   30.10
  -6  -2 -18   92.69   17.00
   6   2  18  119.09   23.40
   6   2  18   92.69   26.40
   6   2  18   11.20   29.00
   6  -2  19   37.90   14.30
  -6  -2 -19   28.50   30.80
  -6  -2 -19   23.40    9.10
   6   2  19   43.30   11.90
   6   2  19  -35.70   26.00
   6   2  19   14.70    9.70
  -6   2 -19   15.90   14.50
   6  -2  20    4.70    9.80
  -6  -2 -20   25.30   26.60
  -6  -2 -20    7.50    6.00
   6   2  20    5.30    7.80
   6   2  20   -3.50   15.50
   6   2  20    8.80   10.50
  -6   2 -20   -6.10   11.40
   6  -2  21   -0.10    9.30
  -6  -2 -21    4.20   20.20
  -6  -2 -21   12.20    6.50
  -6  -2 -21   -5.80    9.50
   6   2  21   -4.40    7.90
   6   2  21    5.80   13.90
   6   2  21    5.10    9.00
  -6   2 -21   12.90   11.90
   6  -2  22    3.90   12.20
   6  -2  22   25.40   12.40
  -6  -2 -22    4.30   20.10
  -6  -2 -22   46.70   11.70
  -6  -2 -22    0.10    9.80
   6   2  22   18.80    9.60
   6   2  22   22.30   11.40
   6   2  22   29.00   16.30
  -6   2 -22    5.00    8.70
   6  -2  23   -3.60   12.00
   6  -2  23   36.60   14.10
  -6  -2 -23   19.30   21.70
   6   2  23   -5.80   12.90
   6   2  23    5.40    8.50
   6   2  23   12.50   11.20
   6   2  23   -2.40   14.40
   6  -2  24    3.00   12.80
   6  -2  24   10.90   10.30
  -6  -2 -24  -27.90   21.50
  -6  -2 -24   -8.00   11.50
  -6  -2 -24    2.90    5.30
   6   2  24    5.60   15.00
   6   2  24    4.00    9.80
   6   2  24   -5.70   14.90
   6  -2  25    8.70    9.00
  -6  -2 -25   28.20   21.70
  -6  -2 -25    9.60    6.80
   6   2  25    3.60   13.30
   6   2  25   -0.20   16.10
   6   2  25    1.20    9.30
  -6   2 -25    2.10   11.20
   6  -2  26    7.90    9.30
  -6  -2 -26    3.80   19.10
   6   2  26   23.60   16.90
   6   2  26  -14.40   13.30
   6   2  26   -6.00    9.30
  -6   2 -26   -6.50    9.10
   6  -2  27   12.20    9.10
  -6  -2 -27   20.40   18.60
   6   2  27    4.20   14.00
   6   2  27   -0.10    8.80
  -6   2 -27    0.70    9.40
   6  -2  28   10.20    8.50
  -6  -2 -28   11.40   18.40
  -6  -2 -28   -1.20    9.00
   6   2  28  -15.20   13.80
   6   2  28   -3.90    8.50
  -6   2 -28   -1.30    7.80
   6  -4 -29    5.00   11.90
   6  -4 -29   -7.20    9.20
   6  -4 -29    5.40    6.20
  -6  -4  29   -2.40    5.90
   6   4 -29   -4.40    6.90
  -6   4  29  -10.00   12.10
  -6   4  29   -8.10    6.40
   6  -4 -28   20.80   16.50
   6  -4 -28    1.30   51.49
   6  -4 -28   17.10    9.50
   6  -4 -28   -7.20    5.60
  -6  -4  28    6.70    7.30
  -6   4  28    3.10    6.60
  -6   4  28   13.20   15.50
  -6   4  28    7.40   12.00
   6  -4 -27   19.30   18.20
   6  -4 -27   21.00   11.40
   6  -4 -27   -2.90   12.40
   6   4 -27   -9.10    8.80
  -6   4  27   10.30   14.50
  -6   4  27   31.60   13.90
  -6   4  27    3.80   13.80
   6  -4 -26   15.10   13.90
   6  -4 -26   25.30   12.50
   6  -4 -26    8.60   15.70
  -6  -4  26   13.90   10.70
   6   4 -26   -2.30   10.30
  -6   4  26   15.30   15.30
  -6   4  26   16.00   10.40
  -6   4  26   11.40   11.10
   6  -4 -25   13.70   15.70
   6  -4 -25    1.70    6.30
  -6  -4  25   16.70   11.70
  -6   4  25   22.50   12.90
  -6   4  25   11.40   14.30
   6  -4 -24  -11.30   13.40
   6  -4 -24  -13.50    7.70
   6  -4 -24    2.40    6.70
   6   4 -24   -8.30   10.10
  -6   4  24    1.50   10.70
  -6   4  24   16.80    9.30
  -6   4  24  -11.60   12.20
   6  -4 -23    7.20    8.90
   6  -4 -23   13.10    8.80
  -6  -4  23   34.30   13.80
   6   4 -23   -3.30   11.20
  -6   4  23    9.70    8.50
  -6   4  23   -2.00   11.80
  -6   4  23   20.80   14.60
  -6   4  23    3.60   12.30
   6  -4 -22   -1.40   12.80
   6  -4 -22    2.50    7.90
   6  -4 -22    7.30    8.80
  -6  -4  22   -0.50    9.00
   6   4 -22    7.80   11.30
  -6   4  22   43.90   15.10
  -6   4  22   13.60   10.70
  -6   4  22   -6.30   12.90
  -6   4  22   17.60   15.40
   6  -4 -21   32.90   17.00
   6  -4 -21   12.70    9.20
   6  -4 -21   19.60   10.90
   6   4 -21    6.70    8.60
  -6   4  21    3.90   10.70
  -6   4  21  -17.90   15.80
  -6   4  21   14.50    9.70
  -6   4  21    5.70   14.90
   6  -4 -20  -14.40   15.80
   6  -4 -20    0.00   25.20
  -6  -4  20    2.50    7.10
   6   4 -20   11.10   10.40
  -6   4  20  -24.10   21.00
  -6   4  20    8.00   10.20
  -6   4  20    3.40   16.10
  -6   4  20   15.90   10.30
   6  -4 -19   13.20    8.20
   6  -4 -19    0.80   22.60
   6  -4 -19   20.40   13.20
   6  -4 -19   13.20   16.50
   6   4 -19   13.30   10.70
  -6   4  19  -10.00   21.70
  -6   4  19    2.40   16.60
   6  -4 -18   35.20   31.50
   6  -4 -18   44.50   13.20
   6  -4 -18   48.50   22.70
  -6  -4  18   55.29   16.60
   6   4 -18   57.49   19.40
  -6   4  18   57.09   16.50
  -6   4  18   65.49   23.60
  -6   4  18  124.69   41.60
   6  -4 -17  117.29   23.70
   6   4 -17  159.78   40.40
  -6   4  17   69.99   18.50
  -6   4  17  128.09   46.50
   6  -4 -16   25.60   54.99
   6  -4 -16   43.00   15.20
   6  -4 -16   67.39   21.60
   6  -4 -16   29.80   13.10
  -6  -4  16  110.69   28.30
  -6   4  16   70.59   25.30
  -6   4  16   68.39   18.00
  -6   4  16   85.59   27.60
  -6   4  16   64.89   35.00
   6  -4 -15   94.59   20.40
   6  -4 -15   90.39   27.20
   6  -4 -15   29.10   14.80
  -6  -4  15   89.89   24.00
  -6   4  15   55.19   32.60
  -6   4  15   47.70   20.80
   6  -4 -14  -64.09   58.89
   6  -4 -14   30.50   12.60
   6  -4 -14   32.10   16.60
   6  -4 -14   52.59   22.30
   6   4 -14   24.70   11.70
  -6   4  14   -0.50   10.20
  -6   4  14  -35.70   33.30
  -6   4  14   53.79   21.40
  -6   4  14    4.30   15.60
   6  -4 -13  -32.50   70.49
   6  -4 -13   -1.20    9.10
   6  -4 -13   20.80   12.80
   6  -4 -13   10.80   19.60
  -6  -4  13    5.10    9.10
   6   4 -13   -3.30    8.70
  -6   4  13   14.10   10.70
  -6   4  13   48.80   23.20
  -6   4  13   -5.50   27.70
   6  -4 -12   80.69   19.60
   6  -4 -12   23.30   76.99
   6  -4 -12   54.49   25.50
  -6  -4  12   92.09   24.90
   6   4 -12   43.30   15.90
  -6   4  12  152.18   52.49
   6  -4 -11   78.89   18.80
   6  -4 -11   95.39   66.79
   6  -4 -11   23.00   15.60
   6  -4 -11   56.89   29.00
  -6  -4  11   26.20   10.70
   6   4 -11   51.59   15.40
  -6   4  11  132.79   26.30
  -6   4  11    0.60   28.50
  -6   4  11   51.19   32.10
  -6   4  11   15.20   15.10
   6  -4 -10  265.57   45.70
   6  -4 -10   97.69   56.29
   6  -4 -10  232.48   56.89
  -6  -4  10  227.48   54.39
   6   4 -10  238.38   56.79
  -6   4  10  290.97   49.30
  -6   4  10  150.98   59.79
  -6   4  10  294.87   71.79
   6  -4  -9  178.68   47.40
   6  -4  -9  139.39   27.40
  -6   4   9  143.59   28.30
  -6   4   9   77.59   33.60
  -6   4   9   52.29   48.10
  -6   4   9  211.48   53.79
   6  -4  -8  135.59   26.80
   6  -4  -8  108.99   32.30
   6  -4  -8   16.10   38.30
  -6   4   8  121.19   25.10
  -6   4   8   73.19   31.60
  -6   4   8   -7.00   43.10
  -6   4   8   58.09   22.90
   6  -4  -7   35.40   37.70
  -6   4   7   65.59   29.80
   6  -4  -6   77.39   54.99
   6  -4  -6   17.70   18.60
  -6  -4   6   77.49   26.90
   6   4  -6    1.20   16.70
  -6   4   6  118.29   38.60
  -6   4   6   20.20   14.90
   6  -4  -5   80.99   26.20
   6  -4  -5   96.39   44.50
  -6  -4   5  122.19   33.10
  -6  -4   5   10.70   27.00
   6   4  -5  119.59   32.40
   6   4  -5  -15.50   34.90
  -6   4   5   96.19   34.00
  -6   4   5   88.99   27.20
   6  -4  -4  633.04  148.99
   6  -4  -4  562.74  139.89
  -6  -4   4  419.36   99.59
  -6  -4   4  552.74  151.08
   6   4  -4  970.70  258.07
  -6   4   4  628.34  147.49
   6  -4  -3    6.30   24.20
  -6  -4   3   40.90   22.40
  -6  -4   3  162.68   64.19
   6   4  -3   81.69   25.60
   6   4  -3   75.79   39.10
  -6   4   3   36.90   26.20
  -6   4   3   41.90   23.90
   6  -4  -2  608.04  147.29
  -6  -4   2  742.03  172.88
  -6  -4   2  682.23  184.88
   6   4  -2  659.43  153.98
   6   4  -2  783.42  206.08
  -6   4   2  724.53  170.58
   6  -4  -1  639.44  151.98
   6   4  -1  302.97   82.09
  -6   4   1  582.54  136.99
   6  -4   0 2898.51  667.23
  -6  -4   0 3081.99  709.53
  -6  -4   0 3865.61 1008.50
   6   4   0 2646.74  689.73
   6   4   0 3156.98  726.73
   6  -4   1  499.35  117.79
  -6  -4  -1  505.75  120.19
  -6  -4  -1  508.25  135.69
   6   4   1  459.95  109.69
   6   4   1  405.46  107.59
  -6   4  -1  504.65  118.39
   6  -4   2  175.18   44.60
  -6  -4  -2   90.99   29.10
   6   4   2  185.28   50.79
   6  -4   3   57.79   17.70
  -6  -4  -3    5.10   28.50
   6   4   3   14.10   25.10
  -6   4  -3   64.99   17.80
   6  -4   4   61.99   17.90
  -6  -4  -4   11.40   30.20
  -6  -4  -4    8.30   17.00
   6   4   4   12.50   11.00
   6   4   4   16.70   29.20
  -6   4  -4   40.10   12.20
   6  -4   5   67.89   18.20
  -6  -4  -5  114.29   35.00
  -6   4  -5   31.90    9.40
   6  -4   6   31.80   10.20
  -6  -4  -6   25.30   15.80
  -6  -4  -6   57.89   28.30
   6   4   6    5.50   12.20
   6   4   6   25.20   33.30
  -6   4  -6   56.79   14.90
   6  -4   7   45.00   12.40
  -6  -4  -7   10.80   30.40
  -6  -4  -7    4.90   12.40
   6   4   7   30.20   35.50
   6   4   7   13.20   11.40
  -6   4  -7   34.50    9.30
   6  -4   8   20.30    7.50
  -6  -4  -8  -33.40   30.70
  -6  -4  -8   15.80   13.80
   6   4   8   -3.10   38.50
   6   4   8   16.30   11.50
  -6   4  -8   15.60    6.10
   6  -4   9   11.20    5.40
  -6  -4  -9   63.09   42.20
  -6  -4  -9   29.10   17.40
   6   4   9  -34.00   37.90
   6   4   9    5.80   10.90
  -6   4  -9   14.20    6.00
  -6  -4 -10 1064.89  252.57
  -6  -4 -10  615.84  162.68
   6   4  10 1305.07  307.67
  -6  -4 -11  122.09   49.70
   6   4  11   37.70   44.00
  -6  -4 -12   16.10   13.80
   6   4  12   89.19   44.70
  -6  -4 -13   80.69   27.00
   6   4  13   33.40   13.20
  -6  -4 -14   24.50   36.20
  -6  -4 -14   52.89   21.00
   6   4  14    4.00    8.10
  -6  -4 -15   16.80   34.80
  -6  -4 -15  130.69   38.20
   6   4  15   88.99   36.10
   6   4  15   65.79   20.00
  -6  -4 -16  120.69   49.90
  -6  -4 -16   55.79   21.00
   6   4  16   -7.20   27.90
   6   4  16   42.90   14.90
  -6  -4 -17   20.40   33.60
  -6  -4 -17    9.80   13.40
   6   4  17   16.60   25.70
   6   4  17    5.90    8.00
   6   4  17    0.90    9.00
  -6   4 -17   10.40   16.40
   6  -4  18   28.50   12.40
  -6  -4 -18   12.00   33.80
  -6  -4 -18   34.40   16.00
   6   4  18   10.30    7.90
   6   4  18   59.29   27.30
   6   4  18   28.30   12.30
   6  -4  19   -5.70    8.20
  -6  -4 -19   -5.70   30.40
  -6  -4 -19    1.60    9.20
   6   4  19   10.70    8.40
   6   4  19   25.10   21.50
  -6  -4 -20   36.30   25.60
   6   4  20   11.40   17.20
   6   4  20    9.80    9.70
  -6   4 -20   12.20   13.90
   6  -4  21    0.20    9.20
   6  -4  21  -12.60   10.80
  -6  -4 -21   33.10   30.70
   6   4  21   11.30    8.20
   6   4  21   -7.30   17.80
   6   4  21  -11.70   10.90
  -6   4 -21    1.30   13.20
   6  -4  22   -2.90   10.40
   6  -4  22    0.30   11.80
  -6  -4 -22    2.50   21.00
   6   4  22   14.20   15.60
   6   4  22   11.70   13.10
   6   4  22    3.80    7.70
  -6   4 -22   -8.60   11.90
   6  -4  23   16.70   11.30
  -6  -4 -23   -5.10   25.10
  -6  -4 -23    0.50    7.20
   6   4  23  -12.70   14.60
   6   4  23    5.10   11.10
   6  -4  24   -3.20    8.90
  -6  -4 -24    4.60   23.30
  -6  -4 -24    6.40    9.90
   6   4  24   -7.70   13.80
   6   4  24   -1.80   14.30
   6  -4  25    8.20   10.30
  -6  -4 -25   -6.60   19.90
  -6  -4 -25   -5.60    6.90
   6   4  25   -1.50   14.00
   6   4  25    7.80   12.50
   6   4  25    7.20   10.40
   6  -4  26   -5.40    8.70
  -6  -4 -26   51.29   28.00
  -6  -4 -26    4.30    7.60
   6   4  26   12.30   15.40
   6   4  26  -17.70   10.10
   6   4  26    1.40   13.90
  -6   4 -26   14.40   12.40
   6  -4  27  -12.30    8.70
  -6  -4 -27    0.80   21.00
  -6  -4 -27    3.70   16.40
   6   4  27  -13.00   14.00
   6   4  27   26.70   18.20
   6   4  27    9.30    9.50
  -6   4 -27    3.60   10.30
   6  -6 -28   -4.50   15.60
   6  -6 -28   -6.50    5.80
  -6   6  28   14.50   14.50
  -6   6  28    5.40    7.10
   6  -6 -27   17.80   14.10
   6  -6 -27    7.60   12.70
  -6   6  27   -0.90   12.30
  -6   6  27    5.20    7.30
  -6   6  27    6.10   11.60
   6  -6 -26    2.30   16.20
   6  -6 -26    7.80   16.70
  -6   6  26  -33.10   15.20
  -6   6  26    2.20    7.40
  -6   6  26   -8.40   11.60
   6  -6 -25   -4.80    6.30
   6  -6 -25   47.10   28.30
   6  -6 -25   11.50   10.10
   6  -6 -25  -26.20   15.80
  -6   6  25    0.60   16.10
  -6   6  25    8.30   13.10
   6  -6 -24   10.10   21.60
   6  -6 -24   17.00   11.00
   6  -6 -24   23.60   17.00
   6  -6 -24   25.70   13.00
  -6  -6  24   10.60   10.20
  -6   6  24   20.20   17.60
  -6   6  24   -5.00   13.40
  -6   6  24   -9.20    7.20
   6  -6 -23   18.90   22.70
   6  -6 -23   14.40    9.50
   6  -6 -23   -2.20   16.10
   6  -6 -23   14.20   10.10
  -6  -6  23   13.20   11.60
  -6   6  23    9.70   11.70
  -6   6  23   13.30   16.20
  -6   6  23   13.00   13.00
  -6   6  23    2.70    7.10
   6  -6 -22   19.70   23.00
   6  -6 -22   11.80    9.70
   6  -6 -22    3.80   11.90
   6  -6 -22    4.50    9.50
  -6  -6  22   -1.50    7.70
   6   6 -22   22.70   11.70
  -6   6  22   13.40   11.70
  -6   6  22    2.90   10.20
  -6   6  22   20.00   17.70
   6  -6 -21   27.20   29.70
   6  -6 -21   -4.30    7.40
  -6  -6  21    0.20    8.00
   6   6 -21    5.20    8.20
  -6   6  21    3.50   10.20
  -6   6  21  -14.70   16.10
  -6   6  21    9.30   12.80
  -6   6  21   16.10   14.10
   6  -6 -20   14.70   24.10
   6  -6 -20   -9.60   15.10
   6  -6 -20    7.10    9.00
  -6  -6  20    9.80    9.10
   6   6 -20   17.80    9.30
  -6   6  20    2.00   12.30
  -6   6  20  -22.90   15.50
  -6   6  20   30.00   16.50
   6  -6 -19    3.40   24.90
   6  -6 -19   12.00    9.00
   6  -6 -19    7.90   10.40
   6  -6 -19  -16.70   13.50
  -6  -6  19    9.80    8.20
  -6   6  19    8.90   11.30
  -6   6  19    9.10   14.20
  -6   6  19   12.80   19.10
   6  -6 -18   -3.70    8.90
   6  -6 -18   -1.70   24.70
   6  -6 -18   -9.80   12.30
   6  -6 -18   -0.80   12.60
  -6  -6  18    4.30    8.50
   6   6 -18   20.50    9.90
  -6   6  18    8.80   11.90
  -6   6  18   11.40   19.20
  -6   6  18   35.60   16.50
  -6   6  18   21.50   16.30
   6  -6 -17   35.30   16.60
   6  -6 -17    6.70   28.10
   6  -6 -17   17.90   17.10
  -6  -6  17   19.80   11.20
   6   6 -17    0.80    7.50
  -6   6  17   13.70   20.50
  -6   6  17   24.10   13.50
  -6   6  17   68.29   23.90
  -6   6  17   26.00   15.80
   6  -6 -16  -12.60   35.20
   6  -6 -16   47.30   14.70
   6  -6 -16   22.80   12.60
   6  -6 -16    5.30   17.40
  -6  -6  16   64.09   18.50
   6   6 -16   58.99   17.40
  -6   6  16   37.40   15.40
  -6   6  16   62.29   26.00
  -6   6  16    8.20   19.30
   6  -6 -15   -2.60   38.30
   6  -6 -15   26.10   12.10
   6  -6 -15   -5.60   18.70
  -6  -6  15   19.00   10.00
   6   6 -15   14.90   11.90
  -6   6  15    4.10   10.60
  -6   6  15    3.50   14.90
  -6   6  15   30.80   28.30
   6  -6 -14   94.89   60.89
   6  -6 -14   -0.80    9.30
   6  -6 -14    7.80   12.00
   6  -6 -14   13.10   21.30
   6   6 -14   26.40   11.90
  -6   6  14   19.70   12.20
  -6   6  14  -29.70   31.40
  -6   6  14   33.90   15.10
  -6   6  14   20.10   18.40
   6  -6 -13   13.10   13.10
   6  -6 -13   56.29   52.99
   6  -6 -13  -19.10   23.80
  -6   6  13   10.30   31.80
  -6   6  13   -3.00   25.00
  -6   6  13    9.70   12.70
   6  -6 -12   21.20   58.99
   6  -6 -12  232.68   57.89
  -6   6  12  161.88   56.29
  -6   6  12  148.09   51.59
  -6   6  12  196.08   49.10
   6  -6 -11   -1.70   55.59
   6  -6 -11  -38.30   37.60
  -6   6  11   53.09   35.60
   6  -6 -10  188.48   50.19
   6  -6 -10  126.89   47.60
  -6   6  10  132.39   38.20
  -6   6  10   24.20   29.70
   6  -6  -9   96.29   31.50
   6  -6  -9   87.29   71.99
   6  -6  -9   94.69   41.20
  -6   6   9   32.30   41.60
  -6   6   9   33.60   37.50
  -6   6   9   85.69   28.00
   6  -6  -8   73.59   75.09
   6  -6  -8   45.00   19.70
  -6   6   8    0.90   40.00
   6  -6  -7  -45.40   69.99
   6  -6  -7  -11.00   19.80
  -6  -6   7   19.50   20.10
   6   6  -7   39.50   19.90
  -6   6   7   36.80   21.90
   6  -6  -6  113.69   74.19
   6  -6  -6  249.88   62.59
   6   6  -6  198.88   50.99
  -6   6   6  257.47   63.59
   6  -6  -5  -20.50   55.49
   6  -6  -5  109.79   32.70
  -6  -6   5  132.39   37.20
   6   6  -5  104.99   31.60
  -6   6   5  101.89   30.60
   6  -6  -4  284.57   70.09
  -6  -6   4  107.59   45.90
   6   6  -4  347.37   84.89
   6   6  -4  249.28   79.79
  -6   6   4  206.68   52.99
   6  -6  -3  219.28   56.49
  -6  -6   3  184.88   50.09
  -6  -6   3  172.28   60.39
   6   6  -3  227.48   56.99
   6   6  -3  188.98   65.49
  -6   6   3  194.48   64.59
  -6   6   3  206.18   53.79
   6  -6  -2  -10.40   16.80
  -6  -6   2  -48.80   43.60
   6   6  -2   25.50   18.40
  -6   6   2   -2.60   27.00
   6  -6  -1  113.99   55.19
  -6  -6   1  202.58   78.79
   6   6  -1  246.38   75.29
  -6   6   1  320.47   90.49
   6  -6   0   41.20   34.90
  -6  -6   0   86.49   27.90
  -6  -6   0  101.69   57.29
   6   6   0  103.29   31.50
   6   6   0   88.99   34.00
  -6   6   0  150.28   48.60
  -6  -6  -1   68.39   24.90
  -6  -6  -1   55.79   47.30
   6   6   1   11.40   20.40
   6   6   1  152.48   44.50
  -6   6  -1    7.70   22.70
   6  -6   2 1211.68  284.57
   6   6   2  858.21  225.48
  -6   6  -2  893.71  210.18
   6  -6   3  155.78   45.80
  -6  -6  -3  181.98   62.99
  -6  -6  -3   75.49   28.50
   6   6   3  147.39   43.10
   6   6   3  147.89   42.00
  -6   6  -3  218.78   56.59
   6  -6   4  583.64  139.09
  -6  -6  -4  638.34  151.08
  -6  -6  -4  733.13  196.68
   6   6   4  610.84  145.29
   6   6   4  654.23  172.48
  -6  -6  -5  581.34  138.29
  -6  -6  -5  522.45  141.19
   6   6   5  785.62  206.28
  -6   6  -5  566.14  133.09
   6  -6   6   43.10   17.80
   6   6   6   27.80   14.80
   6   6   6   30.70   23.90
  -6   6  -6   17.30   15.00
   6  -6   7   29.20   16.50
  -6  -6  -7    2.90   23.60
  -6  -6  -7   27.00   21.30
   6   6   7   19.10   20.70
   6   6   7   48.30   21.80
  -6   6  -7   23.90   15.60
   6  -6   8   36.80   16.10
  -6  -6  -8   12.50   24.20
   6   6   8   13.10   24.10
  -6   6  -8    6.70    8.80
   6  -6   9   55.99   17.60
  -6  -6  -9   67.79   29.90
  -6  -6  -9   71.89   31.20
   6   6   9   42.60   15.90
   6   6   9  119.29   42.00
  -6   6  -9   85.79   22.40
   6  -6  10   85.29   22.30
  -6  -6 -10  133.69   44.60
  -6  -6 -10   92.79   33.80
   6   6  10  107.49   39.50
   6   6  10   42.90   17.60
  -6   6 -10  117.99   28.80
   6  -6  11  129.29   31.40
  -6  -6 -11  128.09   44.40
  -6  -6 -11  236.18   66.79
   6   6  11  124.89   41.50
  -6   6 -11  163.28   38.50
   6   6  12   17.80   22.60
   6   6  12    1.60   11.40
  -6   6 -12   16.30    5.20
   6  -6  13  179.78   41.80
  -6  -6 -13  126.19   39.30
   6   6  13  112.19   33.10
  -6   6 -13  172.58   39.90
   6  -6  14  233.78   54.09
  -6  -6 -14  108.59   40.60
  -6  -6 -14  190.88   54.79
   6   6  14  171.88   48.40
  -6  -6 -15   65.29   33.70
  -6  -6 -15   48.90   20.80
   6   6  15   79.09   32.90
  -6  -6 -16   44.50   28.10
  -6  -6 -16    7.20   15.10
   6   6  16   32.00   22.30
  -6  -6 -17  -37.80   23.90
  -6  -6 -17   12.90   12.30
   6   6  17  -11.00   17.20
   6   6  17   18.90   12.40
  -6  -6 -18    6.50   19.40
  -6  -6 -18    9.60   10.60
   6   6  18   -0.80   17.00
   6   6  18    0.40   10.40
  -6  -6 -19    1.10   17.50
  -6  -6 -19    6.60    8.40
   6   6  19    2.80   16.70
  -6  -6 -20   12.20   19.80
   6   6  20   74.89   31.00
   6   6  20   16.20   14.30
   6  -6  21    0.60    5.70
  -6  -6 -21  -17.30   18.40
   6   6  21  -11.80   16.60
   6   6  21   16.70   14.80
   6  -6  22    1.20    6.00
  -6  -6 -22  -11.40   20.30
  -6  -6 -22    4.40    7.90
   6   6  22    2.40   18.90
   6   6  22   13.90   13.70
   6  -6  23   -5.40   21.40
  -6  -6 -23    3.90    8.20
   6   6  23   33.00   22.30
   6   6  23   -1.60    9.70
  -6  -6 -24   -3.30    8.70
   6   6  24   17.70   16.90
   6   6  24  -10.00    8.50
  -6  -6 -25   13.60    8.50
   6   6  25   14.50   17.80
   6   6  25   -7.70   17.30
   6   6  25    5.30    7.50
  -6  -6 -26   -1.70   15.00
  -6  -6 -26    5.10    7.30
   6   6  26    1.50   13.80
   6   6  26   -5.90    7.70
   6  -8 -25    1.70   12.70
   6  -8 -25    0.10    6.60
  -6   8  25   16.70   13.80
  -6   8  25   -1.10   11.90
   6  -8 -24   -7.10   12.30
   6  -8 -24    9.20    8.30
   6  -8 -24    7.20   13.30
   6  -8 -24   -2.00    7.70
  -6   8  24    2.90   14.90
  -6   8  24   -6.70   11.00
   6  -8 -23    6.90   16.30
   6  -8 -23   -3.10    8.80
   6  -8 -23    4.20    8.80
   6  -8 -23  -26.90   12.80
  -6   8  23   21.90   17.00
   6  -8 -22   11.90   19.50
   6  -8 -22   17.00   10.80
   6  -8 -22    8.80   13.50
   6  -8 -22   -3.70    8.60
  -6   8  22   -1.90    8.10
  -6   8  22   -6.80   15.00
  -6   8  22   -9.90   11.20
   6  -8 -21   -3.00   19.20
   6  -8 -21   10.10    9.50
   6  -8 -21   31.80   15.80
   6  -8 -21   -5.50    9.80
  -6   8  21   -3.90   10.40
  -6   8  21   23.20   19.10
  -6   8  21   -7.40   11.00
   6  -8 -20   38.90   17.80
   6  -8 -20    3.00   22.90
   6  -8 -20    1.80    9.70
   6   8 -20   60.19   22.30
  -6   8  20   42.60   16.80
  -6   8  20   47.60   18.40
  -6   8  20   79.59   27.40
   6  -8 -19  -12.90   11.40
   6  -8 -19    2.50   16.20
   6  -8 -19  -20.10   14.10
   6   8 -19    4.00    9.40
  -6   8  19   30.20   18.10
   6  -8 -18   41.90   24.10
  -6   8  18   23.90   18.50
  -6   8  18   19.40   18.30
   6  -8 -17    4.20   61.79
   6  -8 -17   -7.10   11.70
  -6   8  17    5.70   16.90
  -6   8  17   16.90   15.60
   6  -8 -16    1.70   21.10
   6  -8 -16  -13.20   15.90
  -6   8  16   44.70   21.00
  -6   8  16   19.40   14.00
   6  -8 -15   27.20   16.20
   6  -8 -15    8.10   22.30
   6  -8 -15   13.80   18.30
  -6   8  15   21.40   17.60
  -6   8  15   59.59   20.90
   6  -8 -14   31.90   16.10
   6  -8 -14  -21.20   26.20
   6  -8 -14   26.00   22.20
  -6   8  14   -7.00   11.80
  -6   8  14   19.40   17.00
   6  -8 -13  -10.30   23.40
   6  -8 -13   52.79   21.00
   6  -8 -12    4.80   13.80
   6  -8 -12   34.10   33.20
   6  -8 -12   20.60   25.00
  -6   8  12   47.70   20.80
  -6   8  12   24.00   16.20
   6  -8 -11   31.30   19.80
   6  -8 -11  -24.80   28.90
   6  -8 -11   86.99   39.30
  -6   8  11   38.80   16.80
  -6   8  11   16.90   19.80
   6  -8 -10   26.50   15.40
   6  -8 -10  -29.70   40.70
   6  -8 -10   25.00   33.30
  -6   8  10  -31.40   22.30
  -6   8  10   20.80   13.30
   6  -8  -9    3.80   46.90
  -6   8   9   59.39   28.00
   6  -8  -8   43.90   52.09
  -6  -8   8   73.29   26.20
  -6   8   8   33.00   17.80
   6  -8  -7    8.80   44.60
   6  -8  -7   33.00   20.10
  -6  -8   7   95.59   32.80
   6   8  -7   71.39   26.00
  -6   8   7   27.10   15.40
   6  -8  -6  -48.40   49.00
   6  -8  -6    6.60   17.20
   6   8  -6   30.20   17.40
  -6   8   6   -2.40   12.40
   6  -8  -5   77.59   26.40
  -6  -8   5   52.09   22.20
   6   8  -5   13.00   16.80
  -6   8   5    3.40   12.40
   6  -8  -4   36.20   52.29
  -6  -8   4   11.10   18.60
   6   8  -4   13.10   14.40
   6   8  -4   27.00   22.30
  -6   8   4   44.10   19.60
   6  -8  -3  192.88   77.19
   6  -8  -3  179.68   49.00
  -6  -8   3  131.99   55.09
   6   8  -3  165.38   44.30
   6   8  -3  125.39   44.00
  -6   8   3  179.38   46.40
   6  -8  -2  134.19   64.99
   6  -8  -2   57.69   25.00
  -6  -8   2   90.89   47.70
   6   8  -2  103.19   30.20
   6   8  -2   76.39   33.00
  -6   8   2  140.19   38.80
   6  -8  -1  285.67   95.69
  -6  -8   1  359.06   88.59
  -6  -8   1  397.66  119.29
   6   8  -1  432.66  118.39
   6   8  -1  499.15  118.49
   6  -8   0  114.49   63.09
   6   8   0  200.38   60.49
   6  -8   1  256.57   85.59
  -6  -8  -1  333.77  105.59
  -6  -8  -1  283.17   71.99
   6   8   1  430.16  116.99
   6  -8   2  -36.80   33.70
  -6  -8  -2  -11.70   18.40
  -6  -8  -2   55.59   46.50
   6   8   2   35.30   19.90
   6   8   2   30.50   21.80
   6  -8   3   44.80   36.80
  -6  -8  -3  178.08   48.90
  -6  -8  -3   53.39   43.90
   6   8   3  127.79   36.00
   6   8   3  115.49   35.30
   6  -8   4   52.89   34.10
  -6  -8  -4   61.79   24.50
  -6  -8  -4  -30.90   39.50
   6  -8   5  141.59   47.70
   6   8   5  117.29   36.90
   6  -8   6  144.79   48.90
  -6  -8  -6  141.89   42.70
  -6  -8  -6   99.49   41.90
   6   8   6  178.98   47.80
   6   8   6  163.68   46.70
   6  -8   7   26.70   24.60
  -6  -8  -7   32.20   21.00
  -6  -8  -7  143.89   53.99
   6   8   7   66.29   26.30
   6   8   7   46.90   19.90
   6  -8   8   11.90   17.90
  -6  -8  -8   -2.60   18.70
  -6  -8  -8   34.20   29.90
   6   8   8   23.10   20.90
   6   8   8   27.80   17.40
  -6   8  -8    8.90   16.10
   6  -8   9   30.50   18.90
  -6  -8  -9   72.49   28.80
  -6  -8  -9   32.80   21.70
   6   8   9   58.89   26.00
   6   8   9   55.69   20.60
  -6   8  -9   39.70   17.50
   6  -8  10   32.50   15.90
  -6   8 -10   20.50   11.70
   6  -8  11   -5.90   10.80
  -6   8 -11   18.30    9.90
   6  -8  12   -6.80    9.30
  -6  -8 -12   -5.80   20.20
  -6  -8 -12   25.20   15.40
   6   8  12    8.40   16.00
   6   8  12    6.50   13.80
  -6   8 -12    6.00    8.10
   6  -8  13    8.90    8.90
  -6  -8 -13   50.39   24.80
  -6  -8 -13   -3.30   13.10
   6   8  13    9.70   13.30
   6   8  13   20.50   17.80
  -6   8 -13   15.80    9.00
  -6  -8 -14   18.20   19.70
  -6  -8 -14  -11.70   14.90
   6   8  14  -17.30   17.70
   6   8  14   -9.60    9.20
  -6   8 -14    4.90    6.30
  -6  -8 -15   23.50   20.90
  -6  -8 -15   41.00   18.30
   6   8  15  -25.30   16.20
   6   8  15   14.30    9.30
   6  -8  16    0.90    3.40
  -6  -8 -16   29.10   16.50
  -6  -8 -16   28.30   19.40
   6   8  16    9.60    8.90
   6   8  16   35.60   19.60
  -6   8 -16    7.60    4.90
  -6  -8 -17    2.60   19.70
  -6  -8 -17   40.70   17.10
   6   8  17    2.50   16.90
  -6  -8 -18   25.40   18.50
   6   8  18   -6.50   13.60
  -6  -8 -19    6.20    9.80
   6   8  19   11.50   15.50
  -6  -8 -20   20.80   12.00
   6   8  20    6.90   15.50
   6  -8  21    1.60    3.30
  -6  -8 -21   -1.40   14.20
  -6  -8 -21   -2.60    8.90
   6   8  21   -8.50   10.20
   6  -8  22    3.50    4.00
  -6  -8 -22    8.50   14.50
  -6  -8 -22   14.70    9.00
   6   8  22   -8.60   10.00
   6   8  22    1.60   13.50
  -6  -8 -23    0.90   15.40
  -6  -8 -23    9.30    8.10
   6   8  23   -2.60   11.80
   6   8  23   -0.40   11.60
   6 -10 -22    4.50    8.80
   6 -10 -22   -3.80   11.90
   6 -10 -22   -4.30   11.60
  -6  10  22    5.20   13.10
   6 -10 -21  -11.50   10.20
  -6  10  21  -18.70   15.40
  -6  10  21  -16.90   16.10
   6 -10 -20   -5.20   16.00
   6 -10 -20    3.60   11.70
  -6  10  20   -1.90   14.90
   6 -10 -19    2.40   14.30
   6 -10 -19   -5.70   12.80
   6 -10 -19    4.70    9.80
  -6  10  19  -12.20   13.80
  -6  10  19   -0.80   14.80
   6 -10 -18   11.90   15.60
   6 -10 -18   -3.80   11.00
  -6  10  18   43.90   18.90
  -6  10  18  -20.40   15.00
   6 -10 -17   39.00   18.60
   6 -10 -17   -9.40   10.50
  -6  10  17    2.60   19.50
[truncated: 984,953 more chars]
